# Supplementary material for: Single‐cell RNA‐seq reveals early heterogeneity during aging in yeast
Source: Aging Cell. 2022 Oct 1;21(11):e13712. doi: 10.1111/acel.13712 (PMC9649600; doi:10.1111/acel.13712)
Supplement: Supplementary file 2 — Table S1 [file ACEL-21-e13712-s003.xlsx]

## Sheet: Legend
Sheet1	Summary of scRNA-seq Data
Sheet2	Raw Read Counts Matrix_Filtered

## Sheet: Sheet1
Sample_ID	Group/Sub-Group	Raw Read Counts_(ERCC&Cell)	Raw Read Counts_ERCC only	Raw Read Counts_Cell only	ERCC_Ratio	Number of Genes Detected	Generation at the Time of Isolation
A1	2hr	456915	199134	257781	0.435823	2089	1
A2	2hr	459379	183995	275384	0.40053	2064	1
A3	2hr	489138	215881	273257	0.44135	1996	1
A4	2hr	418227	148198	270029	0.354348	2146	1
A5	2hr	616900	207239	409661	0.335936	2184	1
A6	2hr	518173	155095	363078	0.299311	2062	1
A7	2hr	418924	147623	271301	0.352386	2082	1
A8	2hr	398689	170545	228144	0.427764	1874	1
A9	2hr	399947	140308	259639	0.350816	2114	1
A10	2hr	702702	113433	589269	0.161424	2580	1
A11	2hr	537706	209362	328344	0.389361	2260	1
A12	2hr	451060	137675	313385	0.305225	2196	1
A13	2hr	372548	124914	247634	0.335296	2279	1
A14	2hr	152852	56204	96648	0.367702	1725	1
A15	2hr	452435	197605	254830	0.436759	2146	1
A16	2hr	844151	108214	735937	0.128193	2788	1
A17	2hr	273396	90500	182896	0.331022	1971	1
A18	2hr	423193	64753	358440	0.153011	2455	1
A19	2hr	359057	126323	232734	0.351819	2036	1
A20	2hr	256957	99600	157357	0.387613	1917	1
A21	2hr	197982	69869	128113	0.352906	1845	1
A22	2hr	641167	134467	506700	0.209722	2297	1
A23	2hr	280149	117197	162952	0.418338	1813	1
A24	Filtered	22548	3994	18554	0.177133	638	1
A25	2hr	323722	125992	197730	0.389198	1927	1
A26	2hr	411508	159436	252072	0.387443	1997	1
A27	2hr	127257	70401	56856	0.553219	1384	1
A28	2hr	414926	173316	241610	0.417703	2047	1
A29	2hr	151017	63106	87911	0.417873	1732	1
A30	2hr	359654	147970	211684	0.411423	1833	1
A31	2hr	534602	143415	391187	0.268265	2376	1
A32	2hr	383601	193714	189887	0.504988	1734	1
A33	2hr	398299	182170	216129	0.45737	1881	1
A34	2hr	447622	179262	268360	0.400476	1784	1
A35	2hr	499493	182184	317309	0.364738	1965	1
A36	2hr	739474	152395	587079	0.206086	2502	1
A37	2hr	761847	346991	414856	0.45546	1989	1
A38	2hr	498699	214415	284284	0.429949	1982	1
B1	16hr/F	191977	39412	152565	0.205295	2260	10
B2	16hr/S	556409	167454	388955	0.300955	2734	6
B3	16hr/F	161962	40033	121929	0.247175	1998	9
B4	16hr/S	384705	92785	291920	0.241185	2577	8
B5	16hr/F	492278	135722	356556	0.275702	2791	10
B6	16hr/S	299285	133454	165831	0.445909	1945	8
B7	16hr/F	412645	75127	337518	0.182062	3052	10
B8	16hr/S	500141	120432	379709	0.240796	2574	8
B9	16hr/F	552996	132359	420637	0.239349	2787	9
B10	16hr/F	766247	68371	697876	0.0892284	3190	10
B11	16hr/F	391120	107988	283132	0.276099	2351	10
B12	16hr/S	226001	49010	176991	0.216857	2282	8
B13	16hr/S	378959	194219	184740	0.512507	1680	6
B14	16hr/F	286109	72906	213203	0.254819	2308	9
B15	16hr/F	815471	49935	765536	0.0612346	3751	9
B16	16hr/F	885308	74793	810515	0.0844825	3313	9
B17	16hr/F	393717	83075	310642	0.211002	2704	9
B18	16hr/S	196998	47203	149795	0.239612	2123	8
B19	16hr/S	320922	211590	109332	0.659319	1294	8
B20	16hr/F	444237	71898	372339	0.161846	2834	9
B21	16hr/S	541898	112410	429488	0.207438	3033	8
B22	16hr/F	296818	47590	249228	0.160334	2187	10
B23	16hr/F	264053	44290	219763	0.167731	2301	9
B24	16hr/F	184097	49398	134699	0.268326	1714	9
B25	16hr/S	431832	95641	336191	0.221477	2314	8
B26	Filtered	140153	104628	35525	0.746527	925	6
B27	16hr/F	559122	189478	369644	0.338885	2103	9
B28	16hr/F	650139	145506	504633	0.223808	2681	11
B29	16hr/F	325132	70627	254505	0.217226	2336	10
B30	16hr/F	545077	161135	383942	0.295619	2530	10
B31	16hr/S	334009	179481	154528	0.537354	1635	6
B32	16hr/S	498659	231422	267237	0.464089	1817	5
B33	16hr/F	262464	138568	123896	0.52795	1326	12
B34	16hr/F	114864	23081	91783	0.200942	1975	10
B35	16hr/F	228525	66200	162325	0.289684	2162	11
B36	Filtered	138016	108885	29131	0.78893	669	6
B37	16hr/F	488883	77705	411178	0.158944	2739	10
B38	16hr/F	281817	65795	216022	0.233467	2652	12
B39	16hr/F	262017	77128	184889	0.294363	2207	10
B40	16hr/F	163771	34623	129148	0.211411	2298	12
B41	Filtered	527640	519787	7853	0.985117	171	6
B42	16hr/S	262037	165073	96964	0.629961	1216	6
B43	16hr/S	480373	165314	315059	0.344137	2031	7
B44	Filtered	582541	578649	3892	0.993319	119	1
B45	16hr/S	247976	53297	194679	0.214928	2092	7
B46	Filtered	73908	54710	19198	0.740245	471	2
B47	16hr/S	338491	209714	128777	0.619556	1405	7
B48	16hr/S	658057	123093	534964	0.187055	2737	7
B49	Filtered	143154	108557	34597	0.758323	844	1
C1	36hr/F	477173	30396	446777	0.0637002	3500	19
C2	Filtered	108959	89571	19388	0.822062	447	13
C3	36hr/S	67565	27365	40200	0.405017	1442	13
C4	Filtered	74088	50857	23231	0.68644	831	15
C5	36hr/F	130731	55769	74962	0.426594	1835	18
C6	36hr/S	191630	83466	108164	0.435558	1665	17
C7	36hr/F	235025	45226	189799	0.192431	2450	18
C8	36hr/S	439403	114897	324506	0.261484	2702	17
C9	36hr/F	494290	87912	406378	0.177855	3177	21
C10	Filtered	170315	159937	10378	0.939066	199	11
C11	36hr/F	428802	109850	318952	0.256179	2634	18
C12	36hr/F	289821	133686	156135	0.461271	2117	20
C13	36hr/S	336114	173067	163047	0.514906	1629	13
C14	36hr/S	246841	180971	65870	0.733148	1118	12
C15	36hr/F	391222	109584	281638	0.280107	2602	18
C16	36hr/S	332468	68107	264361	0.204853	2658	17
C17	36hr/F	360685	68896	291789	0.191014	2725	21
C18	36hr/S	518657	104749	413908	0.201962	2716	12
C19	36hr/S	377823	156352	221471	0.413823	1628	14
C20	36hr/S	625144	182172	442972	0.291408	2556	17
C21	36hr/S	336010	140371	195639	0.417758	2073	12
C22	36hr/S	230178	146566	83612	0.636751	1298	15
C23	36hr/F	500364	155975	344389	0.311723	2532	20
C24	36hr/F	658971	227335	431636	0.344985	2055	19
C25	36hr/F	358780	124814	233966	0.347884	2421	20
C26	36hr/F	513757	138183	375574	0.268966	2576	18
C27	36hr/F	441399	220788	220611	0.5002	1821	19
C28	36hr/F	602699	139700	462999	0.231791	2437	22
C29	36hr/F	640367	149946	490421	0.234156	2773	19
C30	36hr/F	428344	84863	343481	0.198119	2583	21
C31	Filtered	34517	27293	7224	0.790712	920	9
C32	36hr/S	237851	142904	94947	0.600813	1568	14
C33	36hr/F	451575	98204	353371	0.21747	2750	20
C34	36hr/S	401952	150592	251360	0.374652	1966	8
C35	36hr/S	412584	193258	219326	0.468409	1951	15
C36	36hr/S	161081	43076	118005	0.267418	2140	16
C37	36hr/F	299260	99454	199806	0.332333	2289	20
C38	36hr/F	375352	133446	241906	0.355522	2261	20
C39	36hr/S	337499	78622	258877	0.232955	2459	17
C40	36hr/F	407738	57807	349931	0.141775	3076	19
C41	36hr/F	218255	113464	104791	0.519869	1739	19
C42	36hr/S	190133	121965	68168	0.641472	1364	14
C43	36hr/F	446327	140115	306212	0.313929	2429	22
C44	36hr/F	328789	181340	147449	0.551539	1447	21
C45	36hr/F	75746	28914	46832	0.381723	1647	21
C46	36hr/F	840009	124639	715370	0.148378	2440	18
C47	36hr/F	102517	25487	77030	0.248612	1518	19
C48	36hr/F	489647	54750	434897	0.111815	2766	22
C49	36hr/S	306079	149186	156893	0.48741	1570	9

## Sheet: Sheet2
Geneid	A1	A2	A3	A4	A5	A6	A7	A8	A9	A10	A11	A12	A13	A14	A15	A16	A17	A18	A19	A20	A21	A22	A23	A25	A26	A27	A28	A29	A30	A31	A32	A33	A34	A35	A36	A37	A38	B1	B2	B3	B4	B5	B6	B7	B8	B9	B10	B11	B12
YAL001C	0	0	0	0	0	0	0	0	8	0	4	344	0	77	0	0	1	73	0	0	0	0	0	205	13	0	6	0	0	155	0	0	0	0	0	10	0	10	73	9	0	0	0	16	0	0	0	0	0
YAL002W	0	74	0	0	0	0	0	0	0	0	443	1	0	0	0	0	5	0	49	0	0	0	0	0	0	0	0	0	0	0	40	0	0	0	0	753	24	0	112	0	0	0	40	0	4	0	0	132	0
YAL003W	124	448	575	346	330	526	181	223	477	810	345	616	254	140	205	1425	74	705	305	85	134	904	138	120	122	42	104	146	300	239	182	91	121	289	715	455	162	95	288	87	241	297	63	362	260	322	866	149	197
YAL005C	11	351	9	241	152	45	131	0	456	1122	51	250	24	11	509	311	166	138	34	1	29	38	168	960	0	20	257	214	73	542	187	554	0	792	433	905	695	199	615	46	42	707	134	418	307	438	1197	499	422
YAL007C	10	0	0	60	0	0	0	0	30	53	197	35	20	0	0	97	1	0	2	5	7	9	89	34	297	35	14	2	13	0	0	0	152	128	0	34	28	4	12	0	0	0	226	136	210	52	69	56	0
YAL008W	0	0	0	0	0	0	0	0	0	0	0	6	0	0	0	44	0	88	0	0	0	0	0	0	0	0	0	1	0	2	0	0	0	0	0	0	0	0	55	0	5	9	0	0	0	6	0	0	0
YAL009W	0	77	0	0	0	0	43	0	0	54	174	0	30	0	0	0	0	4	0	0	3	0	0	99	0	0	0	0	0	0	0	0	0	0	0	0	0	0	0	0	0	0	0	0	93	0	93	200	2
YAL010C	0	0	0	0	0	0	0	0	80	581	0	0	30	0	0	8	0	0	60	0	0	0	0	2	0	0	0	0	0	0	0	0	0	0	0	0	0	5	0	0	0	19	0	3	0	0	0	0	0
YAL011W	41	3	17	41	0	61	124	0	0	141	0	0	67	0	0	0	0	0	0	2	0	0	0	0	3	4	0	0	0	0	0	2	0	0	129	43	0	6	132	4	139	27	0	52	201	246	0	0	0
YAL012W	0	2	19	153	165	30	100	221	281	964	285	0	85	88	145	998	121	384	177	157	21	720	502	125	0	16	207	99	61	768	3	105	27	200	404	1315	195	93	133	129	200	323	158	76	88	85	1300	98	60
YAL013W	0	0	40	37	0	0	0	1	8	62	0	0	3	0	53	0	0	4	32	0	0	26	0	0	0	0	0	0	18	0	0	2	0	308	33	0	0	0	40	9	126	2	13	67	0	28	92	5	0
YAL014C	0	0	0	0	0	0	0	0	0	0	0	0	125	0	14	0	0	1	0	83	0	0	0	0	91	0	0	0	0	0	0	0	0	0	106	0	0	0	118	25	163	0	0	101	0	0	0	0	22
YAL015C	0	0	0	0	0	0	0	0	0	0	0	0	0	37	0	0	0	0	0	0	0	0	67	5	1	0	0	0	0	0	0	0	69	21	0	0	0	0	0	0	40	50	0	0	0	0	69	0	50
YAL016W	73	0	0	182	2	0	0	0	0	52	16	32	28	0	0	85	1	12	370	8	0	1	61	0	0	0	1	0	0	0	4	0	0	0	69	443	0	170	21	0	0	53	16	45	0	154	111	2	6
YAL017W	0	0	0	320	57	0	194	54	0	46	0	0	0	0	0	0	226	0	0	0	0	0	0	0	0	0	0	0	0	422	0	25	0	0	0	0	0	2	0	0	0	0	111	4	0	0	0	38	7
YAL018C	0	0	0	0	0	0	0	0	0	0	0	0	0	0	0	0	0	0	0	0	0	0	0	1	0	0	0	0	0	2	0	0	0	0	0	0	0	0	0	0	0	0	0	0	0	0	0	0	0
YAL019W	305	108	0	50	0	0	33	0	159	2	0	216	35	52	30	282	0	1	0	0	176	0	2	3	20	0	0	38	0	7	0	0	204	0	0	0	0	72	5	0	0	40	0	32	3	0	0	0	2
YAL020C	0	0	0	0	169	51	0	0	0	0	0	0	134	0	0	141	0	2	0	0	11	204	0	0	103	78	0	20	0	0	0	0	222	0	0	0	0	0	0	15	0	68	0	0	0	0	40	177	0
YAL021C	8	17	3	8	67	0	114	535	0	614	38	6	75	7	31	204	0	16	0	12	1	0	0	2	0	0	17	82	35	0	0	0	3	292	12	0	0	14	21	7	278	75	21	8	86	23	0	0	31
YAL022C	1	0	0	143	127	0	0	0	9	0	0	0	37	4	0	173	170	138	0	0	5	0	0	0	0	0	0	0	9	0	0	1	0	0	32	193	0	0	7	19	0	0	1	0	0	0	0	0	41
YAL023C	150	17	270	15	0	60	0	89	0	78	0	0	0	0	0	217	0	0	13	0	4	0	484	98	215	0	0	72	300	338	1	52	143	20	110	384	0	0	0	25	69	28	49	112	338	113	413	236	24
YAL024C	0	0	0	0	0	0	0	0	58	0	95	0	16	0	0	0	2	0	0	0	54	0	0	10	59	0	0	0	0	114	0	0	0	0	0	0	0	11	0	0	0	0	0	97	0	0	0	0	0
YAL025C	90	33	0	14	0	0	0	15	1	420	2	137	30	35	0	255	111	70	29	321	15	12	0	38	62	0	135	0	34	0	0	15	16	55	82	84	0	4	0	1	22	11	30	4	52	29	0	0	7
YAL026C	0	0	0	0	0	3	18	0	0	0	0	0	1	0	0	0	0	0	0	322	0	0	31	0	0	0	0	0	0	0	476	0	99	0	189	0	0	0	5	28	0	0	0	4	0	0	105	227	0
YAL027W	10	0	0	0	0	121	0	0	0	0	0	0	0	0	0	0	8	48	0	0	0	0	0	0	0	0	0	0	0	0	0	2	0	0	0	0	0	0	0	0	0	0	0	66	0	9	0	0	0
YAL028W	0	0	0	0	0	0	0	18	0	0	0	0	0	0	0	0	0	0	0	0	0	2	0	0	0	0	0	0	0	0	0	0	0	0	0	0	0	0	0	0	0	137	0	0	0	170	0	2	0
YAL029C	184	0	0	0	395	0	24	38	8	0	121	0	32	108	526	1	21	11	110	52	0	0	4	2	71	0	0	0	0	0	4	10	0	0	29	234	4	6	191	1	1	13	3	2	66	229	0	0	0
YAL030W	0	21	125	0	171	0	34	113	0	76	0	1	0	9	11	88	0	38	150	56	0	7	0	5	0	0	6	0	0	2	51	258	0	0	162	28	127	62	148	79	25	39	0	45	10	171	63	22	0
YAL031C	0	82	0	0	0	0	0	0	299	93	0	0	0	0	0	0	0	0	0	0	0	31	0	0	0	0	0	63	30	0	0	0	0	0	79	0	0	0	151	0	9	0	0	0	0	0	0	1	0
YAL032C	0	0	0	0	0	0	92	0	0	6	0	0	30	0	121	0	0	0	0	0	0	0	0	0	0	0	0	0	0	0	0	3	0	0	0	0	44	0	0	3	42	0	0	0	0	6	0	94	66
YAL033W	49	0	0	46	0	45	12	0	0	0	0	0	18	48	32	0	0	0	0	0	0	0	0	0	0	0	43	0	0	4	0	0	29	0	0	0	0	27	10	4	5	0	0	15	13	43	13	23	0
YAL034W-A	0	0	0	11	0	0	0	0	0	0	9	0	0	0	0	0	0	0	0	4	0	0	26	0	0	0	0	0	0	0	0	0	0	0	0	55	0	0	19	0	0	3	0	0	23	0	0	0	60
YAL035W	1580	301	800	117	216	153	296	432	329	199	1081	663	461	61	168	495	171	531	518	114	522	882	825	74	25	5	590	62	225	463	1236	102	130	543	558	344	1223	100	1310	207	437	297	7	597	813	484	306	658	229
YAL036C	149	0	0	268	22	75	191	0	57	68	0	240	38	32	0	0	0	27	5	1	4	74	0	52	0	0	90	4	0	50	0	269	0	47	10	66	0	18	2	0	100	0	0	56	107	77	108	0	0
YAL037W	0	0	0	0	0	0	0	0	0	0	0	0	0	0	0	0	38	0	0	0	0	0	0	0	0	0	0	0	0	0	0	0	0	0	0	0	0	0	0	0	0	0	0	0	93	0	63	0	0
YAL038W	229	612	45	296	932	872	241	89	126	2303	235	336	239	134	223	4126	450	1566	432	32	125	2282	134	199	469	64	345	109	292	1514	72	43	95	304	2943	588	281	278	666	178	423	568	10	655	480	252	4694	457	440
YAL039C	0	125	0	193	0	167	0	0	0	104	79	135	0	4	96	0	0	0	155	0	0	0	0	0	0	0	0	0	0	39	0	0	0	0	6	0	0	0	0	80	3	0	7	0	117	0	86	12	28
YAL040C	0	588	188	0	0	310	0	0	8	8	0	818	6	1	0	0	50	205	0	0	0	398	0	0	0	0	0	0	4	0	0	0	0	12	0	0	263	159	0	0	1	301	0	0	0	0	7	0	68
YAL041W	0	0	6	0	0	0	0	0	29	24	0	0	0	0	0	263	0	0	35	88	38	0	97	22	0	0	130	0	0	0	119	324	0	0	62	0	0	0	11	23	2	0	68	0	16	0	161	0	12
YAL042W	80	208	0	47	213	49	203	82	205	170	129	340	0	72	41	220	12	161	123	6	36	39	41	0	248	0	0	156	0	0	0	55	0	0	0	438	140	16	160	7	116	420	85	15	154	0	115	2	96
YAL043C	0	0	0	230	0	0	106	64	0	197	0	0	3	5	0	0	0	3	0	0	0	0	0	0	0	0	0	0	95	0	2	0	0	0	0	0	0	0	195	0	0	0	0	0	20	3	80	22	0
YAL044C	0	3	54	3	162	0	63	102	17	84	168	0	61	40	34	47	111	46	0	0	15	70	5	125	133	55	8	40	0	0	205	256	97	98	633	270	140	0	102	0	15	10	0	0	110	112	25	66	14
YAL045C	0	0	0	0	0	0	0	0	0	0	0	0	0	0	0	0	0	0	0	0	0	0	0	0	0	0	0	0	0	0	0	0	0	0	0	0	0	0	0	0	0	0	0	0	0	0	0	0	0
YAL046C	0	0	90	0	0	10	0	0	69	85	2	21	0	0	0	0	0	0	0	0	0	0	0	0	0	0	0	4	10	0	61	36	0	0	22	0	0	16	0	0	0	35	73	13	0	66	0	6	0
YAL047C	0	0	0	0	90	0	0	29	0	0	0	0	0	0	0	27	0	0	0	0	0	0	0	2	0	0	0	0	0	0	0	0	0	0	2	0	0	23	0	0	0	0	0	0	0	0	0	0	0
YAL048C	0	0	0	0	0	0	0	0	0	0	0	0	0	0	0	83	115	0	0	0	0	0	0	0	0	0	0	0	0	0	0	0	0	0	0	0	0	0	0	0	0	0	0	0	0	0	0	0	14
YAL049C	0	43	0	21	0	62	0	0	98	139	0	0	22	7	0	34	1	0	0	0	0	4	0	166	0	7	0	0	0	154	0	5	0	0	123	10	0	0	0	5	0	40	0	23	149	0	0	0	9
YAL051W	0	0	0	0	0	0	2	0	0	0	234	0	0	0	0	0	288	2	0	0	0	93	0	0	0	0	0	86	0	0	0	0	0	22	0	725	0	0	0	0	0	0	0	0	0	351	0	0	0
YAL053W	88	0	1	28	0	0	0	0	0	0	121	0	0	0	10	13	0	0	0	0	0	0	0	0	0	0	0	0	0	0	10	0	0	0	0	0	0	18	16	0	7	0	6	0	188	0	121	0	0
YAL054C	0	0	0	0	0	0	0	0	0	0	0	0	0	124	0	0	0	0	0	0	0	0	0	173	0	0	0	0	0	0	0	0	18	0	0	0	0	0	21	0	0	0	0	12	0	117	0	0	0
YAL055W	0	0	0	0	0	0	0	0	0	0	0	0	2	28	0	0	0	0	0	0	0	0	0	0	0	0	0	0	0	0	0	0	1	0	0	0	0	0	0	0	0	0	0	0	0	2	18	0	0
YAL056W	0	0	0	0	47	0	196	0	0	0	0	0	0	0	0	0	12	0	0	0	0	0	0	0	0	0	0	78	0	0	0	0	0	0	0	0	250	23	0	0	83	180	0	0	120	0	0	0	307
YAL058W	0	0	0	0	0	0	0	0	0	111	0	0	0	0	0	0	0	0	0	0	0	0	0	0	0	0	0	23	0	0	0	0	0	0	0	0	0	0	2	0	0	0	0	0	0	0	0	0	19
YAL059W	0	0	0	0	0	37	4	0	0	25	0	33	29	0	0	0	0	26	0	0	14	22	0	0	0	0	0	0	0	74	10	0	0	0	10	0	0	0	0	0	0	0	0	0	0	0	0	0	0
YAL060W	0	99	0	0	0	0	149	0	0	99	56	0	113	0	0	0	0	0	0	29	0	0	0	106	299	2	0	0	0	0	0	0	0	0	0	0	0	0	0	9	93	155	103	11	0	0	0	0	41
YAL061W	0	0	0	0	0	0	0	0	0	0	2	0	0	0	0	0	0	0	0	0	0	0	0	0	62	0	0	0	0	0	0	0	0	0	0	0	0	0	393	0	0	3	118	0	0	276	0	86	184
YAL062W	207	0	0	0	0	206	131	0	139	0	0	4	0	0	131	71	0	0	0	0	0	0	0	0	0	0	0	0	0	0	0	129	0	0	0	0	16	0	220	0	0	19	0	104	0	0	0	0	0
YAL063C	0	0	0	0	136	0	0	0	0	0	155	0	0	0	0	0	0	0	0	0	0	0	0	0	0	0	0	0	0	0	0	0	0	0	0	0	0	0	0	0	0	0	0	25	0	79	0	0	0
YAL064W	0	0	0	0	0	0	0	0	0	0	0	5	0	0	0	0	0	0	0	0	0	0	0	0	0	0	0	0	0	0	0	0	0	0	0	0	0	0	0	0	0	0	0	0	0	0	0	0	0
YAL066W	0	0	0	0	0	0	0	0	0	0	0	0	0	0	0	0	0	0	0	0	0	0	0	0	0	0	0	0	0	0	0	0	0	0	0	0	0	0	0	0	0	0	0	0	0	0	0	0	0
YAL067C	0	0	0	0	0	0	16	0	0	4	0	2	0	0	0	0	0	0	0	0	0	0	0	1	0	0	0	0	0	0	0	0	0	0	0	0	0	0	0	0	0	0	0	0	0	0	0	0	0
YAR002W	194	1	348	0	0	217	45	0	0	161	0	0	0	0	0	6	0	58	40	0	10	2	0	0	126	0	0	0	274	0	0	48	0	0	2	0	0	1	15	0	1	0	0	4	127	0	87	0	0
YAR003W	0	0	0	0	0	236	0	0	0	0	274	0	0	0	0	0	0	0	0	0	141	0	0	0	0	0	0	16	0	0	0	0	0	0	0	0	0	0	0	0	0	0	0	0	0	0	230	15	0
YAR007C	0	0	0	0	0	0	0	0	0	4	1	0	0	0	0	0	0	0	0	0	0	0	0	0	0	0	6	2	4	24	0	0	38	0	0	0	0	0	50	2	48	0	9	35	198	0	2	117	20
YAR008W	0	0	0	0	0	0	0	0	0	87	0	0	0	0	0	42	0	105	0	0	0	0	0	0	0	0	0	0	0	0	0	0	0	0	0	0	0	0	5	5	7	0	0	0	0	0	0	16	0
YAR014C	0	0	14	0	121	0	2	0	0	0	4	0	0	0	0	0	2	50	1	0	0	0	9	0	0	0	0	0	0	0	0	107	0	0	0	0	7	0	55	0	27	9	51	57	2	189	159	16	0
YAR015W	67	0	0	113	589	212	87	0	30	623	4	0	4	5	0	10	0	117	0	0	232	0	9	0	139	0	0	0	0	125	0	141	95	0	174	0	14	7	0	24	131	0	0	80	2	140	419	0	63
YAR018C	37	0	0	5	8	0	27	0	1	4	40	0	29	142	0	0	0	2	0	0	0	0	0	0	15	0	0	0	0	0	0	10	1	0	4	0	1	21	0	1	3	0	0	0	0	0	18	0	3
YAR019C	0	0	0	0	0	0	0	0	0	0	0	0	10	0	0	0	0	2	0	0	0	0	0	8	44	0	0	9	0	0	0	0	0	18	0	0	0	0	0	0	0	0	0	64	0	0	0	1	0
YAR020C	0	0	0	0	0	0	0	0	0	0	0	0	0	0	0	0	0	0	0	0	0	0	0	0	0	0	0	0	0	0	0	0	0	0	0	0	0	12	0	0	0	0	0	0	7	0	0	0	0
YAR023C	0	0	0	0	0	0	0	0	0	0	0	0	0	0	0	0	0	0	0	0	0	0	0	0	0	0	0	0	0	0	0	0	0	0	0	0	0	0	0	0	6	0	0	0	0	0	0	0	0
YAR027W	0	0	0	0	0	0	0	0	0	0	0	9	0	0	0	108	0	0	0	0	0	0	0	0	7	0	0	0	0	0	0	0	0	40	7	201	0	0	0	0	51	297	0	33	0	0	102	2	48
YAR028W	0	0	0	0	0	0	0	43	0	0	0	0	0	0	0	115	124	0	0	0	0	0	0	0	0	0	0	0	0	0	0	0	0	0	0	0	0	0	215	38	0	0	0	0	208	96	59	0	0
YAR029W	0	0	0	0	0	0	0	0	0	0	0	0	0	0	0	0	0	0	0	0	0	0	0	0	0	0	0	0	0	0	0	0	0	0	0	0	0	0	0	0	0	0	0	0	0	0	0	0	0
YAR031W	0	0	0	0	0	0	0	0	0	0	0	0	0	0	0	0	0	0	0	0	0	0	0	0	0	0	0	0	0	0	0	0	0	0	0	0	0	0	46	0	0	36	0	0	31	0	0	48	0
YAR033W	0	0	0	8	0	0	0	0	0	0	0	0	1	0	0	39	0	8	0	0	0	0	0	0	0	0	0	6	0	0	0	0	0	0	0	0	0	39	0	0	0	141	0	0	0	0	0	28	0
YAR035W	0	0	0	0	0	0	0	0	0	0	0	0	0	0	0	0	0	0	149	25	0	0	0	0	0	0	8	0	119	0	1	0	0	0	0	0	0	0	0	0	0	0	0	0	0	0	0	0	0
YAR042W	0	0	0	0	150	340	0	0	51	21	158	12	95	0	0	0	0	159	65	0	44	0	14	12	114	0	7	2	38	121	0	18	0	0	0	0	68	0	234	34	1	0	74	147	0	0	71	0	0
YAR047C	0	0	0	0	0	0	0	0	0	0	0	0	0	0	0	0	0	0	0	0	0	0	0	0	0	0	5	0	0	0	0	0	0	29	0	0	0	0	0	0	0	0	0	0	0	0	0	16	0
YAR050W	0	0	0	0	0	4	0	0	0	0	0	0	0	0	0	0	0	0	0	0	0	0	0	0	0	0	0	0	0	0	0	0	0	54	0	0	0	0	0	0	0	0	0	0	0	0	0	133	0
YAR053W	0	0	0	0	0	0	0	0	0	0	0	0	0	0	0	0	0	0	0	0	0	0	0	20	0	0	0	0	0	0	0	0	0	0	0	0	0	0	0	0	0	0	0	21	0	0	3	0	0
YAR060C	0	0	0	0	0	0	0	0	0	0	0	0	0	0	0	0	0	0	0	0	0	0	0	0	0	0	0	0	0	0	0	0	0	0	0	0	0	0	0	0	0	0	0	0	0	0	0	0	0
YAR064W	0	0	0	0	0	0	0	0	0	0	0	0	0	0	0	0	0	0	0	0	0	0	0	0	0	0	0	0	0	0	0	0	0	0	0	0	0	0	0	0	0	0	0	0	0	0	0	0	0
YAR068W	0	0	0	0	0	0	0	2	0	0	0	0	0	0	0	0	0	0	0	0	0	0	0	0	0	0	0	0	0	1	1	0	0	0	0	0	0	0	0	0	0	0	0	0	0	0	0	0	0
YAR069C	0	0	0	0	0	0	0	0	0	0	0	0	0	0	0	0	0	0	0	0	0	0	0	0	0	0	0	0	0	0	0	0	0	0	0	0	0	0	0	0	0	0	0	0	0	0	0	0	0
YAR070C	0	0	0	0	0	0	0	0	0	0	0	0	0	0	0	0	0	0	0	0	0	0	0	0	0	0	0	0	0	0	0	0	0	0	0	0	0	0	0	0	0	0	0	0	0	0	0	0	0
YAR071W	0	0	0	0	24	0	0	0	0	0	0	0	0	0	0	1	0	0	0	0	0	0	0	0	0	0	0	0	0	0	0	0	0	0	0	0	0	0	0	0	0	0	0	0	0	0	115	0	0
YBL001C	41	41	30	0	10	31	8	0	0	137	0	4	0	76	32	43	0	6	0	0	36	9	75	37	0	0	22	0	49	31	52	0	0	29	240	120	121	0	149	2	62	37	198	44	270	0	32	53	42
YBL002W	0	0	0	27	3	11	2	11	210	179	32	0	12	0	18	449	7	32	0	73	91	143	183	235	483	47	234	59	232	132	169	0	62	467	0	607	18	0	0	0	0	23	212	116	537	217	745	3	27
YBL003C	0	0	0	60	0	36	0	43	377	458	19	0	0	0	5	746	0	52	25	243	60	208	227	258	495	198	165	119	351	218	204	0	508	814	175	372	115	24	87	0	21	0	411	123	665	423	1794	0	0
YBL004W	0	1	135	20	41	265	336	804	683	42	137	340	178	17	454	0	154	198	455	465	0	577	165	211	5	155	0	90	149	314	2	0	0	483	150	16	481	13	0	31	0	0	419	135	85	2	179	0	42
YBL005W	308	6	79	146	0	44	0	0	53	161	0	55	0	0	0	0	65	102	4	0	0	338	0	85	0	0	138	0	0	1	315	81	0	2	0	0	0	27	0	21	0	0	28	351	0	72	0	207	63
YBL006C	0	0	178	31	49	0	0	0	101	60	115	82	20	2	147	0	14	57	0	154	0	0	0	106	0	0	15	22	0	58	0	47	0	0	172	125	0	3	0	1	0	92	30	35	2	0	35	12	11
YBL007C	55	0	12	131	52	0	0	302	0	81	265	54	199	3	0	199	0	0	189	0	1	21	14	2	21	0	15	0	76	2	28	5	0	211	0	3	159	124	46	193	0	137	0	147	0	68	273	87	119
YBL008W	52	0	0	0	0	96	74	0	36	0	0	0	0	0	0	0	0	0	31	0	0	0	0	0	0	0	0	0	0	0	122	74	0	0	0	0	0	0	0	0	1	0	0	0	0	295	57	0	0
YBL009W	1	5	0	20	0	0	20	0	0	6	14	0	25	0	174	0	0	0	0	0	0	0	5	0	0	49	0	0	0	3	19	0	0	0	0	2	0	0	0	0	0	0	0	0	0	173	0	0	0
YBL010C	2	0	7	0	0	0	150	0	0	0	0	0	0	0	0	0	0	0	0	0	0	0	0	0	4	0	4	0	0	0	2	3	0	0	0	0	0	0	4	0	0	0	0	43	0	6	0	0	0
YBL011W	135	61	0	0	251	135	0	0	119	0	97	12	120	81	28	124	31	41	76	52	0	0	135	146	141	42	217	0	25	14	0	0	0	90	0	172	0	43	6	65	0	0	174	0	0	62	133	280	0
YBL012C	14	0	0	0	5	0	0	0	0	0	0	0	2	1	0	1	0	0	4	0	0	0	11	0	0	0	0	0	0	0	0	0	0	0	0	16	0	0	0	9	0	0	4	0	0	0	0	0	0
YBL013W	44	0	0	0	0	0	0	0	0	0	0	0	0	0	0	0	0	0	0	0	0	0	0	0	0	0	0	0	0	0	0	0	0	0	0	101	0	0	13	0	0	0	0	0	0	0	0	0	0
YBL014C	0	0	0	0	119	0	0	0	0	0	291	0	253	0	1	0	23	0	1	0	3	0	0	2	0	0	0	42	0	0	0	0	0	0	0	0	88	2	295	0	1	0	0	77	60	0	41	76	79
YBL015W	0	2	443	0	0	0	0	0	0	0	0	0	0	0	0	0	122	0	0	0	0	0	0	130	39	0	0	2	0	0	0	0	0	0	0	0	0	14	144	0	0	196	0	0	0	0	0	0	0
YBL016W	6	0	105	0	317	386	11	0	16	89	0	645	356	196	0	0	0	0	12	0	149	0	1	219	0	0	7	19	0	0	0	0	25	0	541	0	0	0	0	0	108	0	0	0	2	0	2	2	0
YBL017C	181	343	0	0	2	26	20	0	0	161	1	0	162	0	269	14	1	0	293	259	0	414	10	1	295	0	173	78	9	104	0	0	0	0	20	0	42	7	61	0	11	18	0	7	0	76	13	174	30
YBL018C	0	30	0	0	0	113	63	95	0	96	66	18	7	10	6	54	0	21	0	8	23	45	0	0	63	0	0	36	0	0	0	12	115	0	75	0	65	0	0	0	9	0	51	28	2	86	152	2	4
YBL019W	0	0	0	0	0	0	1	0	0	52	13	0	220	0	0	0	0	113	0	0	74	1	0	0	3	0	0	0	0	0	0	0	0	0	6	0	0	0	0	0	0	0	0	93	0	0	11	45	0
YBL020W	0	0	0	0	0	0	0	0	0	0	0	0	0	0	0	0	0	0	0	0	88	0	56	0	0	0	0	0	0	0	0	0	0	0	6	327	0	19	83	0	0	116	0	0	0	0	0	0	0
YBL021C	42	0	83	0	109	50	83	0	0	0	0	0	6	0	0	0	0	0	0	77	0	134	0	0	0	0	0	61	0	0	0	13	86	0	0	0	0	0	65	0	0	0	0	7	0	0	0	33	14
YBL022C	205	256	0	104	553	320	0	75	0	561	26	127	0	0	227	0	23	253	4	148	32	0	0	2	0	0	0	22	77	0	0	462	0	190	248	0	103	168	297	41	0	360	129	149	192	294	78	317	39
YBL023C	0	0	74	0	0	522	0	9	0	1	0	37	0	0	0	0	0	14	0	0	13	0	0	0	0	0	0	0	0	0	0	0	0	0	0	0	163	0	0	0	18	6	0	0	0	0	20	0	0
YBL024W	28	0	27	75	285	5	61	67	5	126	78	22	513	68	293	173	238	260	126	0	24	170	0	47	135	27	61	2	4	1	9	0	88	50	0	40	25	2	0	0	11	7	0	107	6	176	87	0	0
YBL025W	0	0	0	0	125	0	0	0	0	37	0	0	0	0	0	0	0	0	100	0	0	0	0	0	0	0	3	0	0	0	42	0	0	59	0	0	0	0	0	1	0	0	0	0	0	0	3	0	0
YBL026W	0	24	55	94	28	0	0	0	15	24	49	88	17	6	0	0	5	50	18	13	0	7	34	0	0	0	0	21	2	25	0	0	43	0	0	0	20	0	0	2	1	38	24	29	3	105	10	0	0
YBL027W	1053	862	923	825	943	1035	530	687	363	1414	1129	941	602	264	990	2157	272	649	849	496	378	1125	325	480	448	201	566	192	588	1301	629	630	1051	1256	2057	515	968	289	688	486	611	883	255	738	1441	1744	1365	306	394
YBL028C	26	0	4	21	2	0	31	15	0	16	5	22	4	3	0	0	0	2	18	10	0	1	7	0	0	0	0	18	11	13	0	4	0	56	36	46	29	0	0	0	0	28	2	0	25	17	30	0	0
YBL029W	2	0	0	1	6	0	0	0	25	0	0	0	0	1	0	0	0	0	0	0	0	6	8	0	0	0	0	0	1	14	0	0	0	3	19	2	0	0	9	0	0	12	0	27	22	0	12	0	0
YBL030C	0	26	124	195	417	108	2	0	115	3	17	0	10	48	8	1045	0	103	2	181	72	202	57	142	0	0	0	11	382	572	10	199	246	75	230	67	109	236	386	17	266	131	210	203	160	83	217	64	100
YBL031W	0	0	0	0	0	0	0	0	0	0	0	0	0	0	0	0	40	0	0	0	0	0	0	0	0	0	0	0	0	79	0	0	0	0	0	0	0	0	0	0	0	30	0	0	0	0	85	0	0
YBL032W	23	8	129	6	0	183	0	0	0	5	19	153	166	2	8	348	2	5	42	4	0	122	9	0	219	24	0	0	7	0	0	0	3	41	187	0	0	0	6	0	88	0	0	8	0	0	122	21	0
YBL033C	32	0	0	0	11	0	0	0	0	0	0	0	0	0	0	0	0	0	0	3	0	177	0	0	32	0	0	34	0	0	0	0	0	10	92	332	14	22	231	0	254	0	0	0	50	19	0	0	2
YBL034C	0	0	0	2	188	0	0	0	0	0	0	0	0	0	92	0	170	0	0	0	0	0	0	0	0	0	0	0	64	0	52	0	31	0	0	1	4	0	0	0	24	0	0	4	2	0	61	3	0
YBL035C	0	0	0	0	0	0	0	0	0	0	0	0	0	0	0	0	0	0	0	0	0	0	0	0	0	0	0	0	0	0	0	0	0	0	0	2	0	0	24	0	3	80	0	0	5	0	0	0	16
YBL036C	0	0	15	5	27	0	0	16	0	0	52	35	3	0	22	0	0	0	0	0	0	0	0	0	0	3	0	0	0	71	164	0	0	0	6	0	15	0	0	0	0	2	0	1	61	80	72	0	28
YBL037W	0	0	0	113	0	0	0	0	0	0	30	4	0	0	0	0	0	0	0	0	0	0	0	0	0	0	0	0	3	11	2	0	0	0	0	0	0	0	4	106	24	0	0	0	63	0	0	0	0
YBL038W	0	0	0	0	37	0	0	0	0	0	0	105	0	0	0	23	0	0	0	0	0	0	0	0	0	0	0	0	0	22	0	0	0	88	0	0	0	32	0	0	0	46	0	0	71	0	0	0	0
YBL039C	24	114	121	98	0	309	18	14	0	722	4	476	25	39	5	702	0	127	263	0	2	90	0	0	0	0	8	0	0	62	30	0	0	13	614	0	1	39	0	11	0	0	0	13	151	46	561	115	0
YBL040C	68	0	82	1	20	0	0	0	0	25	0	0	175	0	31	0	0	183	0	0	0	208	0	0	215	0	0	103	0	173	107	3	0	154	133	328	2	101	396	0	42	30	538	20	248	0	8	100	0
YBL041W	7	0	0	82	89	49	7	150	0	158	29	85	23	1	0	117	1	19	0	2	19	0	80	14	40	17	13	12	17	272	0	42	9	188	73	0	0	18	67	0	0	11	49	102	17	77	312	0	5
YBL042C	8	11	0	0	0	0	1	30	0	483	169	0	0	31	0	42	0	0	0	90	0	0	45	270	0	0	0	0	3	0	0	0	0	0	686	0	229	0	307	0	0	35	0	0	0	0	191	0	0
YBL043W	0	0	0	0	0	0	0	0	0	101	0	0	0	0	0	0	0	0	0	0	0	0	0	0	0	0	0	0	0	0	0	0	0	0	0	0	0	0	0	0	0	0	0	51	0	0	0	0	0
YBL044W	0	0	0	0	0	0	0	0	0	0	0	0	0	0	0	0	0	0	0	0	0	0	0	0	0	0	0	0	0	0	0	0	0	0	0	0	0	0	0	0	0	0	0	2	0	0	0	0	0
YBL045C	0	0	70	91	0	59	0	0	0	0	299	0	0	0	0	0	0	43	0	7	0	288	0	44	27	34	0	0	13	137	0	209	0	0	180	0	0	28	0	0	6	35	0	0	0	47	80	4	2
YBL046W	0	0	0	0	0	0	0	0	0	0	0	0	5	0	0	0	0	0	0	0	2	0	0	0	0	0	144	0	1	17	0	0	6	0	3	0	0	8	0	0	0	0	0	0	0	0	0	0	2
YBL047C	81	304	0	0	326	39	0	0	124	0	0	34	0	0	52	0	0	0	247	0	6	0	19	1	3	0	239	92	0	0	213	42	0	291	5	96	0	6	266	113	0	367	254	148	0	342	231	160	0
YBL048W	0	0	0	0	0	0	0	0	0	0	0	0	0	0	0	0	0	0	0	0	0	0	0	0	0	0	0	0	0	0	0	0	0	0	0	0	0	2	0	0	0	0	0	0	0	10	0	13	0
YBL049W	0	0	0	0	0	0	0	0	0	0	0	0	0	0	0	0	0	0	0	0	0	0	0	0	0	0	0	13	0	0	0	0	0	0	0	0	0	0	0	0	0	0	0	0	0	2	0	28	0
YBL050W	135	0	0	307	0	0	0	0	0	0	38	0	164	4	0	73	40	0	6	22	0	0	135	59	37	0	8	0	0	0	0	0	97	168	0	0	32	0	0	0	91	213	0	66	1	49	92	101	49
YBL051C	0	337	124	0	11	6	116	1	35	287	4	192	0	8	135	324	7	138	157	113	0	0	0	41	12	82	0	0	3	9	66	9	9	5	0	0	0	97	124	2	22	0	36	9	161	31	211	152	167
YBL052C	0	0	0	0	0	1	20	68	0	0	0	1	237	0	0	0	1	0	0	0	0	0	18	0	0	0	0	0	155	7	1	0	0	0	2	0	28	0	0	0	0	160	425	0	0	60	1	0	0
YBL053W	0	0	0	0	7	7	31	6	0	0	0	0	0	0	0	0	0	0	0	0	0	0	0	0	0	0	0	0	0	0	0	0	0	0	0	0	0	0	0	0	0	1	1	2	0	0	0	0	0
YBL054W	337	0	0	0	2	538	68	36	0	0	21	11	7	8	0	0	0	231	0	0	0	0	29	170	0	0	0	4	0	0	0	0	0	120	0	0	0	0	0	0	0	0	0	7	352	0	0	0	0
YBL055C	93	0	0	188	0	6	0	0	0	0	255	40	122	77	24	132	0	124	0	1	0	0	0	0	0	14	208	0	0	0	69	0	0	0	62	0	371	0	121	0	59	0	0	100	0	0	0	67	0
YBL056W	0	14	0	220	0	76	66	2	94	213	214	135	19	23	73	21	41	0	48	29	79	63	77	282	0	91	99	2	12	2	10	0	0	192	137	5	46	0	344	18	2	43	65	1	200	216	117	85	77
YBL057C	0	50	0	2	0	366	79	0	3	6	0	0	9	0	3	1	0	57	0	51	0	80	19	0	0	0	16	36	35	67	70	133	0	43	262	224	287	0	101	0	48	2	0	5	3	110	2	2	0
YBL058W	0	0	0	161	3	0	0	0	99	431	0	0	178	0	0	278	0	83	0	2	1	216	0	2	0	0	26	0	0	208	36	79	0	8	106	29	123	32	58	0	52	23	0	17	231	20	156	158	126
YBL059W	0	0	0	0	0	0	0	26	0	0	0	0	0	0	0	0	20	0	0	0	0	0	54	0	0	0	12	0	0	0	0	0	0	132	0	0	0	0	43	0	0	0	94	2	0	0	0	0	0
YBL060W	25	0	0	0	0	0	0	0	4	49	0	101	7	0	0	2	0	0	0	0	2	0	0	4	0	0	0	0	0	1	0	0	0	120	0	0	0	4	0	1	1	0	0	288	0	148	4	2	0
YBL061C	0	0	2	14	0	0	0	0	221	30	0	0	0	0	0	0	0	0	0	0	0	0	0	0	0	0	0	0	0	298	0	0	0	1	0	0	18	0	36	0	2	0	0	23	91	0	130	24	0
YBL062W	0	0	0	0	0	0	0	0	0	0	0	0	0	0	0	0	0	0	0	0	0	0	1	0	0	0	0	0	0	0	0	0	0	0	0	0	0	0	0	0	0	0	0	0	0	0	0	0	0
YBL063W	0	0	0	0	1	0	0	0	0	0	0	0	0	0	0	0	0	0	0	211	46	8	8	53	0	0	212	89	0	0	0	2	72	0	0	0	0	0	53	0	0	0	0	0	0	0	0	0	0
YBL064C	61	12	0	0	0	0	1	0	0	123	92	140	0	0	11	81	0	65	0	0	0	0	0	45	85	0	0	12	0	2	2	0	0	0	58	426	0	55	68	13	28	16	0	54	320	0	36	5	44
YBL065W	0	0	0	0	0	0	0	0	0	1	0	0	0	0	0	0	0	0	0	0	0	0	1	0	0	0	0	0	0	0	0	0	0	0	0	1	0	1	1	0	0	1	0	0	0	0	0	0	0
YBL066C	0	2	0	0	0	164	0	0	0	0	0	0	0	0	0	0	0	0	0	0	0	0	0	0	199	0	0	0	0	0	0	0	0	0	3	71	0	0	0	0	0	0	54	0	0	0	0	3	0
YBL067C	2	0	1	0	0	0	0	0	0	75	94	0	48	0	10	63	216	1	73	0	0	0	0	0	85	0	144	18	0	0	2	59	0	252	0	0	2	0	4	0	23	0	0	2	238	43	0	97	4
YBL068W	188	0	59	116	0	0	32	3	0	0	0	0	1	0	0	221	1	0	113	37	0	48	0	18	0	0	0	0	0	84	0	5	0	177	313	105	42	54	0	3	0	0	2	0	50	0	134	0	0
YBL069W	0	20	0	0	0	4	0	0	0	62	0	0	63	0	0	0	0	36	0	0	0	103	0	0	0	0	0	0	0	0	0	0	0	0	0	0	41	0	0	0	7	0	0	0	80	83	0	0	0
YBL070C	0	0	0	0	0	0	0	0	0	1	26	0	0	0	0	0	0	0	0	0	0	0	3	0	0	0	0	0	0	0	0	0	0	0	0	0	5	0	0	0	1	0	0	0	0	0	0	1	0
YBL071C	0	0	72	0	0	0	0	0	1	0	90	0	0	8	0	55	8	0	0	9	24	16	30	0	0	0	2	18	0	0	0	0	0	0	12	0	0	2	0	1	2	8	0	19	11	0	5	30	4
YBL072C	202	495	213	233	725	357	444	148	240	434	281	388	338	175	230	1085	288	321	324	208	161	693	68	200	476	57	239	79	340	518	301	184	406	463	808	358	334	86	420	115	234	324	48	430	409	534	633	355	108
YBL073W	0	0	0	0	0	0	0	0	0	0	0	0	0	0	0	0	0	0	0	0	0	4	0	0	0	0	0	0	0	0	0	0	0	0	0	0	0	0	0	0	0	0	0	0	0	0	0	0	0
YBL074C	0	82	76	0	0	0	0	0	0	0	0	0	0	0	0	0	0	0	0	0	0	57	0	0	15	0	0	0	0	128	0	0	0	0	0	0	0	0	0	0	0	80	0	0	0	0	0	0	0
YBL075C	0	479	364	0	0	0	0	17	0	0	0	0	0	0	0	0	0	0	0	0	0	173	0	0	31	0	0	0	0	0	0	0	0	0	0	0	0	0	0	0	0	0	0	0	0	0	0	0	0
YBL076C	260	556	281	7	55	882	54	544	90	648	53	213	59	3	0	1000	168	460	98	0	154	454	0	29	12	7	138	29	0	0	336	18	0	473	157	95	59	71	359	32	171	311	476	119	671	14	1237	50	3
YBL077W	6	9	5	3	0	4	2	35	0	3	22	3	4	0	7	1	9	4	5	0	6	5	8	5	0	0	0	0	0	4	0	1	0	0	4	8	14	1	11	1	9	8	0	8	4	13	3	3	1
YBL078C	0	0	0	0	0	9	0	0	0	0	0	53	0	0	0	0	0	0	0	0	0	0	0	0	0	0	0	0	0	0	6	0	0	0	0	0	4	0	10	0	0	29	0	0	0	44	0	0	7
YBL079W	359	259	60	174	8	148	0	6	151	255	58	0	453	39	145	252	276	0	64	205	8	3	43	133	0	0	382	0	0	268	0	0	154	112	303	683	546	0	2	0	174	0	69	88	58	536	156	0	2
YBL080C	0	0	0	0	1	4	0	0	3	0	0	0	0	0	0	3	120	0	8	0	0	0	1	0	1	0	81	5	0	0	0	0	0	2	0	74	1	18	0	0	0	0	0	0	3	2	127	0	0
YBL081W	0	19	0	0	100	72	0	2	109	0	0	0	0	0	0	156	2	40	81	3	3	0	123	86	0	0	0	1	0	0	0	0	0	0	0	0	98	0	0	0	1	0	9	0	30	2	16	0	0
YBL082C	0	0	0	0	130	19	0	0	131	0	0	0	544	0	0	39	0	52	0	0	209	302	71	0	0	0	0	0	0	0	0	1	0	0	11	0	27	63	0	0	0	0	0	0	90	0	133	0	0
YBL083C	0	0	0	0	1	6	0	0	0	0	0	0	7	0	0	1	0	0	0	0	0	2	0	0	0	0	0	0	0	1	0	0	0	0	0	0	3	0	0	0	0	6	0	0	0	0	2	0	0
YBL084C	0	0	0	0	0	0	0	0	0	30	0	0	0	0	0	0	0	0	0	0	0	208	0	3	0	0	0	0	0	0	1	0	0	0	0	0	0	0	0	0	0	0	0	5	0	0	0	0	6
YBL085W	0	0	0	0	0	10	0	0	0	0	92	0	0	0	60	0	23	0	0	0	0	83	0	0	17	0	71	0	0	0	0	0	0	0	6	71	0	0	5	55	0	42	0	20	55	0	0	0	0
YBL086C	0	42	0	0	0	0	0	0	0	0	0	0	3	0	0	0	0	0	0	2	0	202	0	0	0	0	0	0	0	0	0	0	0	0	0	0	0	105	0	2	0	0	0	0	0	193	0	0	0
YBL087C	575	149	55	322	337	663	364	320	349	841	545	433	343	183	551	694	242	799	325	319	79	770	325	164	340	60	354	89	139	385	134	326	504	714	967	145	723	138	341	81	261	251	0	407	581	581	1097	406	370
YBL088C	26	0	0	246	0	0	138	71	0	0	36	0	1	0	0	0	0	0	0	158	0	0	0	119	0	0	0	11	216	60	1	0	0	1	0	1	88	0	0	0	164	0	25	0	1	0	0	0	0
YBL089W	0	0	0	0	0	0	0	0	0	0	2	0	0	0	10	0	0	0	12	0	0	0	0	0	0	0	0	0	1	1	0	0	0	0	0	0	0	0	0	0	0	0	0	0	76	0	0	0	8
YBL090W	0	0	0	0	0	0	0	0	0	49	81	5	1	0	0	107	5	0	0	3	41	0	0	2	0	0	74	0	0	0	0	0	7	0	0	0	0	0	0	0	0	82	0	0	2	0	15	0	0
YBL091C	60	16	0	67	4	38	175	159	183	631	36	9	0	96	447	155	0	0	262	0	2	268	10	26	0	2	3	63	0	0	0	26	54	80	0	0	0	77	345	0	239	3	0	231	478	1	303	3	99
YBL092W	715	562	750	917	818	1021	461	619	481	1238	667	1045	460	395	541	1767	337	848	756	383	180	851	323	232	474	112	400	223	730	635	476	583	553	756	1316	1007	558	393	1175	214	623	693	225	523	708	836	1240	617	199
YBL093C	0	0	3	0	184	0	0	0	17	0	2	0	0	0	0	28	91	0	0	0	0	0	0	0	0	0	0	0	0	0	0	0	0	7	0	0	0	0	9	0	0	0	0	0	44	0	0	0	0
YBL094C	0	5	0	0	1	0	0	0	0	0	0	0	0	0	0	0	0	0	0	0	0	0	2	0	2	0	0	5	0	0	0	0	0	0	0	3	0	0	0	0	0	0	0	0	0	0	3	0	0
YBL095W	0	29	0	0	4	1	0	0	0	0	0	0	0	0	0	0	0	0	0	3	0	0	0	27	34	0	0	6	0	0	0	0	0	0	5	79	0	0	0	0	1	0	0	0	0	0	18	0	0
YBL096C	0	1	0	0	0	0	0	0	0	0	0	0	0	0	0	0	0	0	0	0	0	0	0	1	0	0	0	0	0	0	0	0	0	0	0	4	0	0	0	0	0	0	0	0	0	0	0	0	0
YBL097W	9	0	0	100	0	0	0	0	0	0	0	190	112	0	0	0	0	0	0	0	35	0	0	0	0	0	0	9	0	0	0	0	88	0	42	2	0	0	3	0	161	0	4	112	56	0	0	0	114
YBL098W	0	0	0	0	0	0	0	5	0	0	0	0	0	0	0	0	0	0	0	0	30	0	0	0	0	0	0	0	0	0	0	0	0	0	0	0	0	0	0	0	10	0	0	2	0	32	0	0	0
YBL099W	46	84	35	90	9	9	65	15	37	141	55	152	145	55	136	697	13	284	0	0	0	555	15	33	94	4	43	17	0	104	1	0	0	207	541	0	85	41	274	58	30	16	239	61	152	148	295	259	99
YBL100C	3	0	3	7	11	6	2	5	0	11	23	1	2	4	4	34	2	16	3	1	0	26	2	0	5	2	7	1	5	3	0	1	10	28	30	3	0	6	7	2	1	3	2	3	7	18	20	0	17
YBL101C	0	0	0	0	223	0	0	0	19	9	0	26	0	0	0	0	0	0	1	13	0	0	0	0	0	0	46	0	0	0	0	0	0	0	0	0	153	0	165	3	0	291	0	0	0	0	181	16	50
YBL102W	134	0	37	0	0	42	0	173	0	0	105	0	0	0	0	0	0	41	0	78	8	0	0	0	29	0	0	0	0	20	0	81	11	0	0	50	0	2	0	0	41	60	0	106	89	138	13	0	0
YBL103C	0	1	0	102	0	12	0	0	0	0	0	0	0	0	263	0	0	0	0	0	0	0	0	0	0	0	0	24	0	0	5	0	0	0	144	0	2	0	0	13	0	0	0	78	30	0	0	0	0
YBL104C	0	0	0	0	0	0	0	8	0	0	63	0	0	4	0	0	0	26	0	0	5	0	0	0	2	0	0	0	0	0	0	0	0	0	61	5	4	0	0	71	0	0	0	0	0	0	0	25	0
YBL105C	2	0	0	162	6	0	102	0	0	0	2	0	91	180	0	195	0	0	0	0	50	0	0	0	0	0	4	0	24	88	0	0	0	0	105	0	0	13	200	65	264	31	0	198	0	180	31	19	46
YBL106C	0	0	0	0	705	0	20	0	0	0	0	56	0	0	0	0	0	24	0	0	0	0	0	16	69	0	0	0	0	0	0	0	619	4	0	0	0	0	0	0	0	0	0	0	11	163	0	0	48
YBL107C	1	0	0	0	35	31	0	1	141	0	0	0	0	0	0	50	3	51	0	0	14	0	0	0	0	39	0	32	0	1	0	191	0	0	89	0	148	0	181	6	0	28	98	4	0	52	8	37	0
YBL108W	0	0	0	0	0	0	0	0	0	0	0	0	0	0	0	0	0	0	0	0	0	0	0	0	0	0	0	0	0	0	0	0	0	0	0	0	0	0	0	0	0	2	0	0	0	0	0	0	0
YBR001C	0	0	0	0	0	0	0	0	4	0	0	4	1	15	0	0	0	0	0	0	0	0	0	0	280	0	0	0	0	0	0	1	0	0	0	0	0	0	0	31	0	0	0	14	51	0	41	0	0
YBR002C	0	0	138	0	0	74	0	150	0	0	0	0	111	0	0	31	0	0	0	2	0	0	0	11	0	0	0	36	0	2	0	49	0	0	2	0	12	0	128	0	0	0	0	0	0	0	0	120	0
YBR003W	0	3	163	27	0	0	2	0	0	45	0	5	0	0	0	0	0	0	0	0	0	0	0	0	0	0	0	0	132	0	0	0	112	0	0	365	409	0	0	0	0	0	0	0	0	0	36	159	0
YBR004C	0	0	0	0	0	0	424	0	0	0	0	0	5	0	0	170	0	0	0	0	207	0	0	0	0	0	11	0	0	0	0	0	152	0	0	0	0	0	37	0	0	0	0	20	12	0	115	0	0
YBR005W	0	0	0	0	0	0	0	0	0	115	0	0	0	0	0	0	0	0	0	2	0	0	0	0	0	0	0	0	0	0	0	0	0	0	0	0	2	0	0	0	0	20	0	0	0	0	0	0	0
YBR006W	6	0	0	0	0	0	0	0	0	126	0	0	0	0	0	0	0	0	99	0	0	0	0	0	0	0	0	0	0	0	0	0	0	0	0	0	0	2	142	0	8	0	0	10	29	0	95	0	22
YBR007C	0	0	0	0	0	0	0	0	0	0	1	0	0	1	0	0	0	1	98	0	0	0	0	11	0	0	0	35	0	1	0	0	0	0	0	0	0	0	12	35	95	0	39	22	0	93	0	0	0
YBR008C	0	17	0	0	0	0	30	0	202	124	0	0	0	0	0	0	5	0	368	0	2	0	0	0	0	128	264	19	0	0	0	0	416	0	430	0	0	166	0	1	0	0	148	4	506	0	1227	0	212
YBR009C	0	0	0	89	0	0	0	96	233	252	0	0	18	0	4	505	18	46	45	51	16	176	312	332	595	137	542	121	253	204	275	0	622	1146	0	605	0	6	0	0	0	37	390	167	1002	57	706	46	7
YBR010W	0	61	0	4	5	29	0	0	196	102	0	15	29	11	0	252	24	0	44	13	34	30	156	115	440	94	483	77	229	39	149	35	548	640	69	647	0	18	42	19	21	0	293	185	703	5	552	34	24
YBR011C	242	459	59	98	68	194	664	11	303	973	111	587	301	9	123	1481	162	546	158	102	24	986	144	374	31	44	288	78	151	600	49	288	306	104	2185	195	619	69	36	30	456	407	41	800	684	738	1239	307	257
YBR012C	0	0	0	0	0	0	0	0	144	0	40	0	0	1	0	0	0	0	0	0	0	0	0	0	0	0	73	0	0	0	0	0	0	0	0	0	0	0	0	0	0	0	0	0	0	12	0	0	0
YBR013C	0	3	0	0	1	0	0	0	49	0	0	0	0	0	0	6	0	84	0	0	1	0	106	12	0	0	0	38	0	23	0	0	0	0	2	0	0	0	0	0	0	509	1	0	13	0	39	81	0
YBR014C	126	0	0	9	0	0	7	0	114	0	21	0	0	0	0	88	5	0	0	0	0	0	0	0	0	0	0	0	42	0	0	0	0	0	0	0	0	31	14	19	20	0	0	24	19	24	122	0	0
YBR015C	0	0	0	80	0	1	0	5	0	0	33	0	98	0	0	263	0	0	0	11	0	0	116	0	0	1	57	34	65	360	0	0	0	0	0	1	0	86	0	0	0	136	0	4	0	0	636	73	133
YBR016W	38	0	45	11	12	136	139	1	56	25	64	0	180	0	17	84	91	9	40	111	14	0	1	75	16	0	1	2	0	38	69	94	0	0	150	18	0	3	0	0	51	37	65	0	76	0	23	0	0
YBR017C	0	345	0	0	11	6	64	166	2	0	7	243	326	0	0	209	4	0	2	137	108	9	10	0	166	2	260	0	0	251	0	224	0	273	271	177	0	17	35	0	0	0	106	61	217	186	110	174	0
YBR018C	0	0	0	0	0	0	0	0	0	0	0	0	0	0	0	0	0	0	0	0	0	0	0	0	0	0	0	0	0	0	0	0	0	0	0	0	0	0	0	0	0	0	0	26	0	0	0	0	0
YBR019C	0	0	0	0	0	0	0	0	0	54	0	0	0	0	0	23	0	0	0	0	0	0	0	6	0	11	0	0	0	0	0	0	0	0	0	0	0	0	0	0	0	0	0	0	0	0	0	0	0
YBR020W	0	26	0	0	0	0	0	0	0	0	0	29	0	0	0	17	0	0	0	0	0	0	0	0	0	0	0	0	0	0	0	0	0	0	0	0	0	0	0	0	0	0	0	0	0	0	0	0	0
YBR021W	234	212	0	20	45	0	58	0	0	213	0	54	0	0	0	0	0	6	0	0	0	507	0	0	0	0	0	0	0	0	0	0	0	0	0	0	26	148	0	0	0	0	0	16	0	3	0	276	0
YBR022W	0	0	0	0	39	0	0	0	0	0	23	11	0	35	0	4	0	0	0	0	0	7	0	0	0	0	0	34	0	0	0	0	0	0	0	0	0	0	0	0	0	0	0	0	0	13	28	0	0
YBR023C	82	0	0	0	90	0	75	0	0	0	270	1	0	19	0	136	0	0	66	0	79	123	0	0	0	0	331	1	34	425	28	4	0	0	0	196	0	0	0	179	369	0	0	4	268	146	182	0	11
YBR024W	0	0	10	0	5	0	0	0	0	142	0	1	0	0	0	0	6	0	75	0	0	0	0	0	34	0	0	0	0	0	0	0	0	0	0	383	0	0	3	0	0	0	0	12	0	19	0	0	1
YBR025C	179	87	16	97	589	107	379	174	82	179	136	731	228	151	29	275	263	428	314	331	450	508	289	104	289	12	109	61	212	76	3	352	503	248	500	427	370	102	1797	28	527	401	21	111	574	301	523	569	171
YBR026C	0	0	0	0	0	0	0	0	292	0	0	0	0	0	23	118	79	0	0	0	0	0	5	0	0	0	0	29	0	0	0	3	0	0	0	0	0	0	45	0	56	31	0	4	273	70	69	0	0
YBR027C	12	0	0	0	0	2	0	0	0	16	41	0	1	0	0	1	0	0	0	0	0	20	0	0	0	0	30	0	0	0	0	0	0	0	30	0	0	0	0	0	0	0	0	0	0	0	1	0	0
YBR028C	150	0	7	0	1	3	0	0	0	260	329	0	0	0	0	0	0	0	0	0	0	173	0	0	0	34	361	0	0	0	0	0	0	0	406	0	0	0	1	0	0	0	0	0	0	0	0	0	0
YBR029C	12	0	0	0	0	18	0	0	1	0	0	13	0	0	0	98	0	0	0	0	2	0	103	0	0	0	39	0	0	0	0	375	0	0	8	223	0	0	0	0	0	173	0	2	0	83	33	58	0
YBR030W	23	0	0	0	0	31	0	0	159	0	0	0	47	35	0	0	0	0	86	0	1	0	0	0	0	0	0	28	0	0	0	38	0	0	0	340	0	187	0	0	0	0	0	116	134	0	0	0	0
YBR031W	1028	547	883	885	1073	1295	685	781	438	1086	1476	725	427	351	878	1884	504	1612	623	530	396	1742	325	155	1033	105	586	187	273	1138	559	605	923	776	1725	700	692	358	936	255	319	540	286	604	774	1356	1285	548	248
YBR032W	0	0	0	0	0	0	0	0	0	0	0	0	0	0	0	0	0	0	0	0	0	0	0	0	0	0	0	0	0	0	0	0	0	0	0	0	0	35	0	0	0	0	0	0	0	0	0	0	0
YBR033W	0	0	0	13	0	0	0	0	0	0	0	0	0	0	0	0	0	0	0	0	0	0	0	0	0	0	0	0	0	0	0	0	0	0	0	0	0	0	0	0	15	0	0	0	0	0	0	0	0
YBR034C	143	610	23	0	86	217	33	0	11	55	0	2	10	0	15	177	0	0	4	2	13	130	0	0	0	1	59	0	0	379	33	0	0	37	186	0	5	0	0	0	30	0	0	98	116	22	240	99	59
YBR035C	140	0	0	0	304	0	0	57	45	64	0	0	14	0	0	0	8	40	0	3	105	14	3	0	181	15	0	0	0	105	8	0	6	9	71	0	0	64	165	47	178	126	81	71	71	93	0	19	2
YBR036C	74	0	0	0	70	46	2	0	0	99	107	2	0	0	0	0	0	48	3	0	53	2	0	0	237	0	41	0	0	0	15	113	0	0	0	2	251	12	6	0	9	538	2	0	302	24	91	0	15
YBR037C	0	0	12	0	236	82	0	0	0	0	0	104	0	0	0	0	0	0	1	0	0	0	44	0	5	0	0	0	0	0	0	0	219	0	0	0	0	0	132	0	152	0	0	4	0	76	0	0	0
YBR038W	311	46	35	138	633	86	185	58	2	16	115	215	496	52	205	1	20	136	90	18	0	0	113	1	0	0	0	33	0	0	0	68	0	0	255	0	111	0	0	0	0	0	0	2	0	83	0	132	98
YBR039W	83	21	211	39	0	0	0	165	7	328	0	24	0	6	0	164	79	227	0	0	0	205	198	9	0	0	15	0	0	103	122	0	17	135	214	2	151	150	0	0	68	20	0	28	130	103	33	126	141
YBR040W	0	0	0	0	0	0	0	0	0	0	0	0	0	0	0	0	0	0	0	0	0	0	0	0	0	0	0	0	0	0	0	0	0	0	0	0	0	0	0	0	0	0	0	0	0	0	0	0	0
YBR041W	0	0	0	0	0	0	0	0	0	0	0	0	0	0	0	0	103	0	0	0	0	3	0	0	2	0	0	0	0	0	0	2	0	2	0	289	215	0	367	31	0	0	80	9	0	0	3	206	49
YBR042C	0	0	0	0	54	0	0	0	93	0	0	0	0	0	9	0	0	0	0	0	0	0	5	0	0	0	0	0	0	0	0	0	0	0	146	0	2	0	128	0	118	3	0	0	0	0	0	0	1
YBR043C	0	0	0	0	0	0	0	0	0	0	0	0	0	0	0	0	0	0	0	0	0	0	64	31	0	0	0	0	18	0	49	0	0	0	0	0	0	0	6	0	0	11	0	0	143	274	59	22	30
YBR044C	0	0	0	0	0	0	0	0	0	0	0	0	0	0	249	0	0	0	0	0	0	67	0	0	0	0	0	0	0	0	0	0	0	0	0	0	0	0	0	46	0	0	0	1	2	0	0	0	0
YBR045C	0	0	0	110	17	0	0	0	0	0	0	0	0	0	0	0	0	0	0	0	0	0	0	0	0	0	0	0	0	90	0	0	0	0	0	0	1	0	0	0	0	0	0	0	0	0	0	0	0
YBR046C	1	0	0	25	0	0	0	0	0	0	0	0	0	0	0	0	0	0	0	0	0	0	0	0	0	0	0	0	0	4	0	0	0	0	56	0	0	0	0	9	0	72	0	3	0	0	21	17	0
YBR047W	0	16	0	0	0	74	0	0	0	0	0	0	0	0	0	39	0	0	0	0	0	0	0	0	0	0	0	0	0	0	0	0	0	0	0	9	0	3	0	14	17	0	8	42	85	0	19	59	0
YBR048W	364	349	1174	416	1041	1002	472	518	443	1102	930	854	325	134	711	975	512	477	352	429	167	642	178	190	734	165	306	249	755	656	411	573	210	220	1842	677	644	369	1184	224	721	915	37	534	708	878	760	646	246
YBR049C	11	0	0	406	0	0	0	0	67	106	0	0	0	0	0	110	27	0	0	0	6	13	2	109	9	60	9	0	0	0	1	316	1216	44	59	0	90	39	2	0	18	107	37	678	378	227	199	0	0
YBR050C	0	0	0	0	0	0	0	0	0	0	0	0	0	43	0	0	0	0	0	0	0	0	0	0	0	0	0	0	0	0	0	0	0	0	0	0	0	0	0	0	0	0	0	0	0	0	0	0	60
YBR051W	0	0	0	0	0	0	0	0	0	22	0	0	0	0	0	0	0	0	0	0	0	0	0	0	0	0	0	0	0	0	0	0	0	0	0	0	0	0	0	0	0	0	0	0	0	0	0	0	13
YBR052C	2	0	0	22	102	95	0	69	0	5	40	0	3	0	0	12	48	52	48	2	0	13	0	3	2	0	0	44	0	24	20	71	2	2	96	24	0	28	248	45	20	56	83	150	98	33	27	61	60
YBR053C	253	0	0	0	0	0	0	0	0	14	0	0	6	0	0	131	0	0	0	0	0	0	0	0	0	0	0	0	0	0	0	0	0	0	0	0	0	0	440	0	110	0	0	0	1	0	0	71	21
YBR054W	0	0	0	0	0	22	0	0	0	0	0	0	132	0	0	0	0	70	0	0	0	0	0	0	0	0	0	0	0	0	0	0	0	0	88	0	0	0	0	57	90	100	0	232	0	161	0	83	74
YBR055C	34	0	0	13	0	1	0	2	1	65	5	33	2	2	9	238	1	2	0	0	0	0	0	0	1	5	135	0	0	0	0	0	365	0	27	3	0	4	73	1	15	44	81	11	0	154	0	0	8
YBR056W	0	0	0	0	0	7	0	0	0	0	0	0	7	0	0	0	39	0	169	116	0	0	4	0	50	13	0	0	0	0	0	0	0	0	191	1	0	0	16	0	166	0	0	108	0	0	0	42	42
YBR057C	0	0	0	0	0	0	0	0	0	23	0	0	0	0	0	0	0	60	0	0	0	0	0	0	0	0	2	0	0	0	0	0	0	0	0	2	0	0	0	0	0	0	0	1	8	0	0	0	20
YBR058C	40	0	0	0	0	0	0	0	0	0	0	4	0	0	4	5	0	0	0	0	0	0	0	0	0	0	0	0	0	0	0	0	0	0	0	0	0	1	0	0	0	0	0	13	0	0	0	0	0
YBR059C	38	0	0	0	64	1	0	88	0	0	96	310	3	0	3	0	0	130	36	0	0	0	23	213	88	0	0	0	0	93	0	0	114	18	0	0	348	0	613	0	148	0	88	10	32	13	226	596	244
YBR060C	82	0	86	0	286	45	0	0	0	0	0	0	0	0	137	5	0	0	55	0	0	8	2	0	0	0	0	6	0	4	202	235	0	0	102	0	0	0	0	0	0	3	0	10	0	172	24	24	0
YBR061C	6	0	79	0	0	0	0	0	0	0	0	0	0	0	0	0	0	29	0	0	0	0	0	0	0	0	0	0	0	99	0	0	205	0	0	0	0	0	0	1	0	72	0	0	96	92	0	0	0
YBR062C	0	34	0	154	85	0	0	0	9	0	0	0	0	4	0	0	0	0	1	0	0	0	0	0	0	10	0	0	0	0	0	0	13	0	120	0	107	0	0	0	0	0	0	0	15	93	11	0	0
YBR063C	0	0	50	0	0	2	0	0	177	84	0	0	0	0	0	0	0	2	0	0	0	0	0	0	7	0	0	9	0	0	0	0	0	0	0	0	93	0	0	0	0	0	0	0	0	0	0	0	0
YBR064W	0	0	0	0	0	0	0	0	0	1	0	0	0	0	0	0	0	0	0	0	0	0	0	0	3	0	0	0	0	0	0	0	0	0	0	0	0	0	0	0	0	0	0	0	0	0	0	0	0
YBR065C	0	0	100	0	356	0	0	0	0	111	177	0	0	0	0	0	0	0	4	150	0	107	0	0	3	0	0	302	0	0	0	0	346	0	298	0	0	155	0	225	0	434	0	0	0	0	0	0	0
YBR066C	0	0	0	0	14	0	0	30	0	0	0	0	61	0	0	53	0	30	0	2	0	0	0	0	0	0	0	0	68	0	0	0	0	0	0	0	0	0	0	0	0	0	127	0	36	0	13	0	0
YBR067C	382	294	220	13	110	0	239	0	0	0	47	0	185	120	0	0	5	98	0	0	3	0	0	0	0	0	0	0	0	72	0	0	0	0	30	0	0	167	0	455	37	288	49	77	0	0	0	311	161
YBR068C	0	36	18	752	802	5	333	0	370	130	34	626	0	0	18	0	0	1	243	10	4	18	6	0	4	0	322	81	39	188	32	0	319	6	295	0	53	0	205	2	1	260	375	0	122	153	1226	2	45
YBR069C	244	67	273	8	0	0	0	0	0	67	135	60	25	71	30	124	0	22	7	0	0	187	0	0	38	0	28	0	3	299	1	10	143	0	38	0	72	24	0	8	4	0	0	10	0	126	309	0	4
YBR070C	0	0	0	0	0	0	0	0	0	0	0	0	0	0	0	8	0	0	0	0	0	0	0	0	0	0	50	0	0	103	53	0	0	0	0	262	0	0	44	0	0	5	0	93	62	0	59	0	0
YBR071W	0	0	0	0	0	0	0	0	0	0	0	0	0	0	0	0	0	0	0	0	15	0	0	0	0	0	0	0	0	0	0	0	0	0	0	0	0	0	0	8	6	0	0	0	0	0	0	0	0
YBR072W	0	168	0	0	0	0	0	0	2	0	0	0	0	0	0	0	0	217	0	0	0	0	0	0	0	0	0	5	0	0	316	0	0	0	0	0	0	0	1	0	0	0	74	0	0	0	0	0	0
YBR073W	0	0	0	0	0	0	0	0	0	72	0	88	0	9	175	182	0	2	0	12	0	19	0	65	72	0	0	0	79	443	0	0	0	0	0	0	0	0	0	220	1	0	0	192	39	21	0	1	4
YBR074W	44	0	10	0	210	0	2	149	0	0	0	0	0	0	4	194	0	0	394	0	0	0	0	16	0	0	0	0	0	174	0	0	0	0	157	0	0	0	2	0	0	5	0	0	3	0	0	0	9
YBR076W	0	0	0	0	0	0	0	0	0	0	0	0	0	0	1	0	0	0	0	0	0	0	0	13	0	0	0	0	0	0	0	0	0	0	0	1	0	0	0	0	0	0	0	0	0	0	0	0	0
YBR077C	0	0	15	0	0	5	24	1	0	0	0	0	0	0	0	18	26	0	0	0	0	2	1	82	0	0	0	0	0	0	0	0	0	0	0	0	0	0	108	3	0	112	66	0	0	65	97	26	0
YBR078W	211	4	29	136	80	67	6	97	276	1732	148	174	134	28	235	1561	127	699	8	54	174	606	92	139	165	75	62	44	162	356	204	26	115	345	665	799	137	38	78	45	289	31	1	374	15	762	2900	0	4
YBR079C	8	114	0	131	166	0	6	5	21	188	34	7	108	9	54	34	14	8	157	19	78	131	67	14	0	0	22	12	22	143	0	87	21	204	274	43	203	4	0	12	6	6	4	3	0	75	370	172	7
YBR080C	0	0	0	0	0	104	6	0	0	17	186	0	2	0	11	75	0	67	78	0	0	0	0	0	0	0	0	0	29	257	0	0	91	21	72	0	0	0	0	0	0	91	0	178	0	1	68	60	0
YBR081C	56	0	2	5	0	0	0	4	0	0	0	2	0	0	9	0	3	73	17	21	3	0	0	148	0	0	0	8	0	164	0	0	0	179	0	132	0	0	71	0	0	0	0	54	265	3	129	231	0
YBR082C	365	373	77	104	173	95	366	1108	823	244	368	0	913	39	455	718	558	93	487	747	227	602	574	704	282	380	268	171	1405	381	134	395	1	1421	519	2354	142	624	1024	1330	349	1524	318	163	526	451	898	420	1463
YBR083W	0	0	0	0	0	1	127	0	2	0	0	0	0	0	1	12	0	0	0	0	0	16	0	17	0	0	81	0	0	0	0	0	0	0	0	0	0	0	0	0	0	0	0	0	0	4	0	0	4
YBR084W	34	0	22	12	0	106	28	44	2	0	16	126	0	154	196	552	0	323	77	36	15	217	2	577	78	1	19	36	68	527	71	259	13	29	87	2	1	311	0	27	200	0	213	55	49	74	358	0	47
YBR085W	0	0	0	0	0	0	0	0	0	0	0	0	0	0	0	44	0	0	0	0	0	0	0	0	0	0	0	0	0	0	10	0	0	0	0	0	0	0	0	0	0	0	0	0	0	0	0	0	0
YBR086C	0	24	58	89	601	232	170	16	10	38	338	131	127	13	0	777	216	298	70	118	1	90	92	0	352	98	4	90	9	0	2	225	755	331	462	84	74	0	5	352	422	9	826	75	65	80	423	78	0
YBR087W	1	0	0	0	0	0	0	0	0	0	0	0	0	0	0	336	0	0	0	47	6	82	0	0	0	0	149	0	0	0	0	0	0	0	0	0	246	0	0	0	0	0	0	176	10	0	34	0	0
YBR088C	0	0	0	0	0	0	0	0	0	17	0	0	0	0	0	0	0	0	0	1	0	0	0	21	12	0	0	0	0	16	0	0	33	0	0	0	0	0	1	8	61	1	0	51	12	0	0	0	0
YBR089W	0	0	0	0	0	0	0	0	0	0	0	0	0	0	0	0	0	0	0	0	0	0	0	0	0	0	0	0	0	0	0	0	0	0	0	0	0	0	0	0	0	0	0	0	0	0	0	0	0
YBR090C	1	0	0	23	4	0	0	0	0	0	0	1	0	0	0	2	0	45	0	0	1	1	0	0	0	0	15	12	0	0	50	14	0	0	0	0	0	0	0	0	0	84	0	0	0	0	37	1	0
YBR091C	0	4	32	176	0	0	0	2	0	50	54	14	0	0	19	181	0	0	0	0	0	44	0	0	0	0	0	0	0	0	26	91	0	0	34	0	0	25	0	0	0	0	0	13	0	0	10	18	0
YBR092C	31	0	81	371	0	0	0	225	0	0	0	65	54	2	0	0	6	0	0	0	71	19	26	0	0	0	0	0	0	0	0	0	0	0	0	0	0	0	0	0	0	0	0	0	0	0	0	62	0
YBR093C	0	0	0	405	188	0	5	0	0	0	0	0	352	0	30	0	2	0	0	0	0	0	14	0	0	2	19	54	0	0	0	0	0	0	0	0	97	0	0	0	0	0	0	0	0	47	128	0	0
YBR094W	0	12	0	0	23	0	0	0	294	0	0	4	24	0	0	0	0	0	2	35	181	90	0	2	0	0	0	48	0	0	0	0	0	0	0	0	302	0	0	0	0	0	0	0	0	4	0	0	0
YBR095C	0	0	0	0	8	0	0	0	60	253	0	157	0	0	0	124	0	0	0	0	0	0	0	0	0	0	0	0	0	0	0	0	0	0	0	0	0	24	0	0	0	0	0	0	0	0	0	0	0
YBR096W	0	0	0	0	0	0	0	0	0	100	1	0	9	0	6	0	131	19	0	1	0	137	22	0	0	14	0	46	14	0	0	0	0	0	0	0	141	41	14	49	31	91	0	0	0	0	38	0	38
YBR097W	0	0	0	0	0	0	0	150	5	0	0	46	158	0	0	0	0	0	0	0	0	0	0	0	31	0	0	0	0	0	0	0	0	0	140	0	0	64	0	0	0	0	0	10	0	0	0	0	0
YBR098W	0	0	0	0	0	2	0	0	0	0	0	0	0	0	0	0	0	0	0	3	0	5	0	2	23	0	0	0	0	0	0	0	0	0	0	278	0	0	0	0	50	0	0	2	0	56	0	0	0
YBR099C	0	0	0	0	0	0	0	0	0	0	0	0	0	0	0	0	0	0	0	0	0	0	0	0	0	0	0	0	0	0	0	0	0	0	0	0	0	0	0	0	0	0	0	0	0	0	0	0	0
YBR101C	0	0	0	2	47	0	0	129	0	26	0	0	0	50	0	0	0	20	0	0	53	1	0	0	15	0	0	0	39	0	0	0	0	0	0	0	0	10	0	0	17	0	0	69	6	0	0	29	0
YBR102C	0	6	3	169	0	14	0	0	9	9	0	2	0	0	0	0	0	0	0	131	0	0	0	0	0	0	0	0	0	0	0	2	0	0	0	436	0	0	258	0	19	0	0	20	1	0	0	0	0
YBR103W	0	0	0	3	0	0	0	0	0	180	250	0	0	0	0	18	0	38	0	0	2	27	6	0	0	0	0	0	0	0	0	0	0	0	152	0	0	0	0	0	0	0	1	0	0	0	122	0	0
YBR104W	0	0	0	0	0	1	0	0	44	32	7	0	0	122	0	0	0	0	0	4	0	74	0	6	0	0	0	0	19	4	18	255	0	0	0	0	0	0	0	0	0	0	0	0	20	0	88	0	0
YBR105C	0	0	0	0	0	0	0	6	0	0	0	169	0	0	0	0	0	0	0	0	0	0	0	0	0	0	0	0	0	0	0	355	0	0	0	0	0	17	128	0	0	0	0	0	0	0	0	0	0
YBR106W	67	162	149	52	52	25	23	57	144	198	17	253	90	24	41	210	108	3	130	68	143	221	4	48	1	21	4	42	128	261	17	437	7	130	361	53	306	81	24	12	118	193	8	113	178	72	244	47	86
YBR107C	0	0	0	0	0	0	176	0	73	175	0	0	4	6	76	95	0	116	0	28	0	0	88	0	0	0	0	0	0	0	0	0	0	0	0	0	7	0	0	0	0	0	0	0	0	0	0	143	0
YBR108W	0	0	0	0	464	0	0	0	0	0	0	0	0	0	0	1	0	0	0	0	11	0	4	47	0	0	0	0	0	0	0	0	0	0	0	0	0	62	0	0	0	0	0	0	0	0	8	111	0
YBR109C	95	17	30	76	131	56	2	144	0	521	45	67	87	3	118	325	45	96	33	1	14	198	81	234	84	2	81	59	10	124	2	67	48	28	214	39	0	24	41	4	11	0	75	107	26	116	377	2	75
YBR110W	0	0	135	14	346	0	0	201	15	0	0	0	0	26	139	118	47	0	276	0	0	161	0	0	272	0	0	48	0	0	0	20	0	0	16	109	0	0	28	0	2	0	19	0	0	0	175	0	87
YBR111C	0	0	38	0	2	39	0	15	0	58	0	0	142	20	0	30	2	7	0	0	0	64	39	65	6	0	49	18	171	66	66	250	38	12	82	54	31	4	109	0	77	18	2	3	0	27	73	90	12
YBR112C	78	0	0	0	0	0	65	0	1	19	7	0	0	0	0	283	0	175	0	30	3	176	0	0	0	28	0	9	0	0	4	0	55	0	0	0	20	34	13	0	27	0	13	31	110	59	99	33	10
YBR113W	0	0	24	0	0	0	0	0	0	0	0	5	0	0	0	19	0	2	0	0	0	0	2	1	1	3	0	0	0	3	0	0	9	0	0	0	0	0	0	0	0	0	14	0	1	20	4	0	9
YBR114W	0	0	0	0	0	0	0	0	0	0	49	0	0	0	147	0	0	0	0	0	0	0	0	0	0	0	0	0	0	0	0	0	0	26	0	0	63	0	21	0	16	87	0	0	0	0	0	0	0
YBR115C	0	0	0	0	0	0	0	0	0	0	0	0	0	0	12	0	0	0	0	0	0	0	0	0	1	0	0	0	0	0	0	0	0	0	0	3	0	0	0	0	0	0	0	0	0	0	0	0	0
YBR116C	0	0	0	0	0	0	0	0	0	0	0	0	0	0	7	0	0	0	0	0	0	0	0	0	0	0	0	0	0	0	0	1	0	0	0	0	0	10	54	0	0	12	6	3	0	0	0	0	3
YBR117C	0	0	0	0	0	0	0	0	0	0	0	0	0	0	0	0	0	0	0	0	0	0	0	0	0	0	0	0	0	0	0	0	0	0	0	0	0	8	40	0	0	2	64	8	0	0	0	1	12
YBR118W	1463	1574	1908	1780	2581	2751	1185	1617	1748	4888	2276	2125	1226	575	1410	5742	1386	3110	1919	1188	992	4717	1743	1322	1878	298	1136	691	1500	3406	696	910	1681	2848	5022	2487	2215	648	2131	433	1537	1972	815	1593	2436	3199	5110	1461	717
YBR119W	0	0	0	0	66	0	0	0	0	0	0	0	0	0	0	35	0	0	0	0	0	0	0	26	0	0	0	54	0	3	0	0	0	64	0	0	49	0	0	0	0	13	0	0	0	0	0	0	0
YBR120C	0	0	15	0	0	3	0	0	0	33	5	6	0	0	0	14	17	0	8	0	0	0	19	0	0	0	6	3	0	44	0	0	0	3	4	0	3	0	0	0	0	57	15	0	48	0	3	0	0
YBR121C	253	163	599	232	456	413	295	200	257	506	504	415	178	90	200	1422	154	183	166	59	90	795	129	65	285	103	115	26	160	394	385	171	447	337	338	94	230	70	216	41	58	111	146	470	389	628	369	48	207
YBR122C	28	12	0	80	68	22	0	23	12	51	0	28	42	11	0	173	51	0	12	0	0	16	21	43	95	0	18	2	11	0	10	0	0	0	0	0	127	63	48	8	1	68	0	78	0	36	54	0	5
YBR123C	34	0	1	0	0	0	0	0	10	1	0	0	0	0	0	0	0	22	0	0	0	0	0	180	1	0	0	31	0	0	0	0	46	0	37	0	8	0	0	0	0	9	11	0	0	0	42	0	0
YBR124W	0	0	0	0	0	0	0	0	0	0	0	0	0	0	0	0	0	0	0	0	0	0	0	0	0	0	0	0	0	0	0	0	0	0	0	6	0	0	0	0	0	0	0	0	14	0	0	0	0
YBR125C	0	0	0	0	0	0	0	0	0	0	29	0	0	4	0	123	0	0	0	1	0	179	0	0	0	1	0	0	0	0	0	44	18	2	0	55	0	16	0	0	0	0	0	7	361	9	0	0	15
YBR126C	0	97	400	77	0	0	76	34	0	240	4	107	0	53	12	930	0	124	0	2	0	214	0	0	298	0	113	0	0	0	0	3	70	0	9	14	0	74	666	106	292	838	3	317	2	75	0	148	93
YBR127C	0	341	166	432	199	135	167	302	129	641	15	251	181	46	56	881	98	136	374	212	3	294	31	668	19	95	102	9	244	78	4	431	59	205	565	407	346	117	404	10	143	95	75	206	301	363	1194	714	116
YBR128C	0	0	0	0	0	0	0	0	0	0	0	0	0	0	0	0	0	160	0	0	0	0	0	0	0	0	0	0	0	0	0	0	14	0	0	0	0	0	0	0	0	0	0	0	0	0	60	0	0
YBR129C	0	2	0	176	0	0	0	0	0	0	86	0	0	0	0	0	32	0	0	0	0	0	0	0	0	0	0	0	0	0	0	0	0	0	3	22	0	0	0	25	0	0	0	0	0	410	69	0	0
YBR130C	0	0	0	0	150	0	0	0	3	80	0	35	0	4	0	292	78	186	1	32	0	111	0	0	24	0	319	0	0	64	0	0	39	0	0	0	10	0	0	0	0	9	0	29	0	75	240	0	0
YBR131W	0	0	0	0	0	0	0	0	0	0	0	0	0	0	0	0	0	0	0	0	0	0	0	0	0	0	0	0	0	0	0	0	0	0	80	0	0	0	0	0	0	0	0	18	0	0	96	0	0
YBR132C	0	0	0	0	0	0	16	0	0	0	0	0	0	4	0	0	0	0	0	0	0	0	0	0	0	0	0	0	0	0	0	0	0	0	0	0	0	0	1	0	0	0	0	0	86	0	0	0	0
YBR133C	316	282	0	47	808	0	0	0	0	0	0	0	0	172	0	135	162	0	259	0	0	0	0	0	0	0	0	0	0	420	0	0	0	0	0	165	225	60	292	34	0	10	0	0	315	46	0	28	93
YBR134W	0	4	0	0	4	0	2	0	0	0	0	0	0	3	0	1	3	0	2	0	0	0	0	0	0	0	0	0	0	6	0	0	0	0	0	0	0	0	2	0	0	5	0	0	6	0	0	0	13
YBR135W	0	0	0	0	0	0	10	142	0	132	0	13	0	2	128	88	0	39	0	0	98	78	0	0	18	0	0	0	0	0	0	0	0	0	0	0	0	0	4	0	25	98	0	0	0	0	9	25	0
YBR136W	0	0	0	0	0	0	0	0	0	0	1	0	53	0	0	0	0	0	57	7	0	0	0	0	0	0	188	0	224	0	0	0	0	0	0	2	0	0	0	0	0	0	128	0	4	0	43	0	0
YBR137W	0	0	0	0	32	46	0	0	0	14	0	0	0	0	0	0	0	43	21	0	0	56	0	0	0	32	0	0	0	3	0	20	0	0	0	0	31	0	0	5	0	0	0	48	0	0	0	0	0
YBR138C	142	28	240	0	0	0	52	0	135	48	0	0	34	3	0	32	65	0	0	0	0	11	0	0	0	1	0	0	1	2	0	0	0	0	0	0	0	0	0	1	0	0	0	0	0	0	0	0	0
YBR139W	45	14	272	0	2	0	26	1	3	123	6	0	0	0	0	296	0	0	0	0	0	0	0	0	13	0	0	0	23	0	0	0	0	0	423	0	0	0	0	0	0	0	46	19	0	0	0	135	60
YBR140C	40	0	496	98	5	1485	269	0	0	185	178	6	717	0	201	320	478	32	1	119	2	105	0	0	0	14	349	100	0	24	0	0	780	0	181	9	285	119	3	0	75	309	123	269	68	862	73	130	76
YBR141C	236	0	0	0	0	28	0	0	0	0	0	0	0	0	0	6	33	40	0	0	0	0	0	0	0	0	0	0	0	0	0	47	0	68	0	11	32	0	0	0	0	0	0	45	0	0	0	0	8
YBR142W	5	74	0	0	31	3	81	6	0	0	90	56	265	14	0	309	225	2	7	0	275	65	1	41	275	0	6	0	76	93	0	0	0	139	2	0	179	85	0	0	13	0	0	0	0	13	0	0	20
YBR143C	222	76	244	278	102	133	50	13	9	214	2	68	21	66	4	399	54	200	84	82	152	83	0	0	16	16	0	67	121	25	14	0	70	133	204	59	43	44	43	100	51	130	0	95	205	299	552	75	82
YBR144C	0	0	0	0	0	0	0	0	0	0	0	0	0	0	0	0	0	0	0	0	0	0	0	0	0	0	0	0	0	0	0	0	0	0	0	0	0	0	0	0	0	0	0	0	0	0	0	0	0
YBR145W	0	0	0	0	0	0	0	0	0	0	0	4	0	0	0	0	0	0	0	0	0	0	0	0	0	0	0	0	0	0	0	0	0	0	0	0	0	0	0	0	0	0	0	77	104	0	0	0	0
YBR146W	2	0	36	0	9	0	0	0	2	0	0	22	0	0	5	31	0	36	0	0	0	0	0	0	0	54	61	0	0	2	143	0	0	40	0	0	0	0	0	5	10	0	0	111	2	0	70	0	0
YBR147W	0	0	0	0	0	0	0	0	0	0	0	0	0	0	0	0	0	0	0	0	0	0	0	0	0	0	0	0	0	0	0	0	0	4	0	0	0	0	0	0	0	0	0	0	0	0	0	0	0
YBR148W	0	0	0	0	0	0	0	0	0	0	0	0	0	0	0	0	4	0	0	0	14	0	0	0	0	0	0	0	0	0	0	0	0	0	0	0	0	0	0	0	0	0	0	0	0	0	0	0	0
YBR149W	8	0	21	0	2	0	0	0	3	3	0	0	0	0	4	80	92	30	0	128	0	56	0	0	34	0	2	32	5	0	0	0	0	168	512	9	53	15	197	0	58	112	46	101	103	15	215	81	203
YBR150C	0	0	1	0	1	0	54	0	0	0	0	2	160	0	0	0	0	0	1	4	4	16	0	0	0	0	1	0	10	7	0	133	0	0	74	0	0	0	239	0	17	2	0	44	1	0	3	26	4
YBR151W	13	17	53	97	0	0	37	2	0	0	11	103	137	0	0	194	0	81	94	87	0	0	0	0	77	48	0	0	58	73	98	0	0	23	52	0	47	6	0	86	90	36	0	10	0	0	72	1	0
YBR152W	0	0	0	0	0	27	0	0	0	0	0	0	0	6	0	10	0	0	0	0	0	0	0	0	0	0	8	0	0	0	0	0	0	0	0	0	0	0	0	0	0	68	0	0	0	3	0	0	0
YBR153W	28	0	45	0	0	0	0	0	0	10	0	0	0	0	0	0	0	0	0	0	0	14	0	0	0	0	0	28	0	2	120	0	0	0	0	0	0	0	0	0	18	27	0	0	0	0	0	0	0
YBR154C	2	90	0	0	36	109	2	46	98	207	16	0	190	0	99	73	4	67	9	0	0	68	0	0	31	0	27	25	59	79	135	3	65	19	3	11	125	0	0	4	0	72	0	17	68	48	412	0	4
YBR155W	0	0	4	0	4	40	0	0	1	110	0	0	0	0	0	106	0	11	2	27	0	10	0	0	0	0	0	0	5	82	7	0	0	92	116	374	218	0	0	0	0	2	0	14	43	0	0	0	0
YBR156C	0	0	0	0	0	0	0	0	0	0	0	0	0	0	0	31	0	0	0	0	0	0	0	0	95	0	0	0	0	0	0	0	0	0	0	0	2	0	0	0	0	0	25	0	5	0	0	0	0
YBR157C	0	0	0	0	0	0	0	0	0	0	0	0	0	0	0	0	0	0	0	0	0	87	0	0	0	0	0	0	0	0	0	0	0	0	0	0	0	0	0	0	0	0	0	0	111	0	0	0	11
YBR158W	0	0	0	0	0	0	0	0	0	0	0	0	0	0	161	0	0	0	0	0	0	0	0	0	52	0	0	0	0	0	0	0	0	0	0	0	1	247	400	68	17	0	0	181	0	0	0	0	269
YBR159W	0	0	0	0	0	0	10	0	4	42	0	2	4	4	0	18	0	0	15	0	0	0	4	0	68	0	5	0	3	7	0	0	3	0	13	0	99	0	187	0	4	0	10	36	0	0	0	0	23
YBR160W	0	0	0	0	0	0	94	0	0	0	0	27	0	0	0	58	6	0	0	0	0	0	0	0	0	0	0	11	0	157	0	0	194	0	0	0	0	3	0	0	8	76	0	29	0	46	22	0	39
YBR161W	0	0	0	0	13	0	0	0	0	0	0	0	1	0	0	0	4	0	0	0	0	0	0	0	0	0	0	0	0	120	4	0	0	0	0	0	0	0	0	0	0	0	0	8	92	78	0	0	0
YBR162C	47	0	49	0	22	89	7	135	3	356	22	60	166	173	33	691	0	132	235	10	33	129	46	3	16	3	17	0	96	2	37	9	313	23	34	5	313	10	63	66	81	0	138	11	1	120	975	208	6
YBR163W	0	0	0	2	42	0	0	0	0	126	0	0	0	0	420	0	0	0	0	193	0	0	79	0	33	0	278	0	73	2	0	0	0	15	42	0	55	47	0	0	4	0	0	0	0	0	52	0	2
YBR164C	0	0	0	0	0	0	1	0	0	172	19	105	60	0	0	114	24	8	0	12	25	161	39	0	89	0	0	0	31	9	0	14	0	33	114	0	0	26	0	1	1	5	0	87	37	238	80	22	92
YBR165W	0	64	0	0	0	0	0	0	0	3	0	0	30	0	0	0	0	0	0	5	11	0	37	0	0	0	32	0	0	0	0	0	0	0	0	0	0	0	0	0	7	0	0	0	0	0	2	0	0
YBR166C	0	0	0	7	0	0	73	2	0	0	0	0	0	0	0	0	0	0	0	32	2	161	0	3	0	0	0	0	0	101	0	0	0	0	0	0	1	0	0	0	0	0	0	0	13	0	195	0	0
YBR167C	0	138	0	0	0	0	13	0	0	72	0	0	0	0	73	0	0	24	0	0	0	0	0	0	0	0	0	0	33	0	3	0	0	0	21	33	0	0	30	0	0	0	0	23	0	0	7	0	0
YBR168W	143	0	0	0	0	5	0	0	0	0	0	0	0	0	0	0	0	0	0	0	0	0	0	0	0	0	0	0	0	0	0	0	0	0	18	0	0	0	15	0	0	0	0	10	0	0	0	0	0
YBR169C	5	0	0	0	0	0	0	0	45	2	0	0	0	0	0	71	35	0	0	0	0	0	0	119	233	0	0	0	54	0	1	0	0	0	0	0	306	0	12	0	0	81	0	127	0	0	42	0	0
YBR170C	0	0	87	0	0	0	12	0	0	341	17	0	0	0	0	0	7	0	9	12	0	0	0	0	0	0	0	0	0	0	0	0	0	0	0	18	25	0	0	0	65	27	0	12	133	0	10	0	17
YBR171W	24	0	0	0	0	0	17	0	0	0	0	74	9	2	0	0	0	5	33	0	55	15	21	0	0	0	241	0	9	67	2	1	6	0	0	0	0	0	0	35	25	75	0	2	134	11	67	29	21
YBR172C	0	0	0	0	60	0	0	0	7	298	0	0	0	0	130	0	19	0	125	4	125	333	0	0	0	7	0	0	0	0	0	105	0	5	0	387	0	74	0	0	0	185	258	0	0	0	138	38	19
YBR173C	26	266	3	109	25	0	157	0	0	70	97	40	78	55	152	0	4	3	0	0	0	248	0	0	0	0	0	0	0	1	20	0	74	0	0	0	56	9	1	0	25	130	0	58	30	0	20	103	18
YBR174C	0	0	0	0	0	0	0	0	0	0	0	0	0	0	0	0	0	0	0	0	0	0	0	0	0	0	0	0	0	0	0	0	0	0	0	0	0	0	0	0	0	0	0	0	0	0	0	0	0
YBR175W	65	0	313	1	54	135	0	0	0	0	0	12	0	0	0	0	0	60	0	0	0	0	0	0	0	0	0	0	0	0	292	0	0	0	0	0	0	0	0	0	0	4	0	0	0	94	0	0	0
YBR176W	119	0	0	0	0	0	0	0	0	0	0	19	0	0	105	0	103	0	0	0	0	0	0	0	0	0	0	0	0	37	0	0	0	0	249	0	0	40	0	0	0	0	0	2	106	0	44	0	0
YBR177C	39	0	53	0	0	147	19	0	12	154	42	2	36	0	32	111	151	10	95	4	26	167	0	22	0	0	71	0	45	157	0	30	0	9	3	0	12	0	27	0	0	105	0	24	54	3	0	2	13
YBR178W	0	0	0	0	0	0	0	0	0	0	0	0	0	0	0	0	0	0	0	0	0	0	3	0	0	0	0	0	0	0	0	1	0	0	0	0	0	0	0	0	0	0	0	2	0	0	0	0	0
YBR179C	0	0	0	21	6	95	0	0	0	199	0	0	0	0	0	0	0	53	0	0	0	0	0	2	0	0	0	1	0	0	0	0	0	0	0	0	50	0	3	0	0	0	0	2	7	97	0	6	0
YBR180W	0	0	0	0	0	0	0	0	0	196	0	0	0	0	0	0	0	0	0	0	0	0	0	0	0	0	0	0	0	0	0	0	0	0	0	0	0	0	0	0	0	0	0	1	0	0	16	0	0
YBR181C	255	206	185	376	528	487	205	315	338	320	400	374	208	192	251	668	289	384	112	76	104	442	183	45	144	59	166	85	209	514	67	162	544	320	342	353	287	140	443	90	201	150	33	460	368	279	533	159	176
YBR182C	0	0	0	0	0	30	0	0	0	0	0	0	0	0	0	0	0	0	0	0	0	0	0	0	0	0	0	0	0	0	0	0	0	0	0	0	0	0	0	0	0	0	0	0	0	0	0	0	0
YBR183W	0	0	263	0	0	2	0	0	0	0	0	0	0	0	0	108	44	0	0	0	0	8	0	0	0	0	0	0	0	0	0	0	0	0	0	0	0	3	1	21	1	0	0	60	52	0	10	0	3
YBR184W	0	0	0	0	0	0	0	0	0	0	0	0	0	0	2	0	0	2	0	0	0	0	0	0	1	0	0	0	0	0	0	0	0	0	0	0	0	0	0	0	0	0	0	0	0	0	0	0	0
YBR185C	0	156	82	0	0	0	0	0	0	0	0	0	0	0	0	59	22	0	0	0	0	0	0	0	0	0	0	0	0	0	0	167	0	0	0	0	44	0	1	0	10	80	0	0	0	0	66	0	51
YBR186W	0	79	0	0	0	0	0	0	0	0	8	0	0	0	0	0	0	34	0	0	0	0	0	0	0	0	0	0	0	0	0	0	0	0	77	0	0	0	0	0	0	0	0	0	28	0	0	0	0
YBR187W	0	6	0	14	0	2	196	0	0	153	0	350	103	0	236	139	0	96	316	75	114	294	16	86	0	82	0	0	14	4	126	0	94	125	0	163	127	30	421	14	273	125	92	174	0	145	386	6	52
YBR188C	90	0	0	0	9	0	0	0	0	0	0	0	0	0	11	12	0	0	0	0	0	0	23	0	0	0	0	0	0	0	0	0	0	0	0	0	53	8	0	64	46	0	0	0	0	0	20	12	0
YBR189W	925	598	231	290	677	912	299	332	247	1085	697	648	429	352	444	881	147	646	220	271	265	892	63	194	304	147	261	143	264	275	283	310	481	842	932	416	387	185	333	108	379	324	71	464	681	899	724	339	62
YBR190W	0	0	0	0	0	0	1	0	0	1	0	0	0	0	0	2	0	0	0	0	0	0	1	0	0	0	0	0	0	0	0	0	0	1	0	0	0	0	0	0	0	0	0	0	0	0	0	0	0
YBR191W	732	368	176	188	361	471	130	101	144	813	498	458	439	170	311	401	156	271	179	209	116	551	101	89	328	76	154	43	230	281	227	441	144	270	1006	655	300	215	423	27	507	667	94	324	217	569	597	117	68
YBR192W	0	25	0	0	0	0	0	0	10	210	0	4	0	0	16	0	0	64	31	72	0	20	0	0	2	0	0	0	0	0	0	0	0	52	84	0	52	0	20	0	0	6	1	17	75	0	41	1	38
YBR193C	0	386	0	0	0	2	0	0	0	0	0	0	0	0	0	0	0	0	102	0	0	240	0	0	0	0	0	0	0	0	0	0	0	0	2	0	36	3	2	0	0	0	0	169	0	0	0	0	6
YBR194W	0	0	15	0	0	0	0	0	0	0	0	0	0	0	0	0	0	0	0	5	0	0	0	0	185	1	0	0	0	0	0	0	0	104	0	0	0	0	0	0	0	10	0	0	0	0	0	0	0
YBR195C	0	0	0	0	0	0	0	0	0	0	0	0	0	0	0	80	0	0	0	0	0	0	8	9	0	0	95	0	0	0	0	0	0	1	190	0	0	0	0	0	0	0	0	170	0	0	129	0	0
YBR196C	217	553	401	34	46	534	27	88	126	1450	63	541	161	150	33	2766	373	666	219	27	135	370	9	132	123	40	175	34	53	37	15	17	33	35	475	129	302	376	303	83	566	450	190	307	447	328	2510	196	381
YBR197C	0	0	0	143	67	0	57	0	132	105	138	94	0	0	75	23	0	70	96	0	0	0	8	0	0	0	0	0	0	45	0	0	0	0	0	1	151	0	0	0	0	9	0	0	0	102	114	0	0
YBR198C	0	100	5	54	4	0	19	0	231	0	0	0	0	0	222	0	101	89	0	0	6	12	0	0	0	0	203	0	13	0	0	0	0	0	85	27	0	37	1	0	0	3	0	9	0	5	4	0	0
YBR199W	0	0	2	0	309	128	0	0	3	0	0	0	16	0	0	122	0	192	34	0	49	221	0	0	18	0	0	0	0	0	0	114	52	0	0	0	23	0	102	0	0	34	3	0	0	185	32	0	0
YBR200W	0	0	29	0	0	0	0	0	0	0	0	9	0	0	0	0	0	0	0	0	0	3	0	0	0	0	0	96	0	0	0	0	0	0	0	0	0	0	0	0	0	2	0	0	0	0	0	0	0
YBR201W	19	0	0	66	0	13	0	0	0	0	0	0	0	0	0	6	0	0	0	0	0	0	0	0	0	42	10	0	0	0	0	0	0	0	0	0	0	0	0	2	111	0	230	0	4	0	122	0	0
YBR202W	14	0	7	0	318	0	49	0	115	0	0	163	11	0	20	0	0	148	3	0	0	0	0	0	0	0	0	2	0	0	0	11	0	0	49	0	420	0	0	34	20	0	0	0	0	0	0	10	60
YBR203W	0	0	0	445	0	0	0	9	0	75	0	0	0	0	0	0	0	0	0	0	0	0	0	0	0	0	0	0	0	0	0	2	0	7	0	0	0	0	0	0	0	0	0	0	19	26	0	0	0
YBR204C	0	0	0	0	20	0	0	0	0	0	0	0	0	0	0	0	6	0	0	0	0	0	0	0	0	0	0	0	0	0	0	0	0	0	0	0	0	0	4	0	0	0	0	92	0	3	0	0	0
YBR205W	227	0	0	0	0	0	0	0	0	259	195	0	0	0	0	169	0	0	0	3	0	309	0	5	0	0	226	0	0	0	0	0	0	0	0	3	0	0	98	0	115	10	0	87	0	0	91	0	0
YBR206W	13	5	0	0	0	0	13	5	0	13	9	0	0	0	0	3	2	0	0	7	0	11	1	1	1	0	21	0	0	0	0	0	2	0	0	5	0	4	2	1	17	1	0	7	0	0	3	12	0
YBR207W	0	0	81	311	0	0	0	0	0	0	0	65	0	0	0	568	0	0	0	0	0	89	159	0	43	0	0	4	0	0	254	31	32	0	0	0	81	10	0	17	7	46	30	14	0	0	63	0	9
YBR208C	0	0	2	0	7	112	0	0	0	92	0	0	0	0	0	0	0	0	0	0	0	0	0	0	0	0	0	0	0	0	0	0	0	0	0	0	0	40	20	0	0	3	1	1	9	2	234	34	0
YBR209W	0	20	0	0	0	0	0	0	0	33	0	0	0	0	0	0	0	0	0	0	0	0	0	0	0	0	0	0	0	0	0	0	0	0	0	0	0	0	0	0	0	5	0	11	0	0	16	0	3
YBR210W	0	97	0	0	0	115	0	0	0	0	0	0	0	0	0	8	2	0	0	0	0	0	7	0	0	0	0	0	0	0	0	0	0	0	10	0	0	0	0	1	0	0	116	0	0	0	0	118	0
YBR211C	0	0	16	0	157	0	0	0	0	77	0	0	0	0	0	0	0	0	0	0	0	0	0	0	0	0	0	0	0	0	0	113	0	3	0	0	0	0	0	0	8	137	0	0	0	0	0	0	0
YBR212W	9	31	0	0	0	2	0	0	0	0	96	0	0	0	4	292	0	171	0	0	0	0	0	0	0	0	0	0	0	0	0	0	0	0	528	0	0	3	5	0	0	0	14	138	0	125	0	0	9
YBR213W	0	0	0	0	0	0	96	0	0	0	0	0	0	0	0	0	0	0	0	0	0	0	0	0	0	0	0	0	0	0	0	0	0	0	39	0	0	0	0	0	0	0	6	0	3	0	0	0	0
YBR214W	0	325	0	0	0	0	0	0	0	0	0	0	6	101	0	0	0	0	0	0	44	0	0	0	0	0	0	0	0	0	0	0	0	0	0	0	0	0	69	46	0	0	9	0	0	178	121	0	0
YBR215W	3	0	461	0	25	0	16	0	0	1	66	0	0	0	2	0	0	0	54	18	0	0	0	0	0	0	0	0	0	0	15	0	0	0	51	0	0	0	0	0	0	0	0	0	0	0	0	0	9
YBR216C	5	0	293	0	10	0	0	1	0	0	262	0	0	0	0	129	0	0	0	0	0	0	265	0	0	0	2	0	0	0	1	0	0	0	0	0	0	0	0	0	0	0	0	0	0	0	0	0	0
YBR217W	12	0	103	0	0	0	0	17	14	21	0	0	0	0	0	0	5	0	0	0	0	0	0	0	0	0	35	0	0	0	0	0	0	1	0	0	0	0	0	0	0	103	0	0	0	0	0	0	0
YBR218C	0	6	741	63	22	177	0	339	280	0	590	184	339	42	232	597	126	78	0	0	12	155	0	0	604	0	8	0	0	18	2	3	788	208	356	44	0	219	0	3	40	152	0	112	0	19	856	35	132
YBR219C	0	0	0	13	8	0	1	0	10	0	0	0	0	0	0	2	0	0	0	4	0	1	0	10	0	0	17	1	0	0	0	0	0	0	5	0	27	0	2	0	0	0	1	5	2	0	5	4	0
YBR220C	0	0	0	0	0	0	0	0	0	0	0	0	0	0	0	0	0	0	0	193	0	1	0	0	0	0	0	0	0	0	0	0	0	0	0	0	0	0	0	0	0	0	0	184	27	0	143	0	0
YBR221C	0	80	120	89	210	4	132	68	40	573	1	0	9	0	397	784	0	306	16	11	3	111	0	154	91	2	0	0	0	167	11	0	0	12	202	0	5	109	227	8	107	21	149	154	16	24	536	0	28
YBR222C	147	0	0	1	17	0	0	0	0	108	0	229	0	0	0	436	61	0	0	0	0	343	1	51	0	3	0	0	0	0	0	135	0	0	0	0	0	0	0	0	6	202	0	79	31	0	115	22	14
YBR223C	0	0	0	0	52	0	0	0	1	0	0	0	0	0	0	0	0	0	0	0	0	0	0	0	0	0	0	0	0	0	0	0	0	0	0	0	0	0	0	0	33	0	0	0	0	0	0	0	0
YBR224W	0	0	0	0	0	0	0	0	0	0	14	0	0	0	1	0	0	0	0	0	0	0	0	0	0	0	0	0	0	16	0	0	0	29	0	0	0	0	0	0	0	0	0	0	0	0	0	0	0
YBR225W	0	0	0	0	0	0	0	0	0	0	4	0	0	0	15	0	0	0	0	0	0	0	0	0	0	0	1	0	0	336	501	0	0	418	0	0	0	0	0	0	0	0	0	0	0	0	0	0	0
YBR226C	0	0	0	0	0	0	0	0	0	0	0	0	2	0	0	0	0	0	0	0	0	0	0	0	0	0	0	0	0	0	0	0	0	0	0	0	0	0	0	0	0	0	0	0	0	0	0	0	0
YBR227C	0	0	0	0	14	0	0	8	0	0	0	0	151	0	139	0	0	25	0	0	0	0	0	0	0	15	0	0	0	0	0	0	0	0	1	0	27	0	0	0	0	0	0	0	18	0	0	2	4
YBR228W	0	0	1	0	0	0	0	0	0	0	0	20	0	0	251	0	0	0	0	0	0	0	0	0	1	0	0	0	0	0	0	0	0	0	0	0	0	0	0	0	0	0	0	1	9	0	25	4	0
YBR229C	4	0	36	37	6	155	0	0	0	0	0	437	6	19	2	232	0	0	0	0	33	0	0	0	19	8	0	0	0	0	1	30	0	11	0	0	0	12	0	0	99	12	6	160	0	47	0	0	0
YBR230C	46	0	0	0	59	0	0	4	0	0	0	0	0	0	0	31	113	0	3	80	0	0	0	0	20	9	0	0	0	0	0	9	0	0	272	0	0	0	65	13	29	52	0	50	0	77	37	141	1
YBR231C	0	80	0	0	0	11	0	0	0	0	0	0	0	0	93	0	0	11	0	0	0	0	0	0	0	0	0	0	0	0	0	0	0	0	0	0	73	0	0	2	0	0	0	20	0	0	0	0	0
YBR232C	0	0	0	0	0	0	0	0	0	0	2	0	0	0	4	0	0	0	0	0	0	0	0	0	0	0	0	0	0	0	0	0	0	0	0	0	0	0	0	0	0	0	0	0	0	0	0	0	0
YBR233W	0	0	0	0	0	0	0	0	0	0	129	8	0	0	152	0	0	0	0	0	0	0	27	0	0	0	0	0	3	48	0	0	0	0	0	0	0	0	0	0	0	43	0	19	0	0	0	0	0
YBR234C	94	0	2	112	0	353	0	0	264	9	317	296	276	0	2	107	412	35	33	0	192	200	4	190	0	0	3	73	73	409	113	101	0	196	133	91	0	110	59	46	197	271	20	0	139	64	186	182	53
YBR235W	151	0	0	57	0	0	0	6	0	0	0	178	136	0	0	0	0	0	2	0	0	0	0	0	61	0	96	0	0	6	0	0	334	0	0	0	0	0	522	0	0	1	0	24	5	0	0	0	0
YBR236C	0	0	0	1	0	0	0	0	0	0	0	0	0	0	0	0	209	93	44	0	0	0	0	17	0	28	0	0	0	0	0	4	0	0	0	0	0	4	6	0	0	172	0	0	0	0	8	0	0
YBR237W	2	9	3	0	0	0	0	0	163	130	2	0	0	0	2	8	0	0	0	1	0	0	0	0	2	0	0	0	0	0	0	0	0	0	0	0	0	0	1	0	0	0	5	0	0	1	0	0	0
YBR238C	0	0	0	0	0	78	0	0	0	0	0	256	0	0	0	0	0	0	0	0	0	0	0	0	0	1	0	0	0	0	0	0	0	0	0	0	109	0	0	73	4	0	11	0	0	0	0	0	0
YBR239C	2	4	5	148	1	315	0	0	0	0	8	0	0	0	0	0	0	2	0	44	45	0	0	4	0	0	0	0	0	0	0	3	2	0	0	3	0	0	1	0	0	0	4	0	0	0	15	0	0
YBR240C	29	0	0	0	0	0	0	0	0	0	0	0	0	0	0	0	0	0	0	0	0	0	0	0	0	0	0	0	0	0	0	0	0	95	0	0	0	0	0	0	0	0	0	0	0	0	0	0	0
YBR241C	0	0	0	0	0	0	0	0	0	21	0	0	0	0	0	0	0	0	0	0	0	0	0	0	230	0	0	0	2	143	0	0	0	0	56	0	0	0	0	0	0	0	0	0	0	0	135	0	15
YBR242W	0	0	0	0	0	5	0	0	0	0	0	0	0	0	0	35	0	138	24	0	0	0	0	44	0	0	0	0	0	0	0	1	0	0	0	0	23	0	0	0	0	0	0	0	0	0	7	0	0
YBR243C	0	0	0	6	90	16	0	0	0	0	273	53	0	22	0	4	0	191	63	4	0	0	0	60	9	0	81	75	8	0	0	21	0	0	207	369	1	0	0	0	0	0	0	124	265	0	185	0	0
YBR244W	0	0	99	22	0	37	0	0	0	63	28	23	21	0	71	140	14	82	37	35	0	165	0	0	0	0	88	19	81	15	0	0	0	0	74	61	32	46	43	181	7	53	0	118	50	90	36	45	0
YBR245C	0	116	3	56	0	121	51	103	0	218	107	25	22	0	144	424	3	39	45	83	8	0	0	23	10	0	54	0	0	126	6	0	10	22	0	19	0	15	2	6	70	0	11	11	20	50	0	88	59
YBR246W	0	0	274	2	0	109	0	88	86	0	0	0	202	0	0	114	205	0	0	0	0	2	239	0	0	0	161	65	0	0	0	2	0	0	37	529	274	0	4	0	100	0	0	0	175	0	152	0	30
YBR247C	19	53	0	137	0	10	47	118	34	28	147	2	88	0	0	425	196	0	2	9	3	522	0	0	0	4	1	0	48	0	87	0	0	0	16	24	0	35	2	15	0	0	0	0	149	0	366	18	0
YBR248C	27	0	0	1	4	1	40	0	98	226	0	0	136	0	48	0	0	0	0	0	0	0	37	39	212	0	49	0	0	352	0	0	161	0	0	0	0	0	346	6	20	223	75	84	52	56	318	6	18
YBR249C	0	9	3	198	757	364	143	93	138	122	488	36	95	51	905	390	8	3	122	156	1	512	47	74	240	1	0	24	119	252	91	191	67	2	6	0	132	36	97	68	19	153	5	206	109	258	449	126	19
YBR250W	0	0	0	0	0	0	0	0	0	0	0	0	0	0	0	0	0	0	0	0	0	0	0	13	0	0	0	0	0	0	0	0	0	0	0	0	0	0	0	0	0	0	0	0	4	0	0	0	0
YBR251W	0	0	0	1	0	0	0	0	0	0	0	0	0	0	0	0	0	0	0	0	0	0	0	0	0	2	0	0	0	0	0	15	0	0	0	0	0	4	0	0	0	0	1	0	133	0	0	0	0
YBR252W	0	79	56	0	15	0	18	5	9	32	117	40	147	0	0	109	98	0	65	0	10	61	4	0	185	0	12	5	0	31	0	0	0	27	6	160	14	30	0	2	21	5	0	0	122	0	72	3	0
YBR253W	67	0	0	8	30	0	0	3	0	0	1	0	64	0	57	0	0	11	5	0	0	0	0	0	0	0	0	4	21	16	3	48	1	0	52	0	5	0	9	0	2	3	25	34	32	0	16	2	0
YBR254C	0	0	0	0	0	0	0	0	0	23	0	22	0	0	0	0	0	5	0	22	0	0	0	0	0	26	0	0	0	0	9	0	0	0	0	5	78	6	111	0	0	30	0	0	66	0	9	111	0
YBR255W	0	0	1	345	0	0	3	0	0	0	99	0	261	8	112	1	0	0	39	0	0	0	0	0	50	0	0	0	0	0	0	0	0	0	466	0	0	0	138	0	13	1	0	0	153	22	87	1	0
YBR256C	58	256	367	11	591	35	19	198	1	75	0	390	0	57	0	140	2	61	148	0	0	341	105	0	115	0	77	6	55	196	0	169	44	0	98	0	0	257	489	8	91	223	224	225	132	143	44	75	0
YBR257W	0	0	26	0	0	0	78	16	9	0	0	0	0	1	3	1	0	0	0	0	9	0	0	0	12	6	7	0	0	0	0	0	0	0	22	0	25	0	0	0	0	0	0	0	0	0	0	0	0
YBR258C	2	0	0	0	6	0	64	1	0	0	0	12	0	0	0	0	0	0	0	0	2	0	0	0	0	0	0	0	0	0	0	0	0	0	1	0	0	0	0	0	0	0	0	2	0	0	0	0	0
YBR259W	5	0	0	0	0	0	0	0	0	0	0	0	0	56	0	0	0	0	0	0	0	0	0	0	0	0	0	0	0	0	0	0	0	0	0	0	0	0	0	0	0	0	33	42	32	0	0	0	0
YBR260C	0	2	0	0	45	0	45	34	0	0	0	0	0	0	0	0	0	0	0	0	0	1	0	11	0	5	197	18	0	0	0	17	0	75	0	6	0	0	212	0	6	0	53	2	0	0	65	4	0
YBR261C	81	0	0	0	0	126	56	0	9	2	1	3	27	0	2	70	0	0	0	0	0	0	16	0	0	0	20	0	0	23	0	0	0	0	0	0	0	0	5	187	0	0	663	0	0	4	104	0	3
YBR262C	0	16	1	27	0	0	0	0	51	38	9	0	26	0	9	0	71	0	1	0	20	0	33	0	31	0	0	1	0	0	0	0	0	11	0	0	0	0	0	0	0	238	15	0	83	53	25	0	29
YBR263W	32	2	533	0	414	3	53	69	0	0	45	18	2	85	272	224	109	36	106	143	0	222	51	54	2	0	173	2	2	24	70	9	0	40	136	384	30	5	6	7	20	74	124	197	54	7	507	0	23
YBR264C	101	85	0	0	0	0	134	51	0	0	0	0	0	0	0	26	0	0	0	0	27	0	14	0	0	0	0	0	0	0	0	0	0	114	4	0	0	0	0	0	10	1	0	25	23	0	31	0	7
YBR265W	138	81	12	0	0	49	0	0	0	0	1	12	200	0	0	0	30	79	15	99	0	0	17	0	0	0	66	8	32	94	8	0	0	0	224	1	0	0	22	0	68	0	0	3	0	43	51	53	10
YBR266C	0	0	0	0	0	0	0	0	0	0	0	0	0	0	0	0	0	0	0	0	0	0	0	0	0	0	0	0	0	0	0	0	0	0	0	0	0	0	0	0	0	0	0	0	0	0	0	0	0
YBR267W	0	7	149	0	1	7	0	47	0	161	5	31	54	2	45	106	1	41	4	3	4	242	0	37	0	1	0	0	0	105	6	0	0	177	0	0	59	0	0	0	4	0	0	11	55	140	63	0	0
YBR268W	0	54	14	0	0	81	18	0	14	65	149	133	0	0	16	35	20	0	0	0	1	0	8	78	1	0	14	3	0	31	22	23	153	0	0	0	0	0	208	0	67	0	6	0	38	0	35	18	0
YBR269C	2	0	0	0	0	28	0	0	0	0	0	2	0	0	0	0	0	0	0	0	0	0	0	0	0	0	0	1	0	146	0	0	0	0	106	0	0	0	122	0	35	0	102	5	0	0	42	0	0
YBR270C	0	0	0	0	0	0	0	0	0	0	0	0	0	0	0	0	228	0	0	0	0	0	0	0	0	0	0	30	2	0	0	0	0	0	0	0	0	0	0	4	0	0	0	0	0	0	0	0	0
YBR271W	184	0	203	0	0	33	5	0	0	166	0	0	0	0	0	0	0	155	21	58	61	0	0	0	0	37	0	0	79	0	10	11	0	0	0	0	102	0	0	0	0	0	0	4	0	0	0	0	0
YBR272C	102	0	0	0	0	15	0	0	0	0	0	0	0	0	0	0	0	0	0	0	0	0	0	0	0	0	0	0	0	0	0	0	0	0	0	0	0	0	0	0	57	0	0	0	71	0	15	0	0
YBR273C	0	0	0	0	0	0	245	0	0	0	0	138	0	0	0	0	0	0	0	0	0	0	0	0	0	0	5	9	0	172	0	0	0	0	194	0	0	0	70	0	0	0	0	174	156	2	0	14	57
YBR274W	0	0	0	0	22	0	0	0	0	0	345	2	0	0	32	0	0	0	0	0	0	0	0	0	0	24	0	0	4	74	0	0	0	0	0	0	0	10	0	0	0	0	0	0	0	226	0	0	0
YBR275C	0	0	0	0	1	40	6	0	0	8	117	0	0	77	4	0	0	0	0	0	0	0	0	0	86	31	0	0	111	49	0	0	0	0	22	0	0	0	30	109	0	89	323	26	272	3	0	2	0
YBR276C	182	0	0	338	0	0	100	0	32	0	0	0	116	87	0	0	35	0	0	0	73	0	0	0	322	30	0	18	133	0	0	0	355	0	0	0	0	0	1	0	73	0	0	305	0	75	0	0	19
YBR277C	0	0	0	0	0	0	0	0	0	0	0	0	0	0	0	0	0	0	0	0	0	0	0	0	0	0	0	0	0	0	0	0	0	0	0	0	0	0	0	0	0	0	0	0	0	0	0	0	0
YBR278W	0	0	0	0	0	75	0	33	0	0	0	0	0	0	0	0	0	0	0	0	0	0	7	2	0	9	0	0	0	0	0	0	119	69	0	0	0	67	0	0	0	0	0	23	0	47	0	0	0
YBR279W	0	0	0	128	15	0	182	2	0	0	361	0	1	0	0	0	0	124	1	0	2	297	0	100	0	42	0	20	0	0	0	0	0	17	217	0	1	13	0	0	136	111	0	0	18	0	0	0	8
YBR280C	0	0	0	0	0	0	0	0	0	0	0	0	0	53	0	0	0	0	0	0	0	0	0	0	0	0	0	0	0	0	0	0	0	0	0	0	0	0	7	0	0	0	0	0	0	0	0	0	0
YBR281C	0	0	28	0	0	0	0	0	0	0	60	0	203	0	4	0	0	0	22	1	0	0	0	0	0	0	37	189	0	382	0	46	0	12	28	285	0	0	19	44	0	2	0	0	1	63	107	0	0
YBR282W	0	0	0	0	19	0	12	4	0	0	66	0	28	0	27	0	22	3	0	0	0	0	0	0	0	0	0	0	3	0	39	0	0	46	63	0	0	102	0	0	0	3	0	0	0	0	45	0	0
YBR283C	285	133	38	266	248	108	158	77	224	5	341	19	213	115	31	150	5	149	0	38	24	152	155	122	200	0	124	14	30	219	0	15	86	0	228	117	4	24	302	42	16	296	0	329	0	5	811	404	21
YBR284W	0	0	0	0	0	0	0	0	0	0	32	0	0	0	0	0	0	0	0	0	0	73	0	0	0	0	0	0	0	0	0	0	0	3	0	0	0	36	0	0	0	0	0	0	0	0	0	0	10
YBR285W	0	0	0	0	0	0	0	1	0	0	0	0	0	0	0	0	0	0	0	0	0	0	0	0	0	0	0	0	0	0	0	0	0	0	0	0	0	0	23	0	0	0	0	0	0	0	0	0	0
YBR286W	44	169	46	111	33	175	157	359	5	637	149	1	17	0	6	94	0	20	42	100	149	62	136	5	51	0	259	47	0	91	0	354	0	73	348	298	150	162	282	8	51	188	53	59	267	96	90	344	56
YBR287W	6	22	0	6	52	0	0	0	7	37	32	45	0	0	0	78	0	127	72	0	0	26	71	0	0	0	0	0	0	0	161	0	0	0	0	138	0	71	111	4	0	248	0	0	52	0	98	0	2
YBR288C	0	210	0	0	27	0	0	0	0	139	2	0	143	12	7	0	0	0	0	0	61	0	0	31	0	15	0	0	0	0	0	0	50	0	128	0	0	71	0	0	55	76	0	0	0	0	0	0	125
YBR289W	0	0	0	0	0	0	0	43	55	0	0	0	0	0	0	0	0	0	0	0	0	28	0	0	0	0	0	20	0	0	0	0	165	0	0	0	20	0	1	0	0	0	0	0	40	0	0	0	0
YBR290W	16	0	0	5	3	47	230	0	23	0	9	0	14	2	0	0	0	41	0	0	0	0	0	0	229	0	14	0	0	11	0	42	0	28	0	0	0	0	28	0	144	3	4	8	0	1	0	1	0
YBR291C	0	3	0	14	0	0	0	0	0	2	0	0	136	0	0	205	0	0	0	197	0	84	0	0	0	0	0	0	0	114	0	0	0	513	0	0	244	0	31	0	1	6	0	0	0	0	0	0	0
YBR292C	0	0	0	0	0	0	0	0	16	0	0	0	0	0	0	0	0	0	0	0	0	0	0	0	0	0	0	0	0	45	0	0	0	0	0	0	0	0	30	0	0	0	0	0	0	0	0	0	0
YBR293W	0	3	235	0	0	0	444	0	0	0	0	119	83	4	0	0	0	0	615	0	505	0	0	0	1	0	741	0	0	0	0	0	2	0	247	282	0	3	490	0	0	0	0	11	423	4	0	0	0
YBR294W	0	0	0	0	0	0	0	0	0	0	0	0	0	0	0	0	0	0	0	0	0	0	0	0	0	0	0	0	0	0	0	0	0	0	0	0	0	0	0	0	0	0	0	0	0	0	0	0	0
YBR295W	0	0	0	0	0	0	154	0	0	0	0	0	0	0	0	43	0	0	106	0	0	0	0	0	0	0	0	0	0	0	0	0	0	0	0	0	0	0	0	0	0	0	0	0	0	0	0	0	0
YBR296C	0	0	0	0	151	0	0	0	0	0	0	0	0	0	0	0	0	0	0	0	7	0	0	0	0	0	0	0	0	0	0	0	0	0	0	0	0	0	0	0	0	0	0	0	0	0	0	0	0
YBR297W	1	0	0	0	0	0	0	0	0	0	0	0	0	0	0	0	0	0	0	0	0	0	0	0	0	0	0	0	74	0	0	0	0	0	0	0	0	65	0	0	0	0	0	0	0	0	0	0	0
YBR298C	1	0	3	1	339	0	0	0	0	0	0	0	0	0	0	0	0	0	0	9	0	0	0	1	20	1	0	0	0	0	0	0	0	0	4	0	0	0	0	0	0	0	0	0	0	0	0	0	0
YBR299W	0	0	0	0	0	0	0	0	0	0	0	0	0	0	0	0	0	1	0	52	0	0	0	0	0	0	0	0	0	0	0	0	0	0	0	0	0	0	0	0	0	0	0	0	0	0	0	0	0
YBR300C	0	0	0	0	0	0	0	0	0	0	32	0	39	0	0	0	0	0	0	0	0	0	0	0	0	0	0	0	0	0	0	24	0	0	0	0	0	0	0	0	0	0	0	6	5	0	0	0	0
YBR301W	0	2	0	0	0	0	0	0	1	0	0	0	3	0	2	0	0	0	0	0	0	0	0	9	0	10	0	0	0	0	0	0	0	0	0	0	0	0	0	0	0	0	1	0	0	2	0	0	0
YBR302C	0	0	1	0	0	0	0	0	0	0	0	2	0	0	0	0	0	0	0	0	0	0	0	0	0	0	0	0	0	0	0	0	0	0	0	0	0	0	0	0	2	0	6	0	0	0	0	0	0
YCL001W	64	0	0	22	0	0	24	0	0	0	0	0	0	8	0	33	10	55	3	18	0	110	0	0	132	2	0	0	9	0	0	0	43	2	0	125	2	0	0	0	0	75	0	164	133	12	43	74	0
YCL002C	0	0	0	5	0	24	0	0	319	22	0	0	0	0	0	0	0	0	0	48	0	0	0	0	0	0	0	0	0	278	0	0	0	0	0	0	0	13	155	0	0	0	0	5	178	0	0	0	0
YCL004W	0	0	0	0	0	0	0	0	15	0	1	0	0	0	0	0	82	0	0	0	0	0	0	24	157	0	9	68	0	22	163	0	49	0	0	0	0	20	6	0	0	8	0	3	59	0	0	0	0
YCL005W	0	0	0	0	0	0	0	0	0	0	22	0	0	0	0	77	0	54	0	0	0	0	0	0	0	0	0	0	38	8	0	360	0	308	0	0	0	87	40	0	0	117	56	82	0	0	0	0	1
YCL007C	0	0	0	0	0	0	0	0	0	0	0	0	0	0	0	0	0	0	0	0	0	0	0	0	0	0	0	0	0	0	0	0	0	0	0	0	0	0	0	0	0	0	0	0	0	0	0	0	0
YCL008C	229	0	0	0	0	266	0	284	0	0	0	0	0	0	0	169	0	0	13	0	0	236	0	62	90	179	333	315	0	234	343	0	0	0	424	0	30	96	268	47	0	312	270	125	247	1	0	0	6
YCL009C	551	236	163	0	0	75	4	0	17	793	396	116	24	0	510	362	236	427	146	157	51	144	0	0	525	2	234	53	239	181	45	176	38	346	306	424	400	307	74	136	67	73	187	263	23	62	846	356	9
YCL010C	0	0	0	0	0	1	0	0	35	115	103	0	0	0	0	2	0	0	2	0	0	0	0	0	0	0	0	18	0	0	0	0	0	196	0	45	0	5	4	0	51	0	0	0	0	0	3	0	0
YCL011C	68	0	2	3	16	185	20	6	68	76	152	6	27	26	0	13	36	27	111	115	5	293	16	46	15	0	0	48	53	0	0	0	0	2	119	106	24	1	0	5	122	145	3	50	4	137	90	0	0
YCL014W	8	41	0	6	162	0	5	0	27	0	0	273	0	25	8	180	0	196	0	360	0	0	305	11	0	110	0	0	0	0	17	82	16	0	0	0	0	41	0	0	0	0	0	36	20	7	466	0	12
YCL016C	0	0	0	0	0	0	0	0	0	0	0	371	0	0	0	0	0	0	0	0	0	282	0	0	0	0	0	0	0	0	0	0	0	0	0	0	0	0	0	0	0	0	0	0	0	0	0	0	0
YCL017C	0	0	0	60	0	33	0	75	0	366	0	27	78	34	134	234	286	139	0	0	52	0	0	0	13	0	0	30	8	102	0	6	1	363	752	0	0	9	0	0	0	0	0	0	2	2	119	117	82
YCL022C	0	0	0	0	0	0	0	0	0	0	0	0	0	0	0	0	0	0	0	0	0	0	0	0	0	0	0	0	0	0	0	0	0	0	0	0	0	0	0	0	0	0	0	0	0	0	0	0	0
YCL023C	0	0	0	0	0	0	0	0	0	0	0	0	0	0	0	0	0	0	0	0	0	0	0	0	0	0	0	0	0	0	0	4	0	0	0	0	0	0	0	0	0	0	0	0	0	0	0	0	0
YCL024W	0	0	0	244	0	0	0	1	0	0	0	0	0	0	0	1	0	0	0	0	0	0	0	0	137	0	0	0	0	0	0	0	1	0	0	0	0	22	4	351	53	21	0	0	0	0	0	0	18
YCL025C	131	0	414	0	0	0	0	17	0	0	0	0	0	0	15	0	0	37	0	0	0	0	0	0	0	21	0	0	0	0	0	0	0	0	0	0	0	0	12	0	8	0	172	0	0	0	0	19	0
YCL027W	105	0	0	0	0	0	0	0	0	0	0	0	0	0	0	0	0	0	0	0	0	0	0	0	0	0	0	0	0	0	0	0	0	0	0	0	0	0	0	0	24	610	0	57	0	0	0	2	0
YCL028W	1	0	0	0	87	0	0	0	0	147	0	0	1	0	14	131	0	24	23	0	0	191	0	0	2	0	0	0	0	0	0	1	0	0	87	0	0	0	25	0	0	157	0	0	0	0	72	3	0
YCL029C	0	0	0	174	0	0	0	0	0	0	0	48	0	69	9	133	0	0	0	0	17	0	15	34	0	55	0	0	0	0	52	0	19	0	95	0	0	0	287	0	0	0	0	39	0	0	0	0	0
YCL030C	0	0	0	48	317	32	181	0	0	452	97	0	17	1	0	161	0	0	0	0	4	12	105	0	54	0	0	7	2	176	0	0	695	0	0	308	0	6	183	0	0	32	141	0	78	174	368	0	38
YCL031C	2	0	115	0	0	0	25	126	0	51	29	73	225	55	0	0	2	76	0	4	0	0	0	6	4	0	148	0	0	0	0	73	157	0	98	0	9	0	2	0	42	3	0	2	0	4	139	82	15
YCL032W	0	0	0	0	0	0	0	0	0	0	31	0	0	0	0	0	79	0	0	0	0	0	0	0	0	66	20	0	0	0	0	0	0	0	0	198	0	0	0	19	0	0	0	0	0	0	97	0	0
YCL033C	0	0	0	126	42	0	0	0	0	77	0	0	0	0	0	63	0	60	0	0	0	125	0	0	0	0	0	0	46	0	38	50	0	184	1	0	0	0	0	0	62	461	5	2	77	6	0	0	0
YCL034W	0	0	21	18	0	0	0	0	0	0	0	0	0	0	28	154	0	51	0	0	0	0	0	0	1	0	0	0	4	276	0	4	1	39	0	0	87	0	38	0	0	0	0	0	41	66	0	137	12
YCL035C	0	40	24	26	130	0	17	5	47	0	40	0	0	0	53	52	78	20	39	4	12	91	69	24	2	0	296	18	0	0	0	3	0	1	2	133	0	2	174	104	2	65	0	22	218	143	110	68	312
YCL036W	0	0	0	146	1	0	307	143	0	0	0	0	0	0	2	1	0	1	0	0	0	131	0	265	0	0	0	3	0	4	0	0	0	0	0	0	0	0	5	5	0	0	0	0	127	0	11	0	5
YCL037C	50	42	15	16	32	1	0	4	187	21	11	7	24	0	0	21	2	38	27	0	6	152	25	89	0	2	25	0	7	7	159	0	5	52	4	38	95	21	0	0	159	0	0	112	0	96	51	11	0
YCL038C	0	0	0	4	2	0	0	0	1	6	0	0	0	0	0	0	0	0	0	0	0	0	0	220	0	0	0	0	0	2	0	1	0	0	0	0	0	0	0	7	0	8	0	0	0	49	0	0	0
YCL039W	0	408	4	0	0	0	0	19	0	7	0	0	0	0	0	0	0	0	0	0	0	42	0	2	0	0	0	0	0	101	0	0	0	103	0	0	0	36	24	106	179	0	177	0	25	155	34	363	88
YCL040W	0	0	28	0	0	0	0	0	28	25	0	0	0	0	4	210	2	50	0	103	0	0	0	0	241	4	0	5	0	0	0	9	0	0	418	0	0	30	511	99	476	567	0	212	388	702	236	9	99
YCL041C	0	0	0	0	0	0	0	0	0	0	0	0	0	0	0	0	0	0	0	0	0	0	0	0	0	0	0	0	0	0	0	0	0	0	0	0	0	0	0	0	0	5	0	0	0	0	4	0	1
YCL042W	0	0	0	0	0	0	0	0	0	0	0	0	0	0	0	0	0	0	0	0	0	0	0	0	0	0	0	0	0	0	0	0	0	0	0	0	0	0	0	0	0	0	0	0	0	0	13	0	1
YCL043C	16	0	188	385	296	68	0	0	96	849	42	0	2	48	208	951	36	346	50	12	187	85	23	6	117	69	9	53	263	0	157	360	17	109	56	335	281	89	301	19	244	820	126	240	489	280	1327	193	205
YCL044C	0	383	0	11	4	0	0	0	0	197	0	187	55	0	0	66	0	27	135	0	0	0	0	22	16	0	3	20	0	76	0	13	0	0	0	0	0	0	0	5	0	154	92	9	122	76	0	0	42
YCL045C	0	153	0	0	0	27	0	0	0	67	74	2	327	0	119	154	0	99	2	0	0	0	20	12	0	0	0	0	0	30	0	0	53	1	192	0	286	2	50	140	166	43	0	0	16	32	151	147	0
YCL046W	0	0	0	2	2	0	0	0	0	0	0	0	0	0	0	3	0	1	0	0	0	0	0	0	0	0	0	0	0	0	0	2	0	0	0	0	0	0	0	1	0	0	0	1	0	8	0	0	0
YCL047C	0	0	0	0	0	0	0	0	0	0	0	0	0	0	0	152	0	0	0	90	0	0	0	0	0	0	0	0	0	0	0	0	0	0	43	4	0	0	0	0	0	0	0	49	0	87	0	0	0
YCL048W	0	0	0	0	0	0	0	0	0	0	0	0	0	0	0	1	0	0	0	0	0	0	0	0	0	49	0	0	0	0	0	0	0	0	0	0	0	0	0	0	0	0	0	5	0	0	0	0	0
YCL049C	0	0	0	195	109	0	0	0	1	147	0	0	6	0	0	0	0	0	0	2	60	0	0	0	104	0	142	0	0	0	0	9	0	0	217	0	0	0	150	12	0	0	0	0	0	92	4	29	3
YCL050C	1	0	0	224	2	125	0	12	1	424	70	0	50	0	6	80	31	106	98	65	0	0	11	68	78	0	32	24	6	298	85	76	11	2	0	130	0	0	0	0	5	90	94	2	86	41	349	0	11
YCL051W	0	0	0	0	0	0	0	0	0	0	0	0	0	0	5	0	0	0	0	0	9	0	0	0	0	0	0	0	0	0	0	0	0	165	0	86	9	0	10	0	0	0	0	0	0	52	0	0	16
YCL052C	0	0	0	0	0	0	0	0	0	170	0	0	0	0	0	0	0	0	126	0	0	0	0	0	0	0	2	0	233	0	0	0	0	0	0	0	0	0	0	0	0	0	0	0	76	0	0	0	4
YCL054W	89	39	13	66	7	210	33	148	7	145	0	29	46	0	70	87	105	329	242	5	20	260	6	8	0	0	83	12	4	139	56	18	0	125	105	58	221	0	0	2	0	263	7	0	118	194	403	3	0
YCL055W	0	0	0	0	0	0	0	0	0	0	0	0	0	0	0	0	0	0	0	0	0	0	0	0	0	0	0	0	0	0	0	0	0	0	0	0	0	0	0	0	0	111	0	0	0	0	98	0	0
YCL056C	51	7	6	3	0	6	1	53	1	0	10	26	22	2	0	19	7	0	78	3	0	2	83	2	0	1	0	11	0	23	0	0	8	2	6	121	7	2	13	0	10	4	1	0	35	5	9	1	5
YCL057W	64	64	0	63	0	273	46	0	1	0	159	27	370	5	0	468	84	0	0	22	0	131	272	0	0	0	0	54	0	2	0	164	50	0	69	0	119	23	164	0	270	40	8	0	64	4	274	22	430
YCL058C	8	0	2	3	11	0	0	0	2	5	3	2	1	0	0	1	1	0	0	1	0	0	0	0	2	0	0	0	0	0	0	7	2	0	0	0	3	14	7	1	0	0	0	0	0	4	5	3	0
YCL059C	64	0	142	0	101	0	0	6	1	132	50	38	52	6	0	106	2	33	269	117	245	0	110	2	0	0	0	0	0	73	56	0	87	88	0	0	93	103	0	0	34	0	0	3	0	0	132	0	0
YCL061C	0	0	0	0	0	0	0	0	0	0	0	0	0	2	0	0	0	0	0	96	0	0	0	0	0	0	2	0	0	119	51	0	50	0	0	0	0	5	34	31	26	150	0	75	0	0	0	0	17
YCL063W	34	0	0	0	168	0	0	0	0	0	0	0	0	0	0	0	0	1	0	0	0	0	19	0	0	0	0	0	0	0	0	0	242	785	0	0	1	0	27	0	0	63	0	0	0	0	55	29	0
YCL064C	0	0	0	0	0	0	0	0	0	0	0	0	0	0	0	0	0	0	0	0	0	0	0	0	0	0	0	0	0	0	0	0	140	0	0	0	0	0	0	0	0	47	0	0	0	0	0	0	0
YCL065W	23	0	0	0	0	0	42	26	0	12	0	12	5	0	13	0	2	0	0	0	0	0	2	0	0	0	0	0	0	50	0	0	0	0	0	6	13	0	0	0	5	0	36	0	0	9	0	2	0
YCL066W	33	0	0	0	0	0	21	36	0	29	0	2	0	0	2	0	0	0	0	0	0	0	0	0	0	0	0	0	0	43	0	0	4	0	0	0	0	0	0	0	14	0	2	0	0	0	0	0	0
YCL067C	12	11	0	0	0	20	0	2	0	2	0	0	17	0	0	0	0	0	0	0	0	2	0	0	12	0	9	2	0	0	0	0	0	0	0	0	0	21	6	0	0	17	0	8	0	0	2	0	0
YCL068C	0	1	4	0	0	0	0	0	0	12	0	0	0	0	0	0	0	0	0	0	0	0	8	0	0	0	0	0	0	0	0	0	0	0	0	0	0	0	0	0	0	0	0	0	0	0	0	14	0
YCL069W	0	0	0	0	0	0	0	0	0	0	0	0	0	0	0	0	0	0	0	0	0	0	0	0	0	0	0	0	0	0	0	0	0	0	0	0	0	0	0	0	0	0	0	0	0	0	0	0	0
YCL073C	0	0	0	0	0	0	0	0	0	0	0	0	0	0	0	0	0	0	0	0	0	0	0	0	0	0	0	0	0	0	0	0	0	0	0	0	0	0	0	0	0	0	0	0	0	0	0	0	0
YCL076W	0	0	0	0	0	0	0	0	0	0	0	0	0	0	0	0	0	0	0	0	0	0	0	0	0	0	0	0	0	0	0	0	0	0	0	0	0	0	0	0	0	0	0	0	0	0	0	0	0
YCL026C-A	0	0	0	0	0	0	0	0	0	0	0	0	0	0	0	0	0	0	0	0	0	86	0	14	0	0	0	0	0	0	0	0	0	0	0	0	0	0	2	0	0	0	0	0	0	51	0	2	0
YCR001W	0	0	0	0	0	0	0	0	1	0	1	0	0	0	0	0	0	0	3	0	0	2	0	0	0	0	0	0	0	0	0	0	0	0	0	2	0	0	0	0	0	0	0	0	0	0	0	0	0
YCR002C	39	0	0	0	0	0	9	0	0	38	3	9	57	0	0	112	0	104	58	30	0	164	32	19	10	0	0	0	0	2	0	0	0	7	92	65	0	67	427	0	59	0	0	35	73	4	9	25	0
YCR003W	0	0	0	2	0	0	0	0	4	0	0	8	0	0	0	0	4	0	0	0	0	0	0	0	0	0	0	2	0	0	0	0	1	0	8	36	0	0	6	0	7	29	0	8	69	5	7	0	7
YCR004C	0	0	196	0	80	253	171	0	107	158	70	15	8	0	0	342	44	94	81	44	0	101	0	22	0	3	34	59	4	0	184	68	98	60	351	14	49	0	250	0	0	211	17	93	0	0	61	2	54
YCR005C	256	22	0	0	649	740	245	4	451	161	289	144	415	37	1	291	127	46	53	0	0	909	0	32	0	0	0	0	467	0	217	0	0	0	560	0	0	15	139	15	170	87	300	0	34	126	305	452	9
YCR006C	0	0	0	0	0	0	0	0	0	0	0	0	0	0	0	0	0	0	0	0	0	0	0	0	0	0	0	0	0	0	0	0	0	0	0	0	0	0	0	0	0	0	0	0	0	0	0	0	0
YCR007C	0	0	17	3	0	2	0	0	0	0	0	0	0	0	0	0	0	0	0	0	0	0	0	0	0	0	0	0	0	0	0	0	8	0	0	0	6	0	0	0	0	99	0	0	67	0	15	5	0
YCR008W	678	159	253	362	0	285	13	0	6	159	21	188	0	108	409	234	102	193	2	51	0	259	87	165	0	200	0	27	197	757	0	171	0	0	259	31	100	5	11	120	77	0	0	107	7	5	97	219	85
YCR009C	64	0	227	10	128	0	0	0	0	0	123	110	19	3	0	299	0	0	0	0	33	160	0	32	0	0	0	10	0	0	75	0	0	0	0	0	0	2	97	26	103	94	0	16	4	1	148	100	0
YCR010C	0	0	0	0	0	0	0	0	0	0	0	0	0	0	0	0	0	0	0	0	62	0	0	0	0	0	0	0	0	0	0	0	0	0	0	0	0	0	0	0	0	0	2	0	78	0	0	0	0
YCR011C	0	0	0	6	274	0	0	14	0	4	0	0	0	0	34	0	23	0	185	0	71	0	0	0	40	0	0	0	313	0	0	0	0	0	0	25	0	0	0	0	14	16	477	0	219	0	0	0	0
YCR012W	973	2498	1286	1015	3875	3563	1718	1321	2716	3015	2070	3460	1754	548	1155	3370	1924	1973	1070	1047	1308	2601	840	3411	1303	337	2093	703	1454	4667	2242	1261	2121	1680	4032	2320	1957	1954	3691	2275	2077	3302	1180	3553	4758	2998	4357	5723	4110
YCR013C	68	76	133	133	175	133	76	73	124	257	210	163	61	52	108	234	98	274	85	98	60	185	112	152	78	17	73	43	98	175	95	151	84	118	234	307	168	39	145	60	64	175	9	221	295	195	429	154	111
YCR014C	2	100	0	0	0	0	0	0	0	0	0	0	0	0	0	0	0	0	237	0	0	0	0	0	0	0	0	3	0	0	0	0	0	0	60	98	0	0	64	0	0	0	0	0	0	0	0	0	0
YCR015C	0	0	0	0	123	0	0	0	0	0	0	0	0	0	0	0	69	0	30	0	0	0	0	0	0	0	0	0	0	0	0	0	0	0	60	0	4	8	54	0	0	0	0	0	0	0	0	0	3
YCR016W	12	7	0	3	2	16	7	26	0	155	0	0	26	0	23	8	0	0	2	0	13	73	0	0	0	0	11	10	0	124	3	0	0	14	2	8	3	8	4	12	2	0	0	0	0	11	141	21	0
YCR017C	0	344	22	0	401	30	0	0	2	0	0	0	0	256	0	481	29	5	0	259	0	157	0	6	0	87	0	5	43	0	110	0	0	449	443	0	0	0	108	3	744	262	22	238	1	86	545	2	122
YCR019W	0	0	0	0	0	0	0	0	0	0	7	0	0	0	0	0	0	0	0	0	0	0	0	0	187	0	66	0	0	0	0	0	0	0	80	0	0	0	0	0	0	0	0	0	0	0	0	0	0
YCR020C	0	0	87	0	0	0	0	0	0	0	3	0	0	0	0	0	0	0	0	0	0	0	0	1	1	0	0	20	0	0	0	0	0	0	156	41	0	0	0	0	35	60	0	0	0	0	0	8	0
YCR020C-A	0	0	0	0	0	0	0	0	7	26	0	0	0	0	0	45	21	0	0	0	2	8	0	0	0	0	0	7	0	0	0	0	17	0	79	93	57	2	0	0	2	0	14	0	23	0	11	0	0
YCR021C	0	0	0	0	103	0	0	0	0	0	0	0	0	0	0	0	0	0	0	0	0	0	0	0	0	0	0	0	0	0	0	0	0	0	0	0	0	0	0	0	0	0	0	0	0	0	0	0	0
YCR022C	0	0	0	0	0	0	0	0	0	0	0	0	0	0	0	0	0	0	0	0	0	0	0	0	0	0	0	0	0	0	0	0	0	0	0	0	0	0	0	0	0	0	0	0	0	0	0	0	0
YCR023C	0	0	0	0	0	0	0	0	0	0	0	0	66	0	138	0	98	0	0	0	19	0	0	0	164	0	7	0	0	477	0	0	30	0	0	56	0	0	8	0	0	0	0	177	308	0	0	0	0
YCR024C	0	204	0	0	0	0	0	0	0	0	0	0	0	0	6	0	0	0	247	0	0	0	0	0	0	0	0	0	0	0	0	0	0	0	0	0	0	0	0	0	0	3	0	0	0	0	0	0	5
YCR024C-A	92	13	132	61	136	54	24	100	35	302	54	81	123	2	133	296	27	133	12	21	14	103	10	0	17	0	0	0	0	18	27	25	29	56	334	70	58	6	32	0	0	0	116	30	8	89	106	19	0
YCR025C	0	0	0	0	0	0	0	0	0	0	0	0	0	0	0	0	0	0	0	0	0	0	0	0	0	0	0	0	0	0	0	0	0	0	0	0	0	1	0	0	0	0	0	0	0	0	32	0	0
YCR026C	0	12	522	0	0	0	0	0	0	0	0	0	98	0	0	0	0	0	0	0	0	0	0	0	0	0	0	0	0	0	0	0	0	0	0	0	0	0	73	0	25	3	0	0	0	0	143	0	27
YCR027C	0	0	0	0	0	0	0	0	0	0	0	0	0	0	0	0	0	0	11	0	0	0	0	0	0	0	0	9	0	0	0	0	0	0	0	0	0	0	0	0	90	0	0	19	41	32	0	0	0
YCR028C	0	0	0	147	0	1	0	0	24	171	0	0	0	0	0	0	7	0	200	0	0	0	0	0	0	0	237	0	0	0	106	0	0	0	222	0	0	0	0	0	0	0	0	84	0	5	0	62	0
YCR030C	4	3	0	0	0	0	0	1004	0	0	0	1	32	88	0	252	12	174	0	61	2	270	38	7	0	0	38	93	0	0	0	8	0	0	0	0	0	217	339	7	0	87	0	0	0	0	0	169	306
YCR031C	655	1193	1100	926	562	1492	863	1148	912	620	776	1114	890	136	919	1095	624	717	788	631	517	956	162	506	829	143	1242	238	1266	786	943	420	961	1682	1332	1512	949	361	1415	234	736	613	541	870	798	1283	781	499	306
YCR032W	0	0	0	0	0	0	0	379	0	0	0	100	0	0	217	0	0	0	4	0	20	0	0	151	0	0	0	0	0	42	34	0	0	0	184	16	0	0	0	0	0	0	0	0	8	394	0	0	0
YCR033W	0	111	478	11	0	500	0	352	25	96	51	37	0	0	0	63	33	0	1	27	0	10	92	193	90	0	48	0	5	76	311	4	159	15	187	378	12	0	148	0	110	173	35	17	62	8	83	0	17
YCR034W	2	14	18	0	0	67	37	0	2	452	316	13	0	2	31	959	76	0	0	12	0	237	20	4	170	0	86	0	0	47	0	25	0	234	42	0	0	39	67	0	0	0	0	1	20	214	196	11	0
YCR035C	124	0	0	64	0	154	2	24	3	96	169	1	40	2	0	143	27	0	2	98	24	0	348	0	6	0	0	30	0	55	3	0	0	0	10	0	77	0	0	0	3	0	0	0	7	99	0	0	0
YCR036W	0	0	0	0	1	0	0	0	0	30	0	103	0	0	0	173	0	0	38	0	0	158	0	0	33	0	0	0	0	0	0	12	0	0	0	189	0	5	0	0	0	39	0	0	62	0	15	0	0
YCR037C	0	0	0	0	0	66	0	0	19	48	248	0	0	0	27	0	0	0	33	0	0	0	0	0	0	0	9	0	0	0	0	52	54	0	0	96	0	0	0	0	0	123	0	0	0	47	0	0	7
YCR038C	0	1	4	0	0	0	0	0	0	156	0	0	0	0	0	0	0	0	0	0	0	0	2	0	0	0	1	0	0	0	0	0	0	0	0	0	0	0	3	0	2	0	45	0	0	2	0	17	46
YCR041W	0	0	0	0	0	0	0	0	0	0	0	0	0	0	0	0	0	0	0	0	0	0	0	0	0	0	0	0	0	0	0	0	0	0	0	0	0	0	0	0	0	0	0	0	0	0	0	0	0
YCR042C	0	41	125	0	16	240	45	0	0	2	7	0	211	2	3	0	0	0	0	25	0	0	4	0	0	39	51	0	0	0	0	0	0	0	137	0	56	0	0	0	4	144	0	0	0	320	135	2	48
YCR043C	0	0	3	8	125	30	0	3	2	0	49	0	8	0	61	117	63	89	74	16	2	96	93	0	0	11	0	2	88	0	34	149	105	0	94	76	4	0	83	0	41	98	12	28	0	167	106	12	0
YCR044C	134	219	0	0	133	2	0	0	0	0	224	0	0	0	0	0	0	61	0	69	13	0	0	0	0	2	10	0	156	9	0	0	0	18	97	361	0	12	0	2	0	0	0	0	26	164	0	78	261
YCR045C	0	0	0	0	0	0	0	0	437	0	52	0	0	0	0	0	0	0	59	0	247	0	0	1	0	0	0	0	20	0	0	0	0	0	0	0	0	0	0	0	0	0	0	0	0	0	0	0	0
YCR046C	11	12	0	0	34	5	4	0	78	0	68	16	0	4	2	7	50	0	15	0	26	46	96	0	9	0	3	4	16	40	0	0	2	0	13	195	0	0	0	13	33	57	46	0	0	0	30	47	0
YCR047C	0	116	0	0	2	138	0	0	2	216	0	0	92	0	0	43	23	60	18	0	0	153	0	0	0	0	95	0	0	30	183	0	0	0	116	0	167	0	0	0	0	0	0	8	3	0	0	0	0
YCR048W	134	0	40	0	0	0	57	0	0	0	0	0	0	0	0	0	0	0	41	53	0	0	0	0	18	0	0	0	0	249	0	0	0	1	1	291	0	0	0	48	0	0	0	18	62	0	1	0	0
YCR049C	0	0	0	0	0	0	0	0	0	0	0	0	0	0	0	0	0	0	0	0	0	0	0	0	0	0	0	0	0	0	0	0	0	0	0	0	0	0	0	0	0	0	0	0	0	0	0	0	0
YCR050C	7	0	0	0	26	0	4	0	0	0	0	0	0	0	0	0	0	0	2	2	0	0	0	1	1	0	0	0	0	18	0	0	0	3	5	14	0	0	9	0	0	0	5	1	7	0	0	0	1
YCR051W	103	155	8	145	408	396	0	160	5	0	241	229	2	85	474	332	0	0	3	36	2	38	0	65	34	0	111	0	40	17	123	53	17	167	0	4	130	39	0	29	188	142	0	88	186	88	7	0	0
YCR052W	0	0	0	0	0	153	9	0	371	157	0	0	300	15	87	182	0	0	35	6	6	140	0	0	0	0	0	7	32	0	0	0	0	0	14	0	149	0	0	0	0	58	0	0	89	0	0	64	0
YCR053W	72	66	4	40	152	38	231	10	0	234	8	123	160	23	17	410	8	250	114	107	18	168	1	3	97	1	39	23	17	273	0	14	23	0	231	388	8	116	53	7	235	105	80	20	214	289	340	62	0
YCR054C	0	0	0	0	5	1	367	0	0	73	3	0	3	0	1	0	0	0	0	62	0	0	0	1	0	0	29	2	0	0	0	0	0	0	0	0	0	0	0	0	0	1	0	8	0	0	36	0	0
YCR057C	335	0	19	13	0	0	27	0	0	8	26	60	0	0	0	0	79	183	29	0	58	246	183	0	0	0	0	0	78	244	3	141	0	461	239	58	39	0	29	0	0	1	0	90	330	103	312	0	0
YCR059C	0	0	0	408	0	189	186	137	125	139	0	219	0	28	357	12	0	0	0	101	40	0	0	0	0	0	131	44	195	0	25	121	0	70	179	1	106	0	0	0	0	62	35	0	125	99	65	90	8
YCR060W	0	0	4	0	22	43	0	0	19	0	18	0	11	0	12	16	0	23	13	10	6	4	4	0	0	0	0	0	14	0	0	0	0	12	0	2	38	4	6	0	0	2	0	0	10	30	24	0	0
YCR061W	0	3	0	0	0	0	0	0	0	11	0	0	53	11	0	0	0	74	0	0	0	0	0	0	0	0	0	0	0	0	0	78	3	0	0	6	0	0	0	0	0	96	224	173	2	46	132	81	9
YCR063W	0	0	0	0	0	60	0	0	27	0	33	0	0	1	60	0	33	0	0	0	0	0	0	0	8	0	0	16	0	0	0	0	0	0	0	34	0	12	2	34	0	0	0	0	0	0	0	0	0
YCR064C	0	0	0	0	0	0	0	0	0	0	0	0	0	0	0	0	0	0	0	0	0	0	0	2	0	0	0	11	2	0	0	0	0	0	0	0	0	0	0	0	0	0	0	0	0	0	0	0	0
YCR065W	0	0	0	0	0	2	0	0	0	6	0	0	0	0	0	0	0	0	64	0	0	0	0	56	189	61	0	0	0	0	0	0	0	15	0	0	0	0	2	0	0	0	337	219	0	2	45	0	0
YCR066W	4	0	0	108	0	0	2	0	0	0	0	0	0	10	0	0	2	0	0	0	0	0	0	0	0	0	0	0	0	0	0	0	0	0	0	0	0	0	0	22	0	0	0	0	0	6	0	0	0
YCR067C	0	0	185	0	10	0	0	0	127	8	5	0	12	1	0	0	0	0	0	15	0	28	22	41	0	0	0	0	0	0	1	0	160	0	0	0	0	0	0	0	0	442	0	0	375	391	20	0	0
YCR068W	0	0	0	0	0	0	49	0	57	0	37	0	0	0	0	434	1	0	0	0	0	0	104	0	0	0	0	0	0	0	0	0	0	0	0	0	0	0	0	0	0	1	9	59	0	212	0	0	0
YCR069W	1	60	1	0	0	0	18	0	11	38	12	5	1	2	0	29	0	148	0	47	0	0	13	1	214	0	161	1	3	0	0	0	0	1	146	0	0	0	0	0	0	7	0	15	0	124	88	0	0
YCR071C	6	2	61	1	0	0	0	6	0	0	0	0	4	0	0	0	0	1	0	1	0	0	0	44	1	0	3	0	38	0	1	2	0	0	23	2	0	0	4	17	0	0	23	19	0	1	17	12	0
YCR072C	11	37	0	0	13	99	5	1	23	0	0	155	0	2	0	0	15	134	0	97	0	33	36	0	0	0	0	0	0	57	0	0	0	63	3	0	250	0	0	0	0	0	57	0	0	35	0	13	0
YCR073C	0	0	0	0	0	0	0	0	0	0	0	0	0	0	502	0	0	0	112	0	0	11	0	0	0	0	0	0	0	0	0	0	65	0	0	0	8	0	0	0	0	0	81	0	0	12	0	0	0
YCR075C	0	0	0	0	0	0	0	0	11	0	0	0	0	94	0	0	1	1	0	0	0	0	0	0	0	0	0	0	0	0	0	0	0	0	0	118	0	0	85	0	0	0	0	0	0	0	0	0	0
YCR076C	0	0	0	0	0	0	0	0	0	0	6	0	0	0	0	121	0	121	28	0	0	0	0	0	0	2	188	37	0	0	0	0	0	0	32	0	0	0	0	0	0	0	0	62	57	0	0	0	101
YCR077C	10	3	0	0	0	13	0	0	0	518	4	14	14	0	11	112	0	0	29	0	69	0	0	0	66	86	0	0	0	0	22	228	80	0	0	13	0	0	0	0	0	21	0	89	0	1	75	34	0
YCR081W	0	0	0	0	0	0	0	0	0	0	0	0	1	11	0	0	0	128	0	0	0	0	0	0	0	0	1	0	0	0	0	33	128	10	0	0	35	0	0	0	0	0	2	108	66	0	0	0	0
YCR082W	0	34	0	0	26	0	0	0	71	73	141	106	77	24	200	0	0	35	0	0	0	20	0	4	0	69	45	14	0	92	26	2	149	0	45	110	121	9	100	35	51	35	22	0	176	80	40	76	25
YCR083W	0	0	0	0	0	0	0	0	18	0	5	36	0	2	0	14	0	0	0	4	0	1	0	0	0	2	0	0	0	0	0	0	0	0	0	0	0	0	0	0	0	9	55	2	0	0	0	0	0
YCR084C	0	0	104	0	0	58	0	0	80	55	97	0	75	10	22	293	0	53	0	11	0	0	1	0	0	0	0	0	6	126	184	0	35	0	175	0	0	0	0	13	8	0	0	13	24	68	65	0	0
YCR085W	0	0	0	0	0	0	0	0	0	0	0	0	0	0	9	0	0	0	0	0	0	1	0	0	0	0	21	0	0	0	0	0	0	0	0	0	0	0	0	0	0	0	0	0	0	0	0	0	0
YCR086W	0	0	0	0	0	13	0	0	18	32	2	0	0	0	0	0	0	0	0	0	0	0	0	0	22	0	0	0	0	0	0	0	57	0	51	0	0	0	0	0	0	0	63	0	7	6	51	0	0
YCR087W	0	0	0	0	0	0	0	0	0	1	0	0	0	0	0	0	0	0	0	0	0	0	0	0	0	0	0	0	0	0	0	0	0	0	0	0	0	0	0	0	0	0	0	0	0	0	0	0	0
YCR088W	0	33	104	0	0	40	14	17	0	52	0	0	7	0	4	247	2	24	67	3	0	0	0	37	0	0	3	47	0	67	40	199	0	156	20	6	3	0	103	4	128	0	81	74	3	106	271	183	104
YCR089W	0	11	0	0	3	0	6	168	1	0	0	0	0	0	38	2	2	0	0	0	0	0	9	0	246	0	2	0	81	3	0	0	31	1	0	0	0	0	0	0	0	0	0	13	147	395	1	12	22
YCR090C	2	163	0	0	161	0	222	201	15	86	0	3	13	0	18	69	16	39	0	0	15	0	50	22	0	114	6	0	0	27	42	6	36	58	0	0	0	15	0	26	0	0	0	0	33	0	67	9	13
YCR091W	0	0	0	0	0	0	0	0	0	0	0	0	0	0	4	0	0	0	0	1	0	0	0	0	0	0	0	0	0	0	0	0	683	0	0	0	0	0	5	3	0	0	1	0	0	0	1	0	0
YCR092C	0	0	0	0	0	0	0	0	0	0	0	0	0	0	0	4	0	0	0	0	0	0	0	0	0	0	161	12	0	0	0	0	0	0	0	0	0	64	8	0	0	0	0	0	0	0	160	0	0
YCR093W	395	0	0	0	0	0	0	0	243	0	0	26	327	0	0	0	0	0	16	17	0	32	58	16	0	0	0	0	0	253	8	9	133	109	145	308	0	4	409	0	52	38	4	435	19	348	94	22	499
YCR094W	0	145	0	25	0	0	0	25	0	0	80	0	0	0	0	208	0	0	0	222	2	0	157	5	0	0	0	0	0	0	0	0	4	40	0	403	0	0	0	16	0	0	168	81	91	482	101	0	0
YCR095C	47	0	0	0	0	0	0	4	0	0	6	0	9	1	0	54	0	0	0	4	0	0	1	0	0	0	0	0	1	25	0	0	29	3	2	116	0	4	8	0	0	0	37	0	79	71	0	0	0
YCR096C	0	0	0	0	0	0	0	0	0	0	0	0	0	0	0	0	0	0	0	0	0	0	0	0	0	0	0	0	0	0	0	0	0	0	0	0	0	0	0	0	0	0	0	0	0	0	0	0	0
YCR097W	0	0	0	0	0	0	0	0	0	0	0	0	0	0	0	0	0	0	0	0	0	0	0	0	0	0	0	0	0	0	0	0	0	0	0	0	0	0	0	0	0	0	0	0	0	0	0	0	0
YCR098C	0	0	0	0	4	0	0	0	0	0	0	0	0	0	0	0	0	0	0	0	0	0	0	0	0	0	0	0	0	0	0	0	0	0	0	0	0	0	0	0	0	0	0	0	1	0	0	0	0
YCR099C	13	0	0	0	0	0	0	0	0	0	0	0	0	0	0	0	0	0	0	0	0	0	0	0	0	0	0	0	0	0	0	0	0	16	0	0	0	0	0	0	0	0	0	0	0	0	0	1	0
YCR100C	38	0	0	0	0	0	0	0	0	0	0	0	0	0	0	0	0	0	0	0	0	0	0	0	0	0	0	0	0	0	0	0	0	51	0	0	0	0	0	0	0	0	0	2	0	0	0	0	0
YCR101C	20	0	0	0	112	0	0	0	0	0	0	0	0	0	0	0	0	0	0	0	0	0	0	0	0	0	0	0	0	0	0	0	0	56	0	0	0	0	0	0	0	0	0	18	0	0	0	0	0
YCR102C	0	0	0	0	0	0	0	0	311	322	0	0	0	0	0	0	0	0	128	0	0	526	0	0	0	0	46	0	0	0	14	0	0	0	0	33	4	97	32	158	0	0	0	162	30	0	64	0	128
YCR104W	0	0	0	0	0	0	0	0	0	0	0	0	0	0	0	0	0	0	0	0	0	0	0	0	0	0	0	0	0	0	0	0	0	0	0	0	0	0	0	0	0	0	0	0	0	0	35	0	0
YCR105W	0	0	0	0	0	0	0	0	0	0	0	0	0	0	0	0	0	0	0	0	0	0	0	0	0	0	0	0	0	62	0	0	0	0	0	0	0	2	0	0	0	41	11	0	0	0	0	1	0
YCR106W	0	0	0	0	478	0	0	0	0	0	0	0	0	0	0	0	0	0	0	0	0	0	0	0	0	0	0	54	0	70	0	0	131	0	0	0	0	0	0	99	0	332	0	0	0	0	151	58	20
YCR107W	0	1	0	0	0	0	47	0	0	0	0	0	0	0	0	0	0	0	0	0	0	0	0	0	0	0	0	0	29	175	0	0	0	0	0	0	0	0	1	0	0	0	30	0	0	233	0	0	0
YCR073W-A	0	0	18	0	0	0	0	0	1	21	0	0	0	1	0	0	0	0	0	24	0	0	0	0	5	0	0	0	0	0	0	15	0	0	0	8	37	6	14	0	129	0	0	0	32	0	0	0	0
YEL001C	69	16	2	0	82	0	91	54	139	60	64	1	0	0	15	20	42	100	0	1	90	220	87	0	16	0	77	0	4	79	19	0	14	0	60	43	79	12	4	15	136	0	0	0	102	15	135	63	0
YEL002C	0	0	0	0	12	1	1	0	0	318	0	133	51	0	0	33	164	173	0	0	105	0	0	0	22	0	0	0	61	28	0	1	75	0	161	1	1	0	165	4	226	23	56	149	3	48	398	0	5
YEL003W	0	13	0	0	0	0	0	0	0	0	0	0	0	0	0	8	2	13	2	2	0	0	0	20	24	0	46	0	0	6	0	40	14	9	4	6	4	8	17	2	9	0	1	20	0	0	2	27	0
YEL004W	0	0	0	0	0	0	0	0	0	0	0	0	0	0	0	0	0	0	0	4	0	0	0	0	0	0	74	0	0	0	0	0	0	0	0	0	4	2	0	0	0	0	0	0	0	0	0	0	0
YEL005C	13	0	0	21	0	0	0	0	0	0	0	0	0	0	2	1	0	0	5	0	0	0	0	0	0	0	0	0	0	0	0	0	0	0	0	3	106	9	29	0	0	0	2	0	0	0	0	0	0
YEL006W	0	0	0	0	0	0	0	0	0	0	0	0	7	0	0	101	0	0	0	0	0	0	0	0	0	0	63	0	0	0	0	153	0	0	0	0	0	7	0	14	0	0	0	0	0	18	0	0	0
YEL007W	7	2	0	0	0	0	0	0	0	148	0	0	0	0	0	0	168	0	0	0	15	0	0	0	0	0	138	0	0	0	2	0	0	0	0	0	0	0	137	5	60	0	0	146	0	242	51	48	1
YEL008W	0	0	0	0	0	0	0	0	4	0	0	0	0	0	0	20	0	0	0	0	0	0	0	0	0	0	0	0	0	0	0	0	0	0	0	0	0	0	0	0	0	0	0	0	0	0	0	0	0
YEL009C	475	296	329	169	278	341	274	231	507	325	29	636	318	180	210	274	185	77	235	138	249	471	87	19	405	26	467	28	740	334	0	348	58	49	679	971	0	66	155	37	237	65	196	350	50	414	184	206	15
YEL010W	0	0	0	0	0	0	0	0	0	0	0	0	0	0	0	0	0	0	0	0	0	0	0	0	0	0	0	0	0	0	0	0	0	0	0	0	0	0	0	0	0	0	0	0	0	0	0	0	0
YEL011W	0	1	0	8	0	0	0	0	0	0	0	0	0	0	0	0	0	0	0	119	0	0	0	0	14	0	288	0	120	0	0	0	0	0	0	0	0	0	50	0	0	30	0	0	0	0	0	0	4
YEL012W	0	0	0	10	0	0	0	15	2	0	0	0	35	1	0	0	37	0	0	0	0	0	0	0	94	0	0	0	0	0	0	0	0	2	4	0	0	8	74	0	0	0	0	0	0	0	38	0	0
YEL013W	0	0	342	0	0	0	205	0	0	183	1	0	15	0	0	0	0	187	0	3	0	0	4	0	425	0	0	89	0	0	0	0	81	0	0	0	0	0	26	5	29	18	0	258	122	42	112	71	0
YEL014C	0	4	7	0	0	0	8	0	4	7	0	0	0	0	9	26	0	1	0	0	0	0	0	0	0	0	0	0	0	0	0	2	2	0	0	1	3	0	0	1	0	0	0	1	2	0	6	0	0
YEL015W	26	157	0	0	0	0	0	0	70	0	0	0	0	27	201	417	0	0	235	0	0	1	0	4	0	0	0	0	0	0	87	56	0	0	0	60	222	0	0	4	0	62	0	71	0	0	331	0	0
YEL016C	0	0	0	0	0	0	0	2	0	0	3	0	0	0	0	4	0	0	0	208	1	0	8	1	0	0	5	0	0	0	0	0	0	0	0	0	7	0	0	3	0	0	0	0	0	256	1	0	76
YEL017W	0	23	0	0	0	0	0	141	8	0	1	0	0	0	17	76	0	4	0	11	18	0	309	1	0	8	71	0	0	0	0	0	0	0	0	0	0	13	0	56	46	0	0	62	17	292	69	3	9
YEL018W	1	0	0	0	37	0	0	2	0	30	0	0	18	0	28	64	0	0	0	0	0	0	0	0	0	0	1	0	0	0	21	0	0	3	26	0	0	28	0	0	0	0	0	0	0	0	9	0	0
YEL019C	0	0	0	0	0	0	0	0	0	0	0	0	0	0	0	0	0	0	0	0	0	6	39	0	7	0	0	0	0	0	0	0	0	0	5	0	0	0	0	0	0	0	0	0	0	0	0	0	0
YEL020C	0	0	0	0	0	20	0	0	0	0	0	0	0	0	0	0	0	0	0	0	33	84	0	0	0	0	0	0	0	0	0	0	0	0	1	0	0	0	53	0	125	0	0	2	0	0	9	0	0
YEL022W	66	185	0	184	0	232	0	194	0	162	0	0	6	68	0	160	0	388	0	0	0	0	0	121	0	0	72	0	0	0	0	0	27	0	0	2	0	0	4	74	4	94	23	184	39	69	131	254	1
YEL023C	0	0	0	0	0	0	0	0	0	0	0	0	0	0	0	0	0	0	0	0	0	0	10	0	0	0	0	0	0	0	0	0	0	0	0	0	0	0	0	0	0	0	0	0	0	0	0	0	0
YEL024W	0	0	0	0	0	0	0	0	3	0	0	0	0	0	0	8	0	33	0	0	0	0	0	0	0	0	0	8	0	0	0	0	0	0	0	0	0	0	25	0	0	18	0	0	0	0	52	0	0
YEL025C	0	346	0	0	0	0	0	66	0	0	0	0	0	0	5	0	0	0	0	0	0	0	0	0	0	0	0	0	0	0	0	0	0	0	9	0	0	0	389	0	15	0	0	0	0	81	76	0	0
YEL026W	56	305	194	146	503	244	313	82	40	503	114	74	150	82	200	603	119	370	274	85	141	756	119	21	81	143	43	31	199	181	79	109	190	710	137	522	100	129	117	86	89	11	0	140	347	199	258	173	42
YEL027W	356	203	220	421	218	250	321	320	198	628	172	342	467	220	175	718	168	283	264	133	106	589	190	84	592	63	252	106	97	452	90	224	149	113	690	326	1074	24	322	88	611	99	322	417	580	276	904	276	55
YEL028W	0	0	0	0	199	0	0	0	0	0	0	0	0	0	0	0	0	0	0	0	0	0	0	0	0	0	0	0	0	0	0	0	0	0	0	0	13	0	0	0	123	0	0	0	0	63	0	0	0
YEL029C	0	0	2	0	366	0	456	0	1	211	0	0	171	0	0	0	130	0	22	0	0	0	4	0	0	2	3	0	0	0	0	12	0	12	0	0	1	0	103	0	354	0	0	0	0	0	78	136	0
YEL030W	0	0	0	0	0	0	14	0	1	0	0	0	12	0	0	0	0	0	0	0	0	0	0	0	0	45	6	0	0	0	0	0	0	22	0	0	0	0	17	17	0	0	0	0	0	0	36	0	0
YEL031W	88	184	378	53	0	77	3	153	319	0	0	0	0	8	10	324	234	0	1	79	61	212	112	248	3	24	262	0	361	0	0	308	0	13	860	226	163	47	388	192	91	354	15	129	271	0	45	7	60
YEL032W	114	284	15	0	0	0	0	0	0	0	48	0	0	19	0	0	134	0	0	0	0	63	5	0	0	0	0	0	0	98	0	250	0	0	0	0	0	112	116	0	0	43	0	3	0	121	0	3	224
YEL033W	142	173	174	165	280	263	188	130	130	248	252	259	142	54	113	395	81	221	130	102	91	484	81	76	86	17	125	48	86	221	63	104	168	188	231	222	128	40	68	61	145	140	3	49	93	183	179	64	54
YEL034W	0	0	0	0	0	0	0	0	0	0	0	0	0	0	0	0	0	0	0	0	0	0	0	0	0	0	0	0	0	0	0	0	0	0	0	0	0	0	0	0	0	0	0	0	0	0	0	0	0
YEL035C	0	0	0	0	0	0	0	0	0	0	0	0	0	0	0	0	0	0	0	0	0	0	0	0	0	0	0	0	0	0	0	0	0	0	0	0	0	0	0	0	0	0	0	0	0	0	3	0	0
YEL036C	2	0	87	23	2	258	0	0	4	224	0	0	0	17	2	0	137	0	0	0	0	21	3	3	26	7	0	0	0	5	1	2	0	0	18	0	270	2	138	72	1	5	22	190	15	24	344	139	1
YEL037C	5	306	120	0	90	169	3	0	12	159	6	3	120	1	0	62	0	0	0	0	13	0	0	0	0	0	93	3	10	0	0	0	2	0	125	114	201	0	2	0	0	30	16	0	24	3	0	99	19
YEL038W	0	5	202	63	67	0	49	32	0	125	113	103	0	64	0	4	0	0	0	0	0	33	0	89	80	0	0	76	49	13	0	146	2	0	83	203	0	16	0	0	7	0	0	0	5	103	28	104	18
YEL039C	0	0	0	0	0	0	0	0	0	0	0	0	0	0	0	0	0	0	0	0	0	0	0	0	0	0	0	0	0	0	0	0	0	0	0	0	0	0	0	4	0	4	0	0	0	0	0	0	0
YEL040W	87	90	7	326	14	0	0	0	151	367	147	0	46	91	21	654	21	129	107	0	0	107	0	0	0	9	187	0	0	57	112	0	64	0	0	99	29	0	33	37	8	24	0	34	0	252	277	0	2
YEL041W	0	87	0	0	0	0	0	0	0	0	0	0	0	0	0	0	0	0	0	0	0	0	0	0	0	0	0	0	0	0	0	0	0	0	366	0	0	0	31	0	0	0	0	0	0	73	120	0	0
YEL042W	30	0	0	23	43	0	0	87	119	318	1	13	4	0	18	364	0	4	257	63	0	72	0	0	124	137	222	18	149	423	0	8	0	0	7	249	599	20	92	0	106	0	0	0	23	14	133	75	116
YEL043W	79	0	0	0	0	6	0	108	28	0	0	72	0	0	0	0	0	82	0	8	6	0	255	2	54	0	0	0	0	205	0	0	514	0	0	0	0	0	0	7	0	0	0	0	0	0	4	0	4
YEL044W	84	7	0	0	0	0	0	10	0	16	2	13	35	0	0	129	0	21	0	0	0	0	0	0	0	38	0	0	0	0	0	0	0	0	0	0	0	28	0	11	6	0	18	26	0	38	20	96	21
YEL045C	26	0	0	0	0	0	0	0	5	1	0	0	0	0	0	11	4	5	0	0	0	0	0	0	0	3	0	0	5	19	0	0	0	3	3	18	0	1	11	3	6	2	0	1	0	0	19	2	3
YEL046C	0	164	0	7	0	67	38	0	228	224	0	56	6	0	34	317	177	156	6	0	0	172	0	0	141	59	0	0	101	121	0	0	133	280	315	1268	71	35	0	29	0	81	253	4	4	173	710	192	83
YEL047C	0	0	0	0	0	83	0	0	0	14	0	0	0	0	0	0	0	0	0	6	0	0	0	0	0	0	0	0	0	112	0	0	7	0	0	0	0	0	0	0	2	0	0	127	119	10	123	0	0
YEL048C	0	0	0	0	0	0	0	0	0	0	0	0	0	0	0	0	0	0	0	0	0	0	0	0	0	0	0	0	0	0	0	0	0	0	0	0	66	0	0	0	0	0	0	0	13	0	18	0	0
YEL049W	0	0	0	0	0	0	0	0	0	0	0	0	0	0	0	0	0	0	0	0	3	0	0	0	0	0	0	0	0	0	0	0	0	0	0	0	0	0	0	0	0	0	0	0	0	0	0	0	0
YEL050C	0	311	0	0	0	0	38	0	0	0	0	0	34	0	0	0	0	84	0	0	0	0	0	0	0	0	0	0	0	0	0	1	0	0	0	75	0	0	294	0	174	0	0	0	77	2	84	0	0
YEL051W	98	1	180	106	122	62	104	0	50	78	99	29	11	30	13	149	0	79	1	66	0	0	0	1	123	0	0	0	0	258	114	1	6	90	353	307	0	41	4	0	108	85	0	153	231	9	128	74	52
YEL052W	1	0	4	33	0	56	0	59	0	25	258	275	0	0	0	20	0	5	0	0	0	2	20	0	0	0	0	7	0	11	26	0	0	179	228	80	20	26	115	17	0	129	69	0	117	182	351	111	0
YEL053C	0	516	0	13	0	39	0	0	7	0	0	0	0	3	0	0	0	0	0	0	0	1	0	0	0	0	0	99	0	277	0	0	0	179	0	0	0	0	0	0	0	238	0	5	2	0	0	0	0
YEL054C	246	220	148	236	226	357	168	187	97	282	126	188	221	106	108	365	123	286	198	104	61	465	65	64	108	33	189	101	103	198	119	84	172	248	295	427	184	100	239	46	95	88	18	143	194	322	279	106	23
YEL055C	67	70	88	3	5	102	0	0	210	167	0	139	59	41	73	256	266	0	0	145	162	124	0	0	0	1	29	0	31	131	2	0	0	42	0	190	392	0	223	2	161	79	117	50	142	71	187	48	49
YEL056W	0	2	0	0	0	0	0	0	109	150	0	3	0	0	3	0	17	14	13	6	0	455	0	0	22	0	0	0	0	5	4	0	0	0	0	0	25	4	139	0	107	0	15	8	17	0	172	142	15
YEL057C	7	0	0	0	0	0	0	0	12	0	0	0	0	0	0	0	0	0	10	0	0	0	0	0	0	0	0	2	0	0	0	0	0	0	0	0	0	0	0	0	0	0	0	0	10	4	0	0	0
YEL058W	412	0	0	0	0	0	135	236	74	71	0	0	0	0	0	372	0	0	64	0	0	0	0	117	0	0	9	83	45	339	0	0	28	0	0	54	311	101	202	18	0	0	0	24	0	212	145	20	0
YEL059W	0	0	0	0	0	0	0	0	0	0	0	0	0	0	0	1	0	0	0	0	0	0	0	0	0	0	0	0	0	0	0	0	0	0	0	0	0	0	0	0	0	0	0	0	0	0	0	0	0
YEL060C	0	0	0	0	0	0	0	0	0	354	0	0	0	0	0	125	1	0	0	135	0	0	110	3	19	0	0	0	0	0	21	0	1	0	203	0	0	0	63	0	47	30	0	151	0	4	162	8	0
YEL061C	0	0	0	0	0	0	0	0	15	0	0	0	10	2	0	181	0	0	0	0	0	0	74	4	0	0	0	0	1	55	3	0	0	0	0	0	0	0	0	0	2	0	13	10	0	0	0	0	0
YEL062W	0	0	0	0	0	0	0	0	0	0	0	0	0	0	0	0	29	0	0	0	0	0	0	0	0	0	0	0	0	0	5	0	34	0	0	0	0	22	0	58	0	0	0	0	0	0	0	0	0
YEL063C	0	0	0	2	0	22	0	0	0	130	0	0	0	5	0	0	0	0	51	0	0	0	5	0	2	48	0	0	0	20	0	0	28	0	0	0	0	5	30	23	0	0	2	0	1	0	1	0	8
YEL064C	0	0	0	0	0	0	0	0	0	0	0	0	0	0	1	0	0	0	0	0	0	0	0	0	0	0	0	0	0	0	0	0	0	0	0	0	0	0	0	0	0	0	0	0	0	0	0	0	0
YEL065W	783	0	46	11	431	140	22	61	0	352	4	10	14	23	84	32	0	0	0	4	31	4	165	0	329	0	0	0	52	87	8	426	0	0	923	29	302	0	0	104	0	0	209	0	0	24	173	227	0
YEL066W	0	0	0	0	0	0	0	0	0	0	42	0	0	0	87	0	0	0	78	0	0	0	8	0	0	0	90	0	0	0	0	0	0	0	71	53	0	0	0	0	0	0	0	0	0	4	0	1	0
YEL067C	0	0	0	0	0	0	0	0	0	0	0	0	0	0	60	0	0	0	0	0	0	0	0	0	0	0	0	0	0	0	0	0	0	0	0	0	0	0	0	0	0	0	0	0	0	0	0	0	0
YEL068C	0	0	13	81	0	0	59	0	0	0	0	1	27	0	73	0	0	0	0	0	0	0	0	0	0	0	0	0	0	0	0	0	0	7	0	0	0	0	177	0	2	12	0	3	21	0	19	0	0
YEL069C	0	0	0	0	0	0	0	0	0	0	0	0	0	0	0	0	0	0	0	0	0	2	0	0	1	0	0	0	0	0	0	0	0	0	0	0	0	0	0	0	0	0	0	0	0	2	0	0	0
YEL070W	0	0	0	0	0	0	0	0	0	0	0	0	0	0	0	0	0	0	0	0	0	0	0	0	0	0	0	0	0	0	0	0	0	0	0	0	0	0	0	0	0	2	0	0	0	0	0	0	0
YEL071W	97	32	307	148	0	494	6	42	422	474	31	0	69	0	10	923	241	0	0	8	0	81	109	189	27	0	0	2	59	136	0	291	176	313	136	158	180	6	97	143	213	209	39	30	104	321	555	332	14
YEL072W	0	0	0	0	0	0	0	0	0	0	0	0	2	0	0	0	12	0	0	0	0	0	0	0	0	50	0	0	0	0	0	0	0	0	0	0	0	0	0	0	0	134	0	0	0	0	0	0	0
YEL073C	0	0	0	0	0	0	0	0	0	0	0	0	0	6	0	0	0	0	0	0	0	0	0	0	0	0	0	0	0	0	40	0	0	0	0	0	0	0	0	0	0	0	0	80	0	0	0	0	0
YEL074W	0	0	0	0	0	0	0	0	0	0	0	0	0	0	0	0	0	0	0	0	0	0	0	0	0	0	0	0	0	0	0	0	0	0	0	0	0	0	0	0	0	0	0	0	0	8	0	0	0
YEL075C	0	0	0	0	0	0	0	0	0	0	0	0	0	0	0	0	0	0	0	0	0	0	0	0	0	0	0	0	0	0	0	0	0	0	0	0	0	0	0	0	0	0	0	0	0	0	0	0	0
YEL076C	0	0	0	0	0	0	0	0	0	0	0	0	0	0	0	0	0	0	0	0	0	0	0	0	0	0	0	0	0	0	0	0	0	0	0	0	0	0	0	0	0	0	0	0	0	0	0	0	0
YER001W	0	0	0	0	0	0	0	0	0	0	0	4	2	0	0	0	0	0	0	0	0	0	0	0	28	0	0	26	45	70	139	0	8	0	208	0	5	0	38	0	0	0	13	21	0	0	151	0	0
YER002W	25	12	0	0	273	14	43	31	0	0	40	4	37	8	3	36	0	21	0	7	0	82	26	59	2	4	47	2	13	107	6	7	36	4	0	0	104	108	0	0	0	0	0	0	20	0	84	27	21
YER003C	0	0	43	41	197	0	98	49	0	207	192	134	0	0	134	431	0	134	108	29	10	150	0	287	18	0	6	43	2	589	42	1	0	140	204	70	8	2	2	4	15	6	0	1	32	0	439	0	2
YER004W	9	4	8	0	58	2	0	17	0	118	0	98	41	6	9	83	92	206	0	21	40	25	53	10	16	14	0	0	128	0	0	23	0	0	291	45	0	9	269	4	66	74	0	56	35	157	54	25	0
YER005W	0	515	16	0	0	514	461	198	0	0	0	0	0	0	0	0	0	370	0	0	208	126	0	113	0	23	0	0	0	53	549	0	0	0	126	0	0	1	0	0	27	0	5	0	0	0	81	0	0
YER006W	286	62	6	54	283	24	48	30	105	0	44	8	16	0	74	202	136	116	70	126	57	0	0	2	212	5	375	0	69	146	56	5	28	35	103	102	12	71	0	0	22	47	15	102	131	56	291	0	48
YER007W	0	0	12	65	0	4	0	0	0	10	0	0	0	0	4	187	0	8	0	0	10	0	2	0	0	0	0	0	0	119	0	0	0	1	0	0	0	1	0	0	0	0	0	0	21	0	0	0	0
YER008C	0	218	0	0	0	0	0	0	0	0	0	703	113	0	0	0	0	0	30	0	14	446	26	0	0	0	5	201	49	0	0	0	39	0	285	18	16	1	0	0	405	103	0	0	352	555	64	0	2
YER009W	99	20	113	39	68	443	12	18	186	21	242	69	14	3	168	425	23	323	167	36	37	329	177	116	0	35	69	8	44	266	34	0	122	353	243	357	29	44	170	0	123	186	47	86	93	240	454	22	83
YER010C	15	2	2	0	0	15	8	1	5	0	8	2	2	0	16	5	97	6	9	0	3	13	1	0	0	3	56	0	0	27	2	0	3	6	126	4	189	1	236	0	2	47	0	244	4	8	13	0	0
YER011W	0	4	0	0	0	0	0	1	0	59	0	0	0	0	0	0	0	23	0	0	0	50	0	0	0	0	0	0	0	0	0	0	0	468	0	0	0	0	0	0	0	0	0	2	0	0	0	117	11
YER012W	0	72	168	103	4	46	180	5	6	325	0	2	0	0	126	81	0	78	1	27	0	52	3	0	21	44	0	6	59	32	0	169	3	205	384	195	0	133	85	0	104	91	1	147	96	2	209	192	39
YER013W	0	0	0	0	104	14	356	76	0	38	0	0	204	0	0	0	0	0	27	10	6	0	0	0	0	0	0	0	0	0	0	0	36	50	257	0	0	0	0	0	0	8	0	0	0	185	48	16	28
YER014W	0	0	0	0	0	0	0	0	0	0	0	0	0	0	0	90	0	0	0	0	0	0	0	0	0	0	0	0	0	0	0	0	0	0	0	0	0	0	0	0	0	0	0	0	4	0	0	0	174
YER015W	0	0	0	0	0	2	1	0	0	0	0	0	0	0	0	0	0	0	0	0	0	0	0	0	0	0	0	0	0	0	19	0	0	0	0	0	0	0	0	0	0	0	0	0	0	0	0	174	0
YER016W	0	0	0	2	0	0	0	0	0	0	0	2	0	0	98	0	0	0	0	0	0	120	0	0	0	0	0	0	0	26	0	0	0	0	0	219	0	0	0	0	40	0	0	0	0	104	0	0	0
YER017C	0	19	6	0	0	0	0	206	0	0	0	0	0	0	159	0	0	0	0	23	2	81	0	155	0	0	0	0	0	282	0	0	0	22	0	0	99	154	425	0	0	0	0	6	132	0	0	0	7
YER018C	0	0	0	3	0	0	0	0	24	98	42	17	0	0	0	0	44	81	0	6	0	0	6	45	4	0	56	0	13	0	80	0	0	0	0	0	0	0	0	0	0	26	0	15	15	0	80	13	7
YER019W	0	0	21	323	202	0	0	0	107	40	0	30	0	0	0	400	0	94	0	21	65	0	0	71	0	0	0	0	0	0	176	0	0	1	0	0	215	1	0	0	6	3	237	24	2	224	114	0	0
YER020W	0	0	36	143	0	0	0	0	0	0	0	225	0	0	0	0	0	0	173	12	0	109	0	4	0	0	0	0	0	183	0	0	0	0	0	0	0	0	5	0	86	130	0	2	0	15	61	45	0
YER021W	89	0	59	28	100	159	75	10	187	175	88	0	22	0	100	303	34	0	31	0	43	85	0	27	64	0	0	7	203	66	0	1	437	0	242	23	20	3	207	0	91	109	0	0	3	32	183	0	51
YER022W	0	0	26	1	0	0	30	9	0	0	0	0	0	0	2	0	0	136	3	0	0	337	10	1	26	0	0	2	0	35	0	3	0	0	0	111	0	0	0	0	0	21	77	83	0	0	0	0	0
YER023W	98	79	0	78	1	159	0	131	63	96	6	132	59	94	9	139	28	77	0	24	84	92	146	26	137	0	92	42	237	142	56	46	109	15	191	70	0	99	134	44	33	34	0	157	189	42	30	17	28
YER024W	0	0	0	0	0	11	0	0	0	113	0	0	0	50	0	8	0	0	0	0	0	75	0	0	0	0	0	0	0	0	0	350	0	0	0	0	0	0	0	0	0	0	0	8	0	0	9	0	9
YER025W	484	197	313	19	176	92	24	83	336	172	222	33	19	54	61	517	10	583	2	6	48	73	2	25	7	0	29	2	13	71	23	4	0	33	22	0	9	19	3	35	19	233	36	78	24	175	616	76	4
YER026C	62	0	35	0	0	123	0	6	0	0	0	109	3	0	10	183	66	212	1	29	15	52	0	26	11	29	42	7	36	23	0	46	27	0	40	51	15	21	12	0	36	1	93	18	35	0	429	1	8
YER027C	0	0	0	0	0	22	0	0	0	43	25	22	0	0	0	277	0	25	0	0	0	0	0	0	247	0	35	2	0	0	65	0	7	0	0	0	0	0	11	0	88	42	70	0	0	0	0	0	0
YER028C	0	0	0	0	0	0	0	0	0	0	0	0	0	0	0	0	0	0	0	0	0	0	0	0	168	0	0	0	44	0	39	0	0	128	0	0	0	0	128	24	0	0	0	0	0	1	0	0	0
YER029C	3	0	0	33	225	0	0	23	0	0	127	5	48	0	0	15	101	5	0	0	0	0	0	0	4	0	21	0	0	27	0	0	0	0	28	0	0	14	0	0	10	17	20	0	0	0	0	0	0
YER030W	20	20	11	69	79	0	51	0	3	82	5	17	0	12	19	84	3	2	0	0	0	140	0	45	52	0	0	0	2	27	57	0	29	147	252	0	118	4	32	4	32	0	0	51	30	0	112	43	0
YER031C	18	16	302	0	67	149	11	0	41	152	6	305	41	0	0	0	1	84	16	52	0	114	0	0	41	0	0	4	17	102	12	26	3	33	152	1	0	4	117	20	0	66	7	90	42	0	153	89	0
YER032W	11	2	0	0	0	486	2	6	0	0	35	0	10	0	33	0	0	213	0	325	87	229	302	322	0	0	0	424	0	102	0	234	2	0	0	0	0	0	3	0	0	17	55	0	0	1	0	0	0
YER033C	1	73	0	0	0	0	0	0	0	0	0	0	0	17	0	91	0	0	0	0	0	0	0	0	0	0	0	0	0	0	43	0	0	0	0	0	0	0	0	0	11	0	0	0	0	0	0	0	8
YER034W	0	0	0	0	0	6	0	0	0	0	0	93	0	0	0	18	0	0	0	0	0	0	0	0	0	0	7	0	0	0	0	0	0	0	0	0	0	0	0	0	0	0	0	0	0	0	0	0	0
YER035W	0	13	51	0	0	0	0	1	0	23	0	0	0	0	0	0	0	0	0	17	0	7	0	0	0	0	0	16	0	0	0	0	0	0	0	9	0	0	0	0	0	0	0	13	0	0	2	0	0
YER036C	16	0	2	135	89	221	19	103	100	619	2	53	90	2	43	366	0	183	147	0	36	412	2	2	55	44	216	90	36	125	10	41	294	86	631	114	94	101	149	8	52	67	4	279	548	239	464	64	0
YER037W	0	0	0	0	0	0	0	0	0	0	4	0	0	0	0	0	0	0	0	0	0	0	0	0	0	0	0	0	0	0	0	0	0	0	0	0	0	0	0	0	0	0	0	6	4	0	0	0	0
YER038C	0	0	0	0	0	0	0	0	0	0	0	0	0	0	0	0	0	0	0	0	0	0	0	0	0	0	0	0	0	0	0	0	0	0	0	0	0	0	0	0	0	5	0	1	0	0	0	0	0
YER039C	0	0	0	0	0	0	0	0	0	0	0	0	0	0	0	0	0	0	0	0	0	0	0	0	0	0	0	0	0	0	0	0	0	0	0	0	0	0	0	0	0	0	0	0	0	0	0	0	0
YER040W	4	0	0	0	42	0	8	0	2	0	0	0	0	20	8	0	0	0	0	0	89	0	0	0	0	0	0	0	0	296	0	34	0	0	0	0	0	0	0	0	0	36	86	0	0	0	0	0	0
YER041W	0	0	0	0	0	231	0	0	0	0	0	0	0	0	0	0	0	0	0	0	0	0	0	0	0	0	0	0	0	26	0	0	0	0	0	0	0	0	0	0	0	0	0	0	0	0	0	0	0
YER042W	0	0	0	83	214	0	0	0	0	43	0	0	0	0	0	60	6	0	0	0	63	0	0	8	0	0	0	17	0	0	0	0	213	0	0	0	0	6	1	0	3	0	0	45	43	39	128	0	138
YER043C	698	315	288	1	540	71	309	145	468	1415	332	28	192	31	19	2216	130	1060	42	81	114	1891	22	6	156	79	54	9	247	590	146	29	45	84	339	534	83	74	254	0	95	229	0	88	18	217	811	124	0
YER044C	0	0	236	0	0	2	179	24	0	0	0	0	0	0	18	0	0	0	75	0	0	0	0	15	0	0	0	0	0	0	20	1	0	0	0	158	0	15	0	0	0	78	0	22	51	75	0	0	0
YER045C	0	0	0	0	3	0	0	184	0	0	0	0	3	20	0	0	0	0	2	0	3	0	0	0	0	0	0	46	0	0	0	9	0	0	91	0	0	0	0	0	0	0	0	0	2	0	0	46	0
YER046W	0	0	0	0	0	0	0	0	0	0	0	0	0	0	0	1	0	0	0	0	0	0	0	0	0	0	21	0	0	0	0	0	0	0	0	74	0	9	25	0	0	13	0	0	0	45	0	0	0
YER047C	0	0	0	0	0	0	0	0	0	0	0	0	0	0	1	182	0	0	0	0	43	0	0	0	0	0	0	0	0	0	147	0	0	0	0	0	2	0	0	0	0	0	0	88	0	0	0	0	0
YER048C	2	0	0	34	106	49	0	0	59	0	0	123	13	0	41	42	12	58	121	8	0	4	72	49	6	0	51	7	7	0	54	0	109	33	112	0	43	2	0	40	46	54	0	17	32	209	0	27	158
YER049W	3	0	0	0	217	0	39	16	1	0	0	0	34	13	18	208	0	237	13	8	0	204	0	0	0	0	46	0	82	239	20	8	120	108	333	0	0	101	14	17	0	0	0	7	14	0	135	0	51
YER050C	0	0	0	0	0	0	0	0	40	28	0	84	41	0	27	16	0	0	2	0	0	11	0	0	20	0	0	4	0	53	0	0	0	0	136	0	0	9	4	0	0	0	0	18	35	0	0	0	0
YER051W	0	0	0	0	3	0	2	0	0	0	0	0	0	0	0	0	0	16	0	0	0	0	0	0	0	0	0	0	0	0	0	0	157	0	0	0	47	0	0	0	0	0	0	0	0	0	0	92	0
YER052C	0	0	0	481	183	22	4	1	0	144	7	148	204	1	0	0	0	0	0	0	0	0	0	0	0	0	0	2	70	35	0	0	0	0	0	0	8	63	6	0	0	118	0	0	87	0	12	0	0
YER053C	0	0	0	0	0	98	0	0	0	0	180	0	1	0	0	0	0	0	0	0	74	0	0	0	0	2	0	0	0	0	0	0	0	0	0	0	0	6	70	20	175	90	58	186	0	88	70	72	189
YER054C	0	0	0	68	0	0	0	2	0	0	0	0	0	0	0	0	0	0	0	0	17	0	0	36	56	0	0	0	0	0	0	1	0	0	0	0	0	0	0	64	0	2	0	0	227	10	0	0	0
YER055C	6	0	270	0	977	210	49	4	0	138	8	0	17	6	166	0	0	49	42	0	113	119	0	59	11	10	6	0	53	101	0	0	3	231	67	1	2	24	1	0	67	0	0	103	23	533	397	44	68
YER056C	114	96	0	6	1056	281	35	317	533	24	0	0	0	0	4	555	291	163	0	0	0	5	211	12	0	0	0	3	0	9	120	0	230	0	0	0	73	12	0	0	252	0	64	124	129	32	535	26	39
YER057C	22	41	11	48	5	6	13	32	58	20	6	7	151	2	48	87	0	21	12	15	0	88	9	34	64	4	14	22	17	122	27	1	24	6	0	66	169	22	0	17	10	77	10	90	39	17	198	73	16
YER058W	0	0	0	0	0	0	0	0	0	0	61	0	0	8	0	23	0	0	0	0	0	0	0	3	2	0	0	0	0	2	0	0	47	0	6	0	0	0	44	13	2	0	0	1	0	0	8	0	5
YER059W	0	20	76	0	0	0	0	0	0	48	0	10	0	0	2	0	0	0	20	0	0	0	0	81	0	0	0	0	0	0	130	0	192	0	0	0	82	12	0	4	12	0	0	0	0	0	0	0	46
YER060W	9	0	57	0	0	280	105	430	0	69	0	22	0	0	356	212	0	7	0	0	0	34	134	0	0	0	0	0	0	0	0	0	0	0	0	0	446	4	0	22	0	54	0	145	47	33	62	10	0
YER061C	0	0	120	0	0	0	349	0	0	0	0	0	0	0	0	0	0	0	0	0	0	1	0	0	0	0	0	0	0	0	0	0	0	0	0	0	0	0	1	0	0	0	0	0	0	0	0	0	0
YER062C	60	46	14	48	36	0	0	1	118	595	0	0	0	30	26	259	317	38	0	28	0	188	17	28	0	38	0	23	340	65	23	263	0	0	783	0	130	30	96	6	188	113	182	123	309	250	467	12	79
YER063W	13	6	0	30	90	0	8	0	22	19	40	0	8	28	40	16	0	35	0	0	0	27	0	0	0	1	53	0	4	24	12	6	0	0	0	0	15	23	15	0	3	17	0	23	29	0	0	0	15
YER064C	0	72	0	0	82	57	0	24	69	0	0	163	45	0	9	0	0	0	74	0	0	114	0	0	12	45	0	0	16	0	0	0	73	0	0	36	0	0	20	0	13	5	40	0	19	5	0	8	3
YER065C	0	0	0	0	0	0	0	0	0	0	237	0	0	0	39	0	0	0	0	0	0	0	0	0	0	0	0	0	0	0	0	0	0	0	0	0	0	0	0	0	0	0	0	0	0	188	0	0	0
YER066W	0	0	0	0	0	0	0	0	0	0	0	0	0	0	0	0	0	0	0	0	0	0	0	0	170	0	0	0	0	0	0	0	0	0	0	0	0	0	0	0	0	79	0	0	0	0	0	69	0
YER067W	0	0	0	0	0	0	0	0	0	0	0	0	0	0	0	0	0	0	0	0	0	0	0	0	0	0	0	0	0	0	0	0	0	0	0	0	0	0	0	0	0	0	0	0	0	0	0	0	0
YER068W	0	0	0	2	0	0	0	0	0	0	0	0	0	27	6	134	0	56	0	0	0	34	21	0	3	2	0	0	0	203	0	11	0	0	9	0	0	9	6	0	23	49	0	293	55	0	0	17	20
YER069W	0	0	314	33	371	0	0	0	0	0	0	0	201	0	0	0	0	0	0	0	0	0	0	0	21	0	0	21	0	0	0	2	0	0	166	0	0	0	0	0	0	19	0	0	0	2	0	0	0
YER070W	0	0	0	0	0	36	0	0	0	0	0	0	0	0	0	236	0	0	0	14	0	0	0	0	90	0	1155	0	225	1441	206	4	203	65	0	802	0	4	1176	892	1301	306	0	1122	56	0	0	0	514
YER071C	0	0	0	0	0	0	0	12	16	10	5	8	0	0	0	0	0	0	25	3	0	0	0	0	0	0	0	10	0	0	0	0	0	37	52	0	31	0	0	0	0	0	0	0	4	25	4	0	0
YER072W	0	63	3	128	420	47	310	39	47	0	35	0	1	33	327	47	81	48	28	11	68	8	28	74	0	60	0	0	33	1	2	102	0	0	49	114	416	37	121	4	71	0	0	0	2	190	618	23	372
YER073W	0	358	0	0	218	0	203	0	0	0	0	0	0	1	22	0	0	0	0	0	0	286	0	0	0	0	0	105	0	445	1	0	42	6	0	0	0	0	0	0	0	152	102	126	103	1	257	0	0
YER074W	349	234	163	207	189	335	296	189	309	658	274	339	374	88	195	491	164	119	103	62	81	343	101	69	142	15	254	73	181	307	155	186	284	272	583	412	231	154	158	69	302	175	93	143	532	477	472	289	83
YER075C	0	209	0	128	966	24	0	359	501	0	217	0	0	42	260	0	52	433	68	42	33	0	139	1	0	160	261	166	6	0	10	2	495	2	0	0	7	0	17	150	0	473	10	202	0	360	0	27	0
YER076C	0	19	0	0	0	0	0	0	101	0	0	0	0	0	1	0	0	0	0	0	0	0	0	0	0	0	0	0	0	0	0	0	0	0	0	0	23	0	0	0	0	0	212	0	0	0	0	0	0
YER077C	0	0	0	0	0	0	0	0	0	0	60	12	24	1	0	0	0	0	54	0	0	0	64	0	0	0	0	0	13	0	0	0	0	0	0	0	36	0	0	0	0	0	77	0	0	0	0	0	0
YER078C	33	0	0	0	0	0	0	0	0	0	0	180	139	0	0	0	0	0	8	0	0	0	17	0	0	0	25	0	0	0	0	0	0	0	0	0	3	9	0	0	2	98	1	0	0	0	0	41	0
YER079W	0	0	0	0	0	0	0	0	0	3	0	0	0	0	0	0	0	0	0	0	0	52	0	0	71	0	0	0	0	0	0	0	0	0	0	0	0	0	0	0	0	0	0	0	0	21	7	0	7
YER080W	0	0	5	0	4	0	0	0	0	172	0	0	0	40	4	0	0	113	15	0	0	0	0	0	0	0	51	0	10	137	0	0	76	8	242	0	0	27	109	0	15	0	92	342	100	0	162	41	15
YER081W	38	0	0	0	252	0	0	0	22	38	0	0	297	0	13	82	31	10	0	3	9	283	0	2	214	0	0	0	0	277	0	0	252	0	0	6	0	0	235	41	51	174	0	21	3	108	0	17	0
YER082C	119	360	8	2	0	40	0	0	16	0	5	2	79	0	0	101	2	163	0	5	3	0	0	0	3	2	13	0	1	59	0	0	23	0	0	19	6	7	1	0	0	0	0	30	0	27	36	0	0
YER083C	221	0	0	83	16	0	0	126	144	0	0	20	0	0	66	80	0	0	2	0	0	44	0	10	2	32	61	0	62	0	0	0	0	1	0	0	0	93	178	0	0	0	0	0	0	54	35	0	15
YER084W	0	0	0	0	0	0	0	0	0	0	0	0	0	0	0	0	0	0	0	0	0	0	0	0	0	0	0	0	0	0	0	0	0	0	0	0	0	0	0	0	0	0	0	0	0	0	0	0	0
YER085C	0	0	0	0	0	0	0	0	0	0	0	0	0	0	0	0	0	0	0	0	0	0	0	0	0	0	0	0	0	0	0	0	0	0	0	0	0	0	0	0	0	0	0	0	0	0	0	0	0
YER086W	0	122	0	214	0	430	0	6	131	370	0	158	0	22	2	973	9	42	0	10	2	226	0	0	44	0	0	16	0	234	0	0	0	0	208	0	0	20	0	118	0	0	0	0	71	252	1029	0	0
YER087W	0	0	0	0	0	0	0	0	0	0	0	0	0	0	0	0	50	0	0	0	0	0	0	0	0	0	0	0	0	0	0	0	0	0	0	0	0	0	123	0	0	0	0	0	0	0	0	0	10
YER088C	0	0	249	629	540	294	0	0	0	4	16	0	75	0	0	331	0	93	0	0	0	0	1	250	165	0	173	0	56	0	18	1	262	0	0	11	193	2	449	107	151	14	0	11	7	614	122	0	151
YER089C	155	330	98	3	62	81	141	0	14	0	0	217	3	0	51	150	61	173	0	5	46	0	0	0	33	0	129	0	87	0	0	0	0	11	1	3	33	32	0	14	61	0	0	0	157	52	127	173	0
YER090W	4	0	230	50	196	0	0	130	0	25	124	240	66	89	54	24	0	0	62	0	184	167	32	0	119	2	0	13	0	0	20	0	72	0	121	48	0	279	417	0	4	52	0	29	125	235	127	15	172
YER091C	0	0	0	0	0	90	179	0	0	93	16	0	0	0	3	214	0	85	0	0	0	1	760	0	131	7	68	142	45	607	0	126	303	0	0	12	283	56	47	0	10	16	0	25	43	23	622	0	0
YER092W	0	0	0	0	42	44	0	4	10	22	0	0	0	0	0	3	0	25	0	0	23	0	0	0	37	85	24	0	0	0	0	0	0	556	42	0	0	97	182	1	181	6	0	42	0	213	43	0	0
YER093C	0	0	0	30	10	17	1	17	145	201	0	0	0	1	0	0	0	9	0	0	0	7	0	0	7	36	76	0	0	15	95	0	0	147	11	0	3	11	324	0	78	7	0	6	0	134	101	0	0
YER094C	62	0	0	0	308	164	164	0	169	165	54	20	27	0	60	124	0	34	0	0	0	90	32	113	172	29	0	1	103	80	1	0	32	93	325	0	0	102	214	2	168	0	36	59	149	52	144	59	69
YER095W	0	0	0	0	0	0	0	0	0	87	0	0	0	0	0	0	0	0	0	0	0	0	0	110	0	0	0	0	0	0	7	0	0	0	0	0	0	0	180	0	0	0	0	132	0	0	0	0	17
YER096W	0	0	0	9	0	0	0	0	0	0	0	0	0	0	0	103	0	0	0	0	0	0	0	0	0	0	0	0	0	0	0	0	0	0	0	0	0	0	4	0	0	0	0	0	0	0	1	0	0
YER097W	0	0	0	0	0	0	0	0	0	0	0	0	0	0	0	0	0	0	0	0	0	0	0	0	0	0	0	0	0	0	0	0	0	0	0	0	0	0	0	1	0	0	0	1	0	2	0	0	0
YER098W	0	0	0	0	0	0	0	0	0	0	0	0	0	0	3	230	0	0	0	0	0	0	0	111	0	0	0	0	0	0	0	0	0	0	143	0	0	0	37	54	0	0	0	36	0	0	0	67	0
YER099C	4	2	0	0	0	0	0	0	0	0	62	0	0	0	0	100	0	216	62	0	0	28	11	0	0	0	0	0	0	0	2	0	297	20	0	0	0	24	155	0	0	0	0	44	40	0	39	0	35
YER100W	7	0	0	0	64	0	20	0	36	36	0	2	55	0	0	0	0	116	0	21	10	0	111	0	0	0	0	0	0	0	0	11	0	17	0	4	17	29	6	0	4	0	0	0	0	4	30	92	0
YER101C	0	0	0	0	24	0	0	0	0	0	0	0	0	0	5	0	0	0	0	0	0	0	0	3	0	0	0	0	0	0	0	0	0	0	0	0	0	0	0	0	0	0	0	0	35	0	0	0	0
YER102W	227	171	328	189	309	441	220	204	245	423	446	213	203	81	214	934	191	529	204	157	145	582	82	133	256	27	135	100	226	253	154	91	205	426	1017	342	280	142	545	65	275	121	67	313	388	373	589	80	152
YER103W	0	282	0	0	0	52	187	0	0	0	0	0	0	0	0	0	0	0	0	0	0	0	49	0	36	0	0	0	0	0	0	39	0	0	0	266	61	0	0	3	0	85	0	34	0	41	0	301	5
YER104W	0	0	0	0	0	0	0	0	0	0	0	0	0	0	0	0	0	0	0	0	0	0	0	0	0	36	0	0	0	0	0	0	0	0	0	0	113	0	0	0	0	0	0	0	0	0	0	0	0
YER105C	0	0	6	0	0	2	40	129	5	137	0	106	59	0	58	0	0	0	12	0	0	0	34	234	11	12	0	0	0	23	0	0	519	359	4	0	0	0	2	0	0	0	0	34	47	0	0	110	0
YER106W	0	0	0	0	0	0	0	0	0	0	0	0	0	0	0	0	0	0	0	0	0	0	0	0	0	0	0	0	0	0	0	0	0	0	0	0	0	0	0	0	0	0	0	0	0	0	0	0	0
YER107C	0	225	0	202	0	0	2	8	0	312	0	0	0	0	8	0	0	0	0	0	53	108	0	0	9	0	0	0	214	168	0	0	0	0	0	0	0	2	0	0	0	0	0	0	2	0	0	0	0
YER109C	0	0	0	0	0	0	0	0	0	0	0	0	0	0	0	0	0	0	0	194	0	0	126	0	0	0	0	8	0	0	0	0	0	0	185	0	0	26	12	0	0	42	51	0	0	0	0	0	7
YER110C	39	244	137	168	0	468	0	18	121	9	19	100	253	10	110	776	9	179	6	171	13	156	3	5	19	28	116	168	24	701	2	0	46	68	87	0	9	6	14	2	0	2	0	436	66	0	369	15	0
YER111C	0	0	0	77	0	0	0	0	0	0	0	0	0	0	18	18	0	0	0	0	0	23	0	0	0	0	0	0	0	31	0	0	0	0	0	0	0	0	183	9	81	3	0	132	0	0	27	0	30
YER112W	94	0	160	133	7	3	88	0	106	109	0	0	1	0	0	0	0	72	0	0	0	87	0	1	6	0	20	4	53	0	54	0	17	0	0	0	96	1	6	129	2	9	18	4	147	82	251	0	5
YER113C	0	0	190	0	0	0	0	0	0	0	0	3	0	0	0	45	0	0	0	0	1	0	69	95	0	0	0	0	0	167	0	7	0	0	0	0	0	54	0	0	0	0	0	0	0	0	0	0	43
YER114C	0	2	0	0	6	0	147	0	1	174	0	0	0	2	0	0	0	0	0	0	0	131	30	0	0	0	0	31	0	0	0	0	0	0	0	0	0	0	0	0	0	9	0	0	8	80	212	44	0
YER115C	0	0	0	0	0	72	0	0	0	0	0	0	49	0	0	0	1	0	0	8	0	0	1	0	3	18	0	0	0	0	0	164	0	0	0	0	0	0	0	0	0	0	0	0	0	0	39	106	0
YER116C	0	0	0	24	0	0	0	0	85	0	0	215	0	0	0	0	0	0	0	0	0	0	0	0	0	0	0	0	0	0	0	0	80	0	0	0	0	0	0	0	47	3	0	0	0	0	0	0	0
YER117W	386	82	348	495	295	658	174	416	221	432	528	718	445	214	393	1051	240	511	306	348	221	1396	303	191	281	50	773	143	288	441	158	100	712	371	516	595	583	128	483	134	350	204	243	437	284	739	798	335	294
YER118C	27	57	0	0	0	0	0	0	0	0	2	145	0	0	0	235	2	11	0	2	185	243	0	3	62	0	0	1	0	243	0	0	0	36	0	91	0	18	0	0	28	3	9	3	235	0	159	0	0
YER119C	0	0	0	0	0	0	0	0	0	341	0	0	0	0	0	0	0	0	0	0	0	0	0	0	44	0	9	0	0	306	0	0	19	0	75	0	0	0	64	0	121	0	0	166	0	0	47	1	0
YER120W	247	7	34	181	126	281	152	36	96	179	154	79	92	55	94	81	99	175	116	25	22	228	51	15	6	0	30	20	128	126	2	64	223	122	192	379	105	100	7	0	28	105	0	60	36	145	165	83	23
YER121W	0	0	2	0	4	0	0	0	0	0	0	0	0	0	0	0	0	0	0	0	0	0	14	0	2	0	0	0	0	0	0	0	0	0	0	0	0	0	25	0	0	0	0	0	0	1	5	0	0
YER122C	13	0	22	9	64	0	97	0	11	35	333	25	56	37	0	105	73	244	0	7	1	213	85	0	426	0	4	29	103	36	0	0	0	0	6	0	0	20	20	0	2	0	14	46	21	260	424	11	0
YER123W	5	0	0	0	0	0	0	0	0	129	7	0	0	0	0	46	0	39	0	3	8	237	0	0	0	0	0	0	1	0	0	0	3	0	10	0	126	0	6	0	4	33	0	0	0	0	0	0	0
YER124C	0	0	0	0	0	0	3	0	0	0	0	0	0	0	0	0	0	0	0	0	0	0	0	0	0	0	0	0	0	0	0	0	0	0	0	114	0	0	140	322	39	303	466	315	0	0	0	0	133
YER125W	61	0	209	0	0	0	112	104	25	33	0	453	1	12	497	0	0	484	0	0	6	138	82	43	0	0	0	13	0	219	0	17	0	0	359	160	51	0	0	0	298	152	0	5	98	53	228	84	0
YER126C	45	1	0	0	209	23	21	0	2	80	35	0	301	14	0	73	0	82	68	2	1	335	0	139	0	13	217	0	11	14	64	97	0	83	19	102	85	4	37	4	0	0	0	2	0	0	25	56	0
YER127W	416	0	0	0	0	0	0	2	0	201	0	0	27	2	0	0	0	51	0	0	0	29	0	8	0	0	0	1	5	11	0	8	0	51	19	0	0	2	16	0	34	0	1	0	0	0	81	8	0
YER128W	0	0	0	0	0	0	0	0	0	0	0	0	0	0	0	49	0	0	0	0	0	0	0	0	0	0	0	0	0	0	0	0	177	0	0	0	0	0	0	0	0	0	0	0	0	0	0	0	0
YER129W	1	21	8	2	0	0	413	0	210	18	0	10	0	0	0	227	0	67	0	64	0	0	2	0	82	1	0	0	0	23	0	4	0	52	0	0	28	0	0	0	0	49	0	0	6	4	166	0	24
YER130C	0	268	0	0	0	0	3	0	0	93	0	0	103	0	0	87	0	0	4	0	0	0	0	0	0	6	13	0	0	0	0	0	0	0	98	0	0	0	0	0	96	4	0	0	67	0	16	0	34
YER131W	266	282	201	228	232	209	199	304	268	399	106	393	280	145	246	489	198	128	205	108	126	491	149	174	145	92	456	43	187	262	293	133	513	552	447	363	313	265	285	60	236	152	88	350	330	385	387	155	52
YER132C	0	0	125	45	77	978	39	0	0	39	193	36	0	0	0	20	100	89	18	0	167	0	0	34	257	0	0	0	0	1	0	0	0	8	0	0	0	0	0	52	10	6	0	26	125	0	14	130	0
YER133W	3	150	13	4	21	0	104	1	0	468	44	95	257	0	20	301	49	358	163	23	94	344	7	28	8	16	89	66	231	173	61	0	87	5	217	204	85	48	240	2	49	100	17	8	317	10	204	27	48
YER134C	0	0	0	0	0	46	0	0	0	0	0	0	0	0	0	0	0	0	0	5	0	0	0	0	0	0	0	0	0	0	85	0	0	0	5	120	0	0	0	0	0	0	0	1	17	22	0	0	0
YER135C	0	0	0	0	0	0	0	0	0	0	0	0	0	0	0	0	0	0	0	0	0	0	0	0	0	0	0	1	0	0	0	0	0	0	0	0	0	0	0	0	0	0	0	0	0	0	0	0	0
YER136W	0	133	1	10	16	42	4	69	1	208	66	0	0	4	63	135	1	30	0	105	0	344	85	0	0	0	0	0	0	279	124	0	10	0	33	9	0	14	1	6	11	39	1	9	109	2	298	127	78
YER137C	0	0	0	0	0	0	28	2	0	0	17	0	0	0	0	13	12	0	4	0	0	0	0	0	0	0	0	0	0	4	0	0	0	0	0	0	0	0	0	0	0	0	0	3	17	0	0	0	0
YER139C	0	0	0	0	12	0	0	0	0	0	0	0	0	0	0	0	0	0	0	0	0	0	0	0	0	0	0	0	0	0	0	0	0	0	0	0	0	0	0	0	0	0	0	0	0	0	0	0	62
YER140W	0	322	0	0	331	0	388	0	0	0	0	10	0	95	83	0	0	0	0	18	0	0	0	0	0	0	0	0	0	218	0	0	0	0	0	0	0	0	0	0	0	0	4	226	64	163	14	0	0
YER141W	0	0	10	0	0	0	6	0	0	0	0	0	0	1	3	1	26	59	0	0	0	0	0	0	0	31	0	0	276	0	0	0	0	0	0	0	0	1	94	0	1	2	0	23	0	121	0	41	0
YER142C	0	0	0	0	0	0	0	0	0	156	0	0	0	0	3	0	0	1	0	0	0	0	0	0	0	0	0	0	2	0	0	0	2	0	0	12	95	7	11	0	0	0	1	24	0	1	0	234	5
YER143W	0	0	0	0	0	0	0	0	0	0	0	0	0	0	0	0	0	0	0	0	0	0	0	59	0	0	0	0	0	0	0	0	0	91	0	0	0	3	0	78	0	0	0	0	124	0	0	86	0
YER144C	0	0	211	2	0	0	257	1	2	3	0	4	0	17	0	1	0	0	0	0	0	164	297	91	0	0	0	1	2	1	0	652	1	92	0	717	359	0	2	0	67	0	173	0	0	17	0	7	0
YER145C	10	14	144	114	0	256	7	245	33	259	478	76	0	51	275	227	2	126	113	0	0	0	0	0	66	0	18	28	1	79	35	5	5	311	501	457	12	62	3	37	0	0	0	147	1	405	0	0	12
YER146W	0	6	0	3	0	8	0	0	1	3	5	0	1	0	0	10	0	0	7	1	0	5	0	1	1	0	1	0	0	1	1	0	12	2	5	4	2	3	1	1	1	0	1	0	0	1	2	0	1
YER147C	1	0	0	0	0	0	0	3	0	0	0	0	0	1	0	30	78	0	0	74	0	0	0	0	0	0	0	19	0	27	0	0	0	0	0	4	0	0	0	0	0	0	0	7	0	0	0	0	0
YER148W	96	143	102	11	54	107	148	17	0	13	0	140	1	0	12	90	0	20	0	122	27	129	37	2	186	31	63	7	34	0	0	0	5	24	138	0	60	21	19	20	40	50	0	20	11	43	26	0	14
YER149C	6	0	0	0	0	0	0	0	0	69	0	0	0	0	0	3	0	0	0	0	0	0	0	0	0	0	0	0	0	0	59	0	0	0	0	0	0	0	0	0	0	0	0	0	0	0	0	0	0
YER150W	0	0	47	0	0	0	0	0	0	0	0	0	0	2	0	0	0	0	0	0	0	0	0	0	0	54	0	0	0	0	0	0	0	0	0	0	0	18	64	1	58	0	13	0	0	0	0	0	50
YER151C	23	22	551	1	0	2	0	0	0	0	0	2	0	0	0	180	65	16	0	0	0	2	0	0	0	69	26	2	0	0	0	20	3	0	0	259	0	39	0	8	17	352	61	209	360	127	115	32	15
YER152C	0	7	0	0	0	82	2	0	165	326	0	0	0	0	280	0	0	0	9	0	0	0	0	2	186	0	0	0	76	0	0	0	0	0	58	0	0	0	154	7	71	321	0	40	95	3	0	0	0
YER153C	0	0	0	0	0	64	0	0	141	0	155	0	0	0	0	0	0	0	0	0	0	0	0	0	0	0	0	0	224	0	0	0	0	59	18	1	0	0	0	0	98	19	0	73	1	0	0	0	0
YER154W	0	0	2	265	0	56	19	14	7	1	280	86	2	0	6	8	0	242	0	0	0	0	6	37	20	0	10	0	276	5	0	0	5	21	7	0	0	2	46	184	51	0	34	214	197	3	35	291	2
YER155C	4	254	784	163	551	32	225	30	106	347	571	0	0	0	230	0	65	149	0	64	85	0	33	122	4	84	559	79	585	1424	4	0	1047	0	541	120	0	185	11	97	599	111	141	296	274	318	69	0	126
YER156C	0	177	119	462	0	13	98	0	34	512	374	0	72	0	369	406	28	0	56	0	82	620	344	38	112	60	0	43	46	0	69	340	40	96	445	16	66	55	54	108	241	89	27	161	96	134	110	90	51
YER157W	0	0	2	0	0	1	0	0	0	0	0	0	0	0	0	0	0	0	0	0	0	115	0	0	0	10	0	0	0	0	0	12	0	0	0	0	219	0	2	2	0	194	0	63	0	37	0	0	0
YER158C	0	0	0	0	0	0	0	0	0	0	0	0	0	0	0	0	0	0	0	0	0	0	0	0	0	0	0	0	0	0	0	0	0	0	0	0	0	0	0	0	76	0	0	1	0	0	0	0	0
YER159C	0	0	62	0	52	0	0	0	31	8	0	18	0	0	82	18	6	48	0	0	0	0	0	0	0	0	1	0	1	21	0	0	0	0	0	0	0	0	0	2	49	0	0	0	0	8	3	15	1
YER161C	66	319	0	0	6	0	0	152	2	20	0	0	0	0	0	51	0	85	6	19	11	10	0	0	0	0	0	49	12	0	183	6	0	0	0	91	166	1	2	0	14	79	0	0	3	29	43	84	9
YER162C	0	0	0	0	0	0	0	99	42	101	0	0	0	0	0	63	0	0	0	104	0	145	0	0	0	0	0	0	0	0	0	0	0	0	0	0	0	0	0	0	0	0	0	58	0	1	0	0	21
YER163C	0	0	0	0	0	0	0	3	0	1	0	97	0	44	0	76	0	100	0	0	0	14	0	0	49	0	0	0	0	0	106	226	97	57	0	0	189	0	413	0	84	7	0	0	111	59	248	38	26
YER164W	24	0	0	123	276	1	18	20	5	0	45	96	1	268	3	3	0	326	20	27	13	0	0	3	24	9	92	102	69	33	1	10	0	20	0	0	0	0	2	0	0	1	263	22	0	1	121	275	78
YER165W	168	38	77	50	259	435	209	6	470	949	199	66	101	115	65	1109	115	416	0	63	97	226	0	233	368	121	98	18	239	201	58	59	98	914	512	221	149	5	265	31	23	84	35	231	126	7	1537	574	5
YER166W	0	136	0	0	0	4	47	0	99	0	71	205	0	0	14	43	9	2	26	131	2	105	157	0	29	148	611	199	366	0	30	50	53	0	80	584	0	0	55	0	3	0	1	29	0	92	3	0	15
YER167W	159	0	0	0	0	0	2	0	0	0	0	0	0	0	2	0	0	0	0	0	0	0	0	0	0	0	319	0	0	2	0	0	0	0	0	567	0	0	0	220	0	0	0	0	6	0	0	0	0
YER168C	0	62	2	0	0	3	24	0	108	78	9	0	0	0	0	175	0	0	38	42	0	0	0	94	12	0	36	0	0	259	0	0	0	0	134	29	0	57	10	6	0	4	1	54	0	0	0	0	31
YER169W	0	0	0	38	0	0	0	0	7	0	0	0	0	0	0	1	0	0	0	4	0	139	24	0	2	0	0	0	0	0	0	115	72	4	0	0	20	0	0	0	0	0	0	13	138	0	0	40	0
YER170W	0	0	0	0	0	67	0	0	0	0	0	0	0	0	0	0	44	0	0	0	0	0	0	0	0	0	0	0	0	0	0	0	0	0	0	0	0	0	4	0	0	0	0	0	0	0	0	61	0
YER171W	4	3	0	0	0	0	0	4	2	82	0	0	59	0	0	0	0	0	0	0	0	20	0	0	0	0	0	0	0	1	0	0	0	79	144	0	0	0	0	0	0	0	14	4	224	16	1	4	0
YER172C	0	399	5	26	0	25	0	216	57	1	119	34	1	48	58	2	1	64	22	0	0	0	0	0	0	0	0	0	0	181	0	0	0	0	0	0	4	4	0	0	0	2	101	182	3	0	105	77	32
YER173W	0	0	0	0	0	0	0	0	0	0	27	0	0	36	0	0	0	0	1	1	0	0	0	0	0	0	0	6	0	0	0	0	0	0	0	0	0	0	0	0	0	0	0	0	0	70	0	19	11
YER174C	0	27	0	0	0	0	0	0	0	0	0	0	0	0	0	19	0	7	0	0	0	66	0	0	0	0	2	0	0	0	2	77	4	20	0	0	0	0	0	14	23	42	0	0	0	0	13	30	0
YER175C	0	0	0	0	0	0	0	0	75	2	0	0	0	0	0	0	23	0	0	0	0	0	0	0	0	0	0	0	0	0	0	0	0	0	0	0	0	0	0	0	0	0	0	0	0	126	0	15	0
YER176W	421	445	0	7	73	0	0	8	218	77	2	43	144	0	82	109	0	279	0	0	0	0	218	104	79	0	0	0	37	418	0	0	54	0	0	1	322	0	0	26	92	0	121	46	196	35	11	28	0
YER177W	7	112	143	11	216	53	39	289	248	746	238	147	275	60	41	891	239	257	176	78	66	370	37	337	33	33	61	19	106	129	110	555	62	467	1100	982	412	292	620	92	221	250	149	410	490	540	712	330	216
YER178W	46	141	228	46	74	410	19	656	530	847	405	235	32	131	36	1074	204	668	49	96	119	1212	361	834	600	6	136	31	71	311	84	163	31	712	495	759	18	8	108	4	321	395	89	317	300	850	922	177	4
YER179W	0	22	0	0	0	0	0	0	0	0	0	0	0	0	0	0	0	2	0	0	0	0	0	0	0	0	0	0	0	0	0	0	0	0	42	0	0	0	0	0	0	0	0	0	0	0	0	0	0
YER180C	0	0	0	0	0	9	0	26	0	0	7	0	0	0	155	0	0	0	0	0	61	2	0	0	0	0	0	0	0	0	0	0	0	0	0	0	0	0	0	43	0	0	0	60	153	0	0	0	12
YER181C	0	0	0	0	0	0	0	0	0	0	0	0	0	0	0	0	0	0	0	0	0	0	0	0	0	0	0	0	0	0	0	0	0	0	0	0	0	0	0	0	1	0	1	0	0	0	0	0	0
YER182W	0	0	7	0	0	0	0	0	0	0	3	2	0	57	71	52	0	0	0	0	0	0	0	0	0	0	1	0	0	0	0	0	0	0	0	0	0	0	0	0	0	31	3	0	0	90	0	15	18
YER183C	0	0	0	0	0	0	52	0	16	0	209	129	0	0	0	51	0	0	0	0	0	0	0	0	0	11	199	0	0	0	70	0	0	0	0	0	0	0	0	0	0	71	0	16	0	0	0	0	0
YER184C	0	0	0	0	0	0	0	0	0	0	0	0	0	0	0	0	0	0	0	0	0	0	0	0	0	0	0	0	0	0	0	0	0	0	0	0	0	0	0	0	0	0	0	0	0	0	0	0	0
YER185W	0	0	0	0	0	0	44	0	0	0	0	0	0	0	0	0	0	0	0	0	0	0	0	0	0	0	4	0	0	0	0	0	0	0	0	0	0	0	0	0	0	0	0	0	0	0	0	0	0
YER186C	0	0	509	111	0	0	0	0	119	0	0	212	0	0	0	0	0	0	0	31	0	0	0	0	0	0	0	0	0	110	0	266	0	0	0	0	0	34	0	89	0	185	69	89	0	0	136	175	55
YER187W	0	0	0	0	0	0	0	0	0	0	0	0	0	0	0	0	0	0	0	0	0	0	0	0	0	0	0	0	0	0	0	0	0	0	0	0	0	0	0	0	0	0	0	0	0	0	0	0	0
YER188W	1	0	0	0	0	0	0	0	0	0	0	0	0	0	0	0	0	0	0	0	0	0	0	0	0	0	0	0	27	0	0	0	0	0	0	0	0	0	0	0	0	0	0	0	0	0	0	0	0
YER189W	0	0	0	0	0	0	0	0	0	0	0	0	0	0	0	0	0	0	0	0	0	0	0	0	0	0	0	0	0	0	0	0	0	0	0	0	0	0	2	0	0	0	0	0	0	0	0	4	0
YER190W	0	0	0	0	0	0	0	0	0	0	0	0	0	0	0	0	0	0	0	0	0	0	0	0	0	0	0	0	0	0	0	0	0	0	0	0	0	1	0	0	0	0	0	0	0	0	0	0	0
YHL001W	190	101	177	73	154	176	172	52	151	73	169	114	232	77	135	222	123	118	98	223	54	394	40	178	35	30	32	5	137	90	81	70	126	525	312	112	379	20	67	10	254	272	25	156	27	276	166	208	15
YHL002W	0	3	6	0	0	0	0	0	0	0	0	101	265	0	25	23	0	66	11	0	52	1	18	3	3	0	4	0	0	18	0	0	0	0	27	0	0	0	0	0	0	32	0	12	0	0	77	0	0
YHL003C	0	0	0	0	140	14	36	84	164	219	81	0	0	0	13	238	0	22	2	242	21	0	0	2	0	0	19	10	0	0	0	5	163	0	22	0	0	28	393	42	0	527	0	164	0	84	90	179	0
YHL004W	0	0	0	185	0	0	0	0	0	0	0	0	23	0	19	76	0	1	0	1	0	0	7	0	0	0	0	2	0	23	639	0	0	0	241	0	0	1	176	1	0	9	0	72	0	17	121	0	0
YHL005C	0	0	0	0	0	0	0	0	0	0	0	0	0	0	0	0	0	0	0	0	0	0	0	0	0	0	0	0	0	0	4	0	0	0	2	0	0	0	0	0	0	0	0	0	0	0	0	0	0
YHL006C	1	0	0	0	0	130	0	0	0	0	0	0	0	0	0	0	0	0	0	0	13	0	0	0	0	0	0	0	0	0	0	5	0	0	125	0	0	0	0	0	0	0	0	0	0	0	5	0	0
YHL007C	0	14	0	0	2	60	399	96	0	205	29	0	8	66	0	0	12	0	0	0	0	0	0	0	55	0	0	0	0	100	51	0	232	137	0	0	20	1	0	0	0	0	0	11	0	47	141	197	67
YHL008C	0	0	0	0	0	204	12	0	0	0	0	0	0	0	242	45	0	56	234	0	0	0	0	74	0	0	0	0	0	1	0	0	0	0	6	565	0	0	0	0	40	8	38	47	0	40	4	414	2
YHL009C	0	120	0	0	0	212	0	0	28	302	0	0	5	0	0	356	319	49	0	57	510	415	47	0	6	71	447	0	0	0	136	0	0	0	48	0	15	2	0	0	0	0	0	0	451	276	101	4	61
YHL010C	22	0	0	0	0	2	0	0	0	0	0	0	0	0	0	0	0	0	0	0	0	0	0	0	0	0	66	0	0	3	0	0	4	0	2	0	0	0	0	0	0	0	0	0	0	100	0	0	0
YHL011C	156	0	0	7	6	87	394	321	80	401	105	15	6	3	0	164	0	43	155	0	66	2	93	2	0	0	18	7	9	345	145	0	129	50	111	1	19	14	66	20	10	0	0	0	161	8	51	0	0
YHL012W	0	0	0	4	12	0	0	0	0	0	0	0	0	0	0	77	0	0	0	0	0	0	0	0	0	0	0	0	0	0	0	0	0	0	0	0	0	0	0	0	0	0	0	0	0	0	0	0	0
YHL013C	7	88	0	0	0	0	284	0	0	78	0	0	0	7	0	61	4	58	42	0	0	191	90	0	0	0	0	0	0	0	0	0	0	37	0	0	0	0	2	0	37	0	0	60	119	1	0	0	0
YHL014C	0	0	0	0	0	0	10	36	0	0	0	0	0	0	0	0	0	70	0	0	0	2	216	0	0	0	0	0	0	0	0	0	0	0	28	0	0	0	0	0	0	0	0	0	0	0	0	0	0
YHL015W	19	4	72	40	0	10	26	12	5	59	78	50	1	25	2	31	16	44	54	10	22	1	10	6	6	9	1	12	7	18	6	11	31	42	103	198	47	2	37	19	47	72	0	11	9	78	15	22	3
YHL016C	0	0	0	0	0	0	0	0	0	0	0	0	0	0	0	0	0	9	0	0	0	298	0	0	0	0	0	0	0	0	0	0	0	0	0	0	0	0	0	1	0	0	0	0	0	73	0	0	42
YHL017W	4	544	0	0	0	0	0	0	0	0	0	0	0	0	0	0	0	9	0	0	0	0	0	0	0	0	0	0	0	0	0	0	0	450	0	43	0	0	0	1	114	11	0	4	0	0	0	0	0
YHL018W	0	0	0	0	33	0	0	0	0	0	0	4	0	0	0	0	0	0	0	0	0	0	0	0	0	0	0	0	16	0	0	0	0	73	0	0	0	0	0	0	0	16	0	22	0	0	0	0	0
YHL019C	0	0	0	4	0	120	0	0	0	0	83	0	0	0	0	0	0	0	0	0	0	0	0	0	0	0	0	0	0	0	0	0	0	0	0	15	30	0	14	0	0	0	0	0	0	0	0	19	0
YHL020C	0	0	0	0	0	0	0	0	0	201	0	0	8	0	3	0	0	59	0	0	0	0	82	0	0	0	9	0	0	70	1	109	0	0	0	0	0	0	0	0	0	102	3	38	0	0	0	0	0
YHL021C	0	0	0	0	0	93	0	0	0	0	8	0	0	0	0	15	0	0	0	0	0	0	0	0	0	0	0	0	1	0	0	0	0	0	0	0	0	29	54	0	0	297	0	108	0	0	14	0	2
YHL022C	0	0	0	4	0	0	0	0	0	0	4	0	0	0	0	0	0	0	0	36	0	0	0	0	0	0	0	0	0	0	0	0	0	0	0	0	0	0	0	0	0	0	26	0	0	188	0	0	0
YHL023C	79	0	3	0	0	0	0	0	0	0	0	4	2	0	0	0	0	0	0	0	53	0	0	0	0	0	0	0	0	318	20	0	13	7	2	0	0	0	0	0	0	139	0	4	0	0	0	0	0
YHL024W	0	0	0	0	0	0	0	0	0	0	0	46	0	76	2	0	0	0	0	0	0	0	0	0	247	0	0	0	0	0	905	0	0	0	0	0	0	0	0	2	0	333	0	0	0	0	114	0	0
YHL025W	0	2	0	12	0	0	0	17	0	0	0	44	39	66	0	125	116	27	0	46	16	0	20	0	0	40	20	0	0	78	0	0	0	0	0	229	49	34	125	2	0	5	7	0	0	0	0	4	0
YHL026C	210	99	0	0	0	0	0	0	0	0	0	2	64	0	29	1	124	0	0	19	0	0	0	0	0	0	0	0	0	0	0	204	0	0	0	0	0	0	0	0	150	0	0	0	0	0	154	0	0
YHL027W	0	0	0	0	0	0	0	0	7	1	0	6	0	0	168	208	0	0	365	0	0	0	58	0	0	0	163	0	0	0	0	0	465	0	0	58	0	0	0	0	0	43	0	30	0	0	0	0	0
YHL028W	47	0	318	0	0	0	0	0	0	364	0	0	0	0	0	0	0	0	0	0	50	378	0	0	0	0	0	0	0	0	0	1	0	0	0	0	17	0	0	0	0	0	0	0	0	0	125	0	0
YHL029C	0	0	0	0	0	0	0	0	0	0	0	0	0	0	0	0	0	0	0	301	0	0	0	0	0	0	146	0	0	0	0	0	0	0	0	0	0	0	0	0	0	1	0	0	11	0	6	0	0
YHL030W	0	20	0	62	83	0	45	0	28	0	0	0	0	32	0	1	0	0	0	0	0	251	0	63	6	0	2	0	0	63	0	193	0	0	4	38	3	27	39	1	27	175	12	38	29	0	46	105	26
YHL031C	0	0	0	0	0	2	0	0	27	0	0	0	0	0	2	0	0	0	0	21	0	0	1	0	5	0	0	0	0	2	0	14	0	0	0	0	0	10	0	25	3	0	1	0	0	0	0	8	0
YHL032C	0	0	0	0	210	162	0	0	0	0	0	0	164	0	0	77	85	0	0	0	0	0	0	0	0	0	0	0	0	0	0	0	0	14	0	384	0	14	337	2	161	0	0	131	3	167	110	0	4
YHL033C	95	32	18	163	25	21	157	178	33	171	52	225	204	49	86	510	166	154	103	193	109	255	28	100	87	86	71	34	178	183	0	238	94	84	641	34	21	207	101	54	41	324	0	163	195	14	355	197	37
YHL034C	28	0	0	2	32	57	56	62	4	175	3	45	30	0	19	150	24	117	7	1	6	60	41	29	64	0	0	0	6	119	0	61	0	0	64	117	0	6	3	0	60	0	43	108	12	8	197	65	123
YHL035C	0	108	0	7	0	95	24	0	203	0	49	109	13	8	0	0	0	410	0	0	30	0	0	12	0	0	0	16	0	0	0	0	350	0	179	244	0	7	730	27	4	0	220	0	2	507	216	20	1
YHL036W	0	3	0	0	0	0	0	0	0	0	3	0	0	0	0	0	0	2	0	0	3	0	2	0	0	0	0	0	0	0	0	0	0	0	3	0	0	18	25	0	2	0	0	0	0	6	173	2	0
YHL037C	0	0	0	0	0	0	0	0	0	0	0	0	0	0	0	0	0	0	0	0	0	0	0	0	0	0	7	0	0	0	0	0	0	0	0	0	0	41	34	0	0	0	0	0	0	0	0	0	0
YHL038C	0	0	0	67	0	0	0	0	23	0	0	0	0	0	0	0	15	0	0	0	0	1	0	0	0	0	0	0	126	44	0	0	0	0	63	0	0	0	146	0	0	0	0	0	0	0	0	0	0
YHL039W	0	0	182	35	0	2	0	6	3	210	35	0	0	72	0	63	1	0	0	0	0	0	0	0	0	0	0	0	4	1	0	0	0	0	0	24	0	91	6	0	0	27	0	74	79	1	0	0	37
YHL040C	0	0	0	0	0	0	181	532	0	0	0	0	0	16	0	64	0	63	0	74	0	0	0	0	0	0	0	0	0	0	0	0	0	0	1043	431	0	0	339	0	0	0	12	0	0	0	0	0	0
YHL041W	0	0	0	0	0	0	0	0	0	0	0	0	0	0	0	0	0	0	0	0	0	0	0	0	0	0	0	0	0	0	0	0	0	0	0	0	0	0	0	0	0	0	0	0	0	0	0	0	0
YHL042W	0	0	0	15	16	0	0	31	0	0	0	0	0	0	0	0	0	0	0	43	0	0	0	0	0	0	0	0	0	0	0	0	0	0	0	0	0	0	0	0	0	0	0	0	0	0	0	0	0
YHL043W	0	0	0	16	74	0	0	37	0	0	0	0	0	0	0	0	0	0	0	44	0	0	0	0	0	0	0	0	0	0	0	0	0	0	0	0	0	4	64	0	0	20	0	0	0	0	0	0	0
YHL044W	1	0	0	0	0	0	0	0	0	0	0	0	0	0	0	0	0	16	0	0	0	0	0	0	0	0	0	0	0	0	388	0	0	0	0	0	0	36	0	89	0	205	0	0	0	0	0	0	0
YHL045W	0	0	0	0	0	0	0	0	0	10	0	0	0	0	0	0	0	0	0	0	0	0	0	0	0	0	0	0	0	0	0	0	0	0	0	0	0	0	0	0	0	0	0	0	0	0	0	0	0
YHL046C	0	0	0	0	0	0	0	0	0	0	0	0	2	0	0	0	0	0	0	0	0	0	0	0	0	0	0	0	0	0	0	0	0	0	0	0	0	0	0	0	0	0	0	0	0	0	0	0	0
YHL047C	345	0	0	0	1	0	0	150	136	0	386	0	0	0	0	0	0	0	0	0	0	0	90	0	8	0	0	0	125	20	0	168	0	0	0	0	0	0	25	0	0	328	78	0	0	262	476	0	94
YHL048W	0	0	0	0	0	0	27	0	0	37	0	0	0	0	0	0	0	10	2	0	0	0	0	0	69	0	0	0	2	0	0	0	0	0	0	0	0	16	4	0	64	29	0	49	0	0	0	0	0
YHL049C	6	0	0	0	0	0	2	0	0	0	0	0	2	0	2	0	0	0	0	0	0	0	0	0	2	0	0	0	0	0	0	0	0	0	0	0	0	0	2	2	0	0	0	0	0	0	0	0	0
YHL050C	2	0	0	0	2	0	2	0	0	0	0	0	0	0	8	8	0	0	4	0	0	0	0	0	14	39	21	16	0	0	3	0	35	0	0	0	0	0	0	4	0	0	0	0	0	0	0	0	11
YHR001W	0	0	0	0	0	0	5	0	6	209	0	0	0	97	0	175	0	0	0	0	0	0	0	0	0	3	0	0	0	0	0	0	0	3	0	0	0	0	0	2	16	16	0	17	0	2	150	0	0
YHR002W	0	0	0	0	122	81	0	0	0	0	0	0	0	0	0	0	0	0	0	0	0	0	0	0	0	0	0	0	0	3	0	0	1	0	0	0	0	106	0	0	0	0	0	0	0	80	48	0	0
YHR003C	0	0	0	6	8	0	0	0	0	0	0	0	159	0	0	163	0	0	0	0	0	0	0	2	0	0	0	0	0	24	0	0	15	47	213	0	0	0	0	0	0	58	2	0	0	0	23	0	0
YHR004C	0	0	0	9	0	0	0	0	0	0	0	0	0	0	0	14	0	0	0	0	0	0	24	0	3	0	0	0	4	1	0	0	0	61	0	0	0	2	0	0	0	72	0	0	0	89	5	36	0
YHR005C	35	0	0	0	69	0	0	12	2	4	0	0	2	0	12	0	0	33	0	0	0	0	0	0	0	0	0	0	0	219	0	0	0	0	118	0	0	0	0	0	3	37	2	28	0	0	145	45	2
YHR006W	0	0	0	0	216	0	0	0	0	0	0	0	0	0	254	0	0	0	0	0	0	267	0	0	0	0	0	5	0	0	0	0	0	300	0	0	0	0	2	0	54	2	0	0	0	22	0	0	0
YHR007C	6	0	160	323	2	117	413	45	14	345	714	113	0	0	84	630	129	342	214	8	8	40	143	115	297	196	543	40	40	0	107	0	337	47	445	182	232	18	0	112	93	160	158	0	150	0	472	77	53
YHR008C	199	1	155	112	36	123	112	0	97	197	0	0	213	0	208	13	53	28	93	12	0	353	0	0	0	13	66	13	0	45	0	0	243	63	75	0	0	14	500	75	2	291	0	23	36	170	97	0	21
YHR009C	0	0	0	0	92	165	0	0	0	189	0	3	0	0	0	90	11	0	0	0	0	0	1	0	0	0	0	0	0	0	0	340	0	141	0	0	71	14	240	0	73	0	26	113	8	48	155	0	0
YHR010W	412	97	210	173	600	587	281	288	198	384	355	473	272	255	193	618	132	337	114	107	139	603	87	90	367	71	234	115	241	227	124	180	752	418	673	242	219	149	441	156	232	317	93	294	439	375	526	449	77
YHR011W	0	0	1	0	0	0	0	0	0	0	0	0	0	0	0	0	0	0	0	0	0	1	0	0	0	83	23	0	0	0	0	0	0	54	0	7	0	0	0	0	0	0	0	99	0	9	85	7	3
YHR012W	79	0	0	0	0	0	0	0	54	0	115	0	0	0	0	0	48	0	8	66	0	179	0	0	0	0	0	0	35	6	0	0	0	0	0	1	93	0	216	0	160	0	0	4	0	0	159	311	0
YHR013C	194	48	0	26	31	0	0	0	2	88	224	11	11	0	0	0	76	0	0	0	155	175	0	0	0	0	0	1	5	0	7	128	0	2	389	0	10	332	32	0	83	12	38	191	219	50	262	0	0
YHR014W	0	2	0	0	0	0	0	0	0	0	0	0	0	0	11	0	0	0	2	0	0	0	0	0	0	0	0	0	0	0	0	0	0	0	0	39	0	0	0	0	0	0	0	0	0	0	0	0	0
YHR015W	0	0	0	0	0	0	0	0	0	0	0	0	0	0	0	0	0	0	0	0	0	0	0	0	0	0	0	0	0	0	0	4	0	0	0	1	0	0	0	0	0	0	0	0	0	0	0	0	0
YHR016C	0	0	0	0	0	0	0	0	0	20	7	0	0	0	0	0	0	0	0	0	115	0	0	0	0	0	0	0	1	0	0	0	0	0	0	0	0	205	31	0	0	0	0	2	1	0	0	0	0
YHR017W	0	0	0	0	2	0	0	0	0	0	0	241	0	6	0	0	0	0	0	0	0	0	0	0	0	0	0	0	0	3	39	180	0	12	0	0	0	0	93	0	115	0	0	0	12	0	0	0	2
YHR018C	0	0	0	0	900	0	0	0	0	0	0	62	0	0	0	0	0	0	6	0	44	0	0	0	0	0	0	16	0	22	10	0	0	0	0	10	0	0	0	0	0	65	0	0	185	33	147	0	0
YHR019C	353	60	324	202	963	600	116	158	711	442	569	64	339	29	238	2102	323	1003	32	26	150	1058	182	0	103	11	257	76	361	583	288	104	348	439	399	307	483	42	120	60	107	196	249	171	18	597	732	86	33
YHR020W	201	6	125	312	31	84	39	138	73	25	49	108	167	35	177	541	99	313	29	110	78	274	30	134	223	0	119	0	0	492	307	25	14	214	643	0	16	203	7	1	63	44	71	292	316	90	593	52	40
YHR021C	229	295	240	130	426	266	293	273	335	578	177	455	213	107	100	420	98	172	240	187	34	435	88	116	104	65	179	59	349	213	138	145	286	214	369	433	282	198	302	270	112	204	47	254	363	420	399	407	141
YHR022C	0	0	0	0	132	0	0	0	0	0	59	0	0	0	0	0	0	0	0	0	0	0	0	0	0	0	0	0	0	0	0	0	0	0	0	0	0	0	0	0	71	83	0	18	0	0	0	0	0
YHR023W	340	36	332	23	17	384	2	9	1	280	2	0	160	11	76	2	129	3	238	23	199	365	6	16	6	40	0	0	39	0	27	6	1	0	9	0	442	47	6	0	74	124	74	59	0	161	90	194	1
YHR024C	0	81	0	141	0	0	0	0	0	24	0	292	191	0	81	0	0	0	0	0	0	0	0	0	0	0	0	14	0	0	0	103	0	0	0	0	5	41	10	0	2	0	61	0	0	0	0	0	0
YHR025W	205	418	54	253	187	624	332	4	568	1318	15	261	130	345	8	179	0	217	13	18	210	412	0	274	3	192	357	67	195	553	21	20	656	95	223	1459	67	43	92	271	183	331	7	522	108	66	450	27	31
YHR026W	10	15	35	116	12	103	48	8	0	142	28	204	178	6	2	48	0	267	14	9	29	207	2	5	111	21	19	8	3	7	0	0	11	185	139	20	68	1	0	8	62	2	9	140	81	47	34	36	8
YHR027C	1	2	1	4	7	555	64	0	0	695	35	449	2	44	144	124	65	0	38	29	73	5	65	114	17	19	109	42	174	450	197	2	9	42	0	7	1	49	556	151	0	14	1	126	81	41	554	26	2
YHR028C	1	13	139	0	0	29	0	60	0	0	5	0	0	0	200	39	0	0	155	0	27	0	0	16	0	0	54	2	54	249	0	90	10	0	239	0	74	0	122	0	0	0	146	70	0	89	0	0	0
YHR029C	0	0	0	0	3	43	3	0	22	0	0	103	0	0	0	41	0	40	0	0	0	0	0	1	0	0	0	0	0	0	0	0	35	69	0	70	0	4	35	12	130	0	0	0	234	0	48	60	23
YHR030C	0	403	0	0	71	0	0	0	0	80	0	0	0	0	0	0	0	0	0	0	0	31	0	0	0	0	20	0	0	0	28	0	0	0	172	0	0	0	228	0	69	58	52	0	0	0	25	173	0
YHR031C	0	0	0	0	0	0	0	0	0	0	0	0	0	0	0	0	92	169	0	96	0	0	0	41	0	0	0	35	5	0	0	0	0	0	0	0	0	0	0	0	0	0	0	0	0	0	0	0	0
YHR032W	0	0	0	0	67	0	0	0	0	0	46	0	0	0	0	164	0	2	0	0	66	0	0	4	0	0	0	0	83	174	0	0	34	0	0	1	0	0	0	0	0	0	0	0	0	0	71	143	0
YHR033W	0	0	0	0	0	0	0	0	0	0	232	19	0	0	0	0	1	0	0	0	0	0	0	0	0	0	0	0	0	0	0	0	0	0	0	0	0	0	80	0	0	0	11	0	0	201	0	0	0
YHR034C	0	0	0	14	0	0	0	0	0	0	289	0	0	0	0	0	0	18	0	0	0	0	0	0	0	0	0	0	0	0	0	0	0	0	0	0	0	0	0	13	0	134	13	52	0	0	0	0	12
YHR035W	3	0	0	0	0	0	0	0	0	91	0	0	0	0	0	0	0	0	0	0	0	0	0	0	115	0	0	4	0	0	0	13	0	0	0	0	0	0	0	0	0	0	0	0	0	0	0	0	0
YHR036W	9	0	0	0	0	0	1	0	0	1	0	0	0	0	0	0	0	0	0	0	16	0	0	0	0	0	0	0	6	0	0	0	0	0	0	0	0	0	0	0	9	0	0	62	0	0	37	0	51
YHR037W	0	0	3	0	0	0	0	0	0	426	0	2	0	34	0	0	0	5	0	0	0	0	0	0	0	0	0	5	1	0	13	0	1	0	0	0	0	3	0	41	2	56	27	0	0	2	0	0	0
YHR038W	0	0	0	0	0	0	0	2	0	0	0	0	0	0	0	0	0	0	0	0	0	0	0	0	0	0	0	0	0	96	0	2	7	0	0	0	0	0	0	2	0	0	0	0	24	0	40	0	0
YHR039C	2	105	0	128	0	72	47	0	0	0	14	0	0	0	0	0	0	0	0	0	6	134	0	28	0	0	2	9	0	0	0	13	0	29	52	0	0	0	204	0	0	150	7	0	0	56	103	58	0
YHR040W	0	0	0	0	0	189	62	1	0	270	334	0	0	0	0	0	24	119	0	0	0	0	26	163	0	0	0	0	0	0	0	249	329	4	23	0	0	0	199	4	0	0	1	1	0	20	0	219	37
YHR041C	0	98	28	5	57	0	0	0	49	0	148	8	50	2	2	0	116	10	36	0	0	0	0	35	88	93	0	31	1	39	125	10	15	2	51	368	1	4	67	28	4	17	151	79	42	57	44	9	32
YHR042W	663	82	83	328	1327	18	290	287	384	482	414	0	3	177	20	333	139	0	88	177	24	280	106	419	38	181	225	166	268	250	543	747	184	95	899	584	124	105	95	281	474	329	117	612	154	435	343	0	519
YHR043C	0	0	0	2	0	0	0	4	2	88	4	0	0	0	0	92	0	0	0	0	5	0	50	0	202	0	0	0	0	48	0	0	0	0	6	45	8	0	2	0	0	0	0	5	0	3	55	0	82
YHR044C	0	0	0	0	0	0	0	0	0	0	1	0	0	0	0	0	0	0	0	23	0	196	0	0	0	0	0	0	0	51	0	0	0	0	0	32	0	0	2	0	0	0	0	0	0	0	0	96	0
YHR045W	0	0	0	1	0	0	28	0	0	0	0	0	23	0	71	187	0	6	7	0	0	0	0	0	0	0	0	0	85	40	0	0	0	10	0	0	0	0	61	0	0	0	0	0	0	0	0	0	0
YHR046C	0	2	0	0	6	0	0	29	0	94	0	0	0	0	3	0	0	0	0	0	0	0	0	0	0	0	0	0	0	20	0	14	0	0	0	0	0	0	0	0	0	30	0	0	0	15	0	3	2
YHR047C	0	0	0	0	0	0	15	17	0	0	0	0	0	0	0	1	129	249	0	0	0	24	0	42	1	0	0	0	0	0	0	580	0	285	1	0	0	0	7	0	5	69	0	0	0	0	178	22	0
YHR048W	0	0	0	0	0	0	0	0	0	0	99	0	0	0	15	0	0	216	0	0	0	0	0	0	0	0	204	0	0	0	0	0	0	0	0	0	0	9	74	0	0	0	0	0	0	37	0	0	0
YHR049W	13	77	203	82	132	83	0	158	112	177	1	0	189	21	8	415	7	134	2	0	0	325	47	0	7	0	0	0	0	154	57	0	0	0	0	418	10	10	38	1	43	1	3	156	22	101	386	3	21
YHR050W	0	2	0	0	0	0	24	0	0	0	0	0	0	1	0	0	0	0	5	9	251	52	0	0	0	0	28	0	180	0	0	0	0	163	0	0	0	75	10	0	37	29	0	87	233	0	4	24	0
YHR051W	4	0	0	12	0	55	18	0	0	11	0	0	0	16	41	0	0	29	0	48	0	5	0	0	87	0	0	2	0	78	8	0	5	64	53	0	31	50	0	0	3	9	0	75	41	59	93	57	0
YHR052W	38	14	0	0	7	0	37	0	69	166	4	10	7	16	0	30	14	119	23	31	27	0	2	0	0	0	41	0	163	0	16	3	1	1	2	19	111	0	31	6	0	23	0	186	53	10	57	208	0
YHR053C	0	0	0	0	0	0	0	0	0	0	0	0	0	0	0	0	0	0	0	0	0	0	0	0	0	0	0	0	0	0	0	0	0	1	0	0	0	0	2	0	0	0	0	0	0	0	0	0	0
YHR054C	0	0	0	0	0	0	0	0	0	0	0	0	5	0	1	0	0	3	0	0	0	0	0	2	0	0	0	0	0	0	0	3	0	0	0	0	0	0	0	0	0	2	0	0	0	4	0	0	0
YHR055C	0	0	0	0	1	4	0	0	0	0	2	0	1	0	0	0	1	0	0	0	0	0	2	0	3	0	0	0	0	0	0	1	0	0	2	0	2	0	2	0	0	0	2	0	0	5	1	0	0
YHR056C	0	0	0	0	0	0	0	0	0	31	21	10	1	0	0	0	0	1	0	0	0	0	0	0	0	0	26	0	0	0	0	12	0	0	0	0	0	13	0	0	0	43	0	1	142	334	2	0	0
YHR057C	0	0	0	0	0	83	0	0	0	18	2	0	83	53	28	16	0	0	0	2	0	0	0	0	10	0	0	0	205	110	0	0	0	0	0	0	0	0	17	0	0	114	0	0	0	67	0	0	0
YHR058C	0	0	330	6	0	0	0	0	0	0	0	0	0	0	62	0	0	0	0	0	0	0	0	0	0	0	0	0	19	12	0	0	0	222	0	0	0	0	0	0	143	59	0	0	0	6	0	0	0
YHR059W	0	0	45	2	0	0	4	0	0	0	0	0	2	0	0	14	0	0	0	0	0	0	0	66	6	0	6	0	0	7	0	33	0	30	0	0	0	2	0	0	0	0	0	0	0	0	11	0	0
YHR060W	10	16	0	1	0	0	40	12	38	60	0	0	18	0	0	0	0	58	0	0	5	0	44	0	40	0	0	61	45	77	0	79	1	0	0	0	0	4	2	0	13	0	0	0	0	55	24	0	44
YHR061C	0	0	0	0	0	0	0	0	0	0	9	0	0	0	0	0	0	0	0	0	0	2	0	0	5	0	0	0	0	0	0	0	0	0	0	0	42	0	65	0	0	0	0	0	0	4	63	0	0
YHR062C	332	0	160	11	27	0	190	0	0	0	2	0	0	0	229	4	0	0	0	0	78	116	168	0	0	0	0	0	374	0	0	4	72	0	0	0	0	0	0	0	0	0	0	0	0	132	160	0	0
YHR063C	0	0	0	0	0	0	0	79	0	0	0	0	8	0	6	214	6	141	0	0	34	0	0	0	0	0	2	0	22	0	0	196	28	0	0	0	0	0	27	47	0	0	0	2	145	0	94	81	0
YHR064C	0	141	143	80	116	0	0	59	201	103	3	206	22	41	16	540	196	173	10	0	2	274	0	0	137	0	0	11	19	96	4	53	49	26	175	8	87	48	152	39	0	42	0	149	90	193	155	123	0
YHR065C	7	5	0	61	0	9	5	0	0	7	15	179	261	10	209	405	0	12	2	0	3	11	0	0	0	0	0	31	5	0	1	134	171	0	153	0	0	0	0	3	11	0	0	0	248	0	0	0	37
YHR066W	9	247	266	0	62	18	4	2	0	150	22	48	14	0	45	0	7	88	0	29	7	191	0	0	0	4	39	124	0	14	8	158	77	1	190	0	1	7	0	0	0	4	0	6	48	0	140	49	15
YHR067W	250	8	0	26	0	0	0	0	0	0	0	0	31	0	0	0	0	0	0	93	0	0	0	0	147	0	5	0	16	0	0	0	0	0	0	0	0	0	0	109	0	18	0	0	0	0	0	0	0
YHR068W	763	603	30	0	454	777	709	4	133	593	0	93	0	6	135	769	131	139	284	24	256	735	0	202	0	49	0	14	167	164	2	85	23	0	810	0	0	0	159	81	101	44	187	298	284	39	218	36	0
YHR069C	1	1	0	25	0	0	0	0	2	157	0	0	0	0	155	142	6	0	0	0	0	22	0	3	0	0	0	0	0	0	73	0	0	0	62	0	0	0	0	0	0	0	48	0	0	0	57	0	10
YHR070W	0	0	0	0	0	0	0	134	0	0	0	0	0	0	0	33	0	0	14	0	0	0	0	0	0	9	99	0	0	0	0	0	0	0	0	0	0	0	8	0	4	0	13	65	0	0	1	2	0
YHR071W	0	0	14	39	63	0	5	25	0	22	0	0	4	27	0	0	13	4	35	0	48	6	0	0	104	0	2	0	0	0	0	45	13	0	121	35	45	1	42	0	6	44	109	17	19	70	17	0	0
YHR072W	24	0	0	229	0	162	79	0	0	28	0	0	484	15	211	275	8	92	1	7	0	24	0	0	53	0	1	17	31	0	0	25	10	0	27	0	2	28	0	0	10	254	8	10	47	5	0	2	0
YHR073W	45	0	0	0	3	0	0	0	0	0	0	0	1	17	0	0	5	0	0	0	0	0	2	1	0	0	6	0	21	0	0	0	0	0	0	0	217	0	14	43	1	85	277	68	65	0	117	0	0
YHR074W	117	517	0	0	255	0	0	0	0	0	0	8	128	5	0	302	179	9	0	23	8	377	55	0	0	0	39	0	0	0	4	0	185	0	153	0	0	8	151	96	0	259	0	22	56	329	568	2	7
YHR075C	17	48	0	0	12	0	0	0	21	0	1	0	0	2	0	4	5	1	0	6	0	6	10	0	4	0	7	0	0	0	2	0	10	0	0	0	4	0	13	0	0	6	0	0	0	1	4	0	0
YHR076W	0	0	0	0	0	0	0	0	3	0	0	120	13	0	0	0	0	0	0	0	0	0	0	13	0	0	1	0	55	0	0	0	0	0	2	194	0	0	0	0	0	110	1	35	0	0	23	1	39
YHR077C	56	119	0	2	128	0	0	71	104	0	0	0	143	0	16	0	11	0	24	0	0	24	0	0	86	74	179	0	0	214	6	0	135	0	186	0	0	18	3	14	69	7	0	0	0	0	76	0	84
YHR078W	0	460	223	0	8	0	0	47	0	0	42	0	8	68	14	0	0	73	0	0	0	282	0	109	80	0	94	0	0	0	2	0	7	0	0	0	0	201	18	6	71	314	0	2	341	0	363	406	0
YHR079C	0	167	54	0	144	0	0	0	167	245	0	146	65	0	0	0	0	87	104	0	0	87	0	1	2	0	2	0	0	1	0	99	0	0	0	118	68	0	2	0	0	10	67	0	5	0	108	0	77
YHR080C	0	0	0	416	2	4	41	545	0	617	0	2	0	164	10	0	38	0	0	0	0	0	0	0	1	0	0	0	0	0	59	0	0	2	2	0	0	69	441	19	19	207	8	0	0	9	0	0	2
YHR081W	43	13	0	1	287	0	55	5	109	65	0	0	7	16	0	239	2	99	1	0	0	0	0	0	0	0	202	0	51	0	0	0	39	0	63	0	32	2	45	67	0	1	2	0	9	82	23	0	4
YHR082C	11	0	0	0	36	1	0	117	0	0	58	52	239	0	0	0	14	171	66	0	0	52	0	0	169	2	0	0	757	46	59	13	0	0	0	16	0	0	66	4	0	40	0	11	0	73	109	8	167
YHR083W	169	24	161	0	0	0	0	97	0	0	21	0	351	25	25	0	0	143	0	75	2	0	341	7	293	0	0	4	0	177	0	0	140	163	144	0	46	20	227	148	61	64	0	305	0	146	369	324	0
YHR084W	0	0	2	0	0	2	1	0	25	122	0	0	0	0	6	8	0	0	56	0	10	0	0	0	0	22	5	0	0	0	0	0	31	0	2	0	101	0	0	0	0	10	0	0	0	0	0	0	0
YHR085W	0	8	0	0	0	0	16	0	0	110	0	0	0	0	106	0	0	6	173	80	0	0	0	0	0	0	0	62	0	0	0	0	26	0	0	0	0	0	0	0	1	0	0	0	0	0	0	0	0
YHR086W	0	0	0	0	0	0	0	0	0	233	544	0	0	0	0	16	0	0	0	4	0	0	0	0	0	0	0	0	0	134	0	0	0	0	0	265	0	0	0	0	0	0	0	212	237	308	12	0	109
YHR087W	0	0	0	0	0	0	0	0	0	0	0	0	0	0	0	0	0	0	18	52	0	0	0	13	5	0	10	0	0	0	0	0	0	0	22	0	0	0	365	61	30	280	0	207	3	192	22	229	71
YHR088W	100	0	0	0	0	50	0	54	0	47	14	3	0	0	0	75	48	56	2	0	65	16	2	0	0	0	81	23	0	64	2	7	0	179	0	0	0	0	0	0	43	0	0	3	0	0	65	0	10
YHR089C	120	311	230	316	213	295	179	25	69	209	136	168	386	103	129	366	28	192	111	74	65	206	133	13	228	5	237	19	60	469	102	105	126	153	58	342	114	41	34	23	72	30	202	49	69	213	206	114	7
YHR090C	0	0	0	0	0	1	0	0	96	0	0	0	0	0	0	14	0	0	104	0	0	6	80	0	0	2	0	0	2	2	0	0	0	0	0	6	2	0	85	0	0	0	29	33	2	0	0	0	0
YHR091C	0	0	0	0	0	0	0	306	0	0	0	0	0	5	11	0	46	5	4	0	0	0	0	0	0	0	0	0	0	0	0	0	0	0	0	0	0	0	0	1	0	44	0	0	2	0	0	0	0
YHR092C	0	0	0	0	0	0	0	0	16	0	0	0	0	0	0	0	0	0	0	0	0	0	0	0	30	0	0	0	0	0	0	1	0	0	0	0	0	0	0	0	0	0	0	0	1	0	2	0	1
YHR093W	0	0	0	0	0	0	0	0	0	0	0	0	0	0	0	0	0	0	0	0	0	0	0	0	0	0	0	0	0	0	0	0	0	0	0	0	0	0	0	0	0	0	0	0	0	0	7	0	0
YHR094C	33	0	0	260	4	219	71	9	776	487	460	919	73	208	829	93	351	719	64	89	84	0	0	1474	0	0	1	72	72	397	0	1036	749	248	793	532	208	1121	858	449	679	1210	864	931	1108	615	2440	1762	985
YHR095W	0	0	0	0	2	0	0	0	0	0	0	0	0	0	0	0	0	0	0	0	0	0	0	0	0	0	0	0	0	0	0	0	1	0	0	0	0	0	0	0	0	0	0	0	0	0	0	0	1
YHR096C	0	0	0	0	0	0	0	0	0	1	263	0	0	0	0	0	0	0	0	0	0	0	0	0	0	0	0	0	0	0	0	0	0	0	0	0	0	0	0	0	0	0	0	37	0	0	101	0	94
YHR097C	0	0	0	0	0	0	0	0	0	0	0	0	0	0	0	80	0	0	0	0	0	42	0	0	0	3	0	10	0	0	2	0	0	0	0	0	0	0	0	0	0	16	0	0	0	0	0	0	0
YHR098C	0	0	105	903	0	0	241	0	277	258	89	167	2	156	276	251	0	120	14	358	0	416	51	277	2	52	0	81	340	190	115	0	10	9	0	967	586	0	301	210	0	489	93	112	693	2	514	2	0
YHR099W	11	379	0	82	0	445	179	122	0	0	0	103	463	36	667	111	44	429	83	195	5	59	0	0	22	0	242	71	20	304	22	506	0	7	45	4	97	2	181	11	11	33	88	0	0	516	342	312	65
YHR100C	0	91	0	36	0	96	0	0	0	0	0	3	10	0	10	0	28	2	0	0	0	0	142	0	18	2	0	0	0	79	0	0	0	0	0	0	1	0	0	0	0	0	0	37	0	1	4	0	0
YHR101C	0	0	0	0	0	0	0	0	0	0	0	0	4	0	3	0	89	0	0	0	0	0	0	0	3	0	0	0	0	0	0	0	0	0	0	0	0	0	0	0	0	0	0	0	0	0	127	0	0
YHR102W	0	0	0	94	0	0	2	22	247	15	0	0	0	5	0	171	71	10	0	0	0	0	3	0	62	0	77	0	68	0	122	0	0	52	0	0	1	0	0	0	2	0	0	87	165	0	242	0	52
YHR103W	0	0	0	337	32	179	47	0	145	0	0	0	0	31	0	2	2	85	0	59	1	0	0	109	118	0	0	0	59	0	0	215	97	0	0	27	0	8	0	0	30	0	0	0	26	37	49	0	21
YHR104W	0	0	0	0	0	433	0	0	0	1	0	17	0	0	0	153	0	0	0	1	0	0	30	288	1	0	0	0	1	14	3	0	0	0	181	2	120	17	118	2	217	455	207	84	317	239	505	46	237
YHR105W	0	36	0	0	0	0	0	0	0	0	0	0	0	0	0	0	0	0	0	0	0	0	0	45	0	0	80	0	0	0	0	0	0	0	0	0	0	0	0	0	0	0	0	0	0	0	0	57	0
YHR106W	0	76	0	0	212	0	0	0	234	0	0	33	13	112	0	0	0	0	0	0	0	0	0	168	0	0	0	0	0	49	0	0	0	0	0	0	0	0	0	0	237	0	28	0	0	0	209	193	0
YHR107C	0	0	0	0	0	0	53	0	0	0	0	122	0	1	0	223	0	0	0	0	0	14	0	1	4	0	0	165	0	0	0	0	135	0	38	0	5	0	0	0	0	1	1	210	0	0	43	0	46
YHR108W	67	0	0	6	0	3	0	11	0	488	86	1	30	0	239	221	60	0	7	0	1	0	56	0	0	0	0	54	0	233	0	0	0	384	187	0	0	0	85	0	0	0	0	0	74	156	962	0	0
YHR109W	0	0	0	0	0	0	1	0	0	46	98	37	0	0	0	0	0	0	0	0	0	0	0	0	0	0	2	0	0	0	0	0	0	0	0	0	0	0	0	0	0	0	0	0	0	0	0	0	7
YHR110W	0	0	21	0	0	0	128	0	125	0	0	0	0	0	0	47	109	0	28	0	0	172	0	6	66	2	0	0	0	127	0	0	5	0	0	356	0	0	163	56	79	0	0	119	0	3	29	0	9
YHR111W	0	0	0	0	77	0	11	0	0	0	3	0	0	0	0	126	0	0	0	1	0	0	242	0	0	0	0	0	0	3	2	0	14	0	0	3	0	0	0	273	0	0	0	54	0	1	0	0	100
YHR112C	0	0	0	0	0	0	143	0	0	0	65	0	0	0	0	0	0	0	0	78	0	0	108	0	0	0	0	0	77	3	306	0	98	0	0	20	0	0	0	60	0	0	0	6	0	0	0	0	0
YHR113W	0	0	0	0	0	0	0	0	0	0	0	142	58	0	0	0	0	23	0	0	0	0	0	0	0	44	0	56	0	0	0	16	0	0	0	0	319	0	5	0	35	81	35	120	0	0	14	0	0
YHR114W	97	2	0	1	0	6	0	0	19	153	0	0	0	0	0	0	0	0	42	0	3	0	0	0	0	0	0	0	0	0	0	29	10	0	43	0	0	0	9	0	41	0	0	0	0	137	128	49	0
YHR115C	0	1	1	0	0	0	0	0	0	0	0	0	0	0	0	0	0	0	0	6	0	8	0	0	0	0	2	0	0	0	0	0	0	0	0	0	0	0	0	0	0	0	4	2	1	0	0	0	0
YHR116W	0	0	0	0	0	0	0	0	0	0	0	0	0	0	0	0	39	0	0	0	0	0	0	0	0	0	0	0	0	0	0	0	0	0	0	111	0	0	0	0	0	0	0	43	34	109	0	0	7
YHR117W	0	0	0	0	0	0	21	0	0	0	0	1	0	2	0	14	2	0	0	0	0	0	29	16	26	0	158	0	1	0	10	5	0	2	0	8	1	0	22	0	27	0	12	91	283	1	128	0	48
YHR118C	0	38	0	50	0	0	16	0	0	0	21	0	0	0	12	0	0	0	0	0	0	0	1	0	12	0	5	0	0	0	0	112	0	5	94	0	0	0	2	0	20	7	0	2	18	0	16	0	0
YHR119W	0	0	0	0	84	0	0	0	0	393	0	297	0	0	0	0	0	9	23	18	243	153	3	0	73	0	374	0	36	0	2	0	0	0	118	0	2	0	0	0	118	0	0	11	0	6	0	0	6
YHR120W	192	25	0	0	0	0	0	0	0	0	0	0	2	0	0	0	0	32	4	0	0	0	0	0	0	0	0	0	0	0	13	0	0	0	41	258	0	0	0	0	0	0	0	35	0	84	0	0	0
YHR121W	3	95	12	3	10	0	0	25	0	48	100	1	118	2	0	0	0	0	131	0	0	18	47	0	69	0	23	0	0	0	0	0	0	0	0	7	0	0	44	0	129	40	0	25	7	11	169	0	0
YHR122W	0	0	0	2	71	88	0	0	0	0	0	0	17	0	0	45	0	54	0	0	0	0	12	1	0	0	0	0	1	0	0	0	0	0	0	0	0	7	0	0	0	37	0	0	0	35	53	0	0
YHR123W	2	0	171	232	185	0	562	110	20	10	0	119	39	0	0	0	0	0	0	0	0	50	0	0	1241	0	0	1	491	0	0	399	0	0	0	218	0	208	220	0	181	0	0	1	0	0	0	0	0
YHR124W	0	0	0	0	32	0	0	0	0	7	0	0	0	0	134	0	0	0	0	0	131	0	0	30	0	0	0	0	0	0	0	0	3	0	0	0	0	230	0	0	0	0	0	0	0	13	0	69	0
YHR125W	0	0	0	0	0	0	0	0	0	0	0	0	0	0	0	0	0	0	0	0	0	0	0	0	0	0	0	0	0	0	0	0	0	0	0	0	0	0	0	0	0	0	0	0	0	0	0	79	0
YHR126C	0	0	0	0	0	0	0	0	0	0	146	0	0	0	0	0	0	0	0	0	0	0	0	0	0	0	0	0	0	0	0	0	0	0	0	0	0	0	0	0	0	0	0	0	0	0	0	0	0
YHR127W	0	55	0	0	0	0	0	142	0	0	0	0	0	0	0	0	0	33	0	25	0	0	0	0	0	1	8	0	0	0	0	0	5	0	245	0	0	0	11	10	0	0	0	89	1	2	0	6	1
YHR128W	70	0	98	1	1	8	99	105	0	119	204	197	63	6	0	9	0	66	3	6	1	254	0	23	13	5	0	0	0	16	40	44	0	97	8	8	4	8	9	30	64	0	0	115	2	131	108	0	0
YHR129C	0	3	0	73	231	0	0	0	0	18	0	3	0	120	229	0	0	29	0	1	11	0	0	0	0	0	0	0	0	0	0	24	0	97	142	40	0	2	0	0	0	0	67	185	0	137	85	0	0
YHR130C	11	0	7	0	0	0	0	0	0	0	0	0	0	0	0	0	0	0	0	0	0	30	0	3	2	0	0	0	0	0	24	0	0	0	0	0	0	0	21	0	0	71	74	0	0	0	2	9	4
YHR131C	11	0	0	0	0	0	0	0	0	0	0	0	0	0	0	0	0	0	0	0	0	221	0	0	0	0	0	0	0	0	3	0	0	0	0	0	0	0	9	0	0	36	3	0	0	0	12	9	29
YHR132C	2	641	1	0	0	0	4	0	0	0	0	351	224	0	332	0	0	0	0	0	151	23	0	0	0	0	0	0	0	0	0	10	0	0	150	60	0	6	4	0	0	0	0	0	0	54	230	16	0
YHR133C	0	5	34	0	0	9	0	0	0	16	7	2	4	36	0	19	24	0	0	0	0	0	22	0	0	11	116	0	21	0	0	5	0	26	163	53	0	6	133	8	0	40	54	3	8	21	2	2	0
YHR134W	0	0	0	0	0	86	0	0	0	0	0	0	0	0	0	0	0	0	91	0	0	0	0	0	0	0	0	0	0	0	6	0	0	0	1	0	0	3	5	0	0	0	0	0	0	56	0	44	0
YHR135C	4	60	109	48	0	44	29	122	0	408	36	1	0	63	13	286	51	78	12	0	17	215	0	1	0	0	0	6	0	32	294	43	0	0	97	1	0	43	2	0	0	0	30	0	0	177	0	14	13
YHR136C	0	0	0	0	67	0	58	0	0	0	0	0	0	0	1	0	2	0	0	0	0	0	0	2	0	16	0	0	0	0	0	0	0	0	0	0	64	0	0	0	0	0	0	0	0	0	81	0	6
YHR137W	0	0	0	0	0	0	58	0	0	0	0	0	0	0	0	0	2	1	0	0	0	0	0	0	0	0	0	0	0	0	0	2	0	0	0	0	0	0	0	0	1	3	0	1	0	0	0	0	0
YHR138C	0	0	0	0	0	0	5	0	0	11	0	0	0	0	0	14	22	34	0	0	0	0	0	0	76	0	0	0	0	0	0	0	7	0	0	0	0	4	0	36	33	133	0	6	0	1	39	0	3
YHR139C	0	0	0	0	0	0	0	0	0	0	0	0	0	0	0	0	0	0	0	0	0	0	0	8	0	0	0	0	0	0	0	0	0	0	0	0	0	0	0	0	0	0	0	0	0	0	53	0	0
YHR140W	0	0	0	0	0	60	0	0	0	0	0	0	0	0	30	0	0	0	0	2	0	0	0	0	0	0	0	0	0	0	0	0	0	0	0	0	0	0	1	0	0	0	2	0	0	0	0	0	21
YHR141C	775	493	277	291	594	784	453	502	205	1008	1011	651	639	264	353	427	152	520	479	303	272	591	333	472	275	62	288	148	759	622	178	640	622	566	1748	1102	760	213	622	175	445	709	415	478	584	1478	391	345	124
YHR142W	0	0	0	0	0	0	0	0	14	0	222	0	0	0	0	0	6	45	0	226	17	0	0	0	0	0	0	0	0	0	0	0	399	0	12	295	0	0	24	0	0	12	0	137	0	0	118	0	0
YHR143W-A	25	0	0	79	25	32	81	70	33	56	32	0	102	41	0	31	37	60	26	0	0	54	12	24	5	0	0	2	0	13	4	0	18	4	153	69	0	0	103	12	0	8	0	0	33	22	43	0	0
YHR143W	0	0	0	0	2	0	36	0	0	0	7	0	0	0	0	0	0	0	0	0	0	0	23	0	0	0	0	0	0	110	0	0	0	0	0	0	0	0	216	667	245	65	864	630	251	0	0	0	33
YHR144C	0	0	0	0	0	0	0	0	0	0	0	16	0	0	0	0	0	0	0	0	0	0	0	0	0	0	0	0	0	84	0	7	0	2	0	0	0	0	0	93	0	0	0	0	0	0	0	0	0
YHR145C	0	0	0	0	0	0	0	0	0	0	0	0	0	0	0	0	0	0	0	0	0	0	0	0	0	0	0	0	0	0	0	5	0	3	0	0	0	0	0	0	0	0	0	0	0	0	0	0	0
YHR146W	6	1	140	0	0	41	68	22	48	8	10	19	42	2	25	28	0	0	38	10	56	118	22	55	74	15	0	4	0	9	7	17	148	2	0	2	29	5	2	0	12	0	25	26	89	12	75	0	0
YHR147C	0	38	104	141	7	0	0	0	0	0	8	0	0	0	0	121	0	136	0	0	5	0	0	0	0	0	0	0	0	0	0	0	0	0	16	0	0	2	129	0	6	2	0	2	53	0	0	0	0
YHR148W	11	36	0	0	0	0	1	0	0	0	0	119	0	2	0	123	0	121	0	0	35	0	0	0	0	0	16	6	0	0	0	69	0	0	127	54	0	0	0	0	0	0	0	4	0	0	0	0	0
YHR149C	0	0	0	4	0	0	0	463	0	0	0	0	2	0	0	0	0	0	0	0	0	0	9	0	0	0	7	107	0	24	0	1	0	0	0	0	0	0	124	0	44	0	0	188	0	2	0	0	0
YHR150W	0	0	0	0	0	0	0	0	0	0	0	0	0	0	11	0	0	0	0	0	0	0	0	0	0	0	0	0	0	0	0	0	0	0	0	0	0	24	209	0	0	0	0	98	0	0	3	0	0
YHR151C	346	108	0	0	28	0	213	0	78	0	0	0	0	0	0	0	0	0	0	0	0	0	0	0	0	0	0	0	358	0	0	40	0	13	0	0	0	0	0	0	0	0	0	0	20	258	0	70	0
YHR152W	0	0	56	0	61	58	55	0	0	0	12	0	0	0	6	18	0	0	108	0	0	0	0	0	0	0	0	0	0	0	0	0	0	0	45	0	2	0	0	0	41	0	0	0	0	0	0	3	0
YHR153C	0	0	0	0	0	0	0	0	0	0	0	0	0	0	0	0	0	0	0	0	0	0	0	0	0	0	0	0	0	0	0	0	0	0	0	0	0	0	0	0	0	0	0	7	0	0	0	0	0
YHR154W	0	0	0	0	0	0	0	0	0	0	0	0	0	0	0	124	0	2	0	0	0	28	0	18	0	2	4	0	117	541	0	0	16	0	0	27	0	0	74	25	128	0	22	74	42	185	59	0	0
YHR155W	0	305	226	0	70	0	14	0	4	1	0	10	0	5	1	0	0	0	0	0	0	0	4	81	2	0	0	0	0	5	45	2	0	0	0	0	0	0	18	0	0	0	0	0	0	0	172	264	0
YHR156C	0	0	0	0	0	0	171	0	0	0	0	0	1	0	0	0	0	0	0	0	0	0	0	0	0	0	0	0	0	0	0	0	0	0	0	0	76	3	23	0	0	0	0	0	3	0	0	169	142
YHR157W	0	0	0	0	19	0	0	107	0	0	0	0	0	0	0	11	0	0	0	0	0	0	0	0	0	0	0	0	0	0	0	0	0	0	0	0	62	0	0	0	0	0	0	0	0	0	0	0	0
YHR158C	70	0	0	0	2	75	0	37	1	0	0	0	5	0	0	56	0	0	1	0	154	0	0	0	0	0	2	1	0	0	19	1	0	97	0	18	0	6	0	0	243	0	0	25	22	39	157	134	0
YHR159W	0	0	0	0	0	0	0	0	0	0	0	0	0	0	0	28	0	95	0	0	0	0	0	0	0	0	1	0	0	0	0	0	29	12	0	0	0	0	0	0	0	0	0	0	0	4	0	67	20
YHR160C	0	0	0	0	0	0	0	0	0	0	0	0	0	0	0	0	0	0	0	0	0	0	0	0	0	0	0	0	0	0	0	0	0	0	0	0	0	0	0	0	0	0	0	0	0	0	0	48	0
YHR161C	0	13	0	0	0	9	0	0	0	331	0	0	0	0	3	0	0	0	0	0	4	275	0	270	0	0	40	20	0	0	62	0	131	103	0	625	0	0	0	12	42	16	0	204	25	308	0	0	138
YHR162W	209	487	83	234	574	347	153	74	606	229	63	261	346	44	383	374	145	122	221	33	23	7	100	157	567	30	0	123	105	106	42	148	319	48	170	261	402	83	233	59	279	313	108	49	133	454	122	62	0
YHR163W	301	305	255	219	109	397	67	81	134	148	95	20	23	134	358	390	100	173	51	140	31	253	152	0	169	0	209	71	0	177	0	229	0	128	549	323	32	47	38	76	157	532	45	139	0	195	292	314	139
YHR164C	21	0	28	144	0	3	3	0	93	82	0	0	0	170	0	0	0	2	0	0	147	452	1	30	259	0	214	35	0	0	7	0	37	32	1	11	5	0	0	0	28	244	0	45	0	125	209	0	1
YHR165C	0	0	0	0	0	91	100	277	368	0	120	0	75	0	0	5	152	68	86	0	12	0	0	200	6	0	0	0	0	636	0	1	0	0	236	9	5	0	268	46	115	301	0	16	0	272	0	121	45
YHR166C	0	0	0	0	21	0	218	0	0	0	0	0	0	0	0	0	0	0	0	0	0	0	0	0	0	0	0	0	0	0	0	0	0	0	0	0	0	0	0	0	0	0	0	0	0	0	156	306	0
YHR167W	0	0	0	0	0	0	0	0	0	0	85	0	0	0	0	0	0	18	53	0	0	0	0	0	0	0	0	0	0	10	0	0	0	0	0	0	0	0	0	0	29	0	0	2	0	0	73	0	0
YHR168W	0	0	0	0	0	0	0	0	42	0	0	0	0	0	0	0	0	0	0	0	0	0	0	0	0	0	0	0	65	0	0	0	0	0	0	0	0	0	0	3	0	0	0	0	95	0	0	0	0
YHR169W	47	0	0	77	0	47	12	156	86	0	1	11	0	113	0	290	150	0	0	0	0	10	7	0	0	10	0	287	0	2	0	0	0	0	80	0	0	0	0	0	0	0	0	0	195	0	23	0	0
YHR170W	222	34	0	0	0	35	0	0	96	261	0	0	231	0	167	757	117	109	27	0	178	85	1	0	0	4	3	0	0	20	0	0	33	271	104	0	119	7	11	0	0	0	0	215	0	0	0	0	36
YHR171W	0	0	0	0	0	0	0	0	0	0	0	0	0	0	0	0	0	0	0	0	0	0	0	0	0	1	0	0	0	0	0	0	0	0	0	0	0	0	48	0	0	100	0	0	0	0	0	0	0
YHR172W	0	0	0	0	0	0	0	0	69	16	0	0	0	0	0	0	0	0	0	23	0	0	1	0	9	2	0	0	0	0	32	0	0	0	1	0	0	0	0	0	0	0	0	0	1	0	0	0	0
YHR173C	0	0	0	0	0	0	0	0	0	14	0	0	0	0	0	0	0	0	0	26	0	0	4	0	6	8	0	0	0	0	56	0	0	0	1	0	0	0	0	0	0	0	0	4	0	0	0	0	0
YHR174W	6243	7529	4714	6936	11847	8365	8139	6945	7017	15756	8224	6906	4497	3046	4449	13802	6096	9614	5950	4855	2741	12157	2516	7866	6136	677	5352	1188	5747	8643	3561	6972	8621	8463	14655	7020	7277	2618	6052	3981	5292	8649	1894	8250	6813	7262	20397	6445	7060
YHR175W	125	0	0	102	0	23	114	128	30	23	383	3	98	62	19	0	68	0	0	81	3	50	1	17	257	117	0	0	30	43	132	82	0	0	179	204	120	0	0	0	0	82	159	162	55	157	8	37	0
YHR176W	0	0	0	0	0	0	0	0	0	2	0	1	257	0	0	0	0	0	0	0	0	0	0	0	0	0	0	0	0	0	0	0	0	0	0	0	0	0	0	0	0	0	0	0	0	0	31	0	0
YHR177W	0	0	0	0	0	0	0	0	0	0	0	0	0	0	0	0	0	0	0	0	0	0	0	0	0	0	0	0	0	0	0	0	0	406	0	131	0	0	0	0	196	0	0	0	0	17	70	0	0
YHR178W	0	0	0	0	0	0	0	0	0	0	203	0	27	0	0	192	0	0	0	0	0	0	0	0	128	0	0	0	0	0	0	0	0	16	0	0	0	0	464	0	3	62	5	0	0	0	0	0	0
YHR179W	111	776	128	308	322	255	590	333	404	1487	977	17	20	132	185	2662	450	664	500	493	94	622	103	75	313	118	136	0	309	1575	0	1	596	95	1301	84	195	528	625	220	997	800	130	671	930	779	4396	621	558
YHR180W	0	0	0	0	0	0	0	0	0	0	0	0	0	0	0	0	0	82	0	0	0	0	0	0	0	0	0	0	0	0	0	0	0	0	0	0	0	0	0	0	0	0	0	0	0	0	0	0	0
YHR181W	0	110	1	0	0	4	5	17	0	0	1	0	0	0	0	71	1	2	0	0	0	34	0	0	4	75	145	2	0	0	0	18	20	36	0	0	13	38	73	4	0	19	103	0	0	0	0	129	0
YHR182W	0	0	0	2	0	0	0	34	0	0	0	0	0	0	0	83	0	0	0	0	0	0	0	0	0	0	0	0	0	4	0	0	18	0	99	60	0	0	0	0	0	48	0	11	148	0	0	0	34
YHR183W	80	233	430	124	929	430	12	95	145	139	436	672	290	153	107	513	18	340	76	89	82	151	121	177	223	34	0	1	486	441	0	169	21	61	189	678	0	105	382	106	186	270	13	180	246	575	515	174	194
YHR184W	0	0	0	0	0	0	0	0	0	0	0	0	0	0	0	0	0	0	0	0	0	0	0	0	0	1	0	0	0	0	0	0	0	0	1	0	0	0	0	0	0	0	0	0	0	0	0	0	0
YHR185C	0	0	0	0	0	0	0	0	0	0	0	0	0	0	0	0	0	4	0	0	0	0	0	0	0	0	0	0	0	0	0	0	0	0	0	0	0	0	0	0	0	0	0	0	0	0	0	0	0
YHR186C	0	0	0	0	0	0	0	0	0	0	2	0	0	0	1	0	0	0	0	0	0	0	0	4	76	0	119	11	0	96	0	24	0	22	0	0	0	0	0	0	0	0	0	0	0	0	13	67	0
YHR187W	0	0	0	3	0	0	48	3	0	0	50	0	0	54	0	0	0	0	0	0	0	0	0	0	0	0	0	0	0	17	0	0	0	27	0	0	0	0	3	0	0	43	0	9	0	0	0	0	0
YHR188C	0	0	0	247	0	0	0	15	0	0	213	0	0	1	0	895	7	0	0	78	0	0	0	94	0	1	0	0	0	52	0	0	0	0	0	0	0	0	150	87	122	205	0	177	0	0	225	0	0
YHR189W	0	0	0	0	0	0	0	0	0	0	0	0	0	0	0	0	0	0	0	0	28	0	0	68	0	0	0	0	0	0	0	0	0	0	0	0	0	0	0	0	0	0	0	0	0	0	0	0	0
YHR190W	226	0	0	104	10	14	0	18	3	193	9	5	0	3	0	290	119	0	13	0	0	0	0	6	326	0	7	0	0	0	0	0	0	0	0	0	0	75	43	0	247	167	1	50	3	0	75	0	0
YHR191C	4	0	0	12	65	0	0	1	124	11	3	59	0	1	0	16	2	0	4	0	0	0	6	17	38	0	4	15	2	0	0	0	0	0	0	0	0	8	0	0	24	8	2	6	4	1	0	0	0
YHR192W	20	0	1	0	0	0	0	0	0	0	0	0	0	0	0	0	0	0	0	0	0	121	0	0	0	0	0	0	0	0	0	0	110	0	0	0	0	0	0	0	0	0	0	19	71	0	0	0	0
YHR193C	177	307	38	243	338	353	265	265	356	407	202	434	395	127	269	209	66	324	242	42	241	504	201	68	80	37	133	87	265	306	87	266	154	877	387	341	260	73	295	14	104	165	106	128	151	290	250	158	49
YHR194W	0	0	0	0	0	0	0	0	0	0	0	0	0	0	0	178	0	0	0	0	0	0	0	0	0	0	0	0	0	0	0	0	0	231	112	0	0	0	0	0	0	0	8	0	0	0	0	176	16
YHR195W	0	0	0	0	0	319	0	0	0	0	0	1	0	0	0	0	0	0	0	0	0	0	56	0	0	0	0	0	0	0	0	0	0	294	0	0	0	0	124	0	0	0	0	0	0	0	0	0	25
YHR196W	8	6	2	75	410	3	14	477	0	47	185	248	2	30	3	0	56	0	0	0	21	348	0	0	0	0	6	13	186	158	0	177	0	16	273	1	568	0	0	2	11	0	0	0	2	2	0	0	0
YHR197W	0	0	0	53	91	0	0	85	0	0	0	161	110	0	0	0	50	200	0	0	0	0	0	0	0	0	18	91	51	0	90	0	0	0	0	0	51	0	0	0	0	0	0	52	13	0	0	0	0
YHR198C	0	80	0	0	0	10	0	0	0	0	74	0	11	0	91	169	0	74	0	35	0	0	0	0	0	0	0	0	0	0	0	0	209	0	0	0	0	0	0	0	0	0	0	29	0	29	6	0	0
YHR199C	0	2	9	26	0	0	0	159	2	186	0	57	202	120	0	303	222	97	0	0	4	77	253	256	108	0	177	117	4	242	0	0	0	2	210	4	0	11	0	0	115	163	137	179	189	186	0	91	0
YHR200W	0	31	64	0	96	418	30	39	424	372	0	0	0	61	14	38	61	62	0	80	74	73	29	0	69	0	0	0	0	0	76	0	2	128	675	66	0	43	46	0	55	45	22	148	5	266	19	0	90
YHR201C	42	210	0	0	0	1	8	0	0	0	0	0	0	25	0	0	0	62	0	0	0	74	0	38	1	0	32	0	0	50	0	0	0	39	324	0	0	0	0	4	0	95	0	34	3	117	212	34	54
YHR202W	0	2	0	0	0	0	0	152	0	0	194	0	0	0	0	101	0	0	0	0	0	0	0	0	0	0	0	0	0	0	0	0	0	2	0	0	0	0	0	0	0	0	0	0	75	0	19	0	0
YHR203C	123	45	1351	654	1622	1328	985	648	636	1590	682	473	1264	86	605	3484	159	876	958	400	422	2752	622	235	1046	201	518	209	789	866	285	90	404	652	2624	1088	501	174	1116	268	1205	492	37	934	731	1107	2160	556	156
YHR204W	0	0	1	0	0	0	0	103	0	0	0	0	4	0	0	208	3	0	348	0	146	0	0	316	0	0	85	0	0	0	0	0	40	145	0	0	0	0	2	0	0	0	0	73	48	178	227	44	20
YHR205W	0	29	78	0	2	0	66	0	0	2	0	6	0	24	0	0	24	69	2	0	31	0	71	0	47	2	0	14	194	0	105	29	0	0	14	122	184	0	7	40	0	0	82	15	0	22	360	0	52
YHR206W	0	0	0	0	0	0	0	0	0	0	2	0	0	0	0	0	0	0	0	0	0	0	0	286	0	20	0	0	0	0	0	0	0	0	0	0	0	0	0	0	0	0	0	0	0	0	0	0	0
YHR207C	0	0	0	0	0	0	0	0	0	0	0	0	0	0	0	0	1	0	0	0	0	0	0	0	0	0	0	0	0	0	0	0	101	1	0	0	0	4	0	0	0	0	0	0	0	0	0	0	0
YHR208W	281	435	204	44	988	0	89	0	15	415	187	295	204	145	28	42	282	0	1	193	658	763	5	23	67	0	277	2	242	563	104	0	520	106	712	0	364	485	247	8	11	322	0	23	497	280	187	45	253
YHR209W	0	0	0	145	0	0	0	0	0	0	0	0	0	0	0	0	0	0	0	0	0	0	0	0	0	0	0	0	0	0	0	39	0	0	0	0	0	0	0	0	0	0	0	0	0	8	76	0	0
YHR210C	0	0	0	0	0	0	0	0	0	0	0	0	0	0	0	0	0	0	0	0	0	0	0	0	0	0	0	0	0	0	0	0	0	0	0	0	0	0	0	0	0	0	0	0	0	0	0	0	0
YHR211W	0	0	0	0	0	271	0	0	0	0	0	0	0	0	0	0	0	0	0	0	0	0	0	0	0	26	0	0	0	0	0	135	0	0	0	0	0	0	0	0	0	0	0	0	0	0	0	0	0
YHR212C	0	0	0	0	0	0	0	0	0	1	0	0	0	0	0	0	0	0	0	0	0	0	0	0	0	0	0	0	0	0	0	0	0	0	0	0	0	0	0	0	0	0	0	0	0	0	0	0	0
YHR214W	0	0	0	0	0	0	0	0	0	0	0	0	0	0	0	0	0	0	0	0	14	0	0	0	0	0	1	0	0	6	2	0	0	0	0	0	0	0	0	0	0	0	0	4	0	0	0	0	0
YHR215W	0	0	0	0	37	0	22	0	0	0	4	0	0	0	0	0	0	2	0	0	0	0	0	0	0	0	0	0	0	0	0	0	0	0	0	0	12	0	11	0	0	0	0	0	0	0	369	0	0
YHR216W	133	16	0	0	0	13	0	0	0	0	0	0	0	0	0	0	0	0	0	0	107	0	10	2	0	0	7	0	2	0	0	0	323	0	0	0	0	8	0	0	41	0	0	9	23	0	0	1	0
YHR217C	0	0	0	0	0	0	0	0	0	0	0	0	0	0	0	0	0	0	0	0	0	0	0	0	0	0	0	0	0	0	0	0	0	0	0	0	0	0	0	0	0	0	0	0	0	0	0	0	0
YHR218W	0	0	0	0	0	0	2	0	2	0	0	0	0	0	0	0	0	0	0	0	0	0	0	0	0	0	2	0	0	0	2	0	0	10	0	0	30	0	0	26	26	0	0	8	0	0	6	7	4
YHR219W	4	4	0	0	2	1	0	0	0	2	0	2	0	0	4	4	0	0	0	0	0	0	0	0	0	1	4	0	0	0	0	7	1	0	1	4	0	0	4	0	9	1	0	2	4	0	0	4	0
YIL001W	0	0	0	4	0	0	0	3	0	0	0	0	0	0	0	34	0	0	0	0	0	0	0	0	0	0	0	0	0	0	0	135	0	0	0	0	0	0	0	0	7	0	0	0	0	0	220	93	0
YIL002C	1	8	52	0	144	0	1	2	6	0	0	3	100	31	0	0	31	2	1	1	29	6	0	32	0	18	0	0	1	1	2	42	0	2	11	18	30	0	43	41	269	133	0	0	2	0	27	0	0
YIL003W	0	13	0	0	0	0	0	229	30	0	0	73	0	0	117	195	0	144	0	0	0	46	0	2	0	26	0	0	0	0	18	2	93	0	97	0	0	0	71	0	0	0	0	0	98	14	0	0	6
YIL004C	0	0	0	0	0	0	2	0	4	0	2	58	0	0	0	137	32	0	0	0	2	17	0	0	3	0	0	5	28	0	0	0	0	0	2	0	141	0	0	1	0	41	0	20	0	2	62	0	0
YIL005W	0	0	0	46	0	470	98	0	0	127	0	1	0	1	0	55	9	0	0	0	0	0	0	0	0	0	0	47	0	0	9	0	0	0	227	0	0	0	4	0	24	52	0	58	0	26	278	0	0
YIL006W	0	0	0	6	0	0	0	0	0	0	0	0	0	0	0	0	0	0	0	0	0	0	0	0	173	7	0	0	0	0	0	0	0	0	0	0	0	0	0	0	0	0	0	0	0	0	74	0	0
YIL007C	99	3	0	0	37	0	0	0	0	0	0	0	0	0	0	0	75	0	0	0	0	32	0	0	0	0	0	0	0	0	0	0	0	0	0	0	0	0	0	0	91	0	0	12	0	0	110	10	0
YIL008W	119	19	0	1	17	0	0	33	84	174	6	2	0	3	0	104	53	0	38	0	0	0	0	0	12	0	21	26	0	0	0	0	5	0	0	4	0	0	0	0	0	0	0	0	0	43	1	0	101
YIL009W	193	29	0	0	0	0	22	0	0	0	6	0	0	20	0	0	2	0	0	0	0	0	0	0	0	0	66	0	0	0	0	0	0	0	39	0	0	0	266	44	0	12	0	0	256	0	0	0	64
YIL010W	0	125	0	0	0	49	114	0	0	0	39	0	62	0	0	179	3	14	0	0	0	0	0	0	0	0	0	1	13	0	0	133	0	0	2	0	0	0	37	1	2	0	0	0	24	2	0	158	0
YIL011W	0	0	0	0	114	0	0	0	23	0	0	65	0	11	0	55	0	0	0	0	35	0	0	0	43	0	0	0	0	0	0	0	0	0	24	0	11	0	0	0	0	0	0	0	0	0	16	128	0
YIL012W	0	0	0	0	0	0	0	0	0	0	0	0	0	0	0	0	0	0	0	0	0	0	0	0	0	0	0	0	0	0	0	0	0	0	0	0	0	0	0	0	0	0	0	0	0	0	0	0	0
YIL013C	12	0	0	0	0	0	0	0	0	0	0	0	0	3	0	0	0	6	5	0	0	0	0	0	0	0	0	0	0	0	0	0	0	0	0	0	0	0	0	0	0	0	0	0	0	0	0	0	0
YIL014W	53	0	0	0	0	224	29	0	0	426	0	0	0	1	0	189	99	81	8	0	0	56	0	0	207	0	0	0	303	0	0	323	0	11	0	0	43	55	0	0	0	0	13	0	6	0	0	0	0
YIL015W	0	0	0	0	0	0	0	0	0	0	0	0	0	0	0	44	0	31	0	0	0	0	0	0	0	0	0	0	0	0	0	0	0	0	0	0	0	0	0	0	0	0	0	0	0	2	0	4	0
YIL016W	0	0	74	39	26	50	39	73	29	0	58	0	28	0	50	157	8	0	4	0	1	2	0	6	0	0	211	0	0	0	1	25	0	0	50	0	11	0	106	0	43	4	0	0	31	18	37	14	30
YIL017C	0	0	0	0	0	0	0	0	0	0	0	0	0	0	2	0	0	0	0	0	0	0	0	0	87	0	0	0	0	0	431	0	0	0	0	0	0	0	146	55	91	0	236	52	0	289	110	0	90
YIL018W	978	1284	674	650	1636	1940	1113	1018	455	1128	1700	1054	1272	420	1226	3232	354	1319	1564	874	246	1752	741	787	1460	58	947	660	857	1352	888	761	1251	1107	1986	1287	1075	566	1140	467	1109	762	5	996	935	1871	1681	990	485
YIL019W	34	0	0	1	0	1	0	0	0	0	0	0	0	0	4	0	19	0	0	0	0	155	13	9	0	0	4	0	40	0	0	0	0	0	120	0	0	0	0	0	0	0	0	0	4	0	49	0	0
YIL020C	0	0	0	0	0	1	0	0	0	0	3	0	0	0	0	0	29	0	0	0	0	11	28	0	0	1	0	0	1	25	0	0	0	87	0	0	0	0	0	13	64	0	0	0	0	5	0	0	0
YIL021W	0	0	0	132	0	82	0	8	0	20	11	0	18	26	0	204	62	0	32	0	0	83	0	0	0	0	0	18	5	0	0	0	0	0	0	0	0	8	0	0	0	0	89	9	9	19	175	0	0
YIL022W	0	4	64	6	194	0	0	0	0	115	0	0	15	0	22	22	62	0	66	0	1	206	0	282	0	0	1	54	1	0	0	1	21	8	198	324	47	45	0	0	30	16	0	92	173	4	35	13	28
YIL023C	0	0	247	0	0	0	0	114	0	0	46	0	0	0	0	177	0	64	0	0	0	9	0	20	0	0	0	0	0	32	0	27	0	0	144	0	0	6	0	0	0	165	0	0	0	0	32	0	0
YIL024C	0	0	0	0	0	0	0	0	0	0	0	0	0	0	0	100	0	0	0	0	0	0	0	0	0	0	0	0	0	0	0	0	0	0	0	0	0	0	0	0	0	0	0	0	0	0	25	0	0
YIL025C	0	0	0	0	0	0	0	0	0	0	0	0	0	0	0	5	0	0	0	0	0	0	0	0	0	0	0	0	0	0	0	0	0	0	0	0	0	0	0	0	0	0	0	0	0	0	1	0	0
YIL026C	0	0	0	0	0	0	0	0	0	0	0	0	0	0	0	0	0	0	30	0	76	0	0	0	0	26	261	14	0	61	0	0	7	0	0	1	0	26	0	3	79	0	4	6	24	0	0	0	3
YIL027C	49	3	1	0	0	72	38	59	45	53	0	41	0	29	0	0	0	4	18	0	0	127	0	0	6	0	0	0	0	0	49	0	0	0	79	0	0	19	93	0	46	2	0	44	0	84	43	0	0
YIL028W	0	0	0	0	0	0	0	0	0	0	0	0	0	0	0	0	0	0	0	0	0	0	0	0	0	0	0	0	0	0	0	0	0	0	0	0	0	0	0	0	0	0	0	0	0	0	0	0	0
YIL029C	0	0	0	0	0	0	0	0	0	0	0	0	0	0	0	0	0	0	0	0	0	0	0	0	0	0	0	0	0	0	0	0	0	0	58	0	0	0	0	0	0	0	0	0	0	0	0	0	0
YIL030C	463	0	0	0	431	23	0	239	15	137	358	21	345	0	0	0	285	80	16	32	0	0	0	219	84	154	0	0	0	0	0	457	0	0	286	3	0	285	0	73	8	7	203	60	0	0	201	0	154
YIL031W	0	0	0	0	0	17	274	121	0	0	1	156	0	0	0	0	0	0	0	0	40	0	0	0	0	0	0	0	0	0	0	0	0	4	0	0	96	0	0	1	1	1	0	127	80	263	0	0	0
YIL032C	0	0	0	0	0	0	0	0	0	0	0	0	0	0	0	0	0	0	0	0	0	0	0	0	0	0	0	0	0	0	0	0	0	0	0	0	0	0	0	0	0	0	0	0	0	0	0	0	0
YIL033C	0	0	0	0	0	0	0	0	0	103	243	0	33	0	0	0	12	0	5	0	0	7	0	0	0	0	0	7	0	95	0	0	0	0	241	0	0	22	24	0	2	30	0	0	60	101	22	0	0
YIL034C	0	20	11	0	0	0	130	57	0	260	110	0	0	29	0	212	4	43	167	3	0	36	82	0	59	0	46	0	22	0	23	281	0	0	419	0	323	0	51	14	48	57	5	127	0	91	180	14	95
YIL035C	3	175	0	39	175	0	0	0	0	95	97	0	2	14	28	204	113	3	171	0	32	0	0	1	0	91	82	8	88	87	0	0	5	241	0	100	60	2	1	14	146	0	0	5	9	473	102	66	0
YIL036W	0	0	0	0	0	0	0	0	0	0	0	0	0	0	0	277	140	0	0	0	1	273	0	0	0	0	0	0	5	2	0	0	0	0	0	0	0	192	0	0	0	25	0	0	68	0	0	6	0
YIL037C	0	0	0	0	0	0	0	0	0	0	0	0	0	0	0	0	0	0	0	0	0	0	0	0	0	0	0	0	0	0	0	0	0	0	0	0	0	0	0	0	0	0	0	0	0	109	0	0	0
YIL038C	72	29	3	26	145	0	0	0	0	1	124	0	0	21	0	80	0	56	40	33	67	21	2	0	0	0	0	70	0	0	0	0	0	0	0	0	3	21	88	0	160	0	0	27	68	160	0	0	0
YIL039W	0	4	0	4	198	0	0	183	2	24	46	0	0	0	0	0	20	39	6	0	0	5	0	0	304	0	0	0	0	285	0	0	0	0	55	0	0	2	0	0	35	0	0	95	20	73	34	91	74
YIL040W	132	0	0	0	0	0	0	0	0	0	0	0	0	0	0	0	0	0	0	0	0	4	0	0	0	0	0	0	0	0	0	0	0	32	0	0	0	0	0	0	0	51	0	0	0	0	0	0	0
YIL041W	66	20	332	137	545	267	36	252	177	56	2	138	24	0	89	403	107	240	8	38	0	67	0	55	37	73	322	0	177	2	10	93	0	196	307	25	205	3	49	27	96	20	0	119	410	304	98	164	75
YIL042C	0	0	0	0	0	0	0	0	0	5	0	0	0	0	201	86	0	0	0	0	0	83	0	0	0	0	257	0	0	0	0	0	0	0	186	0	0	0	0	0	0	0	0	0	0	12	54	0	0
YIL043C	404	16	306	230	406	23	147	429	66	490	553	565	165	251	210	364	2	175	152	148	114	295	298	463	133	156	0	167	109	416	0	370	753	355	162	0	432	114	447	301	257	293	236	218	143	1017	441	303	101
YIL044C	0	0	0	0	11	0	0	48	0	30	0	0	13	25	0	42	25	0	75	0	0	446	0	0	0	0	0	0	0	7	0	0	0	0	0	14	21	23	0	0	0	9	0	0	0	0	0	40	0
YIL045W	0	0	0	0	0	0	0	0	0	0	60	0	0	0	0	0	0	96	9	0	0	49	0	0	0	0	0	1	0	0	0	0	0	0	0	87	0	0	0	0	0	4	3	0	0	0	0	0	0
YIL046W	0	0	33	0	291	0	0	0	0	0	0	0	6	21	0	215	255	0	0	0	57	0	0	0	0	21	0	0	0	0	0	0	0	0	0	0	0	27	0	0	2	0	0	0	0	11	0	0	53
YIL047C	0	0	0	0	0	0	1056	0	276	0	469	0	100	0	0	0	2	0	44	50	2	197	0	0	17	35	0	0	213	0	0	0	16	326	38	0	0	0	0	6	0	250	0	67	132	204	372	68	31
YIL048W	238	46	19	0	0	0	0	0	0	0	61	141	0	0	0	0	0	2	0	0	6	3	1	0	0	0	26	10	0	0	0	0	4	0	0	0	0	35	0	30	0	0	53	15	121	7	0	10	0
YIL049W	0	0	0	0	67	0	0	0	0	0	0	0	53	0	0	0	0	0	0	0	0	0	0	0	0	0	0	20	0	0	0	0	0	0	0	0	0	0	0	0	0	0	0	0	0	0	0	0	0
YIL050W	0	0	0	0	20	0	113	0	0	0	0	0	102	0	0	0	125	0	0	0	0	154	0	0	0	0	17	0	0	7	2	0	0	0	0	0	0	0	0	24	0	0	65	0	0	1	150	0	0
YIL051C	0	0	41	5	122	157	0	54	240	262	194	201	210	52	60	133	129	89	169	0	15	105	80	44	191	90	108	7	4	0	4	27	5	12	343	70	0	92	219	252	115	235	76	194	161	136	398	6	9
YIL052C	1302	555	699	461	603	1053	802	347	545	921	844	530	727	236	476	417	311	473	619	385	293	1300	151	445	862	139	521	382	786	794	430	324	540	903	1357	1525	687	529	929	400	565	559	691	495	783	1112	915	343	202
YIL053W	204	365	316	301	293	397	668	235	651	1012	753	539	203	87	95	1953	258	404	173	202	200	898	291	299	446	66	190	161	322	695	464	4	308	299	1494	207	1516	79	665	188	443	820	112	474	441	810	1026	635	346
YIL054W	0	0	0	0	0	0	0	0	0	0	0	0	0	0	0	0	0	0	0	0	0	0	0	0	0	0	0	0	0	0	0	0	0	0	0	0	0	0	0	0	0	0	0	0	0	0	0	0	0
YIL055C	0	0	0	0	0	0	0	0	0	0	0	0	0	0	0	0	0	0	0	0	0	0	0	0	0	0	0	0	0	0	0	0	0	0	0	0	0	0	0	0	0	0	0	0	0	0	141	0	0
YIL056W	0	0	0	3	21	23	0	0	42	0	0	162	0	0	0	0	0	0	4	0	0	0	0	36	0	0	4	0	160	0	0	0	0	0	0	0	1	0	0	0	0	132	0	0	1	0	0	0	0
YIL057C	0	0	0	0	0	0	0	0	0	0	0	0	0	0	0	0	0	0	0	0	6	0	0	0	0	0	0	0	0	0	0	0	0	0	0	0	0	0	0	0	0	0	0	0	0	0	0	0	0
YIL058W	51	0	0	0	86	0	0	0	0	0	0	94	0	0	0	0	0	0	0	0	0	0	0	0	0	0	0	0	0	0	0	0	0	0	0	0	0	0	0	0	0	0	0	0	0	0	0	0	43
YIL059C	0	0	0	0	0	0	0	0	0	0	0	0	0	0	0	0	0	0	0	0	0	0	0	0	0	0	0	0	0	0	0	0	2	0	0	0	0	0	0	0	0	0	0	0	0	0	0	0	0
YIL060W	13	0	0	0	9	0	0	0	0	0	0	16	0	0	0	0	0	0	0	0	0	0	0	0	0	0	0	0	0	0	0	0	0	0	0	0	0	0	0	0	0	0	0	0	0	0	0	0	11
YIL061C	0	0	0	0	0	0	0	0	0	0	1	0	9	0	2	17	0	0	0	0	0	0	0	0	0	2	0	0	0	0	0	0	0	0	0	0	0	0	0	0	0	0	0	0	0	0	0	0	0
YIL062C	11	134	216	65	233	0	62	73	96	6	88	0	97	0	0	115	30	36	87	74	2	247	73	0	88	14	0	0	12	0	2	0	72	0	0	126	6	4	153	28	151	232	40	126	112	121	257	208	26
YIL063C	0	0	2	44	0	0	0	0	0	31	173	61	6	22	0	34	0	0	0	58	0	0	0	2	6	0	8	0	31	57	0	153	0	55	38	17	0	0	0	0	0	0	0	0	13	88	73	7	6
YIL064W	0	0	0	61	0	0	19	2	0	69	4	0	53	0	85	0	0	0	0	0	0	0	0	0	95	0	153	0	0	427	0	0	0	107	7	0	0	0	41	0	0	0	0	28	34	0	0	0	0
YIL065C	0	0	0	0	0	4	30	0	0	0	0	23	0	0	0	0	0	0	0	0	10	12	0	0	0	0	76	0	0	0	0	0	1	0	0	55	52	8	0	2	96	7	0	10	0	0	51	0	14
YIL066C	0	0	0	0	0	0	0	0	0	0	0	0	0	0	0	0	0	0	0	0	0	0	0	0	0	0	0	0	0	0	0	0	0	0	111	0	0	0	0	0	0	0	0	0	0	0	0	0	0
YIL067C	0	0	0	2	4	0	0	0	0	0	0	16	0	0	0	224	0	0	0	0	0	0	0	0	0	0	0	0	0	0	0	0	0	0	0	0	0	0	44	82	0	0	0	4	0	0	0	0	0
YIL068C	8	0	20	0	0	0	0	0	0	0	0	0	17	0	4	33	0	15	2	4	9	23	0	0	40	0	48	9	0	0	0	0	18	0	0	0	0	0	115	5	0	0	44	0	0	0	41	58	0
YIL069C	126	167	32	223	126	290	206	126	387	222	130	177	104	45	147	287	137	163	82	37	72	402	14	70	103	80	90	87	141	170	24	162	286	186	874	184	129	62	309	35	26	182	4	119	195	164	378	149	15
YIL070C	0	0	0	122	0	0	0	0	0	0	0	0	0	0	0	96	0	31	0	0	53	4	0	0	0	0	0	58	0	54	0	0	0	0	57	0	0	7	69	17	0	0	0	0	5	0	45	0	10
YIL071C	0	0	0	0	71	0	0	0	0	0	0	0	0	0	0	0	0	0	0	0	0	0	0	0	0	0	0	0	0	6	0	0	0	0	0	0	0	0	0	1	0	110	0	0	0	0	0	0	0
YIL072W	0	0	19	0	3	0	0	0	0	0	0	0	0	0	0	0	1	0	0	0	0	0	0	0	0	0	0	0	0	0	0	0	0	0	0	0	0	0	0	0	0	27	0	0	0	0	0	0	0
YIL073C	0	0	0	0	0	0	0	36	0	0	0	0	0	0	0	237	0	9	0	0	1	0	0	0	0	0	0	0	0	0	0	1	143	0	0	0	0	0	13	0	0	0	215	0	0	0	0	0	105
YIL074C	2	0	6	41	0	20	0	0	0	228	0	12	0	0	232	294	0	0	0	235	19	279	164	0	0	0	0	22	0	0	0	132	1	0	0	0	0	245	9	0	0	1	12	89	0	0	36	0	0
YIL075C	12	30	17	0	25	36	295	20	270	214	15	197	469	13	44	634	8	0	40	26	68	169	37	295	424	5	49	0	112	79	12	96	98	0	358	661	492	200	663	67	120	60	62	350	325	62	882	268	18
YIL076W	0	0	0	6	99	0	0	89	0	0	1	0	5	0	8	10	0	208	0	22	0	8	28	17	17	57	0	0	0	157	110	0	11	89	151	0	0	0	83	9	87	198	162	0	21	50	4	0	9
YIL077C	0	57	86	0	0	0	0	0	0	0	0	1	15	0	0	0	118	69	0	136	0	0	0	0	0	0	4	0	0	0	0	0	0	0	0	0	0	0	0	27	159	165	0	0	0	0	0	0	0
YIL078W	79	5	187	169	651	118	490	2	49	348	2	107	215	43	21	1641	26	204	68	66	65	617	3	50	328	57	0	37	50	169	25	207	40	150	49	0	189	9	365	31	32	58	89	140	40	266	588	39	107
YIL079C	0	0	1	142	0	0	0	97	19	0	197	0	0	0	0	0	0	0	0	0	0	279	7	0	0	0	0	19	0	47	0	0	18	89	0	0	0	24	0	0	154	0	0	30	7	0	76	35	0
YIL082W	1	0	147	0	0	0	0	0	343	0	58	0	0	40	0	0	0	0	0	0	0	0	0	133	0	68	0	0	0	132	0	0	0	0	0	0	0	0	177	0	43	0	0	0	0	0	0	44	0
YIL083C	12	3	388	36	0	0	0	16	0	200	0	0	0	0	0	111	0	0	0	0	0	90	19	0	0	0	0	0	0	61	0	9	0	0	0	0	0	0	0	0	0	7	0	0	0	0	271	0	0
YIL084C	0	0	0	0	6	0	0	0	0	0	32	0	0	0	0	95	0	126	23	0	0	31	0	19	0	0	0	0	21	196	0	0	155	0	0	0	0	0	151	5	0	0	0	14	118	0	0	0	0
YIL085C	0	0	161	0	0	0	0	0	5	0	0	33	186	0	0	0	0	0	177	0	0	241	0	67	0	0	0	8	0	0	0	0	0	0	0	0	0	0	0	0	16	50	0	135	0	0	122	0	0
YIL086C	0	0	0	0	0	0	0	0	0	0	0	0	0	0	0	0	0	0	0	0	0	0	0	0	0	0	0	0	0	0	0	0	0	0	0	0	0	0	0	0	0	0	0	0	0	0	0	0	0
YIL087C	0	0	0	0	69	0	0	0	0	51	0	0	0	0	0	0	0	0	0	0	0	0	0	0	0	28	85	0	0	18	81	0	0	0	0	0	0	0	0	2	0	0	0	13	0	0	23	0	0
YIL088C	48	56	0	148	0	324	6	52	0	0	463	0	0	0	203	80	0	0	0	0	167	0	23	0	0	0	27	0	0	0	0	0	0	0	261	38	0	102	319	178	0	134	0	169	258	259	554	2	158
YIL089W	0	0	0	0	0	120	0	20	0	67	0	14	0	0	0	0	0	0	0	0	0	0	0	0	0	0	0	0	0	0	0	0	0	0	0	0	0	0	0	0	0	0	0	0	12	0	0	2	0
YIL090W	127	0	0	22	0	0	5	0	188	0	5	3	1	1	0	0	0	0	0	2	0	0	65	2	0	103	0	0	0	2	0	0	8	0	11	0	2	0	211	0	0	0	70	0	77	0	71	0	15
YIL091C	127	264	0	5	0	0	0	10	0	0	0	0	0	19	204	191	0	2	35	0	16	97	334	0	0	0	0	0	0	35	98	1	0	0	93	0	6	0	0	0	0	59	164	40	0	18	170	0	50
YIL092W	21	0	0	0	0	0	14	0	0	0	0	0	0	1	4	14	0	0	100	0	4	0	2	0	0	0	0	0	0	0	2	109	0	0	6	81	0	13	0	80	0	0	0	0	197	0	0	0	0
YIL093C	0	0	0	0	0	0	0	0	0	0	0	0	77	0	0	172	1	0	0	0	0	0	0	12	0	0	0	0	0	9	0	0	0	0	0	0	43	0	48	0	0	0	4	0	0	0	47	8	0
YIL094C	61	0	111	212	425	199	0	0	3	426	0	0	36	0	49	593	0	160	0	70	0	0	0	0	117	0	0	58	0	321	0	122	0	0	70	6	308	0	0	0	0	142	144	0	84	9	286	14	0
YIL095W	0	0	0	0	17	0	0	0	0	4	0	0	4	0	0	2	8	5	0	0	206	0	0	0	8	0	0	0	0	0	0	5	1	4	0	0	7	0	9	0	9	2	0	0	3	0	0	1	192
YIL096C	0	1	0	100	11	0	45	1	0	0	2	0	30	0	4	102	0	0	10	0	0	48	0	0	0	0	0	0	0	58	14	1	0	0	0	0	0	0	0	0	0	3	0	0	0	0	0	0	0
YIL097W	0	0	0	1	1	0	0	0	0	26	0	0	0	0	0	0	0	0	0	0	0	0	0	0	0	0	0	0	0	0	0	0	0	0	0	0	0	0	0	0	0	88	0	0	0	0	0	0	0
YIL098C	0	0	0	0	0	0	0	0	0	56	0	0	0	6	0	0	0	0	0	0	24	0	0	0	0	0	0	0	0	24	0	0	0	0	30	0	1	6	36	0	0	22	0	34	0	4	34	40	0
YIL099W	0	0	0	0	0	0	0	0	0	0	0	0	0	0	0	0	0	0	0	0	0	0	0	0	0	0	0	0	0	0	0	0	0	0	0	0	0	0	0	0	0	22	26	47	0	0	0	0	0
YIL100W	0	0	0	0	0	0	0	0	0	0	0	0	0	0	0	0	0	0	0	0	0	0	0	0	0	0	0	0	0	0	0	0	0	0	0	0	0	5	0	0	0	0	0	2	0	0	0	0	0
YIL101C	0	0	0	0	0	0	0	0	0	0	0	0	0	0	0	0	2	0	0	0	0	0	0	0	0	0	0	0	0	0	0	0	0	0	0	0	0	0	0	0	0	0	0	0	0	0	0	0	0
YIL102C	0	0	0	0	0	0	0	0	0	0	0	0	0	0	0	0	0	0	0	0	0	0	0	0	0	0	0	0	0	0	0	0	0	0	0	0	0	0	0	0	0	0	0	0	0	0	0	0	0
YIL103W	0	0	102	0	0	0	50	0	0	0	0	18	0	0	16	0	0	0	0	0	0	2	0	0	0	0	0	0	0	0	75	2	0	0	115	0	0	0	0	30	0	0	0	0	30	0	213	0	15
YIL104C	4	0	0	0	0	93	10	0	235	0	4	0	5	0	0	0	0	0	0	0	0	0	0	0	0	0	0	58	0	0	0	0	0	0	0	0	23	0	0	0	0	0	1	266	28	0	0	0	0
YIL105C	0	0	270	0	0	0	0	0	0	0	0	16	0	0	0	263	0	0	0	0	10	0	0	0	0	0	0	0	0	0	0	0	0	0	9	0	0	0	0	0	0	0	0	0	0	0	0	0	0
YIL106W	4	1	0	0	4	0	113	140	0	0	1	290	16	0	0	127	4	122	13	33	0	179	0	0	0	0	0	0	0	0	0	4	0	0	383	0	80	0	0	0	0	72	0	0	151	66	0	69	0
YIL107C	0	0	0	0	0	0	0	0	0	0	7	0	0	0	0	0	0	0	0	0	0	0	0	0	0	0	0	0	0	0	41	0	0	4	0	0	181	0	249	100	13	39	0	4	12	6	0	61	0
YIL108W	0	0	2	1	0	22	0	48	0	139	0	0	0	0	0	0	0	0	0	0	0	0	1	0	6	0	0	0	0	0	0	0	0	0	0	0	0	109	0	0	0	0	0	31	157	105	30	5	0
YIL109C	0	66	65	21	374	512	219	13	216	349	537	408	0	22	17	389	18	62	66	148	151	117	41	3	202	0	209	0	80	235	6	9	12	186	137	40	240	6	122	0	10	166	34	18	95	0	178	8	265
YIL110W	1	0	0	0	0	144	18	0	0	1	9	4	28	13	12	0	0	74	0	0	79	106	0	0	0	0	0	16	0	0	0	0	0	2	0	366	0	0	0	0	0	8	0	0	0	0	131	0	10
YIL111W	0	0	0	0	0	3	0	0	0	48	0	0	2	0	0	18	0	0	0	0	0	0	0	2	10	0	0	0	0	0	0	0	0	0	17	0	0	7	4	0	2	4	23	36	0	0	0	0	0
YIL112W	0	0	0	0	0	0	174	19	0	0	22	0	137	0	173	62	210	382	0	88	0	0	0	0	0	0	152	0	0	5	64	21	0	0	218	0	0	0	161	0	77	50	83	0	203	241	68	0	0
YIL113W	0	0	0	0	0	0	0	0	0	0	0	0	0	0	0	0	25	7	0	0	0	0	0	0	0	0	0	0	0	0	0	0	0	0	0	0	0	0	0	5	0	0	0	0	0	0	0	0	0
YIL114C	2	6	0	0	13	0	0	0	0	0	0	0	0	0	0	37	9	0	0	0	0	0	0	0	0	0	0	0	0	0	0	0	0	316	37	0	0	2	3	0	32	0	0	0	0	6	24	0	34
YIL115C	21	20	6	0	0	22	532	9	0	48	0	0	0	10	3	0	0	67	30	0	0	2	0	15	19	0	7	0	3	67	0	44	0	0	111	76	0	0	0	111	243	10	10	215	0	159	91	245	0
YIL116W	0	0	0	4	227	36	0	2	0	0	0	0	0	0	0	0	2	0	0	72	9	9	0	0	0	0	0	0	0	0	2	2	20	0	0	0	0	92	8	67	88	0	0	0	2	18	22	16	0
YIL117C	0	0	0	0	0	0	0	0	0	0	0	0	0	0	0	0	0	0	0	0	0	0	0	0	0	0	0	0	0	0	0	0	0	0	0	0	0	0	0	0	0	0	0	0	0	0	0	0	0
YIL118W	0	31	0	22	0	21	6	30	28	82	81	17	0	0	0	50	0	0	0	0	0	106	101	16	37	0	177	7	0	32	0	0	0	84	0	0	0	11	0	0	0	91	2	5	4	6	107	0	0
YIL119C	4	0	48	0	0	44	0	64	0	0	0	65	6	0	30	0	0	83	51	0	1	28	0	0	29	0	42	0	0	0	0	0	0	39	6	0	0	0	0	0	0	0	0	0	0	0	26	0	14
YIL120W	0	0	0	0	0	0	191	0	0	0	0	0	0	0	0	0	0	0	0	0	0	0	220	0	0	0	0	0	0	0	0	0	0	0	0	0	0	35	40	0	0	0	0	4	0	0	0	0	4
YIL121W	131	43	174	14	0	17	0	0	51	261	17	0	88	50	0	134	0	81	0	82	6	124	0	0	0	0	0	0	0	372	0	219	0	0	110	0	0	27	252	69	59	13	5	231	6	505	87	11	229
YIL122W	0	0	344	0	0	0	0	128	0	0	0	0	0	0	0	0	0	0	0	0	0	0	0	0	0	0	0	0	0	0	0	0	0	0	0	0	0	0	0	0	0	0	0	0	0	0	0	0	0
YIL123W	0	0	113	200	15	87	0	243	291	707	63	0	0	34	36	1478	10	156	264	5	45	608	54	133	145	3	39	0	73	0	24	0	243	161	153	45	144	0	598	12	238	0	18	71	272	178	1480	0	0
YIL124W	0	0	0	39	0	5	0	0	0	27	0	0	0	0	0	0	0	54	0	0	0	0	0	0	73	0	7	0	0	10	0	1	0	0	23	2	0	0	98	6	0	12	98	0	156	63	37	0	0
YIL125W	12	0	253	123	0	55	128	193	142	0	165	29	0	0	113	278	197	66	0	0	173	0	13	0	7	0	0	0	13	78	193	7	253	0	1	533	2	0	109	104	53	52	7	78	156	214	162	264	31
YIL126W	91	48	35	0	41	0	37	212	12	152	0	433	18	0	1	0	80	30	25	6	0	326	0	34	21	21	100	132	20	96	0	22	0	183	0	64	0	78	0	52	1	40	178	63	596	79	327	50	110
YIL127C	25	3	0	4	4	31	3	3	6	0	22	0	40	54	12	40	0	27	1	7	0	2	0	3	0	3	5	0	0	9	0	0	4	6	0	1	68	10	0	2	0	0	49	3	0	0	72	2	19
YIL128W	0	531	0	0	0	280	2	112	16	0	0	0	0	0	0	0	3	136	109	0	6	38	0	0	0	0	0	0	0	143	0	2	140	0	55	0	0	0	154	0	0	1	0	2	0	10	0	0	15
YIL129C	740	143	4	2	45	0	0	0	1	0	0	0	0	0	394	77	0	0	122	374	0	0	0	0	0	240	295	0	3	187	0	0	0	134	474	0	0	6	0	0	2	329	0	33	0	216	119	0	4
YIL130W	0	3	1	0	1	0	0	0	0	17	1	0	0	0	0	0	0	0	0	0	0	0	0	3	0	0	0	0	0	0	0	0	0	52	2	0	1	0	0	0	0	30	0	0	0	55	0	0	0
YIL131C	0	0	0	0	0	0	0	0	2	0	0	0	0	0	29	138	0	0	0	0	0	58	0	180	0	0	0	0	0	0	0	0	10	0	0	0	0	0	0	0	0	0	0	0	165	0	402	0	0
YIL132C	0	0	0	0	0	0	0	0	0	0	0	0	0	0	0	0	0	32	0	0	0	0	0	0	0	0	0	0	15	0	0	0	0	0	0	0	0	0	0	0	1	0	0	71	0	0	0	0	0
YIL133C	570	292	195	602	575	699	1070	180	170	716	415	277	508	147	405	918	265	622	634	99	239	873	287	239	233	156	141	94	188	304	196	234	120	343	1296	223	346	186	774	28	145	253	124	271	687	467	1014	245	55
YIL134W	0	0	0	0	0	0	1	0	0	128	149	0	0	0	0	0	0	0	0	0	0	0	0	0	0	0	5	0	0	0	0	0	0	0	0	0	0	62	0	0	0	0	0	0	0	57	0	28	0
YIL135C	0	0	0	0	9	0	0	0	0	0	0	0	0	0	0	0	0	0	0	0	0	0	0	0	0	0	0	0	0	0	0	0	0	0	1	0	0	0	82	0	0	25	2	0	0	1	113	0	140
YIL136W	0	0	0	0	1	0	0	0	0	0	0	0	0	0	0	0	0	0	0	0	61	0	0	0	0	0	0	0	66	0	0	0	0	0	0	0	0	0	60	0	0	0	28	0	0	0	0	35	0
YIL137C	16	153	2	90	46	197	0	0	71	223	335	0	122	0	516	0	105	0	0	161	0	2	0	0	0	81	0	0	0	0	0	0	2	153	208	218	9	117	432	0	64	0	237	0	0	313	0	154	79
YIL138C	45	0	0	0	0	97	30	3	1	37	0	10	1	4	103	49	0	22	0	21	17	19	0	0	4	0	2	0	0	0	100	12	147	39	0	1	68	14	100	2	15	0	4	0	37	14	37	64	29
YIL139C	0	0	0	0	0	0	0	5	0	0	0	19	0	0	0	24	0	28	39	0	0	0	0	0	0	6	41	0	0	0	0	0	0	0	0	0	0	0	0	0	0	0	0	0	0	0	0	0	0
YIL140W	13	0	0	0	0	0	1	0	0	0	0	0	0	0	0	0	0	0	0	0	0	0	0	0	0	0	20	0	0	1	0	0	0	0	0	0	0	0	294	153	0	1	0	280	193	0	0	0	0
YIL141W	0	0	0	0	0	0	0	0	0	0	0	0	0	0	0	0	0	0	0	0	0	0	0	0	0	0	0	0	0	0	0	0	0	0	0	0	0	0	0	3	0	0	0	4	0	0	0	0	0
YIL142W	18	8	151	126	8	416	4	61	118	265	0	120	133	4	87	238	0	111	55	16	44	149	27	0	0	46	0	0	43	16	73	0	83	82	0	458	23	85	36	28	138	131	3	41	4	217	255	258	34
YIL143C	26	0	0	0	0	0	88	0	119	0	0	0	0	0	0	0	68	1	0	0	0	0	0	1	0	0	85	33	0	73	0	120	2	21	22	0	10	77	296	0	0	0	0	124	0	0	85	0	5
YIL144W	0	0	0	10	0	0	0	0	0	2	0	0	0	0	0	0	0	60	21	0	0	0	10	29	0	99	2	97	59	100	0	0	1	6	90	262	0	0	9	0	0	0	0	0	93	0	126	0	0
YIL145C	0	0	202	171	799	7	388	0	0	0	0	2	12	17	0	145	10	69	3	108	0	185	0	8	0	0	0	0	0	43	8	232	0	0	389	60	69	38	249	0	11	406	0	0	0	155	150	0	0
YIL146C	0	0	0	0	0	0	0	0	0	0	0	0	0	0	0	28	0	0	0	0	0	0	0	0	0	0	0	0	0	0	0	0	0	0	0	0	0	0	0	0	0	0	0	0	0	0	0	0	0
YIL147C	0	150	0	0	0	89	16	26	0	74	0	17	0	0	0	84	0	0	120	13	0	0	0	0	298	0	0	1	0	1	0	0	0	1	0	0	0	0	2	0	189	235	0	0	0	0	0	13	135
YIL148W	635	759	745	997	649	905	999	740	708	1119	876	994	892	330	854	1016	297	579	418	407	218	1329	487	379	589	195	1075	111	647	814	480	1025	873	1284	1878	1613	691	276	914	219	519	645	257	752	1249	1128	895	473	255
YIL149C	18	49	126	185	7	0	15	171	6	24	174	209	0	78	1	1	59	54	28	2	89	158	119	88	0	29	31	11	205	86	0	0	1	163	78	91	62	25	85	10	296	18	14	193	15	1	158	11	48
YIL150C	0	0	0	0	0	0	0	155	0	0	0	0	0	0	0	0	0	0	2	0	129	10	0	0	0	0	0	0	0	0	0	0	644	0	0	0	0	0	0	0	0	0	65	8	0	0	0	0	106
YIL151C	0	22	54	18	0	10	360	0	348	178	0	0	0	15	24	4	0	0	0	0	0	354	0	0	0	15	0	0	0	8	159	0	0	0	2	42	124	7	252	0	0	173	0	17	2	33	215	0	167
YIL152W	0	0	0	0	0	121	0	0	0	0	0	0	0	15	307	70	0	0	0	0	0	0	0	0	0	0	0	0	0	0	0	0	0	0	92	0	0	44	0	3	0	2	0	63	0	0	34	0	6
YIL153W	0	0	0	0	0	184	247	0	0	58	0	0	0	89	1	133	344	0	0	0	0	0	0	12	0	0	0	0	0	0	0	0	0	0	0	0	0	0	0	0	0	93	0	0	0	211	0	0	0
YIL154C	0	380	0	0	51	0	0	0	21	0	1	0	0	0	2	0	0	0	0	0	8	0	0	160	67	0	0	0	0	0	48	5	0	0	0	0	107	0	0	0	109	0	0	0	0	0	0	0	0
YIL155C	0	0	3	0	0	262	1	6	0	0	0	0	0	109	0	0	0	0	0	0	25	0	0	0	0	0	0	0	38	0	0	0	0	0	0	0	0	0	0	0	0	34	0	0	0	0	24	0	0
YIL156W	0	0	0	0	98	0	0	0	0	0	0	0	220	0	0	2	0	0	0	0	0	0	0	0	0	0	0	0	0	107	0	20	0	69	0	0	0	0	18	84	103	0	0	217	0	488	0	0	0
YIL157C	0	0	0	0	0	121	0	0	26	0	0	0	0	0	0	9	0	1	0	2	0	0	0	0	6	0	0	0	15	0	0	3	30	50	0	0	0	0	0	0	0	19	0	0	0	174	30	3	15
YIL158W	58	103	146	23	258	131	39	1	1	0	418	91	49	21	198	0	6	2	1	2	54	0	90	0	1	0	0	13	0	0	122	116	4	9	264	0	96	0	0	0	0	1	1	1	0	121	30	176	0
YIL159W	0	0	0	0	0	0	0	0	0	0	0	77	0	0	131	24	0	0	0	0	0	0	0	0	5	0	0	0	0	3	0	0	0	94	0	10	0	0	26	0	0	0	0	0	8	0	0	0	0
YIL160C	0	0	0	0	0	0	0	0	0	0	0	0	0	0	0	0	0	0	0	0	0	0	0	0	0	0	0	0	0	0	0	0	0	0	0	0	0	0	0	0	0	0	0	0	0	0	0	0	0
YIL161W	0	0	14	2	10	0	1	0	0	0	0	0	0	0	2	0	0	0	0	2	0	2	0	56	0	0	2	0	0	0	0	0	0	2	2	0	0	0	17	0	0	14	0	26	0	0	0	0	60
YIL162W	0	80	0	0	0	0	0	0	0	5	0	0	135	0	0	0	0	0	6	0	0	3	0	0	0	0	0	2	3	0	0	330	32	0	0	0	39	0	0	0	1	89	0	0	197	0	113	206	2
YIL163C	0	0	0	0	0	0	0	0	0	0	101	0	0	0	0	0	0	0	0	0	0	0	0	0	0	0	0	0	35	0	0	0	0	0	0	0	0	0	0	0	0	0	0	14	0	0	0	0	0
YIL164C	0	0	0	0	0	0	0	0	0	0	0	0	0	0	0	0	0	0	0	0	0	0	0	0	0	0	0	0	0	0	276	0	0	0	0	0	158	0	0	0	0	0	0	0	0	0	0	0	0
YIL165C	0	0	0	0	0	0	0	0	0	0	0	0	0	0	0	0	0	0	0	0	0	0	0	0	0	0	0	0	0	0	137	0	0	0	0	0	70	0	0	0	0	0	0	0	0	0	0	0	0
YIL166C	25	0	0	0	0	36	0	0	0	0	0	0	0	0	0	0	0	0	0	0	0	0	0	0	0	0	0	0	0	0	0	0	0	0	0	0	0	0	0	0	0	0	0	44	0	0	0	0	0
YIL169C	0	0	0	0	0	0	0	0	0	0	0	0	101	0	0	0	0	0	0	0	0	0	0	0	0	52	8	0	0	0	0	0	0	0	6	45	0	0	70	93	0	0	0	0	0	3	0	0	59
YIL172C	0	0	0	0	0	0	0	0	0	0	0	0	0	0	0	0	0	0	0	0	0	0	0	0	0	0	0	0	0	0	0	0	0	0	0	0	0	0	0	0	0	0	0	0	0	0	0	0	0
YIL173W	0	32	0	0	0	0	0	0	0	0	0	0	0	0	0	0	0	0	0	0	0	0	0	0	0	0	0	0	0	0	0	0	0	0	0	0	0	0	0	0	0	0	0	0	0	0	0	0	0
YIL176C	0	0	0	0	0	0	0	0	0	0	0	0	0	0	0	0	0	0	0	0	0	0	0	0	0	0	0	0	0	0	0	0	0	0	0	0	0	0	0	0	0	0	0	0	0	0	0	0	0
YIL177C	0	0	4	0	0	2	0	0	0	0	0	0	2	0	5	2	0	0	0	0	0	1	0	2	1	0	0	0	0	4	8	0	0	0	0	0	0	0	0	0	0	0	0	0	2	0	0	8	0
YIR001C	0	0	159	0	0	0	70	28	0	9	0	0	0	0	0	42	0	0	0	0	0	0	0	6	0	0	0	0	0	0	0	0	0	0	80	18	0	0	3	0	65	0	108	0	30	0	43	0	0
YIR002C	0	229	0	47	16	0	12	45	63	17	0	113	153	23	0	28	0	0	20	73	40	125	141	178	0	47	412	0	0	43	0	0	0	0	315	0	11	0	0	0	26	9	1	29	22	163	305	3	0
YIR003W	0	0	53	0	25	173	46	0	0	0	0	0	0	10	0	0	0	79	0	0	0	0	33	0	18	0	43	5	81	345	1	0	0	0	0	130	29	0	11	0	27	11	43	14	0	18	243	0	0
YIR004W	8	38	41	23	0	0	19	4	0	38	0	2	2	93	34	0	0	67	0	0	0	0	0	0	69	1	91	0	0	0	0	60	47	1	0	0	0	4	15	5	0	17	3	264	0	66	120	36	9
YIR005W	0	0	2	0	0	0	0	0	2	22	0	0	0	0	0	0	0	0	0	0	0	0	0	0	0	0	0	0	0	0	1	0	0	0	0	0	0	0	0	0	0	0	0	0	0	24	0	0	0
YIR006C	8	101	27	2	0	13	0	0	5	20	69	0	0	227	0	442	0	0	0	3	0	476	5	13	0	8	0	0	0	0	170	85	0	224	0	232	42	0	108	95	228	1269	0	264	0	84	101	16	6
YIR007W	0	0	0	0	0	0	3	0	0	8	0	0	56	0	0	0	0	151	0	133	0	1	0	0	0	0	0	0	8	0	0	0	0	95	0	1	0	0	3	0	0	0	29	0	0	0	20	0	0
YIR008C	0	0	0	0	0	0	0	0	0	211	0	0	0	0	0	0	27	1	70	0	0	0	0	0	0	0	0	0	0	0	0	0	14	0	0	303	0	0	0	0	39	102	0	0	0	0	0	0	0
YIR009W	0	0	0	0	0	0	0	0	0	0	0	0	0	0	0	15	0	0	0	0	0	0	7	0	0	0	0	0	0	0	0	0	0	0	0	0	0	0	0	0	0	0	0	36	0	0	0	0	0
YIR010W	0	0	0	0	0	432	0	0	0	0	0	0	0	0	0	358	0	28	0	0	0	163	0	0	0	8	0	0	1	0	0	0	0	0	0	0	0	4	9	168	0	0	181	0	0	0	0	0	24
YIR011C	0	0	303	55	0	53	0	0	0	84	0	0	7	0	0	0	0	0	0	0	0	90	0	0	0	0	1	0	0	0	0	0	83	0	152	39	0	6	0	0	36	0	0	0	56	0	16	1	0
YIR012W	68	0	8	0	0	111	16	0	0	154	0	321	4	28	0	77	0	173	0	0	109	108	22	0	0	59	0	0	13	320	0	22	104	124	124	0	188	0	0	0	17	0	0	30	0	0	102	0	0
YIR013C	0	0	0	0	0	0	0	0	0	0	0	0	0	0	0	0	0	0	0	0	0	0	0	0	0	0	0	0	0	0	0	0	0	0	0	0	0	0	0	0	0	0	0	0	0	0	0	0	0
YIR014W	0	0	0	0	0	0	22	0	2	0	0	0	0	0	0	0	0	0	0	0	0	0	0	0	0	0	0	0	0	0	0	0	0	0	42	0	0	0	65	0	10	0	0	0	0	0	0	0	0
YIR015W	0	0	0	0	0	0	0	0	0	0	0	0	0	0	0	0	0	0	0	0	0	0	0	0	0	0	4	0	0	0	0	0	0	0	0	0	0	0	0	0	2	0	0	0	0	0	13	2	0
YIR016W	0	0	0	0	0	0	0	115	0	0	0	0	0	0	86	0	0	0	0	0	0	0	0	0	0	0	0	0	0	0	0	5	0	0	0	0	0	20	119	0	0	47	0	0	0	2	33	0	0
YIR017C	0	0	0	0	0	0	0	0	0	0	0	0	0	0	0	0	0	0	0	0	0	0	0	0	0	0	0	0	0	0	0	0	0	0	0	0	0	0	0	0	0	0	0	0	0	1	0	0	0
YIR018W	0	0	0	0	0	0	0	0	0	0	0	0	0	0	0	0	0	0	0	0	0	0	0	0	0	0	0	0	0	0	0	0	0	0	0	0	0	0	0	0	34	0	0	4	0	0	0	0	0
YIR019C	0	0	0	0	0	0	0	0	0	0	0	0	0	0	0	0	0	0	0	0	0	0	0	0	151	0	0	0	0	0	0	0	0	0	0	0	0	0	0	1	100	0	0	0	0	0	0	0	0
YIR020C	22	0	0	0	0	0	0	0	0	0	0	0	0	25	0	0	0	0	0	0	0	0	0	0	0	0	0	0	0	0	0	0	0	0	0	0	0	0	0	0	49	0	0	0	0	0	0	0	0
YIR021W	0	0	0	0	0	0	0	0	0	0	0	0	0	0	0	0	2	27	0	0	0	41	0	0	6	0	4	0	0	0	0	0	0	0	0	0	0	0	0	40	6	0	0	80	26	0	0	0	2
YIR022W	0	0	0	15	101	66	64	32	0	8	45	0	134	0	188	0	0	38	15	57	0	0	0	31	0	2	0	29	0	0	2	0	37	177	75	200	14	0	33	3	0	15	6	0	68	282	0	0	22
YIR023W	0	0	123	0	0	0	0	0	0	0	74	0	0	0	0	0	0	132	0	0	0	0	0	0	1	0	0	0	0	0	0	0	0	0	65	0	0	0	0	0	104	0	186	0	0	0	0	0	3
YIR024C	0	0	0	0	0	0	0	0	0	0	12	0	0	0	0	0	0	0	19	13	0	0	0	10	0	0	0	0	0	0	0	0	80	0	0	0	0	0	3	0	0	0	4	23	0	0	0	3	0
YIR025W	0	0	0	0	3	0	0	0	0	0	0	0	0	0	0	0	0	3	0	0	0	0	0	0	0	0	0	0	0	8	0	0	0	10	1	0	306	2	0	199	0	0	1	0	0	60	0	0	0
YIR026C	0	0	0	2	0	0	0	0	1	13	0	0	83	0	0	289	3	116	0	0	0	0	0	0	0	0	0	0	0	52	0	0	56	0	0	0	95	0	0	11	0	0	0	0	158	7	0	0	0
YIR027C	0	0	0	0	0	0	0	0	0	0	0	0	0	0	0	0	0	0	0	0	0	0	0	0	0	0	0	0	1	0	0	0	0	0	0	0	0	0	0	0	0	0	0	0	0	0	0	0	0
YIR028W	0	0	0	0	0	0	177	0	0	0	15	0	0	0	0	0	0	0	0	0	0	0	0	0	0	0	302	0	0	0	0	0	0	0	0	0	0	0	0	0	0	0	0	0	0	24	0	53	0
YIR029W	0	0	4	78	68	0	0	0	0	0	0	0	0	0	0	0	0	0	0	0	0	0	0	52	0	0	0	0	0	0	0	274	0	0	0	0	0	9	0	0	0	0	0	37	0	0	0	0	0
YIR030C	0	0	0	0	0	0	0	0	0	0	0	6	0	0	0	0	61	0	0	0	0	0	0	0	0	0	0	35	0	0	0	0	0	0	0	0	0	0	0	4	0	0	0	0	0	0	0	0	0
YIR031C	0	0	0	0	0	0	0	0	0	0	0	0	0	0	0	0	0	0	0	0	0	0	0	0	0	0	0	0	0	0	0	0	0	0	0	0	0	0	0	5	12	0	0	0	0	0	0	0	0
YIR032C	0	0	0	0	0	0	0	0	0	0	0	0	0	0	0	0	0	0	0	0	0	0	0	93	0	0	0	0	116	0	0	0	0	0	0	0	0	110	0	0	0	0	71	14	0	13	0	0	0
YIR033W	75	79	10	16	1	5	159	0	0	227	7	133	4	0	19	0	101	12	214	0	2	2	12	0	2	0	0	12	51	0	13	6	0	3	0	8	3	24	0	0	234	56	59	92	0	327	0	0	1
YIR034C	0	0	0	0	74	0	0	0	0	0	0	0	0	0	0	0	6	111	0	0	0	0	0	0	0	0	0	3	0	0	7	0	0	0	0	0	0	3	0	0	0	0	52	0	0	113	0	104	0
YIR035C	0	108	0	125	0	110	139	122	0	0	8	13	0	0	2	190	0	220	0	0	26	188	0	0	8	32	0	0	2	0	109	0	13	96	148	151	0	28	2	46	131	292	0	147	35	61	540	4	34
YIR036C	127	9	0	16	0	0	0	0	0	0	41	0	230	0	13	47	0	3	0	0	0	0	0	0	203	0	0	0	0	0	0	0	0	0	0	0	135	0	25	0	0	0	0	25	111	15	0	96	0
YIR037W	10	24	2	126	0	0	0	42	124	6	0	83	1	14	60	84	0	0	22	34	0	0	150	111	0	0	59	23	0	22	0	24	0	0	137	0	29	26	66	0	4	17	0	60	1	39	24	0	16
YIR038C	39	0	24	0	0	39	0	0	57	0	0	81	24	0	0	0	28	0	0	87	0	188	105	0	0	9	1	0	0	146	0	0	0	0	142	0	7	0	44	211	91	89	0	30	0	0	66	2	29
YIR039C	0	0	0	0	0	0	0	0	0	0	0	0	0	0	0	0	0	0	0	0	0	0	0	0	8	0	0	0	0	0	0	0	0	0	0	0	0	0	21	0	0	3	0	0	0	0	0	0	0
YIR040C	0	0	0	0	0	0	0	0	0	0	0	0	0	0	0	0	0	0	0	0	0	0	0	0	0	0	0	0	0	0	0	0	0	0	0	0	0	0	0	0	0	0	0	0	3	0	0	0	0
YIR041W	0	0	0	0	0	0	0	0	0	0	0	0	0	0	0	0	0	0	0	0	0	0	0	0	0	0	0	0	0	0	0	0	0	0	0	0	0	0	0	0	0	0	0	0	0	0	0	0	0
YIR042C	0	0	0	0	0	0	0	0	0	0	0	0	0	0	0	0	0	0	0	0	0	0	0	0	0	76	0	0	0	0	0	0	0	0	0	0	0	0	0	0	0	0	0	0	0	0	12	0	0
YKL001C	0	47	0	4	72	0	0	0	0	140	125	0	0	0	0	0	0	2	17	0	0	241	253	329	0	1	3	31	0	8	0	0	0	0	287	0	0	46	37	0	0	0	0	26	100	0	8	268	12
YKL002W	89	0	5	4	0	0	1	18	0	37	0	0	24	0	0	49	46	7	0	0	0	4	0	0	0	15	105	4	63	3	6	0	0	0	0	0	28	0	9	0	2	39	4	60	0	222	0	1	0
YKL003C	0	0	0	0	0	0	0	27	28	0	0	0	0	0	0	74	11	0	7	0	0	9	0	0	18	0	23	1	22	19	91	28	0	0	23	164	0	6	155	0	12	93	0	4	35	103	2	0	47
YKL004W	0	303	105	626	0	0	7	0	162	130	0	156	357	0	72	369	0	0	45	137	0	312	162	0	0	57	40	11	0	321	0	0	0	803	181	579	277	103	0	108	0	0	60	145	15	561	439	101	0
YKL005C	21	0	0	471	0	0	0	97	0	2	18	327	0	0	0	0	3	0	35	65	0	0	0	15	0	0	17	0	120	32	0	11	0	209	0	0	0	14	0	0	0	82	0	0	19	126	1	0	0
YKL006W	492	620	643	478	744	726	379	592	432	1012	714	512	464	239	269	900	158	565	424	451	339	867	347	338	479	196	617	141	253	583	278	159	713	492	1155	621	788	334	458	305	563	516	172	496	753	965	901	470	204
YKL007W	0	36	66	0	0	3	2	0	116	11	0	25	3	0	0	89	0	47	0	0	5	99	20	5	0	0	82	0	61	0	0	0	0	0	102	130	0	10	30	2	37	262	0	60	27	0	136	0	132
YKL008C	0	0	0	11	280	0	0	0	0	0	0	0	0	8	0	0	0	52	42	0	3	16	0	61	0	4	0	97	0	0	5	0	12	0	0	1	0	4	44	4	0	108	0	190	2	266	96	0	0
YKL009W	179	0	3	2	82	13	133	4	8	61	16	87	98	8	150	206	0	0	92	23	48	224	8	76	32	23	221	37	169	203	4	5	23	200	4	0	14	64	0	0	2	0	0	80	57	0	412	0	4
YKL010C	93	54	227	0	0	0	134	0	51	125	73	0	112	153	2	229	0	0	0	0	0	201	0	0	0	0	0	0	0	0	16	129	0	0	2	0	0	0	12	0	0	0	0	0	0	47	0	54	0
YKL011C	4	0	0	0	0	2	0	0	0	0	0	0	125	0	1	0	0	0	0	0	0	41	0	0	0	0	0	66	0	0	0	0	0	0	0	0	0	0	0	4	0	2	49	0	0	0	1	0	1
YKL012W	171	0	44	16	0	5	0	0	0	49	6	0	0	0	153	0	0	8	0	0	0	0	0	0	157	0	0	9	0	0	0	0	0	0	14	102	2	0	25	37	90	25	47	7	0	48	208	83	43
YKL013C	71	0	11	1	217	0	0	0	0	84	0	30	43	0	0	35	0	14	32	6	7	65	0	0	38	0	0	0	0	8	0	0	198	0	0	0	0	30	59	4	68	104	15	48	0	54	137	0	0
YKL014C	47	0	690	405	2	77	375	10	0	0	77	10	225	13	0	151	0	93	148	0	37	104	35	1	0	0	18	0	0	270	22	0	0	562	59	0	0	42	186	195	236	15	0	2	146	6	282	53	150
YKL015W	0	0	0	15	0	0	69	0	0	0	0	18	0	76	0	0	0	0	0	0	0	0	0	0	0	0	0	42	0	0	161	0	0	201	0	0	0	0	0	123	0	0	0	0	0	0	0	25	0
YKL016C	0	56	0	105	0	41	0	61	33	15	0	73	5	0	0	150	43	76	0	81	67	29	0	57	181	0	16	0	0	0	2	0	0	156	48	418	3	36	94	19	205	0	419	81	230	64	48	0	43
YKL017C	0	0	0	0	0	0	351	19	8	0	195	0	10	0	0	0	0	0	0	0	0	0	0	0	11	4	0	0	1	0	0	10	0	0	0	0	0	54	0	0	2	0	0	4	0	2	0	0	0
YKL018W	0	0	0	0	0	0	5	0	106	1	0	54	0	0	0	0	0	0	29	0	0	0	0	0	69	0	2	7	0	0	0	192	0	10	0	0	209	2	10	1	85	77	0	73	0	54	0	0	0
YKL019W	168	0	116	19	0	0	0	0	0	2	2	0	0	11	14	0	0	28	143	0	0	82	0	0	0	0	0	51	0	0	0	0	0	0	1	0	1	4	0	0	0	111	0	2	183	528	158	137	0
YKL020C	0	51	0	90	0	11	16	59	0	0	100	41	0	0	6	0	0	0	0	0	117	40	0	0	0	12	19	0	0	0	0	0	0	0	0	0	0	0	0	0	127	0	0	0	0	0	0	0	0
YKL021C	120	1	71	201	0	0	0	29	292	0	0	0	1	0	0	0	0	15	1	0	215	64	0	0	0	0	0	31	0	226	0	0	0	6	422	0	2	27	0	0	7	9	0	123	3	0	62	19	0
YKL022C	108	0	0	0	0	0	0	0	3	240	13	0	1	0	0	0	0	5	0	11	1	0	5	0	0	0	0	21	1	1	0	0	21	0	0	0	0	0	0	0	12	0	0	0	0	245	0	20	0
YKL023W	32	30	0	0	0	0	0	0	0	0	0	0	0	0	0	23	0	0	0	0	0	1	102	8	0	47	0	0	0	0	16	0	0	0	0	0	0	8	2	0	0	0	0	0	0	24	0	0	0
YKL024C	0	126	0	146	45	301	0	109	38	39	166	98	152	11	128	21	0	47	16	0	55	274	0	0	26	0	153	0	133	241	0	0	354	159	12	169	58	40	2	5	253	56	0	50	60	152	69	91	21
YKL025C	101	30	0	0	94	206	16	146	0	502	154	0	0	179	0	252	437	249	203	1	0	0	0	21	0	0	0	0	0	0	0	11	302	0	0	0	162	331	204	0	105	10	26	5	365	2	0	0	8
YKL026C	0	0	0	0	0	0	0	0	0	0	0	0	0	0	0	0	0	0	0	0	0	0	0	33	0	0	0	0	0	0	0	0	0	0	0	0	15	0	22	0	0	0	0	0	0	24	43	0	0
YKL027W	8	0	0	257	56	0	0	0	0	0	0	0	0	3	0	0	0	0	0	136	38	0	156	31	0	0	0	48	12	13	0	0	0	0	0	0	0	0	0	2	0	0	0	143	0	34	0	32	0
YKL028W	0	0	0	73	124	0	0	85	2	0	263	272	0	9	116	0	11	94	0	193	0	11	147	0	0	23	4	107	168	303	0	21	0	0	164	0	106	0	39	13	0	0	0	2	380	5	144	0	18
YKL029C	0	0	0	2	834	0	0	1	0	671	0	0	72	0	0	169	0	0	0	9	0	363	9	0	0	5	0	0	0	196	88	0	0	0	0	0	0	27	0	0	0	0	0	0	63	0	86	47	0
YKL030W	0	0	0	0	0	0	0	0	0	0	0	0	0	0	0	0	0	0	0	0	0	0	0	0	0	0	0	0	0	0	1	0	0	0	0	0	0	0	0	0	0	0	0	0	0	0	0	1	0
YKL031W	0	0	0	0	0	0	0	0	0	0	0	0	0	0	0	0	0	0	0	0	0	0	0	0	0	0	1	0	0	0	0	0	0	0	0	0	28	0	0	0	0	0	0	0	0	0	32	0	0
YKL032C	0	1	182	0	1	4	0	1	0	73	170	0	0	0	0	246	4	64	0	2	0	1	90	0	7	0	5	17	0	142	62	4	0	0	23	0	39	0	34	11	33	1	22	0	100	100	72	0	0
YKL033W	0	0	0	0	0	0	86	0	0	0	1	0	112	0	14	0	0	0	0	0	32	0	36	0	0	0	0	0	0	111	0	0	0	0	0	0	0	0	6	0	0	0	0	0	0	15	9	0	0
YKL034W	0	0	0	1	267	0	0	0	0	0	46	0	0	275	0	103	0	0	118	0	0	0	0	0	0	0	0	0	85	38	0	0	0	0	65	0	0	0	0	0	0	34	0	0	0	155	0	0	0
YKL035W	4	0	43	123	0	37	2	0	0	112	57	0	1	0	18	93	30	30	23	0	90	0	0	69	1	0	9	21	0	196	145	0	0	86	8	0	0	6	57	4	31	147	0	107	38	71	89	4	18
YKL036C	0	0	0	0	0	0	0	0	0	0	0	0	0	0	0	1	0	0	0	0	0	0	0	0	0	0	0	0	0	9	0	0	0	0	0	0	0	0	0	0	9	0	0	0	0	0	0	0	0
YKL037W	0	0	0	0	0	12	0	0	0	4	0	0	0	0	13	0	1	0	0	0	0	0	0	0	0	0	0	0	21	0	0	0	0	0	0	0	0	0	0	0	12	0	0	0	0	0	0	0	0
YKL038W	0	51	0	0	0	0	0	9	0	0	139	0	0	0	0	0	129	7	286	0	0	0	0	198	0	0	0	0	50	14	0	0	0	0	0	0	0	171	233	0	4	0	0	0	117	143	0	72	42
YKL039W	0	0	0	0	1	0	231	0	19	0	0	113	6	0	0	0	172	0	0	0	0	412	0	10	0	0	52	0	6	49	0	0	0	4	399	34	167	0	71	8	4	2	0	0	16	0	94	0	0
YKL040C	2	0	0	0	0	1	2	0	2	0	129	0	0	0	17	0	1	68	0	5	0	0	0	0	0	0	9	4	2	0	0	0	0	0	0	0	6	3	0	0	0	0	0	4	83	97	0	0	0
YKL041W	3	0	4	20	0	2	3	0	2	1	4	0	0	0	1	0	0	92	0	1	0	0	6	0	0	0	0	0	0	0	0	0	2	2	109	0	4	2	0	81	0	0	206	5	1	4	0	0	0
YKL042W	0	0	0	0	0	0	0	0	0	0	0	0	0	14	0	0	0	0	0	0	0	0	0	0	0	0	0	0	0	23	0	0	0	0	0	26	0	0	8	0	5	0	2	75	4	0	0	0	0
YKL043W	0	0	20	295	209	188	23	0	0	302	10	0	43	62	0	458	0	0	126	244	120	14	0	156	305	0	116	0	65	3	0	24	0	128	1	0	33	0	0	0	163	0	0	0	0	313	223	0	101
YKL044W	0	0	0	12	25	103	0	0	0	16	0	0	0	0	0	62	0	0	0	15	17	0	0	13	44	0	9	0	13	0	0	1	0	16	0	0	43	0	0	0	8	0	0	0	0	26	31	0	28
YKL045W	0	0	0	0	0	0	0	0	0	119	0	153	9	32	0	0	0	0	0	0	0	5	0	0	1	0	0	0	0	248	0	11	0	0	0	1	0	0	1	0	0	0	0	21	0	0	0	0	48
YKL046C	0	0	0	80	105	30	0	0	0	512	0	29	257	0	377	0	0	132	138	23	149	247	0	11	137	0	1	0	0	163	6	0	0	0	312	395	0	60	186	0	0	0	74	236	21	442	114	61	0
YKL047W	0	0	58	0	2	12	0	3	4	107	0	0	0	0	0	26	55	0	0	23	14	14	0	0	2	0	0	0	0	0	0	0	0	0	58	0	24	0	0	0	16	0	0	0	0	0	0	0	0
YKL048C	0	0	0	1	0	0	2	0	0	0	0	0	0	0	0	121	138	0	0	0	0	0	0	0	0	0	0	0	0	0	0	0	58	0	0	0	103	0	0	0	0	0	6	0	0	0	94	0	0
YKL049C	64	0	0	0	0	124	0	0	0	0	0	0	0	0	0	0	0	0	0	49	0	0	0	0	0	0	0	10	0	0	0	0	1	0	0	10	0	0	0	0	44	0	0	0	6	93	0	0	0
YKL050C	0	0	0	0	0	0	0	0	0	0	0	0	0	0	0	0	0	0	0	8	0	0	0	0	0	0	0	26	0	0	0	0	0	0	0	0	0	0	0	0	0	0	0	0	0	0	0	0	39
YKL051W	0	98	0	222	0	0	0	0	119	0	0	0	0	171	0	0	0	0	0	31	0	311	2	0	172	0	0	0	0	3	0	0	42	0	0	0	288	0	0	0	60	233	0	6	127	9	2	0	41
YKL052C	103	0	13	4	16	35	0	0	0	74	0	96	0	0	114	44	0	0	167	0	0	0	0	0	0	0	57	0	62	50	0	0	0	0	0	0	31	0	0	0	0	0	0	28	0	0	0	0	0
YKL053W	0	0	1	1	0	0	0	0	0	0	0	0	0	0	0	0	0	0	0	0	0	0	0	0	0	0	0	0	0	2	0	0	0	0	0	0	0	0	0	0	0	0	0	0	0	0	0	0	0
YKL054C	3	4	407	49	4	200	117	209	221	35	48	46	53	2	291	159	92	23	1	80	5	52	29	151	62	67	14	39	9	278	476	6	189	245	11	190	450	117	65	16	86	577	25	162	20	8	95	206	23
YKL055C	0	0	0	0	0	0	0	0	0	0	234	0	0	0	0	0	0	47	0	0	17	0	100	204	0	0	0	0	0	0	0	0	0	0	1	0	0	0	0	0	0	0	0	20	0	0	27	13	0
YKL056C	482	947	1296	1502	1167	2554	907	831	849	1941	2131	941	1062	406	799	2092	490	993	1607	730	534	2428	305	682	510	178	954	348	336	450	1217	342	1232	1132	1312	481	1118	468	712	124	818	711	203	968	849	1026	1243	815	235
YKL057C	49	3	0	88	0	0	42	0	49	0	0	0	0	30	9	55	116	21	0	49	90	0	0	35	0	220	0	1	0	0	0	0	0	0	9	0	16	0	0	3	0	4	326	94	0	20	341	64	0
YKL058W	229	0	4	17	0	0	90	7	0	103	47	51	0	69	114	12	35	19	0	2	7	4	0	30	0	21	80	12	26	24	0	0	5	42	0	0	0	0	25	46	119	62	0	0	0	16	76	69	0
YKL059C	0	0	73	24	0	0	57	0	56	0	0	0	85	0	7	0	0	0	0	0	0	38	1	0	0	0	0	10	0	0	0	0	505	0	0	18	0	0	36	0	148	45	0	41	0	0	125	0	0
YKL060C	1392	2959	2295	3519	5545	4458	1224	1013	3797	10759	2827	2994	1675	748	3412	12346	1869	6094	2410	887	1155	8904	1599	2103	3667	686	1696	437	2319	4801	1132	2229	2980	2322	8338	4814	3295	1050	3144	1258	2979	5574	1183	5518	7696	4526	13101	5218	2187
YKL061W	1	0	0	0	0	0	0	0	0	0	0	0	0	0	4	14	0	0	0	0	0	0	0	0	0	0	0	0	8	0	0	0	0	0	0	0	0	0	20	0	0	0	0	4	0	10	0	0	0
YKL062W	0	0	0	0	0	0	0	0	0	0	0	0	1	0	0	0	0	0	0	0	0	0	25	0	0	0	0	0	0	0	0	0	0	0	0	0	0	0	28	0	0	51	0	0	0	0	0	0	0
YKL063C	3	0	0	0	3	0	0	0	0	0	0	0	0	0	0	13	28	87	0	25	0	0	0	0	48	0	0	0	2	0	0	0	9	0	0	0	0	0	79	0	0	0	0	1	0	7	58	0	14
YKL064W	0	2	111	0	8	280	58	0	3	440	3	0	6	0	0	127	0	0	0	0	0	0	0	0	0	0	0	0	0	6	0	0	0	0	0	0	0	10	176	0	0	304	2	0	0	3	0	153	1
YKL065C	13	43	0	0	0	0	0	0	179	35	9	37	0	0	0	35	0	0	0	0	0	116	1	98	35	0	106	0	23	28	76	101	1	0	17	0	0	67	67	143	119	51	0	201	0	0	182	2	57
YKL066W	0	31	0	0	0	0	0	0	15	23	0	0	0	8	0	14	0	29	0	0	15	1	0	226	50	15	98	0	0	86	3	0	13	27	38	33	0	13	109	21	31	19	8	21	149	43	82	19	2
YKL067W	0	55	0	82	0	0	0	0	15	117	0	0	0	0	0	37	0	92	0	0	13	10	0	120	53	3	26	0	0	103	0	0	0	39	120	88	0	23	200	37	68	0	0	42	429	95	199	17	0
YKL068W	2	0	82	0	18	0	0	0	0	232	0	419	67	9	0	0	0	0	69	50	0	0	0	0	58	0	0	0	2	0	52	14	0	3	0	0	0	0	0	0	168	180	0	0	0	155	2	178	24
YKL069W	0	0	0	0	0	0	0	0	17	250	0	70	0	0	0	70	2	0	12	0	0	0	0	27	13	0	0	42	0	0	0	0	0	0	0	181	0	0	0	0	0	0	0	0	201	2	0	0	0
YKL070W	155	17	68	0	38	0	28	0	118	0	0	75	0	0	0	136	0	0	0	73	0	52	159	74	83	17	109	0	0	0	40	0	0	0	0	0	89	0	0	0	73	72	22	0	101	72	0	73	27
YKL071W	109	25	90	0	0	0	0	0	423	0	0	0	0	0	2	149	0	0	0	28	0	81	135	103	3	1	1	0	0	0	0	0	0	0	0	0	115	0	0	25	0	80	43	2	578	0	1499	1551	113
YKL072W	0	0	0	0	0	0	0	16	0	0	0	0	0	0	0	0	0	0	0	0	0	35	0	0	0	0	0	0	0	0	0	0	0	0	0	0	0	0	0	0	0	0	2	2	0	0	157	0	0
YKL073W	7	79	256	0	32	0	0	0	63	181	68	4	0	0	0	0	0	131	3	0	0	0	0	0	5	0	95	110	0	0	10	0	223	156	219	0	8	0	0	1	267	0	0	3	5	278	75	0	161
YKL074C	0	0	0	5	348	0	0	0	0	0	0	0	0	0	0	0	0	0	0	0	0	122	0	0	0	21	0	0	0	0	0	0	15	0	0	0	0	24	0	36	0	0	0	0	0	0	108	0	6
YKL075C	0	0	1	0	0	0	5	0	0	2	0	0	0	0	44	0	1	0	2	0	0	1	0	0	0	0	2	0	4	0	0	0	0	0	60	0	0	0	8	1	0	0	0	0	99	0	0	0	0
YKL076C	10	8	0	21	0	0	0	0	5	3	0	0	7	0	5	1	0	8	12	0	0	0	0	0	0	0	0	0	0	0	0	0	0	0	20	25	4	0	0	1	2	25	0	0	14	0	0	0	0
YKL077W	3	207	274	61	0	0	0	0	76	146	0	21	18	0	11	130	0	50	41	0	1	26	0	0	0	0	25	4	0	13	90	0	129	0	108	6	50	167	0	13	38	204	0	4	66	295	100	32	4
YKL078W	0	41	0	0	0	0	8	0	32	338	0	0	0	0	0	0	0	0	162	0	283	34	0	0	0	0	0	0	40	17	0	0	0	0	0	0	32	0	0	0	0	0	175	0	0	0	131	0	0
YKL079W	0	0	0	88	0	8	0	0	1	126	0	88	55	58	0	0	0	0	0	0	0	212	2	0	0	0	0	0	0	0	0	95	40	0	0	0	0	0	0	13	0	16	0	0	0	0	0	0	0
YKL080W	0	0	52	127	37	4	16	20	13	78	32	20	107	30	165	178	1	107	0	35	78	0	122	30	5	0	2	40	1	105	1	7	2	0	252	0	0	78	144	41	52	9	0	56	99	398	122	16	3
YKL081W	902	678	919	673	810	1077	1279	648	406	1456	916	1220	563	193	503	1977	736	1020	1233	371	125	1949	152	300	931	88	587	77	707	714	419	118	380	197	1340	94	635	395	666	359	304	276	128	781	763	782	2541	176	221
YKL082C	4	9	172	16	13	21	15	107	16	8	0	2	0	3	27	51	0	29	2	0	1	74	5	0	0	76	29	38	2	85	19	0	87	1	133	2	21	0	0	0	0	0	125	2	14	96	13	16	75
YKL083W	1	0	0	0	0	1	0	5	0	0	0	2	1	0	0	0	11	0	0	0	0	4	11	0	0	0	0	0	0	0	0	0	0	4	12	35	0	0	0	0	0	0	0	0	0	6	0	0	0
YKL084W	3	0	0	0	0	0	0	3	0	0	0	0	1	0	0	0	17	0	0	0	0	13	21	0	0	0	0	0	0	0	0	0	0	10	23	90	2	0	0	0	0	0	0	0	0	16	0	0	0
YKL085W	0	0	0	0	0	133	0	48	148	0	54	0	0	0	0	56	0	160	0	0	0	1	0	6	25	0	27	0	1	0	0	0	10	0	32	0	193	0	79	0	4	257	0	88	80	235	69	14	63
YKL086W	0	0	0	0	0	4	0	0	0	25	0	0	0	0	22	0	0	0	4	0	0	55	0	0	0	0	32	0	0	7	0	0	0	45	0	128	0	52	0	0	0	3	0	0	0	41	0	2	0
YKL087C	0	0	0	0	0	0	9	0	0	0	0	0	0	0	0	53	2	0	0	0	2	0	19	16	0	0	0	0	0	111	0	0	0	0	1	0	0	0	9	0	0	0	0	0	0	3	0	7	16
YKL088W	0	2	0	0	0	0	0	0	0	0	0	0	0	52	0	28	0	0	0	0	0	0	0	0	7	55	0	2	0	4	0	0	0	0	179	0	114	32	12	1	0	0	0	0	0	92	20	0	0
YKL089W	0	0	0	0	0	0	0	0	5	0	0	0	0	0	1	0	0	0	0	0	0	0	20	215	13	0	6	0	0	37	85	0	0	0	0	0	0	0	0	0	108	0	0	13	120	0	0	0	0
YKL090W	0	0	0	0	0	243	0	0	0	0	0	0	0	0	0	0	1	80	0	0	0	0	0	59	0	0	0	0	0	28	0	16	0	0	0	27	0	0	0	0	142	16	63	0	0	0	0	0	0
YKL091C	0	0	0	0	0	0	0	0	48	0	0	0	0	0	0	0	0	0	0	0	3	0	0	0	0	0	0	0	0	0	0	19	0	0	0	0	0	0	0	0	5	0	0	0	2	230	24	0	0
YKL092C	0	0	0	31	0	0	0	0	155	39	0	0	0	0	0	5	14	0	0	0	0	0	0	0	45	5	42	0	31	0	0	0	2	0	0	0	0	7	320	0	2	0	2	0	0	3	0	0	0
YKL093W	0	0	0	0	0	79	62	0	0	0	7	0	0	0	0	0	0	0	0	39	0	0	0	0	0	0	0	0	0	219	0	167	0	0	0	215	0	0	0	0	0	0	0	0	0	23	0	0	0
YKL094W	0	89	281	3	0	0	1	0	102	257	2	107	42	13	0	472	164	97	183	0	24	14	0	0	0	0	0	0	110	345	178	9	0	0	130	208	0	0	124	0	0	207	125	5	0	105	106	1	0
YKL095W	0	0	0	0	0	0	0	0	0	0	0	0	0	0	0	2	89	0	0	0	0	19	0	0	0	0	0	0	0	49	0	0	0	0	0	0	0	0	0	0	0	106	99	0	0	0	0	0	0
YKL096W	0	0	0	12	0	0	0	0	171	380	86	0	9	0	0	536	18	138	17	41	15	188	70	313	324	0	0	15	185	0	2	11	0	0	401	2	36	0	21	47	4	0	60	650	0	7	221	236	31
YKL097C	0	0	0	0	0	0	0	0	0	0	0	0	0	0	0	0	0	0	0	0	0	0	0	0	0	0	0	0	0	0	0	0	0	0	0	0	0	0	0	0	0	0	0	0	0	0	0	0	0
YKL098W	0	0	527	0	311	0	0	0	23	0	0	0	0	0	0	182	0	0	0	21	0	70	0	56	139	0	109	0	0	0	0	0	304	295	198	0	0	0	0	0	0	89	12	105	0	0	115	0	0
YKL099C	0	0	44	63	0	0	0	0	0	80	20	0	30	0	181	177	0	2	0	0	0	0	0	21	0	0	49	22	0	2	0	0	110	0	0	0	77	0	0	0	0	0	0	0	59	0	32	0	2
YKL100C	0	0	5	21	99	2	0	43	217	225	185	0	167	18	0	102	0	69	0	0	6	68	0	0	159	0	66	0	0	0	0	0	0	2	77	0	0	0	254	0	153	235	0	13	8	91	84	0	2
YKL101W	469	0	232	0	4	0	0	0	306	176	2	0	5	1	0	1	15	1	0	3	0	1	7	159	0	118	111	116	36	1075	65	0	0	49	0	414	0	0	0	3	128	22	33	941	226	483	0	0	4
YKL102C	0	0	0	0	0	0	0	0	0	0	0	0	0	0	0	0	0	0	0	0	0	0	0	0	0	0	0	0	1	0	0	0	0	0	0	0	0	0	0	0	0	0	0	0	0	0	12	0	0
YKL103C	0	0	0	0	18	0	0	0	8	0	0	0	0	10	19	0	0	0	0	74	0	0	172	20	21	0	60	0	0	0	0	24	104	125	0	281	0	0	142	17	162	18	0	13	142	54	0	21	30
YKL104C	2	0	0	260	373	223	73	0	0	162	0	0	18	22	50	0	0	0	5	35	2	0	0	0	0	0	0	0	7	53	12	0	2	120	122	142	0	1	233	5	37	20	0	9	4	220	4	175	6
YKL105C	0	4	0	0	0	127	0	7	0	0	0	15	1	0	6	0	39	0	0	2	0	0	1	0	198	0	0	0	71	0	0	0	0	0	0	0	0	0	0	0	44	0	123	55	20	45	0	0	0
YKL106W	0	2	19	4	0	0	0	0	1	0	0	0	4	0	0	77	0	0	84	0	0	0	0	0	0	0	0	0	0	224	40	0	0	82	279	0	0	2	9	0	0	0	0	0	0	0	0	0	82
YKL107W	0	0	0	0	0	0	0	0	28	0	0	0	0	0	11	0	0	0	0	0	0	0	0	0	0	0	0	0	0	0	0	0	0	0	1	0	130	0	0	0	0	0	0	0	0	0	0	39	0
YKL108W	0	0	0	0	0	0	0	0	0	86	0	0	1	0	0	0	0	3	0	0	0	0	0	0	11	0	0	0	0	29	0	0	0	0	0	0	0	0	0	0	0	0	0	2	106	0	0	0	0
YKL109W	0	0	0	0	0	0	0	0	0	0	0	116	0	0	0	1	0	0	80	0	0	0	0	0	6	0	93	24	157	0	0	0	0	0	0	2	0	0	0	0	0	0	0	26	0	0	0	0	0
YKL110C	0	95	0	129	93	0	0	0	0	161	4	0	107	0	0	6	0	0	0	0	0	142	0	3	0	0	17	0	0	4	0	69	0	0	0	0	0	0	0	0	0	0	0	0	0	0	0	0	0
YKL111C	0	0	0	0	4	0	0	0	19	0	0	0	0	0	0	0	6	9	0	3	3	4	9	3	5	0	0	0	0	0	0	0	25	0	0	0	0	0	3	0	0	0	8	0	0	0	1	0	0
YKL112W	0	0	0	55	0	0	0	0	218	66	0	0	54	0	1	0	53	10	0	30	25	146	54	121	0	0	2	0	0	0	0	0	270	0	108	0	0	0	200	0	0	0	1	0	0	0	38	0	0
YKL113C	0	90	0	45	0	29	0	0	0	0	0	0	0	0	0	0	0	0	0	8	0	0	0	0	110	0	154	0	278	91	0	0	727	301	0	0	0	2	176	3	191	5	32	423	209	0	17	128	35
YKL114C	0	0	130	0	0	0	359	0	0	291	2	0	6	0	18	150	0	0	0	0	0	0	0	0	36	0	1	0	0	57	30	0	0	0	80	1	0	22	2	0	0	0	0	36	172	0	0	94	2
YKL115C	0	0	0	0	0	16	27	0	0	1	0	0	0	0	0	0	0	0	0	0	0	0	0	0	0	0	0	0	0	0	0	0	0	0	0	0	0	0	0	0	0	0	0	0	0	0	0	0	0
YKL116C	0	0	0	0	125	0	102	0	0	0	0	0	0	0	0	0	0	0	0	0	0	0	0	0	0	0	0	0	0	0	0	0	0	0	0	0	0	138	0	0	0	0	0	0	0	0	0	0	46
YKL117W	8	11	344	186	225	82	32	11	168	444	63	6	183	9	19	531	105	95	37	7	87	143	110	75	72	46	11	14	135	132	0	15	169	18	114	5	32	73	17	6	233	92	10	58	32	323	214	65	39
YKL118W	0	0	0	0	0	0	0	0	0	0	0	0	0	0	0	0	0	0	0	0	0	0	0	0	0	0	0	0	0	0	0	0	0	0	0	0	0	0	0	0	0	0	0	0	0	0	0	0	0
YKL119C	0	0	0	2	0	84	2	80	4	54	84	33	6	10	0	0	0	67	0	0	0	0	0	18	0	0	0	0	0	6	0	2	0	0	33	0	0	0	26	0	0	0	57	40	4	0	12	0	0
YKL120W	0	0	0	0	169	0	0	0	0	0	0	0	16	6	0	124	0	0	0	0	0	0	0	0	0	56	0	0	0	0	0	13	0	0	211	0	0	0	0	3	6	0	0	0	0	0	0	0	0
YKL121W	0	0	0	0	120	0	0	0	0	0	0	0	0	0	0	0	0	0	0	0	0	0	0	0	0	0	0	0	0	0	0	0	0	0	0	0	0	0	23	35	0	0	0	55	0	11	8	0	0
YKL122C	131	0	15	0	6	36	0	0	42	43	0	3	0	0	0	105	2	7	9	0	4	35	1	4	103	0	3	2	0	50	15	0	0	53	16	2	5	3	19	2	21	1	47	9	8	13	14	0	0
YKL123W	0	0	0	0	0	0	0	0	0	11	0	0	0	0	0	1	0	0	0	0	0	0	12	0	0	0	0	0	0	0	0	0	0	0	0	0	0	0	0	0	0	15	0	0	0	0	0	0	0
YKL124W	0	0	0	0	0	0	0	0	0	24	16	0	0	0	0	0	0	0	0	0	0	0	25	0	0	0	0	0	0	0	0	0	0	0	0	0	0	0	0	0	0	10	0	0	0	0	0	0	0
YKL125W	1	0	0	4	913	4	21	0	0	0	7	0	0	7	45	0	0	0	5	0	11	0	0	89	0	0	0	0	0	3	0	0	24	0	14	0	66	0	0	0	0	0	5	150	0	0	0	0	0
YKL126W	0	2	0	13	0	0	0	34	167	251	569	83	36	0	0	0	13	75	22	123	135	39	173	32	176	0	0	10	0	0	0	0	0	1	77	27	87	0	123	0	18	103	0	111	139	8	106	293	0
YKL127W	0	0	0	0	93	2	0	0	0	64	47	4	0	0	0	202	101	15	25	0	0	5	0	0	0	0	1	2	0	0	54	0	0	0	3	0	3	0	151	0	13	10	0	148	0	4	70	0	0
YKL128C	65	0	40	0	128	0	0	60	0	0	24	0	0	4	51	38	0	35	128	113	6	0	0	0	293	1	331	21	0	264	0	0	0	0	127	0	6	7	224	55	0	0	59	0	248	242	156	0	0
YKL129C	2	0	213	0	2	0	0	0	0	69	0	77	31	45	0	143	0	1	160	0	0	5	190	0	20	0	0	0	0	0	61	0	0	0	0	10	0	0	16	0	302	0	3	0	0	11	10	20	49
YKL130C	25	0	0	0	0	0	0	3	0	7	0	0	24	0	0	50	0	62	0	64	0	0	0	0	0	0	0	0	0	0	19	0	0	0	139	0	0	0	0	2	0	0	0	0	0	0	23	9	0
YKL131W	1	0	0	0	0	0	0	0	0	0	0	0	0	0	0	0	0	0	0	0	0	0	0	0	0	0	0	0	0	0	0	0	0	0	0	0	0	0	0	6	0	0	0	0	0	0	0	0	0
YKL132C	0	0	0	0	0	0	0	0	0	0	0	0	0	0	0	0	0	0	0	0	0	0	0	0	0	0	0	0	0	0	0	0	0	0	0	0	0	0	0	110	0	0	0	0	0	0	0	0	0
YKL133C	0	0	0	0	0	0	0	0	0	0	0	0	0	0	0	0	0	0	0	0	0	0	0	0	0	0	0	0	0	0	0	0	0	0	0	0	0	0	0	0	0	0	0	0	30	0	0	0	0
YKL134C	0	0	0	202	0	0	0	0	0	0	0	0	0	0	0	15	20	10	0	0	0	0	0	6	0	0	0	0	0	0	0	0	0	0	0	0	0	0	21	0	0	0	0	0	0	0	207	0	0
YKL135C	3	0	0	168	4	0	0	209	0	0	0	0	6	0	383	67	0	0	0	0	0	0	6	0	0	0	0	0	0	0	0	0	0	0	0	0	0	0	0	0	4	0	3	0	31	0	165	66	8
YKL136W	0	0	0	3	0	0	0	10	0	0	9	10	0	0	1	9	11	0	0	0	0	0	0	5	3	0	0	0	4	1	0	3	0	4	0	0	0	0	0	0	0	10	0	3	1	6	3	0	0
YKL137W	14	0	0	8	0	0	0	22	5	0	0	10	0	0	0	36	28	0	0	0	0	0	0	4	3	0	0	0	2	0	0	8	0	14	0	0	0	0	0	0	10	15	0	9	9	3	27	0	0
YKL138C	0	0	51	0	0	0	0	32	0	6	0	15	42	0	0	0	2	23	0	0	0	0	0	0	12	0	0	0	0	62	11	0	0	0	21	25	36	0	143	0	45	14	6	46	0	47	53	13	0
YKL139W	0	0	0	200	1	0	0	0	0	0	0	0	0	0	0	17	3	187	176	0	1	2	0	3	6	0	3	0	0	0	1	0	0	0	56	0	0	0	0	0	0	0	0	3	0	0	73	3	0
YKL140W	0	0	0	25	0	0	0	0	0	0	0	0	0	0	0	0	0	0	0	0	0	0	0	0	0	0	0	0	0	0	0	0	0	0	8	0	0	41	0	0	0	66	0	9	0	0	0	0	0
YKL141W	0	4	0	35	0	0	0	117	0	0	0	0	0	0	8	72	0	60	0	15	0	27	6	16	79	0	0	25	0	0	0	0	0	0	82	0	128	1	0	0	0	203	151	0	0	20	20	0	0
YKL142W	97	113	49	29	55	181	58	0	98	0	14	0	0	0	73	69	1	0	0	51	4	28	0	0	5	0	4	0	30	0	0	40	232	0	0	370	0	38	126	0	22	111	276	0	0	4	0	71	88
YKL143W	0	0	0	5	99	0	16	23	26	40	185	36	45	5	13	125	0	0	66	0	77	493	140	0	0	0	81	36	0	10	54	0	0	0	0	0	535	0	0	25	0	0	0	47	60	27	107	0	0
YKL144C	0	0	12	166	0	0	41	0	8	0	6	0	16	0	9	0	0	0	78	0	63	57	0	0	0	0	16	0	0	0	0	0	6	0	216	66	0	0	0	0	0	51	2	0	47	0	0	105	0
YKL145W	129	6	268	28	3	219	17	53	3	319	2	14	138	141	4	88	418	231	0	15	0	0	0	321	1	0	5	137	0	100	30	32	0	295	9	1	7	55	7	16	0	40	2	402	35	0	165	131	6
YKL146W	0	220	0	25	0	60	2	0	0	0	51	0	3	0	0	26	0	0	0	218	111	332	0	2	0	15	0	0	0	0	0	154	0	0	0	743	0	0	0	0	185	70	0	8	0	0	0	7	2
YKL147C	0	0	0	0	0	0	0	0	0	0	0	0	0	0	0	0	0	0	0	0	0	0	0	0	0	0	0	0	4	0	0	0	0	0	0	0	0	0	0	0	0	0	0	0	0	0	0	0	0
YKL148C	0	0	596	23	0	0	0	0	1	44	0	3	0	0	7	0	0	0	0	4	0	0	0	0	26	0	0	0	0	0	0	0	130	0	0	0	43	0	0	0	0	25	0	0	0	0	0	0	0
YKL149C	0	0	0	0	60	0	0	0	11	0	0	0	0	0	22	6	0	0	0	1	73	10	0	0	0	0	0	0	0	0	0	0	0	0	0	0	208	0	0	0	0	23	6	0	0	3	0	1	0
YKL150W	29	0	0	0	0	100	250	17	0	0	0	0	6	0	0	108	0	39	0	0	0	0	0	0	0	0	0	0	22	0	1	1	0	0	80	1	33	0	23	0	0	51	12	54	0	76	0	0	4
YKL151C	25	0	0	0	0	0	0	0	0	70	78	0	1	0	0	0	0	0	0	0	0	0	0	0	0	0	0	0	0	0	0	64	0	0	0	0	0	0	15	13	0	0	0	0	0	2	0	0	8
YKL152C	350	830	290	640	973	518	704	399	587	1504	703	570	332	86	575	1920	466	1264	321	237	189	1314	561	474	620	84	516	160	309	920	350	346	992	1189	1641	1257	512	849	1044	849	945	1085	441	1072	1397	828	2466	1502	868
YKL153W	131	205	294	304	283	222	197	207	224	388	288	203	94	56	129	351	104	430	204	125	119	366	261	178	260	30	235	88	114	225	95	151	209	275	444	353	238	174	329	108	207	378	131	375	316	293	603	306	183
YKL154W	39	0	173	0	0	0	20	0	50	133	110	0	126	0	0	0	0	0	0	16	41	0	36	0	0	0	0	1	4	0	11	0	0	0	9	0	0	60	310	0	0	39	0	125	0	0	197	0	0
YKL155C	0	0	0	4	4	0	0	0	91	0	178	0	0	0	24	0	0	0	0	0	0	0	2	0	0	0	0	8	1	0	0	0	0	0	0	0	0	0	19	0	0	0	0	0	0	0	82	327	0
YKL156W	79	9	81	19	53	103	33	36	13	25	18	29	41	10	55	21	62	48	13	26	37	34	64	5	45	2	34	24	12	28	76	17	83	12	79	257	59	7	13	6	22	73	24	58	73	65	51	19	4
YKL157W	1	153	186	0	63	0	7	0	52	293	325	170	118	0	138	153	0	174	294	7	6	0	88	67	15	0	0	17	0	2	124	239	84	0	16	0	12	51	269	0	72	140	128	91	71	28	84	92	13
YKL159C	0	3	0	0	0	38	0	0	81	61	157	0	72	0	36	0	0	0	9	0	0	0	0	0	3	0	0	0	0	0	0	0	0	28	39	0	40	0	0	0	73	0	0	0	0	0	15	0	0
YKL160W	137	102	190	132	36	92	118	105	41	99	168	47	29	49	203	108	5	85	108	91	36	166	88	3	132	31	0	19	27	94	63	107	15	122	118	211	460	37	166	2	147	150	135	100	52	100	87	7	77
YKL161C	0	0	0	0	0	0	0	0	0	0	0	0	0	22	0	0	0	0	0	0	0	0	0	0	0	0	71	0	0	0	363	0	3	0	0	0	0	0	151	0	1	193	0	0	0	0	4	0	0
YKL162C	0	0	0	0	0	0	0	0	0	0	0	0	0	0	0	0	0	0	0	0	0	0	0	0	0	0	0	0	0	0	0	0	0	0	0	0	0	0	0	0	0	0	0	0	0	0	0	0	0
YKL163W	0	0	0	0	0	0	0	0	0	0	0	0	0	0	0	0	0	0	0	0	0	0	0	0	0	0	0	0	0	0	0	2	0	0	0	0	0	1	0	0	0	18	0	61	0	0	0	0	0
YKL164C	1	0	0	1	0	0	0	0	0	0	0	0	0	0	110	0	0	0	0	0	0	0	0	0	0	0	0	0	0	8	0	4	0	1	0	0	0	303	494	62	83	7	0	0	0	0	0	0	86
YKL165C	0	0	9	5	0	0	0	0	0	0	0	0	0	0	3	0	0	142	0	2	7	0	3	0	0	0	15	0	0	0	0	0	0	0	1	0	0	0	370	0	0	0	1	101	24	0	138	0	0
YKL166C	0	0	0	0	104	0	0	0	0	133	79	0	0	0	0	0	0	53	4	0	76	0	0	0	0	0	0	0	0	0	76	0	0	11	46	0	35	0	0	85	0	0	44	37	13	149	0	0	0
YKL167C	0	17	0	0	0	0	0	0	0	0	19	0	1	1	0	41	0	28	0	0	0	0	25	0	0	0	0	0	0	64	0	0	0	11	51	0	0	0	0	0	84	0	0	0	23	0	0	0	0
YKL168C	2	255	0	0	0	0	0	0	0	0	0	0	0	5	0	94	0	0	0	0	0	50	0	0	0	0	0	0	0	0	0	0	0	0	0	0	0	0	0	0	0	0	0	0	0	0	0	0	0
YKL169C	0	0	0	2	0	0	0	0	4	2	0	0	1	0	1	0	0	0	0	0	0	0	0	0	0	0	0	0	0	0	0	0	0	0	2	0	0	0	0	0	0	0	0	0	0	4	0	0	0
YKL170W	0	0	0	9	0	0	0	0	3	5	0	0	4	0	0	0	0	0	0	0	0	0	0	0	0	0	0	0	0	0	0	0	0	0	0	0	0	0	0	0	0	0	0	4	0	5	0	0	0
YKL171W	0	53	0	0	0	0	0	0	0	0	0	0	0	0	0	208	0	0	0	0	23	0	0	0	0	0	0	0	0	0	316	0	2	0	0	12	0	0	390	0	0	0	0	0	0	0	44	0	0
YKL172W	26	33	72	69	33	49	45	194	0	74	93	2	0	1	4	155	4	21	164	2	1	72	36	5	10	7	24	76	1	20	2	0	49	69	31	16	14	64	65	3	2	23	107	65	27	0	152	129	16
YKL173W	33	0	0	2	0	0	0	0	0	0	176	0	68	0	0	0	100	0	0	5	0	0	0	0	0	0	5	3	202	5	0	0	0	0	396	0	0	0	0	0	0	2	0	6	0	0	0	149	0
YKL174C	505	11	15	7	3	3	0	0	0	155	36	1	0	0	7	6	0	0	0	0	14	4	4	0	0	0	121	0	0	0	22	0	0	1	0	2	248	0	0	0	5	22	31	197	0	1	0	7	0
YKL175W	463	133	344	295	59	89	0	1	0	1	488	113	0	0	68	0	0	0	0	0	0	0	42	0	1	0	0	0	2	0	420	0	121	35	42	0	14	0	0	0	68	88	0	60	0	172	84	73	0
YKL176C	0	0	0	39	89	0	0	0	0	337	279	0	14	14	0	0	0	2	10	0	0	0	0	0	30	7	11	54	49	0	0	2	0	0	263	0	0	0	176	29	0	0	71	0	150	14	0	44	213
YKL177W	0	0	0	0	1	0	5	0	0	0	0	0	0	0	0	0	0	0	0	0	0	0	0	0	0	0	0	0	0	0	0	0	0	0	0	0	0	0	0	0	0	0	0	0	0	0	0	0	0
YKL178C	672	0	0	22	1	57	265	449	0	0	175	75	18	5	162	0	117	3	456	0	53	39	0	0	0	0	40	0	20	0	0	60	0	0	0	2	111	37	81	7	0	104	0	44	0	0	121	0	24
YKL179C	1	0	0	22	0	58	0	114	0	0	151	0	0	0	0	0	0	0	0	0	0	0	18	0	2	0	25	21	8	82	6	121	0	2	27	0	0	0	60	0	0	43	0	0	125	0	0	6	18
YKL180W	308	213	56	172	238	296	244	138	148	385	580	142	215	143	80	722	107	348	210	44	67	581	8	22	147	67	255	46	87	200	274	103	162	444	330	349	169	102	190	39	126	95	87	293	291	270	371	217	94
YKL181W	10	0	425	161	5	369	775	174	352	433	688	33	601	167	2	185	0	109	247	196	81	504	74	28	0	0	124	0	1	83	292	327	333	0	491	10	2	23	210	0	158	121	14	48	379	234	258	29	41
YKL182W	1353	589	1219	382	997	291	390	278	7	1962	871	1362	606	153	1680	531	99	614	501	126	304	788	361	106	61	124	732	454	125	713	377	504	178	101	331	472	6	67	307	4	291	473	43	67	81	324	135	177	75
YKL183W	6	0	410	0	13	0	0	0	91	0	0	0	91	0	0	179	0	73	116	14	0	0	0	0	0	0	0	109	175	0	285	0	26	0	0	0	0	14	0	0	0	37	0	85	0	0	0	131	0
YKL184W	0	0	0	0	0	258	18	2	43	0	124	36	184	4	0	100	8	195	32	19	0	0	0	13	0	0	0	0	40	0	70	0	0	0	0	0	169	0	0	7	0	114	0	10	155	40	116	221	112
YKL185W	0	0	0	0	0	0	0	0	0	0	0	0	0	0	2	0	0	0	0	0	4	0	0	0	0	0	0	0	0	0	0	0	0	0	0	0	0	19	0	0	42	0	0	0	0	4	0	6	0
YKL186C	0	6	0	38	0	0	14	0	11	13	0	0	0	0	0	0	0	1	0	0	0	37	0	0	0	2	2	0	0	2	0	0	0	0	0	0	0	2	30	0	0	46	9	0	53	0	0	25	0
YKL187C	0	0	0	0	0	0	0	0	0	0	0	0	0	0	0	0	0	0	0	0	0	0	0	0	0	0	0	0	0	0	0	0	0	0	0	0	0	0	0	0	110	0	0	0	0	0	0	0	0
YKL188C	0	0	0	0	0	0	102	6	0	0	0	0	0	0	0	0	0	0	0	0	0	0	0	0	0	0	0	0	0	0	0	0	0	0	0	0	0	0	0	0	0	0	0	0	0	0	0	0	0
YKL189W	0	115	0	0	0	0	0	0	0	53	0	22	0	0	0	0	0	0	0	0	0	0	0	0	129	0	0	0	0	0	0	0	0	0	0	0	0	0	20	0	0	0	0	0	0	0	0	0	0
YKL190W	0	0	0	0	1	184	1	0	49	0	3	185	0	3	11	106	63	156	41	8	1	2	0	0	0	0	13	0	0	84	0	21	1	103	12	0	135	2	6	33	0	174	272	167	79	76	100	8	26
YKL191W	196	379	90	226	0	0	170	0	97	593	252	285	180	0	4	14	112	5	0	0	4	182	0	0	0	0	56	0	0	0	0	0	0	0	219	0	29	129	157	0	0	0	0	0	6	0	105	8	0
YKL192C	102	269	104	262	6	247	264	31	193	39	287	429	207	308	468	335	0	150	225	196	10	516	87	225	24	0	49	0	750	151	3	471	139	219	26	1441	153	106	228	1	91	184	27	191	27	182	503	463	100
YKL193C	3	119	24	6	10	0	0	0	0	0	0	39	0	0	0	12	0	0	0	0	0	47	21	0	0	0	0	1	0	0	0	0	0	0	0	15	0	0	0	0	2	72	0	1	2	1	0	0	0
YKL194C	0	0	0	0	0	0	0	0	2	0	0	61	0	0	0	0	0	56	0	0	0	0	0	0	0	0	0	2	0	0	0	0	0	0	0	0	0	0	0	0	0	0	7	0	0	2	0	0	0
YKL195W	0	33	42	16	4	2	1	17	301	0	19	86	27	4	1	166	38	2	0	0	0	22	18	0	0	0	1	0	3	44	60	0	0	0	128	0	11	6	70	19	3	39	243	45	25	109	115	116	95
YKL196C	57	150	28	21	128	1	2	54	0	0	72	3	50	40	151	424	75	224	1	0	0	0	21	0	73	0	149	25	2	88	83	0	2	8	147	65	112	14	160	2	53	150	75	0	22	73	161	120	44
YKL197C	0	0	0	0	0	0	0	0	0	29	0	0	0	16	0	0	1	0	0	0	0	0	0	0	0	0	0	0	0	0	0	0	0	23	0	0	0	0	2	0	0	0	0	63	0	0	0	0	0
YKL198C	0	0	0	0	0	0	0	0	16	0	169	2	0	0	0	0	0	0	0	0	0	0	0	0	31	7	0	0	0	0	0	0	0	0	0	0	0	0	0	80	176	130	0	0	0	20	305	0	96
YKL201C	180	0	0	0	7	5	0	0	0	0	0	0	0	0	0	0	0	0	0	0	9	46	43	0	0	0	0	0	0	0	0	0	0	0	0	0	0	0	45	0	6	70	106	247	0	0	0	45	0
YKL202W	2	0	0	0	0	0	0	0	0	0	0	0	2	0	0	0	0	2	0	0	0	0	0	0	0	0	0	0	0	0	0	0	0	0	0	0	0	14	0	0	0	0	0	0	0	7	0	0	0
YKL203C	292	684	33	455	90	306	0	0	0	1	1	0	69	0	256	0	0	15	4	0	0	567	0	181	0	0	0	144	0	0	0	9	0	292	0	81	6	0	244	0	635	306	137	42	0	0	684	2	117
YKL204W	0	7	10	0	1	2	18	2	25	0	0	0	8	0	11	124	126	4	0	86	52	0	0	180	0	0	0	0	1	0	9	0	24	0	2	208	1	24	0	0	11	0	1	112	0	0	116	0	0
YKL205W	147	0	0	41	6	0	36	0	0	154	0	0	101	0	3	67	0	19	31	0	4	37	0	10	0	2	0	0	0	0	0	61	0	0	0	0	78	0	111	0	0	0	0	102	0	0	54	4	0
YKL206C	0	0	0	3	0	0	0	0	3	0	0	9	0	0	0	0	0	0	0	0	0	76	0	139	0	0	4	0	0	108	0	0	0	7	31	0	0	0	0	0	0	1	0	108	0	0	0	1	0
YKL207W	81	90	21	137	342	0	4	107	113	281	166	176	243	0	0	139	0	19	2	0	0	163	0	0	0	0	119	0	118	184	0	0	176	364	2	439	0	28	56	2	0	398	0	311	0	30	28	267	227
YKL208W	0	0	0	0	0	0	0	0	0	15	0	0	0	0	0	24	0	0	0	0	0	0	0	0	0	0	0	0	24	0	0	0	76	0	0	0	26	0	0	0	0	0	0	0	0	0	0	0	0
YKL209C	0	2	505	0	0	24	0	0	4	0	0	0	0	0	0	0	0	0	0	0	0	0	0	0	0	0	0	0	57	0	0	0	0	0	0	0	0	0	0	0	0	0	155	0	0	12	0	0	0
YKL210W	0	18	27	162	15	58	55	100	47	333	47	44	15	0	29	430	60	128	51	86	3	0	0	60	0	0	215	2	0	235	58	17	285	215	278	45	131	355	53	33	48	73	92	77	44	89	420	24	261
YKL211C	0	0	0	0	2	0	0	0	0	0	0	0	1	0	0	0	0	0	0	0	0	0	0	0	0	0	0	0	0	23	0	0	0	0	0	13	0	0	0	0	0	5	0	0	9	4	2	0	0
YKL212W	7	0	3	0	382	11	9	0	0	87	0	0	0	0	0	0	61	275	5	0	0	264	0	0	15	30	0	0	0	0	2	0	0	0	0	6	0	5	28	40	6	0	0	0	2	0	224	1	4
YKL213C	0	0	0	0	0	0	0	0	0	19	0	0	2	0	0	0	39	0	0	0	0	0	0	0	0	0	2	0	38	0	0	0	0	0	31	284	0	0	0	37	6	84	0	55	0	97	42	0	140
YKL214C	0	4	0	29	0	0	125	0	3	0	3	0	4	0	0	5	0	0	0	0	0	0	2	0	75	0	0	0	103	0	0	0	82	0	0	0	28	0	0	0	74	0	0	69	39	0	32	11	0
YKL215C	0	0	0	0	0	0	0	0	0	7	0	0	2	0	0	0	0	0	0	0	0	0	0	0	0	0	0	0	0	0	0	0	0	0	0	260	105	7	0	2	0	0	0	0	0	0	0	0	0
YKL216W	152	421	560	637	424	184	126	207	188	1475	514	658	94	72	295	1256	137	410	287	378	314	189	305	91	417	149	352	76	188	769	385	45	103	403	419	612	415	118	252	27	99	251	144	160	498	192	530	0	0
YKL217W	0	0	6	0	0	0	2	0	0	0	0	0	0	0	0	0	0	22	0	0	1	0	0	0	0	0	0	0	0	0	0	131	0	0	0	0	0	0	0	0	0	5	35	15	0	0	0	0	0
YKL218C	0	11	0	0	125	0	0	0	0	0	0	0	0	8	0	0	0	0	0	0	0	0	0	1	2	0	16	0	0	0	0	0	0	0	0	0	0	4	0	0	0	167	0	7	60	0	0	0	2
YKL219W	0	0	0	0	0	0	0	0	0	0	1	0	0	0	0	78	0	0	0	0	0	0	0	43	0	0	0	0	0	27	0	0	0	0	0	0	0	0	91	0	18	0	0	0	0	0	17	0	0
YKL220C	0	0	0	0	0	0	0	0	0	0	0	0	0	0	0	0	0	0	309	0	0	0	0	0	0	0	0	101	0	0	0	0	0	0	0	0	0	0	0	0	0	0	0	0	0	0	0	0	0
YKL221W	0	0	0	0	0	0	0	0	0	0	0	0	0	0	0	0	0	0	0	0	0	0	0	0	0	0	0	0	0	0	0	0	0	0	0	0	0	0	0	0	0	0	0	0	0	0	0	0	0
YKL222C	0	221	0	0	0	0	130	0	16	0	0	249	0	0	0	0	0	0	0	0	0	0	0	0	72	0	0	0	0	0	0	0	0	0	0	0	0	202	53	1	0	8	0	0	0	0	0	0	0
YKL223W	0	0	0	0	0	0	0	0	0	0	0	0	0	0	0	0	0	0	0	0	0	0	0	0	0	0	0	0	0	0	0	0	0	0	0	0	0	0	0	0	0	0	0	0	0	0	0	0	0
YKL224C	0	0	0	0	0	0	0	0	0	0	0	0	0	0	0	0	0	0	0	0	0	0	0	0	0	0	0	0	0	0	0	0	0	0	0	0	0	0	0	0	0	0	0	0	0	0	0	0	0
YKL225W	0	0	0	0	0	0	0	0	0	0	3	0	0	0	0	0	0	0	0	0	0	0	0	0	0	0	0	0	0	0	0	0	0	0	0	0	0	0	0	0	0	0	0	0	0	0	0	0	0
YKR001C	12	1	18	16	3	10	41	154	10	50	47	179	54	0	71	272	9	0	0	45	2	192	51	274	1	0	0	56	8	7	47	7	90	111	71	52	42	0	175	2	373	6	139	193	187	31	279	151	286
YKR002W	43	0	1	0	7	0	0	0	256	151	0	2	0	0	0	0	5	3	0	28	0	28	4	0	7	2	0	0	12	0	0	0	0	373	0	0	0	9	153	0	2	13	0	2	0	0	133	6	3
YKR003W	0	0	4	111	105	0	0	1	0	0	5	0	4	9	73	0	0	244	56	0	1	2	10	0	0	0	247	0	0	0	13	151	0	153	161	0	0	4	184	12	34	6	0	107	1	0	105	70	0
YKR004C	0	0	0	2	1	11	0	36	0	0	27	0	0	63	1	0	0	3	1	8	0	0	1	0	0	0	0	0	0	0	0	1	0	1	1	0	0	1	1	1	0	0	0	2	208	0	2	0	0
YKR005C	0	0	0	0	0	0	185	0	0	0	0	0	0	0	0	0	0	0	0	0	0	0	0	0	0	0	0	0	0	0	0	0	0	0	0	0	0	0	0	0	0	0	46	0	0	0	0	0	0
YKR006C	23	0	0	0	0	0	112	0	0	144	192	0	0	0	21	0	0	18	0	56	0	0	0	0	0	0	0	0	0	4	34	0	0	0	0	0	0	16	112	80	7	10	0	2	37	3	46	0	6
YKR007W	3	0	60	0	0	0	21	0	0	0	32	0	0	18	0	37	0	73	0	0	5	0	0	0	0	0	0	0	0	0	0	0	50	0	56	0	0	0	34	0	1	39	50	4	0	0	37	43	0
YKR008W	27	25	0	35	7	65	0	69	0	17	1	0	0	112	0	157	0	0	2	0	7	6	5	0	0	1	0	0	5	0	63	0	0	0	39	0	0	5	2	0	11	0	113	231	365	0	0	0	86
YKR009C	200	0	0	0	0	0	0	0	0	0	0	0	6	0	0	0	0	0	0	0	0	0	0	0	0	0	0	0	0	0	0	0	0	0	0	0	0	0	16	0	0	44	0	0	0	0	2	0	0
YKR010C	0	6	0	0	0	0	0	0	1	0	0	0	2	0	0	0	0	0	0	0	0	50	0	0	17	14	0	0	0	0	0	0	0	0	0	0	0	0	91	0	0	0	2	31	104	0	0	0	0
YKR011C	0	0	0	0	91	0	0	0	0	56	0	93	0	0	0	0	0	0	0	16	0	0	0	109	30	0	0	3	9	0	0	0	0	0	13	0	0	0	21	16	0	15	0	13	0	220	29	0	0
YKR012C	0	7	1	0	0	0	0	0	0	1	10	0	0	0	0	0	0	0	0	0	0	0	0	0	0	0	0	0	0	0	0	0	0	0	0	0	0	0	0	0	0	0	0	0	0	0	0	0	75
YKR013W	0	25	0	0	0	0	0	0	0	15	0	0	0	0	0	0	0	0	0	0	0	0	0	0	0	0	214	0	0	0	0	0	0	102	0	389	0	0	0	0	0	0	0	116	0	0	0	0	102
YKR014C	0	34	0	0	0	0	0	60	5	53	0	0	0	0	5	60	0	4	0	0	0	0	28	0	0	1	0	0	0	0	1	0	0	0	0	0	3	12	27	7	0	0	0	31	0	0	0	0	0
YKR015C	0	0	0	0	0	0	0	0	29	0	37	0	0	0	0	0	0	0	0	0	0	0	0	0	0	0	0	0	0	0	0	0	0	20	0	0	0	0	0	0	2	70	48	0	0	0	0	0	147
YKR016W	0	39	6	2	1	4	0	31	60	13	0	39	44	0	0	78	0	0	0	13	0	0	0	0	59	2	0	0	0	0	0	0	286	0	79	0	0	0	26	0	0	147	0	15	0	42	26	0	0
YKR017C	0	0	0	0	0	0	0	0	0	0	0	0	0	0	0	0	0	6	121	0	0	0	0	0	0	0	0	0	0	0	0	0	0	0	0	0	0	0	0	0	0	0	0	0	0	0	0	0	0
YKR018C	1	0	31	7	16	662	19	0	0	154	0	0	19	0	165	226	9	0	0	43	0	0	0	254	0	0	0	0	3	0	0	0	0	67	78	0	0	20	352	0	2	14	7	0	16	4	0	0	1
YKR019C	0	0	0	67	0	438	0	0	0	0	0	49	104	0	339	0	0	0	0	0	0	0	0	0	0	0	0	0	0	0	0	0	0	397	0	0	0	0	0	55	0	4	0	0	0	0	0	0	1
YKR020W	0	109	0	0	0	0	18	0	24	67	2	0	0	0	0	41	0	0	0	0	0	0	0	0	16	0	0	8	0	170	0	0	0	80	0	0	0	0	0	0	0	0	0	0	2	0	39	0	0
YKR021W	0	0	0	4	54	0	2	0	0	0	0	0	0	0	0	196	0	0	0	0	0	0	7	0	0	0	0	0	0	0	0	0	0	9	0	0	0	0	0	0	0	0	0	3	0	0	0	0	0
YKR022C	4	0	0	0	0	0	93	0	0	0	73	0	0	0	0	0	0	19	41	0	19	0	2	0	0	0	0	0	0	0	0	44	0	0	114	0	0	0	0	0	14	0	0	70	0	0	4	0	0
YKR023W	0	0	24	0	143	0	2	0	0	24	1	0	4	70	0	0	82	15	0	0	9	0	0	0	0	0	0	0	25	2	24	44	152	85	0	26	85	0	83	8	4	12	0	49	6	0	0	13	8
YKR024C	41	322	3	67	315	0	108	4	3	0	11	2	138	16	2	191	153	106	182	0	0	0	0	0	0	22	0	0	355	42	0	0	0	289	0	0	0	0	0	1	0	0	164	0	0	0	124	281	0
YKR025W	1	0	1	12	26	306	2	72	28	63	213	32	2	6	0	241	8	249	0	0	0	392	3	31	0	5	18	98	65	2	0	0	305	8	32	7	133	0	0	93	0	0	0	10	115	25	0	0	0
YKR026C	0	0	3	79	207	0	0	110	157	153	107	26	15	0	0	67	17	6	0	0	0	0	5	181	0	0	115	0	0	63	0	0	159	20	0	13	0	0	0	7	0	0	3	0	0	16	0	0	3
YKR027W	119	204	21	0	0	450	0	0	0	1	0	482	190	0	0	0	275	0	0	0	0	0	198	363	270	0	0	0	0	0	0	0	0	0	86	0	528	0	7	0	0	14	0	0	106	0	0	0	0
YKR028W	0	0	0	203	232	2	0	66	0	152	0	1	235	0	0	0	30	45	0	135	13	0	0	0	36	0	15	0	0	201	0	0	5	0	0	12	327	5	0	41	155	93	2	0	0	114	67	0	175
YKR029C	12	0	0	0	0	53	192	0	1	241	0	0	0	8	0	304	3	0	0	0	0	0	0	23	0	0	0	0	8	0	23	26	0	0	0	0	366	0	0	0	0	3	0	1	0	0	0	14	0
YKR030W	0	0	0	0	0	0	0	92	0	0	10	0	0	0	0	0	63	17	0	0	19	0	0	0	0	0	0	0	0	25	0	2	26	13	121	0	0	27	61	0	19	1	0	46	0	45	77	0	0
YKR031C	0	0	0	0	264	0	0	0	0	0	0	0	0	0	0	8	0	161	154	0	0	0	0	22	0	6	128	0	170	0	10	85	100	0	4	6	0	0	209	0	152	211	81	0	24	0	32	229	0
YKR032W	0	0	0	0	0	0	0	0	0	0	0	0	0	0	0	0	0	0	0	0	0	0	0	0	0	0	0	0	0	0	0	0	0	0	0	0	0	0	0	0	0	0	0	0	0	0	0	0	0
YKR033C	0	0	0	0	0	0	0	0	0	0	0	0	0	0	0	0	0	0	0	0	0	0	0	0	0	0	0	0	0	0	0	0	0	0	0	0	0	0	0	0	0	0	0	0	0	0	0	0	0
YKR034W	0	0	0	0	0	0	0	0	0	0	0	0	0	0	0	0	0	0	0	0	0	0	0	0	0	0	0	0	0	0	0	0	0	0	0	0	0	0	0	0	0	0	0	0	0	0	0	0	0
YKR035C	0	0	0	1	0	0	0	1	0	1	0	0	0	0	1	0	0	0	0	0	0	0	0	0	0	0	0	0	0	0	0	1	0	0	0	0	0	0	6	0	1	0	0	0	0	4	1	0	2
YKR036C	0	0	0	136	0	69	0	28	0	110	0	0	0	0	0	211	21	0	0	0	0	0	0	83	0	0	0	0	0	0	0	57	0	0	50	0	24	0	211	0	0	39	0	0	0	357	0	0	36
YKR037C	0	0	0	66	0	0	0	0	166	80	0	0	0	0	10	133	2	0	0	0	0	17	0	0	24	0	0	0	0	0	0	0	0	0	0	32	101	0	0	0	54	0	0	0	0	0	54	0	0
YKR038C	0	361	0	73	0	0	67	0	231	0	0	81	0	0	0	0	0	67	0	0	0	0	18	0	0	0	15	0	30	0	0	30	88	0	96	0	0	0	208	2	0	136	364	240	0	179	55	15	0
YKR039W	0	0	0	0	0	172	0	0	0	1	0	0	0	0	0	0	0	0	0	22	0	200	0	0	0	0	0	0	0	0	0	0	48	0	0	0	0	228	0	0	85	0	0	0	0	0	0	0	0
YKR040C	0	0	0	0	0	0	0	0	0	0	0	0	0	0	2	1	0	0	2	1	0	0	0	0	0	0	0	0	1	0	0	1	0	1	0	0	0	0	0	0	0	0	0	0	0	0	0	0	0
YKR041W	0	0	0	0	0	0	0	0	0	0	0	0	0	15	0	12	47	0	25	0	0	41	0	0	0	0	0	6	0	0	0	0	0	0	0	0	0	0	0	0	0	0	0	0	0	0	0	0	0
YKR042W	388	882	165	270	238	905	133	29	161	451	64	308	298	139	58	517	137	307	68	0	17	269	29	0	17	0	200	0	0	6	0	110	3	638	565	0	354	37	36	2	227	232	37	9	0	211	100	610	154
YKR043C	0	2	318	5	179	0	0	0	527	411	11	23	167	46	82	78	35	0	112	65	45	227	67	177	17	27	144	84	75	7	45	2	0	201	0	47	15	7	0	16	232	4	0	156	32	155	218	93	64
YKR044W	0	0	0	218	94	0	0	158	62	259	0	0	0	0	0	0	0	0	0	0	0	0	177	0	0	0	0	0	0	0	0	0	143	4	2	0	0	0	0	0	0	0	0	0	1	0	2	0	8
YKR045C	0	0	0	8	42	0	0	66	0	0	0	0	0	0	0	0	0	0	0	4	0	0	51	0	0	0	0	0	0	0	0	0	0	3	0	0	0	0	0	0	0	1	0	0	0	0	37	0	0
YKR046C	166	0	0	0	9	5	18	0	0	46	1	104	0	40	19	159	6	0	264	0	0	0	40	193	68	0	0	0	95	0	0	157	0	24	0	21	88	0	0	14	0	75	2	0	124	96	162	0	75
YKR047W	50	5	0	23	16	12	18	10	0	10	19	61	4	13	1	32	0	1	50	5	5	25	12	45	7	0	2	0	35	33	0	58	12	0	9	0	34	0	0	18	1	42	0	8	9	43	32	6	2
YKR048C	113	26	0	120	210	134	125	190	0	207	162	145	21	2	0	25	0	29	0	21	10	568	3	179	1	0	34	0	0	452	4	20	155	0	261	0	46	0	0	6	30	112	0	60	26	223	36	136	5
YKR049C	0	0	0	42	0	0	0	19	39	38	6	75	0	0	0	19	0	0	0	0	0	0	0	0	0	0	0	0	0	0	0	9	34	61	0	0	0	0	2	2	2	16	84	0	0	33	0	0	6
YKR050W	0	0	0	0	0	0	0	322	0	0	228	0	0	0	0	0	0	262	106	0	99	0	0	0	0	0	0	0	0	0	0	0	0	0	0	0	0	0	0	0	0	308	358	0	0	0	0	0	0
YKR051W	57	0	124	0	10	0	0	0	0	0	0	0	5	177	0	0	3	0	0	0	0	0	0	0	0	0	0	0	119	0	0	0	0	0	0	0	0	0	0	0	0	0	0	0	0	0	0	0	46
YKR052C	167	0	39	0	0	0	0	0	189	0	0	8	33	239	0	0	0	69	0	0	0	0	0	0	0	0	62	0	0	0	0	0	0	0	0	3	0	14	0	0	0	0	54	0	0	0	0	289	0
YKR053C	0	0	80	0	126	0	0	0	4	4	169	23	0	1	0	0	151	0	291	0	43	95	2	2	73	0	18	0	0	20	219	0	0	0	0	0	0	150	40	0	0	0	0	23	0	0	0	1	0
YKR054C	0	0	0	253	0	0	7	0	166	0	0	23	0	0	29	0	144	0	0	0	5	0	181	0	0	0	0	6	4	0	222	0	0	0	1	0	0	81	62	0	12	1	105	0	0	212	0	107	0
YKR055W	0	0	0	0	0	0	0	0	0	0	0	0	0	0	32	239	0	0	4	0	0	16	0	0	0	0	0	0	1	0	0	0	0	0	8	0	0	0	0	0	0	0	0	0	36	0	0	0	0
YKR056W	24	0	0	16	44	169	4	0	3	201	119	65	2	105	161	0	14	178	323	27	0	4	0	0	0	0	0	0	83	124	12	142	0	4	92	0	54	0	0	0	87	0	1	71	21	0	0	0	161
YKR057W	306	210	262	254	388	364	410	380	166	671	322	393	380	70	376	289	132	282	278	158	165	613	197	222	558	62	209	73	244	258	233	155	286	255	530	263	394	66	360	118	326	210	51	334	189	755	558	441	119
YKR058W	0	0	0	0	0	0	5	0	0	0	0	0	0	0	0	0	0	0	0	0	0	0	0	0	0	0	0	0	0	0	2	0	0	0	0	0	0	0	28	0	0	0	0	0	0	0	0	0	217
YKR059W	16	119	46	119	33	214	7	6	20	289	41	13	31	24	62	364	4	252	42	41	14	398	3	15	99	0	56	17	44	52	10	33	35	115	3	281	83	23	49	9	52	110	53	76	27	150	460	107	159
YKR060W	0	83	97	101	0	0	2	0	0	0	0	0	0	0	3	102	2	0	31	0	0	1	0	0	0	0	0	0	0	17	0	0	1	149	0	206	0	0	0	0	0	0	0	62	0	0	0	0	0
YKR061W	0	0	0	0	0	0	0	0	0	174	0	0	0	0	2	0	0	0	0	13	126	61	0	0	0	0	0	0	0	0	0	0	0	0	0	68	0	0	0	0	0	0	4	86	0	2	0	0	0
YKR062W	0	0	57	2	0	0	123	0	149	0	23	0	23	2	2	0	0	0	0	3	0	0	0	0	0	0	7	0	0	54	2	0	0	0	35	0	2	35	1	5	35	0	0	7	138	0	0	0	7
YKR063C	0	6	0	0	0	20	72	0	0	0	22	101	0	0	0	0	0	0	0	22	0	0	0	0	0	0	278	0	0	0	4	0	0	0	3	0	114	0	0	0	2	108	51	41	0	79	0	0	4
YKR064W	0	296	0	4	0	0	0	0	0	0	0	0	0	6	0	0	0	0	0	0	0	0	1	0	0	25	0	1	0	0	0	68	0	469	0	0	0	0	0	0	29	0	7	0	0	0	0	0	0
YKR065C	0	79	46	55	62	0	150	7	0	33	124	0	188	17	16	31	0	79	52	62	7	0	56	5	71	7	107	96	1	0	0	24	0	40	51	17	0	8	15	0	2	0	0	2	0	2	0	38	0
YKR066C	209	15	0	151	0	2	0	0	0	37	0	382	117	296	21	0	0	29	0	0	63	0	5	0	0	2	4	0	0	22	579	0	0	0	355	0	90	31	304	120	427	224	2	0	303	166	69	496	873
YKR067W	0	48	0	0	0	0	0	0	0	270	0	0	1	0	17	0	0	0	0	0	1	0	0	0	0	0	0	0	0	0	1	0	0	283	0	0	0	0	146	0	17	21	0	10	0	0	0	0	0
YKR068C	0	0	12	34	0	0	0	0	36	100	0	0	0	0	0	17	0	18	0	0	0	0	0	0	97	0	0	0	0	1	0	0	0	123	156	1	65	0	108	16	0	0	1	0	12	0	48	28	0
YKR069W	0	0	0	339	0	0	0	0	0	0	0	0	0	0	0	0	0	0	0	0	0	0	0	0	0	0	0	0	0	0	0	0	0	0	0	0	298	0	0	0	0	0	0	0	0	8	0	0	0
YKR070W	6	0	0	48	0	0	0	0	0	211	0	0	0	124	0	129	0	0	0	0	0	0	0	0	0	0	0	0	0	0	0	0	232	0	0	0	0	0	0	28	36	1	75	0	144	166	100	0	0
YKR071C	64	0	6	3	216	96	0	2	4	0	0	16	13	0	0	204	33	14	40	10	3	166	60	95	16	13	55	0	2	95	4	0	0	0	172	0	193	0	55	0	0	137	115	10	57	7	289	0	28
YKR072C	0	13	0	0	80	1	90	0	0	113	0	0	122	0	0	0	32	12	2	0	11	0	1	0	0	0	131	0	60	19	144	61	12	101	0	142	0	166	0	114	22	300	154	237	232	199	0	8	29
YKR073C	0	0	0	0	9	0	23	0	0	22	0	0	24	0	14	0	0	27	1	0	1	0	0	0	0	0	20	0	0	0	0	0	0	17	0	12	0	19	0	1	0	34	8	12	5	12	0	0	1
YKR074W	13	2	31	74	0	0	0	0	0	0	250	0	23	0	0	0	0	7	0	0	0	0	0	0	0	0	0	0	71	4	0	0	0	54	0	30	0	0	0	0	0	0	0	74	24	0	33	29	0
YKR075C	0	0	0	0	0	0	0	0	0	0	1	0	0	0	0	18	0	0	0	0	0	0	0	167	0	0	0	0	0	0	0	0	0	0	0	0	0	0	0	0	0	0	0	33	0	0	0	7	0
YKR076W	0	0	0	0	0	0	0	0	0	86	254	0	0	0	0	0	0	0	0	106	0	0	0	0	0	0	0	0	1	0	0	0	0	0	0	0	34	131	0	0	14	0	0	0	8	58	282	127	0
YKR077W	0	0	0	0	0	0	0	0	0	0	0	0	0	0	0	0	0	0	0	0	0	0	0	0	0	0	0	0	0	0	0	0	0	0	0	0	0	5	28	0	0	1	0	0	0	0	0	12	8
YKR078W	17	14	0	0	0	0	0	0	7	0	6	1	2	0	0	47	0	0	0	0	0	0	0	0	0	0	0	0	0	0	0	0	0	0	1	0	0	0	6	0	0	0	4	0	0	12	0	0	0
YKR079C	74	33	0	0	0	0	0	86	252	0	418	1	0	20	0	7	0	0	0	0	0	0	0	0	0	0	0	0	0	0	19	0	0	0	190	0	0	0	191	122	0	25	0	0	0	64	0	0	0
YKR080W	0	0	0	0	0	0	3	0	0	0	0	0	4	0	212	0	0	0	0	38	0	0	141	0	2	0	0	0	4	0	0	0	0	0	0	25	0	2	0	0	0	0	0	135	0	277	0	4	0
YKR081C	9	4	65	135	209	569	20	0	136	171	28	0	380	10	209	52	66	5	1	0	0	5	32	0	16	41	184	0	0	472	16	9	0	15	120	0	176	25	2	0	0	23	12	0	103	0	144	49	0
YKR082W	72	0	0	27	256	0	0	0	0	35	0	0	1	0	0	0	2	182	128	0	108	26	0	0	5	0	0	0	144	89	1	0	0	2	105	0	0	0	0	0	7	106	0	9	55	4	0	0	0
YKR083C	0	0	0	0	0	0	0	0	0	0	0	0	0	0	0	0	4	0	65	0	0	115	0	0	43	0	0	0	8	0	0	0	0	0	0	0	0	0	5	0	0	0	0	19	0	53	26	0	0
YKR084C	0	0	0	0	9	0	10	7	0	0	0	0	8	0	0	324	3	0	0	0	0	0	0	95	114	0	0	0	0	7	261	0	0	0	3	0	2	2	13	1	195	185	4	0	0	136	130	0	0
YKR085C	125	0	38	288	133	0	0	121	0	95	130	59	51	0	0	0	0	34	0	0	6	0	89	85	0	0	0	0	0	0	0	0	0	168	0	0	0	15	91	7	57	22	1	0	0	23	0	0	0
YKR086W	164	0	0	0	0	0	0	0	0	0	0	1	0	0	0	0	6	0	31	0	0	147	10	0	0	0	0	0	0	0	68	0	0	0	0	333	0	0	8	0	0	1	0	107	0	117	0	3	0
YKR087C	0	0	0	2	0	0	0	0	0	0	0	115	0	59	0	0	0	0	0	0	0	0	4	0	0	0	0	0	0	28	30	0	0	343	0	0	0	0	0	7	65	0	0	0	0	0	0	7	2
YKR088C	0	282	0	76	0	0	0	2	0	0	0	0	0	0	0	0	0	0	0	0	0	0	0	0	172	0	611	0	0	0	101	0	0	0	0	0	0	0	0	0	0	0	27	0	0	0	0	0	0
YKR089C	0	0	0	0	0	0	0	0	29	0	2	30	10	0	0	0	9	14	0	40	0	0	9	0	0	0	0	0	0	0	0	0	0	0	0	0	0	3	240	3	107	2	18	104	0	126	224	50	125
YKR090W	0	0	0	0	0	0	0	0	0	0	11	0	0	0	0	0	0	0	0	0	0	0	0	0	0	0	0	0	0	389	0	0	0	0	0	0	6	0	52	4	0	0	0	0	0	61	0	0	0
YKR091W	0	0	0	0	0	0	0	0	0	0	14	0	0	0	0	0	0	0	0	0	0	0	0	0	0	0	0	0	0	11	0	1	0	0	0	0	0	6	93	0	10	0	0	0	0	0	0	0	0
YKR092C	3	0	0	31	73	124	51	1	5	270	43	15	7	45	5	51	44	23	2	0	9	0	0	106	0	0	47	130	59	70	12	0	0	31	190	0	35	31	0	0	26	0	0	39	4	0	104	46	19
YKR093W	0	0	8	0	0	0	6	0	0	0	0	0	1	0	0	0	47	0	0	0	0	45	0	0	0	0	0	0	2	0	0	0	0	0	0	0	10	0	0	0	0	0	0	98	0	0	0	0	0
YKR094C	140	249	46	411	196	393	216	186	62	115	441	176	29	37	151	408	159	117	115	250	36	330	170	100	181	76	125	50	57	192	204	79	230	343	449	414	286	71	262	184	166	313	5	363	376	234	501	134	81
YKR095W	51	49	0	4	14	135	74	175	238	315	24	201	5	20	140	33	95	0	64	81	43	195	0	47	95	1	12	14	219	167	0	0	5	3	319	261	8	10	169	60	99	102	0	3	54	288	0	97	8
YKR096W	29	0	0	0	0	0	0	0	0	0	0	0	0	0	0	405	72	0	0	0	148	0	241	0	0	0	0	0	0	0	9	0	0	0	0	0	0	7	0	0	21	0	0	202	0	0	0	0	8
YKR097W	0	0	0	0	0	0	0	0	0	0	0	0	0	0	0	0	0	0	0	0	0	0	36	0	0	0	0	0	0	0	0	0	103	0	0	0	0	32	0	0	0	0	0	0	0	0	0	0	0
YKR098C	0	0	0	0	0	0	0	0	0	0	0	0	0	0	0	0	0	11	0	0	0	0	0	0	306	0	0	0	0	0	0	0	8	0	0	0	0	46	172	67	0	10	0	0	0	218	0	237	0
YKR099W	7	229	0	4	0	2	6	0	0	0	0	0	99	4	0	5	0	0	0	0	0	34	194	63	0	0	0	16	226	0	0	0	0	67	72	595	0	0	0	0	0	0	0	0	0	0	0	0	0
YKR100C	0	2	0	0	0	1	0	0	0	211	0	0	0	2	0	0	0	0	0	54	0	203	0	0	51	0	1	0	0	0	0	0	0	0	0	0	0	0	0	57	0	0	0	102	34	9	63	0	0
YKR101W	0	0	0	0	0	0	0	0	0	0	0	0	0	0	0	0	0	0	0	0	15	0	0	0	0	2	7	0	116	0	46	0	0	0	0	0	0	0	184	0	92	4	0	4	0	0	0	0	20
YKR102W	64	0	0	0	0	0	0	0	0	0	0	0	0	0	0	0	0	0	0	0	0	0	0	0	0	0	0	0	0	100	0	0	0	0	0	0	0	0	0	30	0	0	0	0	0	1	0	0	0
YKR103W	0	0	0	0	4	0	0	0	0	0	0	0	0	0	0	0	18	0	0	0	0	0	0	0	0	0	0	0	0	0	0	0	0	0	0	0	0	0	0	0	21	0	0	0	0	0	6	0	0
YKR104W	0	0	0	0	0	0	0	0	0	0	0	0	0	0	0	0	0	0	0	0	0	0	0	0	0	0	0	0	0	0	0	0	0	0	0	0	0	0	0	0	0	0	0	0	0	0	0	0	0
YKR105C	0	0	0	0	37	0	0	2	0	0	0	0	0	0	0	0	0	0	0	0	0	0	0	0	0	0	0	0	0	0	0	0	0	0	0	0	0	0	0	4	0	57	0	0	0	0	0	53	0
YKR106W	0	0	0	0	0	0	0	14	0	0	0	0	0	0	0	0	0	0	43	0	0	0	0	143	0	0	0	0	0	0	0	0	0	0	0	0	0	0	24	12	36	51	0	0	0	0	0	1	24
YAR030C	0	0	0	0	0	0	0	0	0	0	0	0	0	0	0	0	0	0	0	0	0	0	0	0	0	0	0	0	0	0	0	0	0	0	0	0	0	0	0	0	0	0	0	0	0	0	0	0	0
YFL068W	0	0	0	0	0	0	0	0	0	0	0	0	0	0	0	0	0	0	0	0	0	0	0	0	0	0	0	0	0	0	0	0	0	0	0	0	0	0	0	0	0	0	0	0	0	0	0	0	0
YFL067W	0	0	0	0	0	0	0	0	0	0	0	0	0	0	0	0	0	0	0	0	0	0	0	0	0	0	0	0	0	0	0	0	0	0	2	0	0	0	0	2	0	1	0	0	0	0	0	0	0
YFL066C	0	0	0	0	0	0	0	0	0	0	0	0	0	0	0	0	0	0	0	0	0	0	0	0	0	0	0	0	0	2	0	0	0	0	0	0	0	0	0	0	0	0	0	0	0	0	0	0	0
YFL065C	0	0	0	0	0	0	0	0	0	0	0	0	0	0	0	0	0	0	0	0	0	0	0	0	0	0	0	0	0	1	0	0	0	0	0	0	0	0	0	0	0	0	0	0	0	0	1	0	0
YFL064C	0	0	0	0	0	0	0	0	0	0	0	0	0	0	0	0	0	0	0	0	0	0	0	0	0	0	0	0	0	0	0	0	0	0	0	0	0	0	0	0	0	0	0	0	0	0	0	0	0
YFL063W	0	0	0	0	0	0	0	0	0	0	0	0	0	0	0	0	0	0	0	0	0	0	0	0	0	0	0	0	0	0	0	0	0	0	0	0	0	0	0	0	0	0	0	0	0	0	0	0	0
YFL062W	0	0	0	0	0	0	0	0	0	0	0	0	0	0	0	0	0	0	0	0	0	0	0	0	0	0	0	0	0	0	0	0	0	12	0	0	0	0	0	0	0	0	9	0	0	0	0	0	0
YFL061W	0	0	0	0	0	0	0	0	0	0	0	0	0	0	0	0	0	0	0	0	0	0	0	0	0	0	0	0	0	0	0	0	0	0	0	0	0	0	0	0	0	0	0	0	0	0	0	0	0
YFL060C	0	0	0	0	0	0	0	0	0	0	0	0	0	0	0	0	0	0	0	0	0	0	0	0	0	0	0	0	0	0	0	0	0	0	0	0	0	0	0	0	0	0	0	0	0	0	0	0	0
YFL059W	0	0	0	0	0	0	30	0	0	41	0	6	0	0	0	0	0	0	0	0	0	0	0	0	0	0	0	0	0	0	43	0	34	0	0	0	0	0	46	0	0	0	0	0	0	0	0	0	0
YFL058W	0	0	0	0	0	0	0	0	0	0	0	0	0	0	0	0	0	0	0	0	0	0	0	0	0	0	0	0	4	0	0	0	0	0	0	0	0	0	0	0	0	0	0	0	0	0	0	0	0
YFL057C	0	83	0	0	0	59	0	23	0	0	0	0	47	0	0	0	66	0	0	0	0	0	0	0	52	0	2	49	0	0	0	0	0	0	0	0	0	71	0	32	0	41	0	26	0	0	0	94	73
YFL056C	0	153	0	0	0	102	0	0	0	0	0	0	82	0	0	0	25	2	0	0	0	0	1	0	61	0	0	95	0	0	0	0	0	0	0	0	0	63	0	0	0	129	0	29	0	0	0	20	119
YFL055W	0	0	0	0	0	0	0	0	0	0	0	0	0	0	0	0	0	0	0	0	0	0	0	0	0	0	0	0	0	0	0	0	0	0	0	0	0	0	0	0	0	0	0	0	0	0	0	0	0
YFL054C	0	0	0	0	0	0	0	0	35	0	0	0	0	0	0	0	0	0	0	0	0	0	0	0	0	0	0	0	0	0	0	0	0	0	0	0	0	2	0	0	0	0	0	33	0	0	0	0	0
YFL053W	0	0	0	0	0	0	0	0	0	0	0	0	0	0	0	0	0	0	0	0	0	0	0	0	443	0	0	0	0	0	0	0	0	0	0	0	0	0	0	0	0	0	0	0	0	0	0	0	0
YFL052W	0	0	0	0	0	0	0	0	0	0	0	0	0	0	0	0	0	0	0	0	0	0	0	0	0	0	0	0	0	0	0	0	0	0	0	0	0	0	0	0	0	0	0	0	0	0	0	0	0
YFL051C	0	0	0	0	0	0	0	0	0	0	0	0	0	0	0	0	0	0	0	0	0	0	0	0	0	0	0	0	0	0	0	0	0	0	0	0	0	0	0	0	0	0	0	0	0	0	0	0	0
YFL050C	0	6	0	0	0	0	0	0	0	0	0	0	0	0	0	0	0	0	0	0	0	0	0	0	0	0	0	0	0	0	0	0	0	0	0	0	0	0	0	0	0	0	0	0	1	0	0	0	0
YFL049W	2	0	0	0	23	0	0	2	0	0	46	0	0	0	0	0	4	16	18	0	0	0	0	0	0	0	0	0	0	0	0	0	9	0	0	0	0	0	0	0	0	0	0	0	6	0	0	0	0
YFL048C	2	0	0	256	3	0	0	0	0	0	62	21	60	0	57	0	0	6	0	0	0	0	0	0	198	0	0	0	0	161	27	0	23	0	0	0	0	5	0	4	0	2	0	14	0	0	51	0	0
YFL047W	0	0	0	0	0	0	0	0	0	0	0	65	0	0	0	366	0	9	0	0	0	0	0	0	3	2	0	0	0	0	0	0	0	150	0	0	14	0	0	0	0	0	0	25	0	4	85	0	0
YFL046W	0	0	0	6	0	0	0	0	0	0	0	0	33	0	0	0	0	0	0	0	0	2	0	0	13	0	0	0	0	0	0	0	21	0	0	0	0	0	13	0	0	0	0	0	0	0	0	0	0
YFL045C	1	0	59	66	133	33	54	55	15	201	0	18	36	0	158	1338	52	427	220	28	45	464	57	128	386	28	3	44	85	261	53	54	270	0	85	412	128	59	2	0	3	75	100	308	101	175	242	0	0
YFL044C	0	0	0	0	0	0	0	5	0	11	0	0	0	35	0	0	0	16	0	0	7	0	0	0	0	0	92	0	0	8	0	0	0	0	0	182	0	4	1	0	0	92	6	0	0	0	0	2	0
YFL042C	0	0	0	0	0	0	0	0	0	0	0	0	0	0	44	0	0	0	36	0	0	0	0	0	0	0	0	0	0	0	12	0	0	0	0	0	0	2	0	0	0	201	0	56	0	0	0	0	0
YFL041W	50	7	0	0	1	0	99	0	0	0	0	52	1	0	0	0	0	0	0	0	0	0	0	0	180	0	10	18	0	6	0	73	0	0	20	18	0	7	187	10	139	118	82	0	0	2	136	0	0
YFL040W	0	0	0	0	0	0	183	0	0	0	0	0	0	0	0	0	0	1	0	105	0	0	0	0	0	0	3	0	0	0	0	446	0	0	0	1	0	0	0	0	0	0	0	0	0	0	1	0	0
YFL039C	326	378	287	236	741	358	434	506	471	975	471	553	184	103	335	2715	427	842	346	95	344	1520	364	259	227	341	453	118	131	369	213	175	380	753	1418	1549	138	182	928	231	194	658	253	502	799	383	1895	468	276
YFL038C	312	29	0	135	0	96	127	139	101	697	0	4	50	2	297	292	39	300	135	6	0	400	140	61	11	2	0	0	138	60	0	19	181	0	274	278	327	75	209	0	76	63	59	112	244	115	106	108	60
YFL037W	85	179	8	429	376	431	153	0	248	986	180	0	109	101	1	685	10	340	3	62	77	715	175	71	143	139	0	203	18	76	191	0	0	112	260	351	147	88	0	0	136	101	13	252	212	231	1076	182	16
YFL036W	4	0	38	0	0	0	48	0	0	59	0	12	0	0	0	0	95	36	33	0	4	0	8	304	0	0	0	0	0	219	340	79	0	91	8	0	0	0	0	0	0	205	88	4	46	0	0	3	1
YFL034C-B	4	1	0	0	0	0	0	6	18	0	0	0	0	0	0	0	0	17	0	24	0	0	0	0	0	0	0	0	0	0	0	0	0	0	40	0	0	0	3	0	2	0	0	0	0	0	77	0	0
YFL034W	0	12	0	0	0	0	0	0	143	0	0	0	57	0	22	0	23	6	0	0	0	0	0	0	0	0	0	0	0	55	0	0	0	57	0	2	20	8	6	0	0	0	12	23	140	0	0	154	104
YFL033C	0	0	0	0	0	0	710	384	0	0	0	0	0	0	62	0	31	13	0	0	0	0	36	0	0	0	0	20	0	0	0	0	0	75	0	0	0	0	0	0	0	118	43	0	58	0	1	0	132
YFL032W	0	1	2	1	0	0	2	0	2	1	1	1	0	0	3	3	1	1	1	1	2	1	0	2	1	3	3	0	0	2	2	5	0	0	7	10	5	0	2	2	2	1	0	0	0	6	3	0	1
YFL031W	207	625	387	697	298	665	222	333	477	319	493	424	236	121	313	303	346	519	201	262	195	176	102	311	350	118	301	64	246	467	337	430	311	47	534	1013	705	93	388	62	392	568	290	316	375	840	369	263	216
YFL030W	0	0	0	0	0	0	0	0	0	13	0	61	0	0	0	0	3	0	2	0	0	0	0	0	0	0	0	0	0	0	0	0	0	2	0	1	0	0	0	0	53	0	0	0	65	0	0	0	0
YFL029C	0	0	0	0	0	0	0	0	0	0	62	0	0	0	48	0	13	22	0	0	0	0	0	0	0	0	0	2	0	0	0	66	0	0	0	38	0	0	0	0	0	0	0	32	0	53	58	0	0
YFL028C	1	2	0	0	0	0	0	0	0	0	0	224	70	0	0	0	0	0	0	0	0	0	3	0	0	0	0	0	0	0	0	0	0	0	213	0	9	0	0	0	0	110	103	4	0	1	0	77	0
YFL027C	0	0	0	0	93	0	0	0	0	126	0	0	0	0	0	0	0	0	0	0	0	0	0	0	0	0	0	0	0	0	0	0	0	0	0	0	0	0	0	0	0	0	0	0	0	0	0	0	0
YFL026W	0	0	0	0	0	0	0	0	0	0	0	0	0	0	0	0	0	0	146	0	0	0	0	0	0	0	0	0	0	0	0	0	0	0	0	0	0	0	0	0	0	0	0	0	0	0	0	0	0
YFL025C	0	0	0	0	10	0	2	0	1	0	12	0	1	0	0	0	0	0	0	0	0	0	0	0	0	0	0	0	0	287	0	0	0	0	0	0	0	0	0	0	0	0	0	110	0	0	0	0	0
YFL024C	0	1	0	0	0	0	0	80	0	105	0	178	1	0	0	0	0	0	0	0	2	0	0	81	0	0	142	0	0	0	5	4	0	111	69	0	7	0	208	0	0	2	0	25	0	24	0	13	125
YFL023W	152	0	63	2	44	197	89	38	0	0	0	0	0	0	0	0	1	70	2	0	4	65	9	0	0	38	0	4	5	69	11	0	8	0	351	0	0	0	0	0	0	0	0	30	0	66	0	16	6
YFL022C	0	56	18	0	95	0	4	0	60	168	16	0	62	8	0	121	0	46	0	0	14	131	69	0	0	0	125	0	46	3	2	0	27	53	334	52	0	21	43	34	254	3	40	0	58	123	24	0	135
YFL021W	0	0	2	1	0	18	96	0	1	2	1	0	0	0	0	0	0	0	1	1	0	0	1	0	1	0	5	0	0	0	1	0	0	1	0	0	0	0	0	1	0	8	0	1	0	0	0	0	3
YFL020C	0	0	0	0	0	0	0	0	0	0	0	0	0	0	0	0	0	0	0	0	0	0	0	0	0	0	0	0	0	0	0	0	0	0	0	0	0	1	0	0	0	0	0	0	0	0	0	0	0
YFL019C	0	0	0	0	0	0	0	0	0	0	0	0	0	0	0	0	0	0	0	0	0	0	0	0	0	0	0	0	0	0	0	0	0	0	0	0	0	0	0	0	0	0	0	0	0	0	0	0	0
YFL018C	323	148	0	0	164	197	388	0	0	32	0	35	0	4	0	565	15	278	241	76	0	49	0	53	0	14	0	0	147	164	0	32	104	149	15	0	0	32	366	2	193	325	104	124	204	41	468	147	0
YFL017C	0	0	14	74	12	0	3	1	37	0	19	29	1	0	6	141	91	38	0	4	0	47	5	0	0	10	0	0	50	31	0	80	3	67	2	120	19	0	0	128	0	27	0	29	0	24	31	0	0
YFL016C	0	0	0	223	0	0	0	0	0	261	159	5	7	0	1	193	0	0	166	1	0	0	0	0	127	0	0	28	22	0	0	5	0	0	87	15	0	31	23	5	149	2	0	14	0	0	0	0	74
YFL015C	0	0	6	0	0	0	0	0	0	0	0	0	0	0	0	0	0	0	0	0	0	0	0	0	0	0	0	0	0	0	0	0	0	0	2	0	0	0	0	0	0	0	0	0	0	0	0	0	0
YFL014W	0	0	181	30	69	35	6	0	173	339	36	127	53	0	57	345	25	115	0	26	57	112	216	0	0	14	309	89	2	0	366	45	11	424	570	1361	253	148	1501	45	439	919	389	484	106	0	38	136	291
YFL013C	0	0	0	0	4	0	0	0	0	0	0	0	0	0	0	0	0	77	0	0	0	0	0	0	0	0	0	0	2	0	0	0	0	0	0	0	0	0	0	0	0	3	0	0	0	0	20	0	0
YFL012W	0	0	0	0	0	0	0	0	0	0	0	0	0	0	0	0	0	0	0	0	0	0	0	0	0	0	0	0	0	0	0	0	0	0	0	0	0	0	52	0	0	0	0	0	0	0	0	0	0
YFL011W	0	0	0	0	0	0	0	0	0	0	0	0	0	0	0	0	0	0	0	0	0	0	0	0	0	0	0	0	0	0	0	0	0	0	0	0	0	0	0	0	0	0	0	0	0	0	0	0	0
YFL010C	0	131	16	95	0	84	13	0	46	84	81	0	187	0	14	100	0	100	0	57	3	32	60	3	23	1	54	4	273	108	101	46	82	154	36	0	17	0	53	41	205	133	0	24	0	17	80	27	39
YFL009W	258	8	434	0	0	20	0	0	0	19	213	451	0	2	0	145	0	38	72	0	94	0	163	11	167	0	0	0	7	0	101	0	0	4	33	210	0	56	0	0	0	0	0	0	0	0	0	0	0
YFL008W	126	403	0	0	0	0	0	0	0	113	0	0	0	0	0	167	0	10	0	0	0	0	0	97	15	0	139	0	0	0	321	102	59	1	0	41	0	0	22	34	5	153	0	242	0	0	147	0	81
YFL007W	0	321	395	0	33	146	0	0	41	25	2	314	13	1	2	178	2	135	0	74	0	0	158	302	5	0	241	1	0	331	2	80	0	0	0	0	0	47	157	44	71	258	339	364	177	0	87	241	108
YFL005W	0	0	17	5	0	2	222	107	22	312	167	0	26	0	0	279	82	102	76	0	0	215	0	14	152	0	159	44	0	117	1	162	155	0	0	231	0	0	15	0	54	45	55	54	200	129	190	65	64
YFL004W	0	4	111	0	68	42	33	80	2	2	2	0	14	2	39	4	133	121	3	61	0	33	159	8	21	0	58	89	0	0	19	37	101	0	1	0	208	67	25	26	0	14	0	61	5	107	473	0	117
YFL003C	0	0	0	0	117	0	0	0	0	0	1	0	0	0	0	0	0	0	0	0	0	0	0	0	0	0	0	0	0	0	0	0	0	0	0	0	0	0	6	1	0	0	0	0	0	0	0	0	0
YFL002C	0	83	5	1	5	0	0	0	0	15	0	0	1	0	1	173	0	0	0	3	5	0	0	9	0	52	19	21	0	0	0	0	0	0	0	0	18	0	38	0	59	16	0	16	6	0	0	0	9
YFL001W	0	3	0	62	104	0	0	0	52	0	0	57	0	0	0	98	0	0	0	0	0	0	0	0	0	0	62	24	0	0	0	0	0	145	0	0	5	0	0	0	1	0	0	0	0	0	86	0	0
YFR001W	33	25	0	53	63	0	25	2	20	116	18	0	3	7	0	6	0	0	0	0	15	95	0	0	29	0	0	31	11	11	0	0	35	0	0	2	16	5	0	0	7	4	0	3	16	49	80	0	5
YFR002W	0	266	9	2	0	60	0	64	0	61	1	0	92	39	2	0	0	4	2	1	0	25	160	0	4	0	6	110	0	13	0	0	0	0	385	0	34	0	276	0	0	57	3	0	3	44	0	166	18
YFR003C	2	0	17	0	0	0	0	0	19	24	1	0	0	4	0	24	0	0	5	34	0	0	0	0	0	0	0	0	0	0	0	0	13	2	27	15	0	2	7	3	2	0	1	0	77	24	70	0	23
YFR004W	4	127	44	62	181	4	0	0	12	2	33	0	0	8	0	0	2	32	2	1	3	62	11	0	5	79	0	1	154	0	15	117	0	0	60	0	194	33	30	1	80	56	76	10	5	110	239	0	82
YFR005C	0	27	0	0	0	0	0	0	0	0	4	0	63	0	0	0	0	38	0	0	0	0	0	4	118	0	5	5	39	0	0	0	0	1	0	0	0	0	0	0	3	0	17	0	0	0	0	0	0
YFR006W	1	0	0	0	81	151	342	0	0	0	0	0	80	17	0	150	0	0	0	4	0	174	0	0	0	0	0	0	0	212	0	3	0	0	0	0	0	0	190	158	0	56	0	63	0	20	0	0	0
YFR007W	0	0	0	0	0	0	0	0	0	13	0	0	0	0	0	0	0	0	0	0	0	0	0	0	0	0	0	0	0	0	0	0	0	23	0	0	0	0	0	0	0	0	0	25	3	0	120	0	38
YFR008W	0	0	0	128	0	0	0	0	0	0	0	0	0	0	0	0	0	0	0	106	0	0	0	0	0	0	0	0	0	38	0	0	0	0	0	0	0	0	0	0	0	0	0	10	0	0	0	6	0
YFR009W	0	280	0	2	132	44	57	0	401	527	0	66	252	0	116	249	113	17	29	108	0	5	2	0	28	0	7	4	5	142	295	12	38	0	20	138	49	13	132	2	70	0	121	23	106	28	158	32	0
YFR010W	0	0	43	8	28	0	39	12	8	135	26	26	0	82	53	195	67	0	7	23	52	14	0	1	16	0	23	0	3	121	0	1	218	0	0	49	0	115	265	4	55	41	2	16	6	0	321	508	68
YFR011C	0	0	0	0	0	0	0	0	0	3	0	0	0	12	0	18	0	18	0	2	0	0	0	0	0	2	0	0	0	40	0	0	0	0	0	0	0	0	1	0	0	0	0	0	0	0	4	0	0
YFR012W	0	0	0	0	0	0	0	0	0	6	0	0	0	0	0	138	0	0	0	0	0	0	0	0	0	0	0	0	0	0	0	0	0	77	0	0	0	0	0	0	0	0	0	0	0	0	0	0	0
YFR013W	0	0	0	330	108	199	0	4	0	1	22	0	0	0	0	418	19	30	0	16	15	0	0	0	256	0	0	0	0	0	0	117	0	0	0	0	35	159	15	0	118	143	15	4	115	4	137	0	0
YFR014C	55	3	7	0	0	0	0	0	0	0	73	0	12	0	0	0	0	10	0	0	0	0	0	0	0	0	0	0	0	14	0	0	0	229	0	0	0	13	0	0	0	51	45	0	0	0	48	0	25
YFR015C	0	0	0	0	0	0	0	0	0	0	0	0	0	0	0	0	0	0	0	0	0	0	0	0	0	0	0	0	4	55	0	0	0	0	0	0	0	0	0	0	0	0	0	0	1	0	0	0	0
YFR016C	0	0	18	59	9	0	0	101	0	0	0	0	0	6	0	281	0	0	0	0	104	0	0	144	10	0	18	0	17	0	0	0	25	0	0	47	0	0	1	6	187	11	7	146	0	7	0	4	43
YFR017C	0	0	22	0	0	0	0	0	0	0	0	0	0	0	0	0	0	0	0	0	0	0	0	0	5	5	0	0	0	0	0	0	0	0	0	0	0	0	0	0	0	0	0	0	0	0	0	0	0
YFR018C	0	109	0	0	0	0	0	0	0	224	0	0	205	89	0	0	150	121	0	0	0	0	203	0	9	0	0	0	0	0	0	51	0	20	0	0	0	0	100	0	82	2	103	72	0	0	57	0	0
YFR019W	0	0	0	0	0	0	0	0	62	4	0	0	0	0	202	0	154	15	0	0	0	179	5	0	586	0	0	0	33	0	22	0	0	0	0	0	0	0	0	0	209	115	123	0	0	0	0	0	0
YFR020W	0	0	0	0	0	0	0	0	0	158	190	0	0	0	0	0	0	132	0	0	0	0	0	0	5	0	0	0	0	0	0	0	6	0	126	0	0	0	0	0	0	0	0	0	0	8	0	77	0
YFR021W	0	0	0	0	0	0	0	0	0	0	0	0	0	0	0	425	0	0	13	0	0	0	0	0	0	0	0	0	0	0	0	0	0	0	0	0	262	0	0	0	6	215	95	0	0	0	346	9	0
YFR022W	0	17	63	0	0	73	0	0	152	0	228	0	0	0	0	0	0	0	0	0	0	0	76	0	0	0	0	0	0	314	0	0	0	0	0	0	0	0	0	47	97	139	0	0	0	10	60	0	0
YFR023W	0	0	0	0	0	0	0	0	0	0	0	0	0	0	0	0	0	0	0	0	0	0	0	0	0	0	0	0	0	0	0	0	0	0	0	0	0	0	0	0	0	0	0	0	0	0	0	0	0
YFR025C	0	187	24	0	0	0	0	4	0	54	0	158	0	0	0	0	47	19	0	0	9	344	0	111	20	29	0	0	0	0	207	0	0	264	178	75	0	0	0	8	41	157	0	52	0	0	0	404	67
YFR026C	0	0	0	0	0	0	0	0	0	0	0	0	0	0	0	0	0	0	0	0	0	0	0	0	118	0	0	0	0	0	0	0	0	0	0	0	0	0	0	0	0	0	0	0	0	0	0	0	0
YFR027W	0	0	0	0	0	0	0	0	0	0	0	0	0	0	0	0	0	0	0	0	0	0	0	0	0	0	0	0	0	2	22	0	0	0	0	0	0	0	0	0	0	0	0	1	0	0	0	0	0
YFR028C	4	0	0	9	0	176	16	0	13	4	0	0	64	17	0	4	0	22	126	63	6	7	4	0	124	6	0	0	0	0	7	0	0	0	0	0	0	8	1	1	0	1	57	0	9	141	0	0	0
YFR029W	0	0	0	0	0	0	0	0	56	0	0	0	0	0	0	0	0	0	0	0	0	150	104	0	53	0	224	0	0	0	0	0	0	0	51	0	0	0	78	0	0	8	179	108	0	0	2	0	145
YFR030W	0	0	0	0	0	0	0	0	161	228	0	0	0	0	0	0	0	0	0	0	35	197	130	0	2	0	0	0	1	144	0	9	8	0	0	0	0	23	0	0	0	0	0	5	0	7	83	161	43
YFR031C	0	0	0	0	0	0	0	0	0	3	0	255	51	0	41	1	26	0	1	1	0	150	0	19	13	0	0	12	0	174	0	0	75	1	0	0	0	0	11	0	0	114	14	0	0	1	1	0	67
YFR032C	0	0	0	0	0	0	0	0	0	0	0	0	0	0	0	0	0	0	0	0	0	0	0	0	0	0	0	0	0	0	0	0	0	2	0	0	0	0	0	0	0	0	0	0	0	0	0	0	0
YFR033C	15	131	0	0	44	0	6	0	21	41	79	0	0	0	5	0	0	42	0	17	0	0	0	0	0	2	0	0	33	2	42	0	0	100	195	30	223	4	39	0	0	69	0	11	0	24	17	0	0
YFR034C	0	0	0	62	53	0	8	0	67	91	55	0	0	0	0	0	8	0	0	0	0	0	0	0	0	0	0	16	10	0	21	0	0	0	65	0	203	6	11	0	67	0	0	36	0	109	31	93	58
YFR035C	0	0	31	20	0	11	19	0	0	5	0	10	6	0	0	6	0	5	6	0	6	33	21	1	0	0	0	0	1	0	0	0	0	30	7	0	0	28	31	2	8	0	0	0	11	31	0	0	2
YFR036W	0	0	0	0	0	14	0	0	0	0	0	0	0	0	0	0	0	0	0	0	0	0	0	0	0	0	0	0	0	0	0	37	0	0	0	0	0	0	0	0	0	6	0	0	0	0	0	0	2
YFR037C	19	113	0	0	83	0	0	0	0	0	0	0	3	0	44	68	38	70	0	0	0	62	0	0	52	0	14	0	46	95	8	0	0	0	41	75	0	0	10	0	40	60	0	53	68	1	56	0	0
YFR038W	0	0	80	0	24	0	255	0	0	159	42	0	0	0	0	0	4	1	110	0	1	371	0	0	0	0	0	0	0	19	11	24	0	0	0	0	0	12	0	0	46	20	60	7	25	23	0	4	62
YFR039C	0	0	0	0	6	16	1	0	0	0	0	1	0	0	0	0	0	1	2	0	0	212	0	0	0	0	0	0	0	0	0	0	22	0	0	0	0	0	0	0	0	23	0	0	57	0	0	0	0
YFR040W	0	0	37	190	0	154	0	0	0	21	50	0	0	249	0	0	0	0	2	0	3	0	0	5	0	1	0	0	12	16	0	0	0	230	0	0	0	60	5	0	3	157	0	30	132	46	150	3	0
YFR041C	0	0	0	0	0	0	0	0	0	0	143	0	0	0	0	28	2	0	0	0	0	0	0	0	2	0	24	85	417	0	6	0	0	13	115	0	0	2	19	0	1	2	0	111	0	181	6	0	16
YFR042W	0	0	0	0	3	0	0	0	11	0	0	0	0	0	0	292	39	0	0	46	1	0	0	0	0	0	4	0	21	0	1	54	0	0	0	0	0	0	0	0	0	0	0	0	0	0	0	0	0
YFR043C	0	0	0	0	24	0	0	0	2	36	0	0	0	0	101	11	0	52	0	0	0	22	0	0	0	0	0	0	22	0	0	20	0	0	0	0	0	0	0	0	0	1	37	0	0	0	0	0	0
YFR044C	214	0	0	2	344	344	0	2	0	249	23	5	7	0	0	339	48	53	17	22	0	665	22	0	0	24	0	0	57	6	0	23	61	0	830	0	0	18	0	0	149	163	2	347	11	190	112	34	31
YFR045W	89	0	0	0	0	0	0	0	0	0	0	0	0	6	0	0	0	0	0	0	0	0	0	0	4	0	0	0	0	11	0	0	0	7	36	0	7	0	0	0	0	0	20	0	0	0	0	0	0
YFR046C	0	0	0	0	17	0	0	0	0	0	0	0	0	3	0	0	0	0	2	0	0	0	0	0	0	0	0	0	0	37	0	0	0	0	4	0	0	0	0	0	0	0	0	0	0	0	0	0	0
YFR047C	0	0	0	0	0	0	52	0	35	138	0	0	0	52	19	28	36	39	0	150	0	0	14	60	135	0	26	0	0	0	0	0	216	0	0	0	0	15	0	23	19	117	0	57	96	0	13	0	0
YFR048W	0	0	0	31	0	0	0	0	0	0	0	0	0	0	197	0	0	0	0	0	57	0	0	0	7	0	0	0	0	0	0	0	0	68	0	0	276	0	0	7	0	0	0	0	0	0	16	0	0
YFR049W	2	0	153	0	2	52	0	0	0	160	0	2	0	0	0	0	0	0	0	0	0	0	64	106	0	0	15	1	110	0	86	2	0	0	0	164	0	0	138	0	80	150	0	70	31	166	95	0	6
YFR050C	0	0	9	23	44	0	0	35	45	297	0	0	30	54	204	95	0	0	96	0	7	9	62	70	0	14	0	0	0	2	0	0	1	0	129	152	3	6	124	0	83	111	0	94	261	3	38	180	19
YFR051C	0	0	273	60	0	588	0	0	467	250	0	361	219	0	308	518	136	444	283	0	12	198	0	7	119	30	77	6	46	269	0	0	385	0	0	0	186	33	2	34	367	0	12	117	223	382	727	370	393
YFR052W	15	66	101	101	41	0	8	0	0	4	21	132	8	0	115	115	0	0	6	0	5	1	8	40	0	0	80	0	0	2	149	49	0	5	0	0	31	23	218	1	2	66	69	1	13	2	48	97	16
YFR053C	0	0	2	0	0	0	0	0	0	0	0	0	0	0	0	0	0	0	0	0	0	0	52	0	0	0	208	0	0	0	113	59	0	0	0	0	0	0	413	0	20	499	0	175	0	232	0	86	0
YFR054C	0	0	0	0	0	0	0	0	0	0	0	0	0	0	0	0	0	0	0	0	0	0	0	0	0	0	0	0	0	0	0	0	0	0	0	0	0	0	0	0	0	0	0	0	0	0	0	0	0
YFR056C	0	0	0	0	0	8	0	0	0	12	0	0	0	0	0	6	0	0	0	0	0	0	0	0	0	0	0	0	0	0	0	0	0	0	0	0	0	0	0	0	0	0	0	0	0	0	0	0	0
YFR055W	0	0	0	0	0	26	0	0	0	63	108	0	0	0	0	19	0	0	0	0	0	0	0	0	0	0	0	0	0	0	0	0	0	0	0	0	0	0	0	0	0	0	0	0	0	0	0	0	0
YFR057W	0	0	0	0	0	0	0	0	0	0	0	0	0	0	0	0	0	0	0	0	0	0	0	0	0	0	0	0	0	0	0	0	0	0	0	0	0	0	0	0	0	0	0	0	0	0	0	0	0
YER044C-A	0	0	0	0	0	0	0	0	0	0	0	0	0	0	0	0	0	0	0	0	0	0	0	0	0	0	0	0	0	0	0	0	0	0	0	0	0	0	0	0	0	0	0	0	0	0	0	0	0
YFL010W-A	31	18	7	18	0	9	22	2	14	16	12	5	47	0	4	8	0	16	0	14	0	10	16	7	3	1	15	3	14	20	15	4	21	35	4	0	7	2	13	12	27	44	1	15	0	43	17	8	10
YKL096W-A	439	185	761	415	451	614	256	138	248	711	656	679	331	76	320	954	342	713	409	181	150	759	325	316	228	53	271	115	79	219	211	233	136	357	1742	492	708	34	126	53	139	107	187	151	118	828	331	226	67
YHR079C-A	0	0	0	1	0	16	0	0	0	0	2	0	1	0	0	0	0	0	0	0	0	0	0	0	0	0	0	0	0	0	0	0	0	0	0	0	0	0	0	0	0	0	0	0	0	0	0	0	0
YHR039C-A	161	46	31	32	92	48	54	7	0	163	46	144	45	37	31	97	31	93	13	29	37	41	41	11	47	11	55	25	51	45	40	26	70	124	76	84	239	36	75	16	102	17	42	81	24	43	51	50	9
YKL006C-A	0	7	45	0	0	5	33	0	12	36	196	4	2	0	0	10	0	5	0	0	1	6	5	117	17	145	13	0	6	0	0	0	0	0	7	34	84	4	26	20	7	117	3	7	5	16	13	9	8
YEL017C-A	42	38	23	52	20	0	35	26	64	176	7	12	26	14	7	109	9	49	16	0	11	70	19	17	0	0	48	2	11	21	12	20	0	84	22	0	40	0	2	18	1	12	5	7	27	29	86	7	18
YFR031C-A	1237	934	521	1162	1657	1057	880	862	717	997	847	1505	787	543	1369	1989	654	958	573	575	463	2097	373	704	593	121	1213	309	559	1017	1305	876	1167	2230	2122	1500	1944	374	294	719	1001	1183	471	1165	1316	2008	1383	757	190
YER019C-A	261	148	276	230	167	73	86	63	14	123	154	248	93	103	12	92	0	49	184	55	53	121	50	23	36	11	124	6	22	24	101	9	108	79	28	398	56	63	66	2	42	170	0	108	73	92	64	60	33
YER087C-B	0	8	0	0	22	29	0	16	29	18	5	38	16	27	27	54	25	25	6	11	0	4	73	32	0	8	23	5	0	27	2	44	0	147	43	55	0	18	10	1	0	13	0	6	30	42	36	34	13
YAR002C-A	0	0	2	0	0	58	50	0	25	191	8	0	1	0	7	67	19	17	0	83	0	44	0	0	39	0	0	8	30	0	4	0	2	64	10	61	0	0	1	0	0	10	50	72	39	29	38	40	6
YCR079W	0	0	0	0	0	0	0	0	41	170	0	0	0	0	0	0	0	0	0	0	21	0	0	0	0	0	0	0	0	15	0	0	0	0	0	0	0	23	0	0	0	0	2	0	0	92	0	0	0
YAL034C	0	0	0	296	0	0	0	0	0	0	356	0	0	0	0	0	0	0	0	151	0	0	3	0	0	0	0	0	0	0	0	0	0	0	0	0	0	0	0	0	0	0	0	65	0	0	0	0	5
YER056C-A	141	123	233	145	231	260	217	263	164	278	448	295	50	98	123	341	32	379	137	128	35	234	22	141	82	26	159	84	138	171	165	36	163	267	453	151	226	208	168	26	191	185	35	200	293	210	368	106	115
YAL004W	0	0	0	0	0	0	0	0	0	0	0	0	0	0	0	0	0	0	0	0	0	0	0	0	0	0	0	0	0	0	0	0	0	0	0	0	0	0	0	0	0	0	0	0	0	0	0	0	0
YAL034C-B	19	3	10	7	10	2	2	2	7	0	30	3	3	0	4	0	8	12	19	3	0	7	1	0	0	1	4	1	21	24	17	6	5	24	15	6	2	5	20	3	7	10	0	8	6	3	5	12	1
YAL042C-A	0	0	0	0	0	0	0	0	0	0	0	0	0	0	0	0	0	0	0	0	0	0	0	0	0	0	0	0	0	0	0	0	0	0	0	0	0	0	0	0	0	0	0	0	0	0	0	0	0
YAL056C-A	0	0	0	0	0	0	0	0	0	0	0	0	0	0	0	0	0	0	0	0	0	0	0	0	0	0	0	27	0	0	0	0	0	0	0	0	0	0	0	0	0	0	0	0	0	0	0	0	0
YAL064C-A	0	0	0	0	0	0	0	0	0	0	0	0	0	0	0	0	0	0	0	35	0	0	0	0	0	0	0	0	0	0	0	0	0	0	0	0	0	0	0	0	0	0	0	0	0	0	0	27	0
YAL064W-B	0	0	0	0	0	0	0	0	0	0	0	0	0	0	0	0	0	0	0	0	0	0	0	0	0	0	0	0	19	0	0	0	0	0	0	0	0	0	0	0	0	0	0	0	0	0	0	0	0
YAL068C	0	0	0	0	0	0	0	0	0	0	0	0	0	0	0	0	0	0	0	0	8	0	0	0	0	3	0	0	1	0	0	0	0	0	0	0	0	0	0	0	0	0	0	0	0	0	0	0	0
YAL069W	0	0	0	0	0	0	0	0	0	0	0	0	0	0	0	0	0	0	0	0	0	0	0	0	0	0	0	0	0	0	0	0	0	0	0	0	0	0	0	0	0	0	0	0	0	0	0	0	0
YAR066W	0	0	0	0	0	0	0	0	0	0	0	0	0	0	0	0	0	0	0	0	2	0	0	0	0	0	0	0	0	0	0	0	0	0	0	0	0	0	0	0	0	0	0	0	0	0	0	0	0
YAR075W	0	0	0	0	0	0	0	0	0	0	0	0	0	0	0	0	0	0	0	0	0	0	0	0	0	0	0	0	0	0	0	0	0	0	0	0	0	0	0	0	0	0	0	0	0	0	0	0	0
YBL109W	0	0	0	0	0	0	0	0	0	0	0	0	0	0	0	0	0	0	0	0	0	0	0	0	0	0	0	0	0	0	0	0	0	0	0	0	0	0	0	0	0	0	0	0	5	0	0	0	0
YBL111C	0	0	0	0	0	0	0	0	0	0	0	0	0	0	0	0	0	0	0	0	0	0	0	0	0	0	0	0	0	0	0	0	0	0	0	0	0	0	0	2	0	0	0	0	2	0	0	0	0
YBL112C	0	0	0	0	0	0	0	0	0	0	0	0	0	0	0	0	0	0	0	0	0	0	0	0	0	0	0	0	0	0	0	0	0	0	0	0	0	0	0	0	0	0	0	0	0	0	0	0	0
YBL113C	3	0	0	0	3	5	0	0	0	0	0	2	0	0	0	0	0	2	0	0	0	5	0	1	0	0	0	0	0	3	0	0	1	0	0	165	4	0	88	23	0	0	0	4	0	2	1	0	1
YBR084C-A	679	265	626	303	765	961	639	638	612	1420	708	761	427	159	565	1452	177	884	607	352	386	1052	520	389	338	127	459	233	416	1192	329	273	519	780	1320	869	881	600	1076	108	281	513	172	657	1226	688	1246	554	191
YBR089C-A	10	0	46	23	12	46	3	0	0	52	0	2	11	0	3	0	0	22	31	3	0	27	11	0	42	0	11	10	0	7	3	1	0	17	6	34	0	0	2	12	6	65	0	18	7	0	24	0	8
YBR162W-A	3	0	14	88	0	9	0	48	18	60	3	21	36	4	24	79	8	8	20	5	8	61	3	26	9	0	22	0	3	43	10	15	10	12	65	92	14	4	51	0	5	6	5	15	47	17	43	21	0
YDL001W	7	0	0	0	0	0	21	0	0	0	0	0	0	0	0	99	0	0	0	0	0	0	0	0	0	0	0	0	0	0	0	0	132	0	68	0	0	0	0	8	32	0	6	0	0	0	0	0	0
YDL002C	138	9	0	1	0	0	99	0	7	0	143	109	0	0	4	74	32	0	0	0	0	0	2	0	0	0	0	0	0	110	0	0	0	0	0	0	0	0	9	0	0	0	153	26	58	27	0	0	0
YDL003W	0	0	0	0	0	0	0	0	0	0	0	0	0	0	0	0	0	0	0	0	0	0	0	0	100	0	0	0	0	194	0	0	0	0	0	0	0	0	170	192	163	0	0	193	0	0	0	9	0
YDL004W	19	0	0	25	0	0	0	0	0	53	0	32	1	3	21	55	21	35	2	20	6	11	0	9	56	0	0	4	0	0	2	5	93	1	18	7	31	3	1	0	25	0	0	72	19	0	29	0	32
YDL005C	173	0	29	31	0	0	0	0	0	0	68	0	58	9	0	0	0	2	0	11	0	0	33	0	0	0	0	20	16	18	0	0	2	39	13	155	23	6	0	23	129	25	0	0	80	19	50	142	2
YDL006W	0	0	0	0	0	0	0	0	99	0	0	0	0	0	0	124	0	0	2	97	0	0	0	0	0	0	0	0	0	20	0	16	9	0	0	378	0	0	0	5	0	0	0	0	0	74	128	0	0
YDL007W	6	0	2	2	90	33	0	0	55	590	10	193	147	2	10	0	88	142	63	19	8	3	0	139	15	25	56	3	0	228	9	90	15	210	330	84	0	108	39	31	167	0	0	84	0	0	541	118	0
YDL008W	9	0	0	0	0	0	0	0	0	11	14	0	82	2	0	0	0	0	0	0	0	5	0	26	0	0	0	0	9	0	2	9	0	0	0	0	14	0	20	0	0	0	22	70	0	22	0	54	0
YDL009C	20	12	0	0	0	0	0	0	0	0	0	0	0	0	0	0	0	0	0	0	0	0	0	0	0	0	0	0	13	6	0	0	0	2	0	0	0	0	17	0	0	0	10	16	34	0	0	0	0
YDL010W	0	0	0	0	0	0	0	0	0	0	0	0	0	0	0	0	0	0	0	0	0	0	0	0	0	0	0	0	0	1	0	0	0	0	0	12	0	0	0	22	0	0	14	37	80	0	0	0	0
YDL011C	0	0	0	0	0	0	0	0	0	0	0	0	0	0	0	0	0	0	0	0	0	0	0	0	0	0	0	0	0	0	0	0	0	0	0	0	0	0	0	0	0	0	0	0	0	0	0	0	0
YDL012C	15	13	54	60	0	42	0	0	18	88	0	11	0	0	0	45	32	15	0	0	2	0	0	62	0	0	19	6	0	0	0	0	0	36	23	2	39	0	0	0	0	0	35	94	0	10	69	0	0
YDL013W	0	2	0	0	0	0	0	0	148	287	0	124	0	30	0	146	0	0	0	0	3	209	0	2	0	43	0	2	0	11	0	2	0	0	0	0	0	0	0	19	181	49	0	0	0	0	2	0	0
YDL014W	154	178	26	428	337	487	313	352	8	1018	298	433	234	0	183	489	0	935	519	79	129	1826	14	0	121	0	323	148	264	588	164	30	308	614	670	818	637	155	296	17	10	5	2	108	273	774	660	656	25
YDL015C	58	3	14	163	99	3	93	0	7	341	0	9	27	0	0	0	57	135	3	0	0	186	69	74	4	10	28	4	19	3	0	0	6	20	0	0	0	10	78	10	51	0	6	62	0	0	69	0	0
YDL016C	15	6	23	49	8	1	36	1	11	22	0	21	9	0	3	0	14	12	2	0	0	13	12	5	2	2	15	3	9	1	0	0	4	32	0	0	0	2	19	0	9	0	4	12	1	0	8	0	0
YDL017W	0	0	0	0	0	0	27	0	0	0	0	198	0	0	0	0	0	0	0	0	0	0	29	0	0	0	0	0	0	0	0	0	0	52	0	0	0	0	0	0	0	22	0	215	8	0	0	0	0
YDL018C	0	0	0	0	0	0	0	0	0	2	0	0	0	0	0	0	0	0	0	0	0	0	0	0	1	0	25	0	0	0	0	0	0	0	0	232	0	0	210	10	18	43	5	58	95	0	1	0	3
YDL019C	77	86	0	111	0	121	0	0	100	0	0	0	130	0	0	0	73	211	0	0	18	0	0	2	0	2	14	0	0	0	4	1	0	0	6	0	0	8	315	109	287	272	84	48	114	305	0	190	0
YDL020C	0	14	1	13	0	47	0	0	0	0	4	10	0	0	0	21	0	8	40	3	17	0	0	0	422	1	0	0	177	0	0	1	0	0	0	0	0	24	32	93	55	18	0	199	398	375	0	133	41
YDL021W	0	0	0	0	0	0	0	0	4	0	0	0	37	0	10	0	0	14	0	0	0	0	0	0	0	0	0	0	0	0	0	0	0	0	0	0	0	0	31	0	0	8	0	0	0	0	0	0	0
YDL022W	0	0	0	0	0	305	0	0	0	14	0	85	0	0	108	383	0	94	0	0	3	28	38	42	33	0	1	1	0	0	0	0	7	0	107	51	0	6	225	89	139	214	10	492	0	38	317	190	7
YDL023C	0	0	7	0	0	0	0	0	0	0	0	0	0	0	0	0	0	0	0	0	0	0	0	0	0	0	0	0	0	0	0	0	0	0	0	0	0	0	0	0	0	0	0	0	0	0	0	0	0
YDL024C	0	0	0	0	0	0	0	0	0	0	0	0	0	0	0	0	0	0	0	0	0	0	0	0	0	0	0	0	0	0	12	0	0	0	0	0	0	0	0	0	0	0	0	0	0	0	0	0	0
YDL025C	0	0	226	0	0	157	91	0	0	8	0	0	0	0	162	0	0	0	0	0	90	0	0	0	161	0	4	0	0	18	0	0	1	0	115	0	0	0	0	0	24	126	198	7	0	18	109	0	20
YDL026W	0	0	0	0	0	0	0	0	0	0	0	0	0	0	0	0	0	0	0	0	0	0	0	0	0	0	0	0	0	0	0	0	0	0	0	0	0	0	0	0	0	0	0	0	13	0	0	0	0
YDL027C	0	0	0	0	0	0	0	0	0	53	0	41	40	0	0	0	0	0	0	0	63	0	0	0	0	0	0	0	0	0	0	0	0	0	0	0	0	2	0	0	0	5	0	0	1	36	0	3	0
YDL028C	0	0	0	128	0	0	0	0	0	0	0	0	0	0	0	106	14	0	0	11	0	0	0	84	0	0	0	0	0	0	0	0	0	0	44	0	121	0	14	0	0	27	0	73	0	209	88	0	0
YDL029W	0	265	12	0	0	0	105	102	34	174	0	132	0	0	110	24	10	84	0	0	0	191	64	0	0	26	0	0	0	7	83	10	192	0	109	0	3	28	210	0	238	5	185	208	54	110	288	2	44
YDL030W	0	0	0	0	0	0	0	2	0	0	0	0	0	0	0	82	0	0	5	5	40	0	0	0	0	0	0	0	0	0	4	0	0	0	0	0	0	0	0	0	8	0	0	90	0	0	39	119	0
YDL031W	74	14	180	36	23	8	12	0	49	123	56	329	10	0	85	48	17	72	21	12	0	7	13	10	0	0	91	1	6	65	2	0	0	0	20	0	65	24	0	0	13	0	0	53	0	0	0	5	33
YDL032W	0	0	0	0	0	0	0	0	0	0	0	0	0	0	0	0	0	0	0	0	0	0	0	0	0	0	0	0	0	0	0	0	0	0	0	0	0	0	0	0	0	0	0	0	0	0	0	0	0
YDL033C	1	0	0	0	0	0	0	513	0	0	0	0	425	2	487	0	145	0	0	145	0	0	0	0	0	0	0	0	360	304	0	0	0	0	0	0	0	0	0	0	0	0	0	40	0	0	0	0	0
YDL034W	0	0	0	0	0	0	0	0	7	1	0	0	0	0	0	2	5	0	0	0	0	5	0	0	0	0	0	0	0	0	0	0	0	0	0	0	0	6	0	0	0	0	0	0	0	0	0	0	0
YDL035C	0	124	0	0	8	0	27	0	48	118	0	0	1	0	0	333	0	90	0	0	0	0	1	0	0	0	0	0	0	0	129	0	0	0	0	0	0	63	88	0	24	0	0	0	336	0	0	0	0
YDL036C	2	2	0	160	0	0	0	0	0	3	7	55	0	14	135	0	0	0	3	0	0	70	0	0	157	0	71	0	0	2	427	0	0	0	0	0	0	1	0	0	0	0	0	0	0	119	0	0	0
YDL037C	0	0	0	0	520	0	23	0	0	198	0	0	0	0	0	0	2	48	0	0	0	0	0	0	0	0	0	0	0	0	0	0	0	0	0	0	0	0	0	0	0	0	0	0	0	0	0	0	0
YDL039C	122	5	0	0	1	0	19	0	0	0	0	0	0	0	0	0	0	0	0	73	0	0	0	0	0	0	0	0	0	0	0	12	0	3	0	0	15	0	0	0	0	0	0	0	0	0	0	0	0
YDL040C	0	6	717	0	1158	297	0	4	2	20	25	8	45	1	288	413	3	0	90	19	107	18	123	0	397	0	1	0	0	0	70	0	0	175	0	58	8	31	132	164	260	0	8	8	636	31	191	2	3
YDL041W	0	0	0	0	0	0	0	0	0	0	0	0	0	0	0	0	0	0	0	0	0	0	0	0	0	0	0	0	0	0	0	0	0	0	0	0	0	0	0	0	0	0	0	0	0	0	0	0	0
YDL042C	0	0	0	0	0	0	0	0	0	0	0	2	0	0	0	0	0	0	0	0	0	0	0	0	0	0	0	0	0	0	0	0	0	276	0	0	0	0	18	0	0	0	0	0	0	0	0	0	0
YDL043C	0	0	0	158	0	0	0	0	0	146	0	0	0	115	0	0	0	0	39	0	0	0	0	0	0	0	0	0	0	41	0	1	0	1	0	32	175	0	0	0	0	0	0	0	0	0	0	39	0
YDL044C	0	0	0	0	0	0	0	0	127	0	0	0	0	0	1	0	0	0	0	0	0	0	43	0	0	0	0	0	0	0	0	0	0	0	0	48	20	0	0	0	0	86	0	0	0	166	0	0	0
YDL045C	0	0	0	0	145	0	77	0	0	0	20	0	0	0	2	0	0	82	0	0	0	0	0	0	0	1	0	0	0	0	0	0	0	0	0	0	0	0	0	0	0	5	0	38	0	2	0	0	1
YDL046W	15	27	0	41	395	9	0	118	0	104	79	0	8	86	215	83	9	57	37	135	74	36	127	53	32	0	49	30	76	0	76	281	0	15	0	0	134	107	100	19	135	168	47	20	100	0	159	12	2
YDL047W	0	0	0	81	0	35	0	0	0	263	99	31	99	0	185	0	0	0	0	2	46	78	80	0	0	0	0	0	0	53	0	0	0	2	0	26	0	0	26	0	0	0	0	4	0	10	51	0	4
YDL048C	0	4	0	0	2	0	0	0	6	11	0	0	0	0	0	0	0	0	0	0	10	0	0	0	0	0	0	0	0	0	0	0	0	0	0	0	23	0	0	0	0	0	0	24	2	332	0	61	21
YDL049C	0	0	0	0	0	0	0	0	0	366	83	0	0	0	0	0	0	0	23	0	1	0	0	5	0	0	0	2	0	122	0	0	0	0	48	0	0	0	11	0	0	0	0	0	0	121	0	0	26
YDL050C	0	4	5	1	0	0	5	3	0	10	7	3	0	0	1	9	0	1	0	1	1	12	2	0	0	0	8	0	3	0	3	0	0	0	6	0	0	0	0	3	0	0	1	3	0	0	4	0	0
YDL051W	33	32	58	0	0	0	18	13	27	54	30	0	8	12	14	105	3	42	4	0	0	73	22	28	10	0	0	3	1	18	0	16	0	56	26	0	0	16	26	21	16	8	0	13	3	56	52	8	17
YDL052C	3	4	117	12	0	390	0	0	0	0	0	1	49	3	0	74	291	0	21	49	0	100	21	0	17	0	147	38	137	0	4	92	0	0	127	321	0	0	0	0	1	148	278	0	88	263	62	304	12
YDL053C	0	8	124	0	0	40	0	0	0	77	5	36	5	2	0	12	30	0	41	0	0	3	0	0	0	0	0	0	0	59	1	0	0	0	0	0	9	0	0	0	16	43	3	10	33	13	0	0	64
YDL054C	0	0	0	0	0	0	0	0	0	0	0	0	0	11	0	0	0	0	0	0	0	0	0	0	0	0	0	27	0	0	0	0	0	0	0	0	83	0	7	0	0	0	0	35	0	0	0	0	15
YDL055C	0	117	533	278	199	471	307	48	459	2244	170	8	16	0	411	893	431	714	66	331	109	505	172	634	599	148	985	303	179	959	487	9	326	664	752	664	349	14	128	19	432	112	165	780	1250	345	2514	10	131
YDL056W	0	0	0	116	0	199	0	0	0	6	0	0	0	2	0	0	0	0	0	0	1	38	0	1	0	0	0	80	0	0	14	0	0	0	102	1	0	0	0	0	5	0	0	111	138	34	0	5	0
YDL057W	192	62	0	0	0	0	0	0	0	0	0	0	0	0	0	23	0	136	0	71	0	0	0	0	0	0	0	0	0	46	0	0	0	0	0	0	0	0	0	0	0	0	0	100	6	0	0	49	0
YDL058W	4	153	47	89	46	0	41	52	10	118	2	362	0	1	0	2	2	109	3	0	10	115	18	24	131	0	1	0	18	14	1	20	106	3	2	7	0	39	175	0	2	58	2	4	30	73	12	9	56
YDL059C	0	0	0	10	0	0	0	23	0	0	0	0	0	112	0	0	0	0	2	0	0	0	0	0	0	0	0	0	0	0	0	0	0	0	0	0	0	0	0	0	0	0	0	113	0	6	0	0	2
YDL060W	52	302	0	309	224	98	0	119	0	327	97	231	6	0	47	213	187	36	79	52	142	0	7	0	0	0	5	51	2	379	0	476	0	192	14	0	0	108	0	0	0	2	0	54	121	0	4	10	0
YDL061C	257	106	284	313	125	435	179	195	217	525	340	247	195	88	74	400	127	153	114	157	84	172	146	86	250	58	127	64	209	109	110	178	235	126	372	443	152	115	350	66	109	220	59	256	253	306	315	107	137
YDL062W	0	0	0	0	0	0	1	0	0	3	0	0	0	0	0	0	0	0	0	0	0	0	0	0	0	0	0	0	0	0	0	0	0	0	0	0	0	0	0	0	0	0	0	0	0	0	1	0	0
YDL063C	0	0	40	0	0	0	149	46	277	230	5	57	57	7	168	2	2	5	9	70	0	193	0	0	0	0	0	0	0	0	0	9	0	0	14	0	55	0	0	6	0	0	9	64	0	0	34	0	0
YDL064W	0	0	0	0	23	36	36	0	2	57	77	26	0	0	12	20	8	50	0	0	0	0	42	0	1	0	0	2	36	0	0	0	0	43	0	0	2	0	0	2	0	0	2	44	68	54	33	0	2
YDL065C	0	27	0	0	0	0	2	0	0	0	0	0	0	0	0	4	0	0	0	0	0	0	0	0	8	0	1	19	0	49	0	1	0	0	16	58	9	17	0	13	0	0	0	45	0	102	64	2	0
YDL066W	0	0	2	43	31	17	193	14	4	532	0	151	7	0	241	925	29	185	317	0	0	2	10	18	30	0	18	113	6	323	13	19	367	137	270	524	84	5	111	139	4	0	188	517	148	162	671	306	93
YDL067C	4	7	95	42	7	0	4	0	50	43	0	0	0	0	0	30	10	14	47	16	0	90	0	3	113	19	68	42	0	0	0	38	34	0	110	14	75	0	32	0	11	87	0	20	48	0	27	0	8
YDL068W	1	0	0	0	0	0	0	4	0	0	0	0	0	0	0	5	0	0	0	0	0	0	1	0	1	0	0	0	0	0	0	0	0	0	0	0	0	0	0	0	0	0	0	0	0	1	1	0	0
YDL069C	0	0	1	2	0	2	0	21	1	0	2	0	3	0	0	57	0	0	0	6	9	0	4	0	0	11	0	0	0	0	0	0	0	2	0	7	0	0	0	0	3	0	0	13	0	0	4	0	0
YDL070W	1	0	119	0	0	110	0	103	1	0	152	216	7	0	59	0	19	74	2	3	22	0	13	0	0	100	0	12	57	11	9	0	4	140	73	4	0	2	165	0	86	150	38	53	3	86	234	0	12
YDL071C	0	0	0	0	0	16	0	41	0	0	0	0	0	2	0	0	0	0	0	0	0	0	0	0	0	0	0	0	0	0	0	0	0	0	0	0	0	0	22	0	0	0	0	0	0	0	0	2	2
YDL072C	104	0	0	0	135	166	162	105	66	0	4	2	0	10	3	94	0	8	56	18	0	102	129	0	24	0	68	0	4	20	0	0	0	4	84	0	1	6	413	9	98	35	32	66	236	0	281	22	122
YDL073W	43	0	0	0	26	0	2	0	0	141	0	0	26	0	0	191	0	108	0	0	0	0	72	0	0	0	0	0	0	0	0	129	0	0	0	0	0	32	48	0	0	209	0	62	4	86	0	15	9
YDL074C	0	0	71	0	0	0	149	497	0	88	23	24	16	0	0	0	0	90	11	0	40	0	2	55	0	45	29	14	0	30	0	7	0	0	114	0	0	0	2	0	0	11	0	50	215	15	53	76	10
YDL075W	1385	1783	403	1372	1197	1382	753	569	350	678	1377	771	1035	406	845	815	517	432	542	408	431	1449	377	467	648	91	678	288	669	934	461	1031	996	902	1053	235	762	457	642	860	767	735	467	870	960	972	535	426	826
YDL076C	0	0	0	0	324	0	76	0	0	0	0	0	0	0	0	0	0	116	19	5	41	0	45	0	1	7	0	25	0	0	65	0	0	0	89	0	0	103	0	34	0	18	0	12	0	151	438	0	106
YDL077C	0	0	0	0	1	19	6	7	160	0	0	0	16	97	6	0	255	74	3	9	0	3	0	0	0	0	0	16	0	32	0	281	0	0	0	0	0	86	29	54	0	0	13	0	302	17	0	0	0
YDL078C	0	0	74	57	0	0	0	2	69	230	0	0	0	0	198	279	0	193	0	0	27	18	37	13	8	0	0	4	39	87	0	111	0	52	0	0	0	8	40	0	31	7	0	0	32	12	100	1	32
YDL079C	0	0	0	0	0	0	0	0	0	0	0	125	0	0	0	0	0	0	0	0	0	0	0	0	0	0	0	0	0	0	4	0	0	0	150	0	0	0	1	0	13	0	0	0	0	0	0	0	0
YDL080C	0	1	0	1	520	0	0	0	0	0	0	0	0	0	304	0	0	65	0	0	24	0	0	0	239	0	0	95	0	0	325	0	0	0	316	0	0	0	0	0	209	11	0	0	6	0	79	0	0
YDL081C	566	580	297	317	439	483	410	373	197	279	424	432	400	211	362	489	199	330	298	411	284	542	215	141	480	132	487	100	307	330	310	269	515	649	798	528	587	196	638	64	397	438	278	331	323	634	300	379	168
YDL082W	70	139	22	97	425	214	247	79	304	591	295	342	271	43	300	712	212	348	233	133	43	198	148	142	273	46	303	32	215	460	38	208	126	138	729	196	160	124	432	23	157	175	0	150	342	313	338	167	3
YDL083C	340	458	257	257	323	455	187	506	286	655	182	453	421	218	569	1111	158	534	628	295	229	746	123	239	202	65	127	48	249	654	370	227	438	578	976	164	397	149	276	146	334	625	107	486	532	693	613	289	87
YDL084W	128	335	75	350	429	20	2	206	64	1023	20	480	118	42	224	1376	170	340	226	239	22	695	10	176	239	58	33	348	283	358	33	48	202	361	1229	214	178	44	256	0	197	271	34	172	505	617	536	305	85
YDL085W	0	0	0	0	0	0	0	0	0	0	0	0	0	0	0	0	0	0	0	0	0	0	0	0	0	0	0	0	0	0	0	0	0	0	0	0	0	0	0	4	0	0	0	0	0	0	0	0	0
YDL086W	73	0	0	0	0	11	30	3	0	0	1	50	46	4	0	0	0	6	1	98	0	4	0	0	0	0	0	17	31	39	0	0	1	0	139	70	73	13	116	0	4	0	0	17	10	30	59	2	144
YDL087C	156	0	0	0	0	0	0	0	0	0	0	0	0	0	0	24	42	0	0	0	0	0	0	0	0	0	0	0	0	0	0	0	0	0	0	0	0	0	0	0	0	0	0	0	0	148	0	0	0
YDL088C	273	0	0	0	0	0	0	0	0	225	0	0	0	0	0	0	106	54	0	0	5	210	0	0	0	0	12	3	0	238	0	0	0	0	27	0	0	12	0	0	0	0	0	0	0	0	0	0	0
YDL089W	0	0	0	0	0	3	0	0	0	1	0	0	0	0	116	84	0	0	0	0	0	0	0	0	0	0	0	0	0	1	0	0	0	0	178	0	0	0	0	4	0	0	0	0	18	0	35	0	0
YDL090C	0	0	0	0	0	0	0	97	0	0	0	0	0	0	0	0	221	0	29	0	0	0	0	68	324	0	0	0	9	0	0	0	0	0	0	0	0	3	0	0	0	0	0	0	246	3	0	0	0
YDL091C	0	0	0	0	0	1	0	0	0	0	0	0	1	0	63	0	10	0	0	0	0	0	0	0	0	0	0	0	0	0	0	0	1	0	0	0	0	0	92	0	0	0	0	64	0	0	0	0	0
YDL092W	20	0	0	0	0	0	0	1	29	0	25	0	0	0	0	17	0	18	0	11	6	0	10	20	0	0	42	0	0	37	0	51	0	0	0	76	2	2	2	0	0	48	2	0	0	72	17	64	0
YDL093W	0	0	0	0	0	0	0	0	0	0	0	0	0	0	182	0	0	0	104	0	0	0	0	0	0	0	162	0	0	0	0	0	0	0	0	0	0	0	0	0	0	46	0	0	0	174	0	0	66
YDL094C	0	0	14	1	0	0	0	0	0	0	3	0	0	0	0	1	0	0	0	0	0	0	0	0	0	0	1	0	0	0	0	0	0	2	1	2	0	0	0	0	0	32	0	0	1	0	3	0	1
YDL095W	0	0	24	104	0	1	0	0	0	189	286	0	176	16	10	573	7	1	1	0	0	0	11	281	0	1	92	128	0	160	63	0	0	58	368	0	0	0	242	126	29	10	0	115	83	0	646	25	389
YDL096C	0	0	0	0	0	0	0	0	0	0	0	0	1	0	0	1	0	0	0	0	0	0	0	0	0	0	0	0	0	0	1	0	0	0	0	0	0	0	0	0	0	0	0	0	0	0	0	0	0
YDL097C	0	102	38	196	10	95	0	4	0	490	4	93	146	0	0	39	261	36	18	348	33	0	135	12	0	0	0	0	141	26	182	18	50	50	235	313	568	352	268	56	839	146	34	104	0	182	0	284	28
YDL098C	0	0	0	0	0	0	0	0	0	0	0	0	0	0	0	118	0	2	0	0	0	4	0	0	0	0	0	0	177	13	0	0	0	4	198	12	0	0	0	0	2	13	0	0	0	0	0	7	0
YDL099W	31	0	0	0	4	60	89	31	0	4	0	0	2	0	0	10	9	13	4	0	0	0	0	0	11	0	33	0	2	11	0	0	0	18	2	1	51	4	57	0	67	25	27	19	14	18	31	48	2
YDL100C	68	39	0	364	0	8	0	0	206	547	202	2	12	0	119	158	5	22	78	0	64	132	1	131	137	0	0	88	68	248	308	47	57	348	191	33	150	38	283	15	133	39	139	106	25	241	327	18	20
YDL101C	0	0	0	0	0	0	3	0	0	43	16	0	0	0	0	131	20	0	0	0	0	0	0	0	131	0	0	0	0	2	11	0	28	0	0	0	0	0	0	1	0	0	0	2	2	0	30	0	0
YDL102W	1	0	0	0	236	36	0	0	0	0	0	0	0	0	0	0	2	0	0	0	0	0	0	0	0	0	0	0	0	511	5	0	10	0	0	10	0	0	0	0	202	0	0	0	403	0	0	0	0
YDL103C	34	0	0	0	0	0	0	0	0	0	0	0	0	0	0	73	0	0	0	0	0	0	0	418	0	0	176	0	0	0	0	0	0	0	2	0	0	0	0	2	448	0	0	78	0	0	56	0	0
YDL104C	6	0	0	0	8	2	0	0	1	0	0	0	5	0	6	2	0	0	1	0	1	5	0	0	0	0	1	0	1	7	4	0	2	48	3	0	2	4	3	1	1	1	2	0	0	3	1	0	0
YDL105W	0	0	0	0	0	0	0	0	0	0	0	0	0	0	0	115	0	0	0	0	0	0	0	0	0	0	0	0	0	0	0	0	0	0	0	0	3	0	0	0	0	0	8	0	0	0	0	0	0
YDL106C	0	41	0	0	0	0	0	0	0	64	0	0	0	0	4	0	15	0	0	22	5	298	0	0	0	0	0	0	0	0	0	5	0	0	0	0	0	0	0	0	0	0	0	13	0	0	0	36	0
YDL107W	0	0	0	0	0	0	0	0	0	0	5	0	0	0	0	0	0	0	0	0	0	1	0	0	0	0	0	0	0	12	0	15	0	0	0	0	5	0	0	4	0	0	0	0	0	0	0	0	0
YDL108W	0	0	0	5	294	0	1	0	0	0	0	0	0	0	0	0	0	0	0	0	0	0	0	0	6	0	5	0	0	2	0	0	1	0	0	0	0	0	0	0	0	37	8	0	2	0	0	0	0
YDL109C	0	0	0	0	0	0	0	0	0	0	0	0	0	0	0	46	0	0	0	0	0	0	5	0	0	55	0	0	0	0	0	0	0	571	0	0	0	0	0	0	0	10	154	0	60	0	70	0	8
YDL110C	0	0	5	0	0	9	0	0	0	0	0	0	0	0	5	62	0	0	8	0	0	32	0	0	1	0	0	0	0	0	0	0	0	0	0	0	0	48	83	0	0	25	5	58	0	0	14	0	8
YDL111C	0	0	126	0	0	30	22	0	0	49	319	0	112	0	0	159	212	64	59	0	0	2	66	0	0	0	167	0	0	0	10	0	0	0	0	0	0	0	0	0	0	2	0	0	0	14	81	0	0
YDL112W	0	372	0	2	0	0	0	0	0	84	38	0	0	154	0	357	0	0	0	33	0	450	0	0	0	0	576	10	162	0	1	40	0	524	0	1	80	0	0	0	0	0	1	0	268	0	28	0	0
YDL113C	0	0	0	0	0	0	0	0	0	0	0	87	0	0	0	0	22	0	0	0	0	0	3	2	261	0	69	0	0	0	0	0	0	0	0	0	0	0	43	28	192	169	0	0	0	2	0	0	4
YDL114W	0	0	0	0	0	0	0	0	0	0	0	0	0	0	0	0	0	0	0	0	0	0	0	1	0	0	0	0	0	0	0	0	0	0	0	0	0	0	0	0	6	11	0	0	0	0	0	0	0
YDL115C	67	6	12	0	0	0	0	1	15	0	29	0	0	0	0	0	0	27	88	6	0	0	0	1	0	36	18	0	0	109	0	0	0	0	0	18	0	9	0	0	0	0	0	5	0	15	61	8	6
YDL116W	0	383	0	151	0	3	0	0	0	0	0	0	0	0	28	0	0	0	0	0	4	8	0	0	0	0	23	0	0	45	0	2	104	0	434	0	2	26	0	0	402	258	0	0	0	10	0	0	0
YDL117W	0	0	498	0	0	0	5	0	0	0	0	0	0	0	0	0	0	0	0	0	0	0	0	0	0	0	0	0	0	0	0	0	0	0	0	0	0	71	0	2	80	0	0	0	335	0	0	4	0
YDL118W	0	0	0	0	0	0	0	0	0	0	0	0	0	0	0	0	0	0	0	0	0	0	0	0	0	0	0	0	0	0	0	0	0	0	0	0	0	0	0	0	0	8	0	0	0	0	0	0	2
YDL119C	0	0	0	0	0	0	0	0	0	0	0	0	0	0	0	0	0	0	0	0	0	0	0	0	0	0	0	3	0	0	0	0	0	0	111	143	0	0	0	0	0	84	0	0	0	53	0	0	31
YDL120W	0	0	0	0	98	54	108	8	0	0	33	75	11	0	362	70	0	40	0	0	0	35	1	100	0	0	0	0	0	0	0	0	0	0	0	0	0	47	0	0	18	262	0	19	115	75	30	0	190
YDL121C	40	79	2	0	78	3	0	91	29	49	53	7	37	0	49	96	5	46	5	18	0	0	5	8	23	11	8	0	0	210	0	9	35	92	36	18	0	23	0	0	0	0	0	0	31	136	19	1	0
YDL122W	356	11	1	22	8	0	52	14	84	0	15	92	91	0	6	14	34	89	0	33	0	0	47	6	0	40	1	0	8	16	0	2	0	15	139	56	27	3	0	16	77	20	18	0	413	6	0	10	8
YDL123W	0	0	0	0	0	0	0	52	0	0	16	0	0	0	0	0	0	60	0	0	0	0	0	0	0	0	13	0	2	0	0	0	0	2	52	0	43	3	0	0	0	225	0	2	357	0	36	0	16
YDL124W	38	0	35	13	119	112	8	227	214	85	276	65	6	3	4	253	73	181	117	2	0	229	176	5	1	0	2	0	54	216	14	67	0	40	23	0	0	5	467	56	409	112	85	302	180	90	963	333	78
YDL125C	55	63	266	205	158	0	30	222	0	690	47	140	205	29	114	134	36	80	0	68	27	144	33	54	412	12	132	49	0	192	100	101	50	40	448	1	0	52	190	8	57	162	0	185	55	323	50	31	7
YDL126C	194	4	106	411	1038	48	296	155	228	1213	447	318	310	98	85	852	672	239	182	351	0	216	201	230	160	97	318	58	129	324	200	310	54	522	431	194	376	327	519	39	671	209	469	274	477	188	895	654	313
[truncated: 4,593 more rows]
[truncated: 76 more columns]
