# Supplementary material for: Single‐cell RNA‐seq reveals early heterogeneity during aging in yeast
Source: Aging Cell. 2022 Oct 1;21(11):e13712. doi: 10.1111/acel.13712 (PMC9649600; doi:10.1111/acel.13712)
Supplement: Supplementary file 3 — Table S2 [file ACEL-21-e13712-s001.xlsx]

## Sheet: Legend
Sheet1	Highly Variable Genes (HVGs) Lists within Different Age Groups corresponding to Supplementary Fig.3a
Sheet2	Gene Ontology Analysis (Biological Processes/BP) of HVGs (With Cell Cycle Regulated Periodic Genes) of Different Age Groups corresponding to Sheet1
Sheet3	Gene Ontology Analysis (Biological Processes/BP) of HVGs (Without Cell Cycle Regulated Periodic Genes) of Different Age Groups corresponding to Sheet1
Sheet4	Cell Cycle Regulated Periodic Genes (598 genes)

## Sheet: Sheet1.HVGs_2hr_16hr_36hr
HVGs_2hr (145 genes)				All Genes_2hr				HVGs_16hr (312 genes)				All Genes_16hr				HVGs_36hr (524 genes)				All Genes_36hr
Gene_ID	meanNormCount	CV2		Gene_ID	meanNormCount	CV2		Gene_ID	meanNormCount	CV2		Gene_ID	meanNormCount	CV2		Gene_ID	meanNormCount	CV2		Gene_ID	meanNormCount	CV2
YFL053W	11.4644	37		YAL001C	23.8346	7.82353		YFR012W	11.167	43		YAL001C	53.9006	13.0236		YNR072W	12.8015	45		YAL001C	25.2323	4.58898
YGR036C	12.7328	37		YAL002W	25.3239	11.9239		YDR522C	17.9581	43		YAL002W	14.132	7.03517		YNR073C	7.27359	45		YAL002W	35.4196	4.37032
YNR072W	9.01281	36.5699		YAL003W	254.662	0.235896		YDR223W	34.9759	42.7624		YAL003W	196.818	0.32167		YPL209C	7.46849	45		YAL003W	112.766	0.402432
YDR191W	10.0222	36.5635		YAL005C	234.018	1.40426		YGL249W	13.1245	42.3831		YAL005C	297.431	0.484565		YHR105W	5.66353	44.2597		YAL005C	352.663	0.400368
YCR091W	14.8356	36.4127		YAL007C	34.1098	3.16791		YOR237W	15.859	42.1201		YAL007C	72.5	2.74901		YOR266W	52.8476	43.2463		YAL007C	25.6839	2.04936
YDL117W	13.0206	36.2685		YAL008W	2.17827	19.5644		YLR165C	22.7318	41.5431		YAL008W	13.8616	17.7828		YNR063W	5.59433	43.2448		YAL008W	14.0344	3.87275
YHL044W	14.8395	35.4638		YAL009W	11.3573	7.8941		YEL064C	29.6636	40.3682		YAL009W	14.4283	4.96331		YFL051C	7.57648	42.7857		YAL009W	7.55974	4.79825
YNL327W	16.6511	34.4441		YAL010C	11.0558	14.2051		YPL138C	28.2456	39.7247		YAL010C	3.73398	15.8515		YKL188C	6.20306	41.7845		YAL010C	9.04267	9.55193
YDR506C	17.9352	31.9578		YAL011W	12.3117	3.97213		YGR059W	16.1531	37.7416		YAL011W	21.9285	4.27628		YKL187C	5.41762	41.1821		YAL011W	11.3365	4.73905
YJL206C	15.1356	31.0392		YAL012W	186.464	1.08864		YAR035W	24.3893	35.9531		YAL012W	133.335	0.816504		YNL270C	19.8928	41.052		YAL012W	116.234	1.74272
YBR203W	12.4071	29.9275		YAL013W	11.7784	8.883		YGR070W	49.8244	35.7943		YAL013W	11.5671	3.77218		YGR091W	8.98949	40.4692		YAL013W	15.0346	2.3528
YNL317W	11.1278	29.8623		YAL014C	10.0722	9.15669		YDL056W	57.2751	34.9614		YAL014C	17.6218	3.11255		YFR027W	15.6946	39.2009		YAL014C	21.5243	3.83877
YGL241W	15.6438	29.6611		YAL015C	7.22334	10.7161		YLR050C	33.4808	34.2682		YAL015C	18.6877	8.28789		YIL001W	14.9245	38.6635		YAL015C	8.60437	10.8473
YLR212C	16.8653	28.8993		YAL016W	30.0609	6.30883		YDL111C	31.3756	34.1069		YAL016W	27.0362	3.01134		YOL078W	34.121	37.4946		YAL016W	14.6244	7.07996
YIL017C	18.5351	28.5612		YAL017W	33.138	6.93096		YGR131W	27.9802	33.9078		YAL017W	21.9778	9.17829		YKL108W	14.9928	37.2191		YAL017W	32.1616	2.44131
YGR003W	18.7003	28.2841		YAL018C	0.0400691	37		YJL103C	18.8574	32.5716		YAL018C	0	NA		YDR160W	7.10615	37.1767		YAL018C	0	NA
YGR041W	14.8402	27.637		YAL019W	44.1767	3.1508		YDR291W	72.7388	31.4616		YAL019W	22.9541	7.39443		YMR013C	6.32655	37.1405		YAL019W	8.22583	3.39747
YKL209C	15.0821	27.5574		YAL020C	28.571	4.95127		YML082W	29.4048	31.1282		YAL020C	47.923	9.61217		YLR030W	10.8396	37.0352		YAL020C	30.4417	1.66873
YHR206W	13.0082	26.7948		YAL021C	44.1258	4.90365		YMR284W	18.1985	31.1238		YAL021C	28.0585	3.13365		YCR006C	13.3097	36.3633		YAL021C	36.6379	4.1556
YPL153C	14.4498	26.585		YAL022C	21.6312	5.24471		YKR044W	45.4325	30.9335		YAL022C	8.05639	8.36043		YDL017W	7.14394	34.7636		YAL022C	23.6324	5.1165
YDR277C	24.1408	26.0591		YAL023C	81.7169	3.41626		YDL211C	13.9849	30.736		YAL023C	67.7823	2.46336		YDR119W-A	7.46013	34.5953		YAL023C	40.0343	4.74992
YCR026C	16.008	25.9655		YAL024C	10.4382	5.77406		YPR026W	20.3421	30.5569		YAL024C	19.9434	10.895		YEL041W	8.9762	34.0386		YAL024C	9.80761	10.0081
YDR249C	32.1835	24.9072		YAL025C	48.0535	3.22304		YPL148C	30.1725	30.3686		YAL025C	15.0267	3.37807		YFL055W	7.61795	33.9992		YAL025C	1.37438	7.39491
YOL152W	26.7145	24.7984		YAL026C	37.2841	12.9387		YCR054C	22.6046	30.1698		YAL026C	16.1512	7.15577		YNL269W	7.90783	33.4941		YAL026C	3.6432	13.2709
YKL161C	17.1273	24.0477		YAL027W	3.23087	13.6569		YBL060W	74.6372	30.0366		YAL027W	6.94598	10.4094		YGL255W	20.7396	33.0917		YAL027W	2.3517	12.3766
YBR105C	14.8639	23.847		YAL028W	0.473846	33.4762		YPR009W	14.5586	29.9485		YAL028W	5.56817	12.9785		YOR295W	12.3063	32.5026		YAL028W	9.59332	6.73954
YGL196W	16.8463	23.8136		YAL029C	47.1393	4.12757		YOR295W	18.8911	29.9207		YAL029C	35.8747	4.70012		YKR029C	62.598	32.4087		YAL029C	23.8469	4.56021
YMR284W	19.5132	23.5934		YAL030W	34.7567	3.05772		YMR166C	14.8424	29.8331		YAL030W	36.2023	1.40178		YHR149C	7.73439	31.6232		YAL030W	88.5865	1.48757
YHL029C	16.3141	22.5211		YAL031C	17.5054	10.5404		YHR177W	28.8406	29.2044		YAL031C	21.4966	16.0731		YDL210W	10.0519	31.5188		YAL031C	13.42	6.89245
YDL155W	17.4418	22.2439		YAL032C	7.16205	10.7948		YGL175C	31.3918	29.156		YAL032C	10.164	5.72053		YMR283C	12.4734	31.3996		YAL032C	8.20031	18.9246
YMR019W	27.2777	22.2043		YAL033W	9.18309	5.11835		YNL124W	60.3703	28.6987		YAL033W	7.96621	4.55496		YNR058W	10.6752	31.3089		YAL033W	6.57128	4.81877
YLR266C	17.6925	22.0408		YAL034W-A	2.46329	11.3352		YBL088C	67.6218	28.4702		YAL034W-A	5.00554	9.74653		YDL057W	9.30326	30.8169		YAL034W-A	1.0308	6.6721
YDR097C	34.7006	21.8535		YAL035W	399.049	1.01333		YOR118W	22.8151	28.0571		YAL035W	318.956	0.809159		YBR265W	17.8645	30.5845		YAL035W	147.516	1.31026
YHL024W	44.8935	21.3387		YAL036C	44.0016	2.82684		YPL112C	55.1518	28.0246		YAL036C	35.0881	2.76351		YDR440W	31.8208	30.517		YAL036C	23.4872	7.51067
YHR018C	21.3846	21.0152		YAL037W	1.42479	37		YJL200C	42.5878	27.8403		YAL037W	2.15931	17.0425		YBR274W	29.1693	30.3124		YAL037W	6.84607	23.6479
YCR073C	16.8018	20.6158		YAL038W	395.163	0.809136		YOL055C	24.7826	27.819		YAL038W	459.764	0.821983		YGR288W	8.0307	30.3108		YAL038W	275.483	0.594957
YLR014C	18.7586	20.5074		YAL039C	22.7046	4.07726		YDR270W	38.1195	27.6223		YAL039C	23.2876	3.61693		YOL156W	9.26914	30.0234		YAL039C	27.5314	1.82795
YDL103C	22.5823	19.9373		YAL040C	53.3532	5.75326		YKR102W	33.022	27.5843		YAL040C	94.1133	5.51081		YNR065C	8.18376	29.922		YAL040C	83.2625	3.23133
YKL148C	20.8936	19.9159		YAL041W	34.7327	4.92468		YDL206W	28.8803	27.3532		YAL041W	15.7596	5.148		YDR113C	33.9085	29.1243		YAL041W	5.01498	7.29451
YHL004W	34.0289	19.1326		YAL042W	82.6099	1.29357		YPR095C	66.2477	27.2877		YAL042W	79.4364	5.43261		YDL119C	9.04998	29.0807		YAL042W	63.508	1.38977
YGL110C	19.0417	18.7036		YAL043C	15.2701	7.70318		YPR055W	63.8875	27.1119		YAL043C	7.93458	5.6439		YGR249W	9.08902	29.0064		YAL043C	27.1098	7.84749
YGL056C	20.6607	17.858		YAL044C	75.2412	1.23716		YKL197C	61.605	27.0651		YAL044C	33.3706	3.63825		YNR060W	15.6828	28.9648		YAL044C	54.7408	1.99036
YJL214W	26.1592	17.8351		YAL045C	0	NA		YGR100W	61.3243	26.9757		YAL045C	0	NA		YOR321W	12.1062	28.8216		YAL045C	0	NA
YPR068C	29.8516	17.7549		YAL046C	9.69138	5.38595		YLR226W	15.343	26.7336		YAL046C	11.9791	4.91129		YHL029C	11.1787	28.6786		YAL046C	4.73012	10.7283
YLL022C	22.1693	17.382		YAL047C	2.68687	15.4857		YDR240C	15.2918	26.1146		YAL047C	10.4653	24.9918		YLR137W	12.2687	28.5719		YAL047C	4.69094	17.0265
YOL058W	49.6251	17.3327		YAL048C	4.99208	26.4551		YPL254W	31.7168	25.6913		YAL048C	1.41912	17.4121		YNL023C	8.55355	28.1609		YAL048C	1.69648	9.61376
YHL017W	22.0149	17.3316		YAL049C	19.8695	5.36977		YJL010C	39.5425	25.2036		YAL049C	16.1818	4.09332		YPR093C	9.85292	28.0344		YAL049C	30.1752	5.22094
YDR389W	23.7927	17.0109		YAL051W	34.1159	8.90818		YGR041W	121.958	25.0872		YAL051W	9.39626	9.52151		YLL003W	9.71744	27.3249		YAL051W	37.0111	16.9902
YDR072C	28.8651	16.7416		YAL053W	5.78826	10.6225		YPL156C	23.448	24.9599		YAL053W	12.8584	6.34078		YKL198C	60.8914	26.2654		YAL053W	16.9612	11.8659
YPL040C	24.7552	16.5804		YAL054C	13.9883	16.9846		YOR385W	19.7685	24.7495		YAL054C	2.39982	13.4058		YDR108W	23.873	26.119		YAL054C	4.65718	10.3199
YKL125W	24.8274	16.5399		YAL055W	1.67919	33.7945		YOR389W	50.2354	24.3851		YAL055W	9.79118	26.6878		YLL031C	59.6812	26.0297		YAL055W	1.90709	15.477
YHR149C	20.4012	16.5161		YAL056W	16.8797	9.91444		YDR505C	53.7003	24.382		YAL056W	33.1519	6.48898		YBL014C	13.3771	25.8249		YAL056W	85.4297	9.44621
YMR227C	28.4895	16.4364		YAL058W	2.7764	18.0779		YER069W	27.152	24.2265		YAL058W	3.13528	8.70428		YOR297C	25.0347	25.4435		YAL058W	4.36535	16.0341
YFL040W	22.5017	16.3983		YAL059W	5.61044	4.20612		YMR285C	43.4577	24.2254		YAL059W	1.85034	7.33223		YBR233W	24.7549	25.4349		YAL059W	1.85809	12.5431
YDR531W	26.9038	15.971		YAL060W	24.3577	6.00022		YOR384W	41.316	23.5989		YAL060W	52.1379	4.01025		YER179W	10.5803	25.3857		YAL060W	134.014	1.55389
YOR329C	25.0011	15.9605		YAL061W	1.61446	35.2625		YDL117W	35.2239	23.5588		YAL061W	40.3366	3.36768		YKL124W	17.8546	25.3499		YAL061W	87.8976	3.34276
YPL183C	30.7075	15.7843		YAL062W	23.3873	4.96661		YBR203W	57.6639	23.5451		YAL062W	12.0468	5.03968		YER038C	15.7772	25.3201		YAL062W	58.8842	3.44387
YDR093W	27.1689	15.5538		YAL063C	5.24261	18.1576		YBR093C	22.3821	23.5089		YAL063C	31.8694	18.13		YBR275C	33.8957	25.1068		YAL063C	12.3881	12.5666
YJR140C	38.6148	15.277		YAL064W	0.0950752	37		YGR032W	89.8849	23.2127		YAL064W	0	NA		YDR183W	9.5255	24.9557		YAL064W	0	NA
YOR328W	30.4543	15.2648		YAL066W	0	NA		YMR165C	47.2079	22.9004		YAL066W	0	NA		YKL125W	13.1178	24.8564		YAL066W	1.26141	18.8981
YPR189W	33.2939	15.2591		YAL067C	0.521327	22.625		YLR221C	18.606	22.8418		YAL067C	0.0942439	20.9936		YNL062C	31.3329	24.054		YAL067C	3.70914	30.7241
YIL150C	24.0455	14.9324		YAR002W	34.9661	5.0199		YNL279W	64.171	22.6831		YAR002W	12.8933	6.09554		YLR392C	12.441	23.8466		YAR002W	8.51736	6.88066
YDR251W	25.2291	14.7206		YAR003W	16.4194	11.1027		YPL123C	19.4323	22.6695		YAR003W	21.8022	15.9365		YKL107W	12.5277	23.7134		YAR003W	12.9359	17.4774
YCL063W	24.2282	14.6557		YAR007C	1.76203	11.3292		YBR198C	46.1306	22.5592		YAR007C	28.3409	3.95832		YNL014W	9.58072	23.5312		YAR007C	15.7186	7.81996
YBR225W	33.2784	14.2925		YAR008W	3.22442	15.0337		YDR484W	25.4284	22.4414		YAR008W	5.37878	12.8817		YMR270C	10.2411	23.2996		YAR008W	8.92174	17.6802
YLR069C	26.2327	14.1017		YAR014C	7.45856	11.0172		YLR253W	49.8476	22.2918		YAR014C	14.9028	3.30935		YCL061C	13.9987	23.2561		YAR014C	17.7958	6.01964
YCR045C	26.379	13.9276		YAR015W	56.592	3.28008		YJL003W	19.3724	21.8236		YAR015W	56.6963	8.37817		YJL051W	33.5077	23.1974		YAR015W	43.2253	2.27136
YNL313C	26.2239	13.3625		YAR018C	12.3832	16.5452		YER078C	19.8516	21.8136		YAR018C	6.61066	8.79148		YJR151C	31.1926	23.0948		YAR018C	30.5566	6.7135
YBL106C	30.4494	13.2646		YAR019C	2.63619	9.40046		YLL007C	19.8251	21.6454		YAR019C	5.80407	7.72562		YJL074C	34.6097	23.006		YAR019C	5.75611	10.404
YAL026C	37.2841	12.9387		YAR020C	0	NA		YNL273W	50.5058	21.2326		YAR020C	1.10165	19.4518		YOL017W	11.7283	22.9759		YAR020C	0.521143	23.9018
YOR274W	28.0056	12.6957		YAR023C	0	NA		YLR343W	24.0176	21.1822		YAR023C	0.106817	43		YOL125W	13.9766	22.7398		YAR023C	15.702	15.639
YKL034W	29.7367	12.216		YAR027W	5.5219	14.374		YJL031C	19.6311	21.1577		YAR027W	18.3594	6.18422		YJL137C	10.9307	22.4541		YAR027W	25.9309	3.82642
YFL033C	34.0725	12.1758		YAR028W	6.89911	18.2727		YCR072C	21.6725	20.9368		YAR028W	12.3871	5.145		YMR107W	10.6987	22.3821		YAR028W	18.0183	5.32553
YMR213W	35.418	11.8507		YAR029W	0	NA		YLR092W	35.4726	20.8717		YAR029W	0.118032	29.1168		YBR029C	38.1337	22.3553		YAR029W	0.406522	36.341
YML068W	31.6178	11.5871		YAR031W	0	NA		YER169W	25.0294	20.8653		YAR031W	6.04884	14.7243		YPL119C	10.5828	22.3535		YAR031W	8.15497	6.37867
YKR088C	34.4653	11.506		YAR033W	1.11249	9.36223		YOL066C	19.8792	20.1833		YAR033W	4.42996	14.3396		YJL212C	50.9149	22.3256		YAR033W	19.6746	11.369
YHR047C	35.6121	11.4786		YAR035W	8.36712	13.6051		YGR047C	51.1781	20.0988		YAR035W	24.3893	35.9531		YGL017W	13.0564	22.1283		YAR035W	8.15738	13.2076
YGR199W	29.8381	11.4273		YAR042W	31.1527	2.17106		YKL205W	21.1667	19.9247		YAR042W	38.776	2.55812		YIL166C	22.8058	22.1012		YAR042W	28.1908	5.28622
YGL155W	45.4388	11.3058		YAR047C	0.682894	24.1556		YDR296W	28.3521	19.8286		YAR047C	0.350811	26.7113		YPR196W	13.539	22.0711		YAR047C	1.73162	34.7822
YNL127W	34.9083	11.216		YAR050W	0.968895	33.6421		YOL002C	21.4693	19.8265		YAR050W	12.4184	28.4509		YCR035C	11.7522	21.9462		YAR050W	2.04202	33.9277
YPL029W	38.6886	11.0381		YAR053W	0.789564	37		YDR499W	27.4512	19.4048		YAR053W	0.451763	21.8197		YHR143W	17.8876	21.898		YAR053W	2.18902	11.379
YOL138C	35.2905	10.9438		YAR060C	0	NA		YDR370C	29.921	19.2738		YAR060C	0	NA		YDR242W	12.1123	21.8754		YAR060C	0	NA
YDR507C	38.9658	10.8356		YAR064W	0	NA		YIL131C	29.5632	19.0888		YAR064W	0.058269	28.3542		YDR045C	16.2541	21.87		YAR064W	0	NA
YKL057C	44.7029	10.6938		YAR068W	0.120205	26.4366		YML021C	49.5394	18.953		YAR068W	0.0491229	43		YDL201W	10.307	21.7596		YAR068W	0.158169	22.5063
YGR223C	32.1879	10.6807		YAR069C	0	NA		YNL188W	22.7682	18.8429		YAR069C	0	NA		YJL044C	20.5969	21.6846		YAR069C	0	NA
YOR002W	48.9723	10.5733		YAR070C	0	NA		YIL055C	30.0884	18.7816		YAR070C	0	NA		YJR030C	38.2711	21.6358		YAR070C	0	NA
YMR037C	43.621	10.4681		YAR071W	0.39374	35.0243		YLR425W	61.951	18.579		YAR071W	6.29159	13.8456		YIL067C	34.3853	21.442		YAR071W	2.67564	23.271
YGR163W	36.2687	10.3906		YBL001C	29.2372	1.81644		YKL119C	26.2971	18.5041		YBL001C	47.8191	1.93751		YLR045C	20.4169	21.2856		YBL001C	50.9325	2.16863
YLR057W	41.0766	10.1605		YBL002W	103.729	1.51012		YKR027W	45.234	18.4938		YBL002W	99.7084	1.7727		YBL054W	13.2995	21.2777		YBL002W	69.6922	2.32376
YDR216W	47.6638	9.99268		YBL003C	166.604	1.34244		YLR015W	36.8994	18.4904		YBL003C	165.681	1.54568		YGL013C	26.8705	20.5058		YBL003C	98.3582	2.00764
YMR190C	64.8999	9.84007		YBL004W	196.604	1.19767		YDR108W	47.0332	18.4651		YBL004W	95.5082	3.33425		YIL037C	12.3676	20.4355		YBL004W	46.2755	6.4062
YMR080C	37.5236	9.77242		YBL005W	47.4799	3.48436		YPR199C	25.1404	18.4367		YBL005W	91.7719	4.60318		YLL011W	25.5206	20.2837		YBL005W	23.5204	5.28032
YLR386W	46.6138	9.37301		YBL006C	36.6697	2.22024		YDR465C	44.9879	18.3806		YBL006C	30.14	3.27083		YER124C	47.3489	20.26		YBL006C	20.574	2.39302
YJR137C	58.3367	9.0798		YBL007C	44.7301	2.42168		YOL078W	26.3981	18.2329		YBL007C	74.3823	1.29711		YBR037C	23.6065	20.203		YBL007C	67.7824	1.42448
YCR030C	51.9531	8.92842		YBL008W	13.1134	6.65012		YDR147W	35.0171	18.2198		YBL008W	9.71289	7.59211		YMR166C	18.6196	19.7102		YBL008W	7.64892	13.5203
YNL166C	38.8509	8.90857		YBL009W	12.4356	10.4308		YAL063C	31.8694	18.13		YBL009W	7.02989	13.787		YBL106C	51.4687	19.6781		YBL009W	6.83225	22.0084
YLR422W	40.072	8.68764		YBL010C	4.373	26.9836		YBR175W	24.2598	17.9463		YBL010C	3.31147	10.8774		YNL181W	11.781	19.4605		YBL010C	1.90791	31.5921
YPR138C	43.1577	8.57166		YBL011W	62.5948	1.29879		YLR320W	24.8366	17.8291		YBL011W	41.15	2.9913		YBR240C	19.7873	19.4352		YBL011W	28.1367	7.3726
YMR209C	42.098	8.52874		YBL012C	1.32852	7.72202		YIL107C	42.2635	17.8108		YBL012C	1.41446	8.45461		YLR286C	43.5834	19.3913		YBL012C	0.440869	15.1773
YHR082C	47.0151	8.43397		YBL013W	2.64135	18.8481		YLR360W	41.6766	17.718		YBL013W	1.34753	13.027		YDR145W	36.377	19.3106		YBL013W	1.98757	18.5628
YOR116C	62.6476	8.30976		YBL014C	19.5667	7.36535		YLL048C	31.2172	17.5508		YBL014C	27.5993	5.94113		YHR100C	44.2459	19.1694		YBL014C	13.3771	25.8249
YPL163C	44.5319	8.24607		YBL015W	22.1613	12.5193		YNR023W	29.6648	17.4221		YBL015W	19.12	5.74115		YGR134W	31.9745	19.0764		YBL015W	24.5418	5.0716
YOR227W	56.6609	8.13081		YBL016W	70.4313	3.29509		YGL131C	28.3944	17.3738		YBL016W	39.4386	3.98327		YJL176C	31.4552	18.9584		YBL016W	24.0346	7.41467
YGR098C	87.372	8.12768		YBL017C	70.2842	2.45748		YBR261C	45.5519	17.3204		YBL017C	67.1305	10.0256		YHL028W	50.3674	18.8558		YBL017C	43.9356	1.91554
YJR147W	45.9839	7.83527		YBL018C	21.6036	1.72901		YER028C	40.2066	17.295		YBL018C	33.738	5.32802		YKR021W	30.9394	18.712		YBL018C	14.0402	5.26302
YHR169W	48.1145	7.60487		YBL019W	12.2198	11.6004		YNL206C	46.0096	16.8701		YBL019W	5.13423	9.59818		YDR349C	50.2935	18.6165		YBL019W	24.5715	16.0196
YPR042C	46.4642	7.50921		YBL020W	12.2164	12.5084		YPR106W	40.9069	16.7135		YBL020W	7.95834	7.95718		YLR176C	12.9041	18.5315		YBL020W	10.4825	5.04621
YER070W	97.8756	7.31377		YBL021C	19.1585	3.99121		YDR245W	56.594	16.6738		YBL021C	23.4336	15.1344		YNL279W	15.6558	18.3451		YBL021C	8.32885	8.98199
YBR065C	51.6982	7.25128		YBL022C	84.5523	2.07247		YER011W	55.7187	16.6537		YBL022C	106.909	1.72106		YDR089W	36.1734	18.2211		YBL022C	65.3061	3.34978
YGR055W	59.2552	7.23983		YBL023C	14.7068	12.2631		YLR163C	65.4401	16.6229		YBL023C	4.81625	11.1418		YJR040W	12.4076	18.0725		YBL023C	8.34603	6.25848
YBR049C	66.2475	7.18297		YBL024W	73.8222	1.88579		YOL164W	26.0617	16.4995		YBL024W	45.1167	2.67841		YNR044W	15.4428	18.0598		YBL024W	45.8781	2.79248
YGR170W	104.928	7.16996		YBL025W	7.98619	8.10549		YGR048W	28.4482	16.4816		YBL025W	1.06103	34.7057		YHR129C	23.0547	17.6754		YBL025W	2.76164	15.0628
YNR044W	56.085	7.09756		YBL026W	15.5689	1.96335		YOR002W	128.954	16.4242		YBL026W	20.9443	2.57664		YPL043W	16.8123	17.5289		YBL026W	10.5448	4.48588
YJL198W	59.5477	7.01341		YBL027W	658.538	0.0655708		YDR511W	27.8582	16.4102		YBL027W	501.424	0.173418		YAR003W	12.9359	17.4774		YBL027W	186.752	0.369433
YML123C	71.4558	6.9167		YBL028C	8.90267	1.64605		YDL090C	31.3699	16.3978		YBL028C	2.27054	4.63078		YER147C	21.8462	17.402		YBL028C	1.79352	11.3174
YJL042W	68.1242	6.85046		YBL029W	1.9037	6.86024		YKL134C	34.1382	16.2462		YBL029W	3.71838	4.08533		YER109C	33.0901	17.2697		YBL029W	6.58991	8.76364
YIL047C	67.7896	6.71838		YBL030C	100.129	1.51472		YHR166C	27.0955	16.1314		YBL030C	147.399	1.66471		YIL092W	13.3217	17.2555		YBL030C	69.9845	0.825524
YMR171C	56.9378	6.30875		YBL031W	3.00752	18.0386		YHR067W	29.5799	16.129		YBL031W	1.84575	13.5616		YML002W	15.0927	17.2343		YBL031W	6.82187	7.61975
YJL054W	58.1606	6.28799		YBL032W	32.4867	2.71437		YLR100W	34.5317	16.0751		YBL032W	25.3844	2.84712		YOR016C	25.1292	17.168		YBL032W	24.6452	3.53125
YBR293W	90.2016	6.05457		YBL033C	12.7674	8.06624		YOR173W	43.2103	16.058		YBL033C	26.6056	5.39188		YOL164W	23.6258	17.1639		YBL033C	18.9959	3.88424
YKR066C	69.0341	6.04532		YBL034C	16.3567	7.94592		YPR140W	27.0537	15.8964		YBL034C	36.4629	14.5854		YIL128W	18.4771	17.1165		YBL034C	12.8771	5.49028
YER091C	89.8103	5.93336		YBL035C	0.032361	37		YPL249C	27.0147	15.7128		YBL035C	3.70706	7.78473		YAL051W	37.0111	16.9902		YBL035C	5.40866	10.0167
YHR123W	96.5865	5.82217		YBL036C	11.6871	10.9325		YCR073C	25.2883	15.7012		YBL036C	9.51349	4.24675		YGL211W	26.8669	16.9525		YBL036C	5.30238	3.68067
YGR281W	75.5516	5.56973		YBL037W	3.74893	20.877		YBL086C	40.221	15.5049		YBL037W	18.4851	7.05967		YJL187C	34.5597	16.7927		YBL037W	11.0708	4.38561
YJR091C	71.3565	5.47046		YBL038W	4.88631	10.2866		YIL147C	54.2611	15.4664		YBL038W	20.4033	9.50978		YOL003C	15.7083	16.7585		YBL038W	13.8802	4.09988
YGL016W	84.3875	5.372		YBL039C	60.3585	2.53361		YKL174C	28.1419	15.4319		YBL039C	42.5479	2.03547		YBR176W	17.5986	16.6872		YBL039C	9.02072	7.35758
YER144C	72.7779	5.33225		YBL040C	44.0147	2.61831		YOR009W	58.7445	15.327		YBL040C	71.2609	5.18149		YJL088W	25.1318	16.668		YBL040C	52.3226	3.92194
YDR046C	73.6558	5.25593		YBL041W	34.2552	1.81934		YDR028C	95.5801	15.3213		YBL041W	46.23	2.58775		YNL176C	14.9882	16.4892		YBL041W	31.9436	1.43315
YER032W	94.793	5.0091		YBL042C	39.7173	4.68963		YGR170W	57.5105	15.2694		YBL042C	7.10926	14.2137		YMR155W	23.4084	16.4094		YBL042C	5.49644	14.4571
YIL129C	96.036	4.91364		YBL043W	1.17537	37		YDR116C	53.108	14.8494		YBL043W	0.760486	43		YJR066W	39.3234	16.2906		YBL043W	0.775823	38.09
YJR117W	126.456	4.80233		YBL044W	0	NA		YKL020C	53.438	14.7569		YBL044W	0.0149115	43		YGR238C	28.8483	16.2748		YBL044W	0.0816643	29.0648
YPL187W	105.01	4.73372		YBL045C	32.3018	3.47068		YML053C	30.5986	14.7136		YBL045C	9.13855	3.68353		YHR211W	23.1326	16.2624		YBL045C	38.0368	1.4972
YJL078C	84.9355	4.56748		YBL046W	4.81657	26.2008		YFR002W	58.8572	14.709		YBL046W	6.0894	10.0312		YIL009W	19.7443	16.2257		YBL046W	15.7631	12.2402
YHL009C	86.3475	4.45254		YBL047C	57.0566	2.70111		YMR281W	27.4344	14.7053		YBL047C	147.372	1.5918		YMR308C	48.1906	16.1782		YBL047C	88.0889	1.81979
YOR093C	117.673	4.27867		YBL048W	0	NA		YDR213W	30.0894	14.63		YBL048W	0.70526	8.56878		YBR247C	14.5521	16.1357		YBL048W	3.32524	7.38901
YPL240C	101.808	3.90611		YBL049W	0.919075	37		YBL034C	36.4629	14.5854		YBL049W	1.32155	12.9937		YJR060W	16.7193	16.1099		YBL049W	7.527	7.82122
YCL008C	96.976	3.88444		YBL050W	34.206	3.67416		YMR262W	28.3865	14.5375		YBL050W	54.5622	3.39443		YCL005W	28.2892	16.0514		YBL050W	56.031	1.05855
YNL160W	168.438	3.23347		YBL051C	53.9586	2.2689		YNL165W	49.14	14.4487		YBL051C	76.6608	2.04946		YDR087C	20.6619	16.0217		YBL051C	87.7576	3.30564
YGR116W	162.357	2.82577		YBL052C	14.1908	9.97819		YOL100W	31.6511	14.3745		YBL052C	42.4347	9.78502		YBL019W	24.5715	16.0196		YBL052C	19.1504	4.7623
YMR129W	156.866	2.60315		YBL053W	1.10162	19.3107		YLR097C	29.436	14.3495		YBL053W	0.270629	9.30781		YOL090W	36.8173	15.9531		YBL053W	0.652026	29.8003
YHR094C	277.813	2.19015		YBL054W	33.8885	5.42349		YER013W	28.6268	14.3076		YBL054W	6.65445	22.2521		YDL194W	14.9953	15.8791		YBL054W	13.2995	21.2777
YLR413W	222.948	2.15479		YBL055C	42.3246	2.99016		YCL039W	93.4981	14.2067		YBL055C	22.3619	6.16668		YDR541C	26.1648	15.8748		YBL055C	23.7554	9.14256
YDR077W	376.449	1.96332		YBL056W	65.7691	2.01442		YCL024W	32.6981	14.1486		YBL056W	94.0297	2.0712		YOR306C	21.9141	15.7486		YBL056W	129.901	1.84887
YOR153W	338.272	1.48075		YBL057C	38.6016	2.29582		YJR137C	58.5371	13.7876		YBL057C	26.1532	3.3836		YDL144C	18.6878	15.7433		YBL057C	9.46076	5.30145
YLR180W	368.522	1.35587		YBL058W	35.7768	2.43107		YBR073W	48.1499	13.769		YBL058W	40.4579	2.1683		YJL091C	15.0208	15.6839		YBL058W	34.8779	3.97303
Mean	53.1527	14.6498		YBL059W	6.4301	10.2484		YKL051W	71.6925	13.7508		YBL059W	5.52582	23.0535		YNL182C	17.8208	15.661		YBL059W	6.64225	14.5894
				YBL060W	5.43233	8.86676		YBR163W	31.4153	13.6312		YBL060W	74.6372	30.0366		YOR030W	28.8792	15.6472		YBL060W	15.0351	7.78837
				YBL061C	12.8525	14.9599		YAL034C	39.2695	13.58		YBL061C	5.60231	5.99619		YAR023C	15.702	15.639		YBL061C	9.02181	8.86721
				YBL062W	0.045171	37		YMR176W	30.2039	13.5573		YBL062W	0.107446	16.5573		YML013W	14.6807	15.6047		YBL062W	0.0100104	45
				YBL063W	27.0537	7.24552		YGL091C	36.0389	13.2258		YBL063W	11.9308	16.5639		YBR108W	18.4619	15.5151		YBL063W	29.8647	8.85247
				YBL064C	21.6531	4.45327		YLR007W	50.1267	13.1721		YBL064C	33.8588	2.331		YCL054W	24.4004	15.4364		YBL064C	100.584	0.946097
				YBL065W	0.181598	6.79486		YNL315C	45.2425	13.0912		YBL065W	0.224708	9.57291		YJR100C	43.6275	15.4331		YBL065W	1.18788	21.5562
				YBL066C	8.78465	15.7245		YPL246C	49.3201	13.0408		YBL066C	7.55056	8.0873		YNL042W	18.2576	15.3269		YBL066C	7.35262	16.099
				YBL067C	28.9514	4.49853		YIL082W	32.6013	13.0261		YBL067C	24.6624	4.13517		YNR061C	23.0551	15.2592		YBL067C	22.3345	5.13406
				YBL068W	28.1353	2.46888		YAL001C	53.9006	13.0236		YBL068W	15.063	4.49276		YCL045C	56.5878	15.0505		YBL068W	8.91786	15.4904
				YBL069W	5.31183	6.14185		YPR128C	36.9733	12.8953		YBL069W	5.87758	7.38383		YMR206W	15.8388	15.0295		YBL069W	11.6467	5.58455
				YBL070C	0.70782	16.8423		YJR140C	37.1268	12.7967		YBL070C	0.0666881	14.5461		YER070W	133.332	14.9632		YBL070C	0.751861	28.1895
				YBL071C	9.38512	4.05779		YBR214W	35.1888	12.7928		YBL071C	3.40498	3.46313		YPL141C	23.8126	14.8875		YBL071C	2.58352	19.6816
				YBL072C	262.092	0.117004		YHL047C	199.01	12.7799		YBL072C	217.201	0.149248		YNL066W	30.177	14.8102		YBL072C	105.288	0.352048
				YBL073W	0.0230784	37		YHL035C	131.617	12.6741		YBL073W	0	NA		YBR136W	17.7777	14.6579		YBL073W	0.220229	45
				YBL074C	7.2885	8.88446		YDR096W	195.958	12.6731		YBL074C	1.45419	30.5865		YOR348C	24.9363	14.6146		YBL074C	1.68576	18.7068
				YBL075C	23.9385	13.6584		YCR065W	65.5717	12.6636		YBL075C	2.29677	21.3825		YLR085C	29.3375	14.526		YBL075C	14.6372	7.63166
				YBL076C	145.709	1.22954		YNL103W	75.9886	12.6154		YBL076C	139.461	1.50079		YCL064C	34.0929	14.5211		YBL076C	107.527	1.56754
				YBL077W	4.2575	2.04367		YDR383C	40.3501	12.562		YBL077W	3.43272	1.911		YJL115W	16.9211	14.4725		YBL077W	1.36704	2.16224
				YBL078C	1.35265	19.6679		YKL068W	52.8511	12.5403		YBL078C	8.28261	3.34116		YBR225W	18.8005	14.3326		YBL078C	18.0494	3.54632
				YBL079W	124.476	1.25922		YML123C	107.796	12.5362		YBL079W	117.496	6.62251		YPR164W	37.8146	14.2616		YBL079W	58.4537	2.9374
				YBL080C	8.87338	12.159		YJL079C	39.5209	12.489		YBL080C	7.37963	13.1856		YMR265C	19.6049	14.2354		YBL080C	13.6924	6.73465
				YBL081W	21.7868	4.27467		YDR293C	71.3952	12.4232		YBL081W	23.9946	6.98339		YHR102W	21.0424	14.2052		YBL081W	10.0968	4.9037
				YBL082C	38.7231	7.436		YJR093C	35.6864	12.3398		YBL082C	14.7282	4.53072		YJR025C	32.205	14.1738		YBL082C	8.69012	5.55862
				YBL083C	0.379853	8.78552		YBR229C	68.8571	12.3213		YBL083C	0.874615	15.6522		YJL103C	27.72	14.0666		YBL083C	0.238994	13.1274
				YBL084C	2.74623	27.1904		YBR081C	51.5483	12.265		YBL084C	12.6228	6.66834		YNR070W	20.0496	14.0015		YBL084C	7.06159	10.6066
				YBL085W	8.4938	5.05434		YMR125W	44.1347	12.2392		YBL085W	22.6717	3.56335		YDR069C	24.6575	13.8546		YBL085W	26.244	4.21022
				YBL086C	3.31602	19.0213		YJL212C	32.9556	12.2098		YBL086C	40.221	15.5049		YFL048C	20.951	13.7784		YBL086C	7.11816	7.13454
				YBL087C	322.318	0.149857		YDL116W	39.1393	11.9437		YBL087C	284.615	0.425092		YHR072W	25.1745	13.7025		YBL087C	77.0963	0.949921
				YBL088C	33.6741	4.37178		YNL054W	50.6512	11.9401		YBL088C	67.6218	28.4702		YDL199C	23.8773	13.7005		YBL088C	28.6101	5.84373
				YBL089W	0.625461	14.5148		YOL158C	168.338	11.9254		YBL089W	18.4551	9.42001		YDR386W	24.0133	13.6868		YBL089W	8.32945	7.92585
				YBL090W	7.8877	6.4769		YDR119W	49.0166	11.4567		YBL090W	7.35161	7.85345		YGL104C	27.7607	13.6277		YBL090W	6.91115	6.45499
				YBL091C	62.6444	2.32122		YGR007W	48.1274	11.4441		YBL091C	68.9612	1.75508		YCL016C	21.8808	13.6107		YBL091C	67.6002	2.14964
				YBL092W	535.225	0.0611187		YNL182C	43.7463	11.3552		YBL092W	445.118	0.0811767		YFL002C	19.646	13.5832		YBL092W	203.91	0.395382
				YBL093C	7.63382	13.4937		YJL054W	62.032	11.2123		YBL093C	8.56608	6.62485		YER001W	21.3923	13.4934		YBL093C	3.22017	9.41108
				YBL094C	0.684869	11.3974		YDR406W	114.391	11.1855		YBL094C	0.220089	7.13089		YBR102C	22.2518	13.4909		YBL094C	0.425725	9.43603
				YBL095W	4.58608	6.55795		YML071C	46.7323	11.13		YBL095W	4.93207	15.5646		YBR133C	28.8133	13.4325		YBL095W	2.43546	7.8391
				YBL096C	0.182878	9.77048		YDL033C	68.0321	11.0659		YBL096C	0.219423	19.6408		YDL003W	29.4882	13.3206		YBL096C	0.209761	10.6795
				YBL097W	13.471	5.79493		YKL191W	42.7315	11.0056		YBL097W	21.1299	4.95838		YMR088C	24.2565	13.3136		YBL097W	2.40268	6.82951
				YBL098W	1.43991	32.0771		YNL104C	105.896	10.9076		YBL098W	0.599972	17.8439		YMR131C	33.5346	13.2945		YBL098W	0.173747	34.2681
				YBL099W	63.8212	1.17546		YNL268W	141.318	10.896		YBL099W	86.522	1.02417		YLR144C	47.9076	13.2281		YBL099W	94.5205	2.28597
				YBL100C	4.95194	0.944154		YBR295W	47.3897	10.8802		YBL100C	5.85436	1.03959		YBR021W	18.6675	13.1384		YBL100C	4.81627	1.16603
				YBL101C	10.2104	9.72237		YJR046W	49.0271	10.8123		YBL101C	78.5262	6.50602		YNL297C	20.5233	13.1235		YBL101C	37.3194	6.95193
				YBL102W	20.0853	3.93814		YHR165C	98.3131	10.7608		YBL102W	23.6651	1.45998		YNR067C	49.9995	13.1154		YBL102W	34.9198	2.03894
				YBL103C	12.1873	11.5025		YOR254C	90.1867	10.6913		YBL103C	6.39742	7.20196		YDL239C	31.6979	13.0467		YBL103C	0.907061	36.961
				YBL104C	3.08495	7.51388		YGL092W	39.4679	10.5843		YBL104C	17.076	8.18507		YPL083C	24.3686	13.0204		YBL104C	8.64783	10.1776
				YBL105C	27.2993	6.77828		YGL013C	39.0186	10.5466		YBL105C	85.0788	5.81344		YOL045W	23.5047	12.9959		YBL105C	36.8106	3.73775
				YBL106C	30.4494	13.2646		YDR347W	47.7527	10.4685		YBL106C	8.15042	5.86534		YPL173W	18.5101	12.9956		YBL106C	51.4687	19.6781
				YBL107C	23.655	4.94916		YPL092W	94.6455	10.4246		YBL107C	16.6215	4.38366		YDR390C	41.9017	12.8017		YBL107C	14.6105	5.34152
				YBL108W	0	NA		YMR251W	46.4972	10.3891		YBL108W	0.0340063	43		YBR289W	21.1122	12.7868		YBL108W	0.0224853	45
				YBR001C	8.54176	28.1636		YDR216W	41.0749	10.3723		YBR001C	30.8053	8.49578		YEL043W	26.7117	12.7005		YBR001C	29.5044	3.39365
				YBR002C	15.9628	5.34159		YBR112C	83.4755	10.322		YBR002C	10.9348	9.68112		YBR125C	30.0066	12.6742		YBR002C	1.52453	21.8965
				YBR003W	26.032	7.10561		YBR101C	41.2597	10.0341		YBR003W	10.7945	6.20052		YOR025W	22.0911	12.6515		YBR003W	21.8831	4.13524
				YBR004C	26.2419	11.5313		YMR088C	57.9421	10.0336		YBR004C	52.451	9.69606		YPR135W	18.885	12.6327		YBR004C	28.3797	7.8004
				YBR005W	1.46304	30.9432		YBL017C	67.1305	10.0256		YBR005W	5.8297	10.0644		YER073W	22.7178	12.5945		YBR005W	8.80055	11.1913
				YBR006W	4.16893	18.035		YER110C	96.6749	10.0156		YBR006W	12.4641	8.73404		YBR284W	23.1716	12.3826		YBR006W	58.1075	4.13851
				YBR007C	5.34391	15.2795		YPL020C	41.1092	9.96952		YBR007C	18.9068	9.55746		YGL250W	18.2894	12.3797		YBR007C	6.42849	9.35804
				YBR008C	53.4531	5.15539		YJR040W	66.4649	9.90604		YBR008C	74.3843	2.43119		YOR130C	27.3593	12.3214		YBR008C	34.1878	5.71024
				YBR009C	171.392	1.63842		YLR023C	47.8832	9.88975		YBR009C	154.611	1.68815		YGL028C	22.1573	12.2716		YBR009C	102.265	4.0326
				YBR010W	115.084	1.78025		YLR173W	45.3995	9.85905		YBR010W	103.706	2.5296		YJL019W	33.9083	12.2466		YBR010W	68.0101	2.35625
				YBR011C	247.686	0.602744		YBL052C	42.4347	9.78502		YBR011C	221.957	0.690805		Q0085	28.856	12.2337		YBR011C	194.543	0.402909
				YBR012C	6.8867	15.6584		YML059C	63.9264	9.72678		YBR012C	6.67697	22.6334		YFL042C	51.2797	12.226		YBR012C	9.42359	11.8751
				YBR013C	11.2967	9.08136		YBR004C	52.451	9.69606		YBR013C	27.8862	9.36854		YDR421W	46.7891	12.1999		YBR013C	10.9605	7.00369
				YBR014C	8.89565	8.74372		YGL169W	45.1572	9.67654		YBR014C	16.5091	2.7213		YOR203W	26.178	12.1883		YBR014C	30.0006	1.57218
				YBR015C	26.3975	4.77818		YEL058W	71.6899	9.64101		YBR015C	44.2391	2.31998		YMR137C	32.3841	12.0884		YBR015C	33.8518	1.94737
				YBR016W	37.1148	1.64082		YAL020C	47.923	9.61217		YBR016W	30.1537	2.80098		YNL257C	23.9957	12.0763		YBR016W	37.937	7.08742
				YBR017C	75.0768	1.84017		YKL176C	62.8977	9.58488		YBR017C	31.1861	3.62611		YBR023C	34.4184	12.0284		YBR017C	34.0984	3.53794
				YBR018C	0	NA		YJL078C	110.79	9.36038		YBR018C	0.415713	37.4664		YIL104C	20.327	12.0126		YBR018C	0.039562	45
				YBR019C	2.09038	11.6879		YFR018C	51.8346	9.19369		YBR019C	12.125	14.9776		YOR353C	19.7699	11.9214		YBR019C	1.46507	29.6509
				YBR020W	1.26475	14.1328		YNL088W	83.9323	9.1793		YBR020W	2.24093	34.0449		YCL030C	30.01	11.8361		YBR020W	5.73819	19.6685
				YBR021W	22.9619	5.97198		YEL037C	60.2124	9.05689		YBR021W	19.1733	6.97899		YOR032C	20.904	11.8164		YBR021W	18.6675	13.1384
				YBR022W	5.73729	10.5158		YPR023C	97.3481	8.87865		YBR022W	3.3652	13.2953		YOL031C	30.8058	11.6935		YBR022W	3.98257	8.48982
				YBR023C	42.7583	3.69443		YPL019C	51.1698	8.84955		YBR023C	43.5021	3.83312		YEL025C	21.1939	11.6372		YBR023C	34.4184	12.0284
				YBR024W	11.1443	12.7213		YBR158W	54.0555	8.82722		YBR024W	7.23455	8.35513		YML096W	23.118	11.5738		YBR024W	18.1885	5.60436
				YBR025C	225.276	0.58801		YLR429W	125.384	8.7639		YBR025C	223.02	0.776267		YDR081C	21.0057	11.4879		YBR025C	143.871	0.527502
				YBR026C	15.0006	12.2326		YML081W	55.2667	8.68979		YBR026C	23.7647	4.07139		YIL047C	65.817	11.3732		YBR026C	42.0988	4.35729
				YBR027C	2.67124	7.60463		YOR119C	68.522	8.65162		YBR027C	0.612756	12.0883		YJR006W	21.1774	11.3145		YBR027C	0.551446	14.3768
				YBR028C	32.8309	5.98799		YDR283C	56.6634	8.46922		YBR028C	3.31529	13.721		YCR011C	75.7514	11.2548		YBR028C	4.21284	19.9416
				YBR029C	23.2164	11.5927		YLR413W	80.1733	8.46524		YBR029C	22.7881	5.48953		YCR094W	23.3988	11.2137		YBR029C	38.1337	22.3553
				YBR030W	19.307	5.44359		YNL020C	64.6552	8.38047		YBR030W	9.13022	17.4956		YCR052W	22.1246	11.1335		YBR030W	3.1483	19.6227
				YBR031W	643.704	0.0901439		YAR015W	56.6963	8.37817		YBR031W	450.692	0.259125		YPL123C	37.7247	11.0954		YBR031W	169.121	0.489397
				YBR032W	0	NA		YOR246C	70.5741	8.33007		YBR032W	1.0358	39.5696		YOL073C	23.2073	11.0778		YBR032W	0.335148	24.2577
				YBR033W	0.33124	37		YDL112W	54.3213	8.25922		YBR033W	0.279324	39.2991		YLR413W	42.2122	11.0098		YBR033W	7.67066	12.3776
				YBR034C	42.8653	5.33406		YPR010C	101.55	8.22191		YBR034C	46.6128	6.69999		YOR370C	78.0452	10.9802		YBR034C	6.85355	6.70336
				YBR035C	27.9258	3.71356		YOR383C	344.068	8.06282		YBR035C	61.7136	2.70389		YNL112W	30.2077	10.9689		YBR035C	34.9726	1.75215
				YBR036C	27.1335	4.1073		YEL060C	53.2031	8.04357		YBR036C	40.8157	3.96801		YDR247W	43.1081	10.9602		YBR036C	27.3168	8.21867
				YBR037C	14.3149	7.78427		YLR138W	62.7671	7.92101		YBR037C	24.0137	7.60292		YGR216C	67.3239	10.9233		YBR037C	23.6065	20.203
				YBR038W	75.9628	2.00482		YPL094C	190.28	7.89377		YBR038W	60.9035	4.55005		YJL209W	40.5187	10.8376		YBR038W	24.1031	3.87761
				YBR039W	52.9819	2.0056		YNL300W	53.3671	7.89299		YBR039W	50.0689	1.59453		YNR039C	25.0752	10.814		YBR039W	48.7689	1.38227
				YBR040W	0.019015	37		YOR188W	52.1651	7.85628		YBR040W	0.0669741	20.6988		YLR403W	39.0657	10.8082		YBR040W	0.124568	18.4286
				YBR041W	13.232	11.3763		YPR088C	75.5313	7.71438		YBR041W	31.4354	4.47255		YEL053C	21.4237	10.7928		YBR041W	14.0783	3.59562
				YBR042C	5.37671	11.2882		YJL207C	79.2644	7.69659		YBR042C	8.62916	6.51345		YBR160W	35.9501	10.7459		YBR042C	6.07924	7.30331
				YBR043C	6.18108	10.9874		YPR086W	72.2654	7.68119		YBR043C	15.3993	7.96703		YDR284C	33.2591	10.7171		YBR043C	10.6844	10.9066
				YBR044C	6.83603	29.4708		YLR074C	74.9345	7.63101		YBR044C	5.87658	12.7956		YDR488C	33.3819	10.6385		YBR044C	15.2294	6.60161
				YBR045C	4.8979	16.7139		YMR202W	129.903	7.54838		YBR045C	0.062736	43		YPL111W	22.7253	10.6016		YBR045C	4.17384	10.5061
				YBR046C	1.3012	15.2248		YBR293W	64.8742	7.51416		YBR046C	7.47123	4.31563		YBR163W	38.5588	10.5578		YBR046C	54.468	2.01452
				YBR047W	1.91945	13.3909		YMR182C	69.5193	7.39887		YBR047W	13.0125	5.76191		YOL142W	32.3352	10.5075		YBR047W	31.7152	1.49675
				YBR048W	477.603	0.181472		YMR296C	60.023	7.39328		YBR048W	408.74	0.145876		YNL020C	30.0116	10.4953		YBR048W	203.584	0.366779
				YBR049C	66.2475	7.18297		YOR270C	96.0131	7.38384		YBR049C	50.4191	3.46723		YKL022C	21.9298	10.4024		YBR049C	18.9283	4.49973
				YBR050C	2.37909	37		YDR335W	79.7878	7.35919		YBR050C	1.97129	43		YJR039W	24.5594	10.3593		YBR050C	6.00108	7.14003
				YBR051W	0.151285	37		YNL130C	59.3452	7.23683		YBR051W	0.373865	43		YDR479C	28.2172	10.2965		YBR051W	0.579867	17.1322
				YBR052C	18.7428	2.32373		YLR247C	57.6376	7.17219		YBR052C	37.2265	1.3958		YPL224C	26.9632	10.2462		YBR052C	34.6681	2.12557
				YBR053C	7.64763	23.5169		YIL115C	100.831	7.10158		YBR053C	17.9348	5.56593		YOR046C	28.6843	10.242		YBR053C	71.5264	2.74646
				YBR054W	5.67279	14.1382		YGR014W	163.913	7.09568		YBR054W	58.3418	5.12819		YIR007W	23.908	10.1837		YBR054W	51.8056	2.69221
				YBR055C	18.055	9.03259		YEL065W	103.85	7.0439		YBR055C	25.9843	5.35324		YHR077C	33.8942	10.1289		YBR055C	18.9565	4.9844
				YBR056W	15.0618	7.00358		YLR089C	75.1172	7.01175		YBR056W	18.9432	4.90247		YIL031W	25.0042	10.1209		YBR056W	43.1152	2.02307
				YBR057C	1.34946	22.2364		YDR148C	73.8639	6.87686		YBR057C	9.42308	13.5807		YER167W	30.3206	10.0017		YBR057C	9.23304	16.2961
				YBR058C	1.07387	23.1849		YHR143W	119.954	6.71171		YBR058C	6.74615	12.3226		YPR032W	36.3241	9.93029		YBR058C	6.86991	7.09337
				YBR059C	38.1012	3.72203		YNL240C	61.9184	6.70963		YBR059C	111.286	3.51314		YOL065C	27.8618	9.9196		YBR059C	70.5656	1.7684
				YBR060C	31.5394	5.3011		YER166W	62.8324	6.66023		YBR060C	14.2277	5.33922		YDR208W	39.0879	9.903		YBR060C	17.3746	7.41535
				YBR061C	8.95518	11.8503		YBL079W	117.496	6.62251		YBR061C	7.43832	5.75574		YBR243C	26.6128	9.87949		YBR061C	2.69085	7.66535
				YBR062C	11.1477	6.45314		YKR066C	184.071	6.56659		YBR062C	2.92029	8.18149		YKR058W	27.3001	9.85414		YBR062C	16.8633	2.19625
				YBR063C	9.98542	10.6138		YBL101C	78.5262	6.50602		YBR063C	7.06986	11.5216		YFR022W	77.6652	9.83668		YBR063C	14.1597	3.53253
				YBR064W	0.0918082	28.5814		YCR011C	93.931	6.48832		YBR064W	0	NA		YGR277C	27.0625	9.82099		YBR064W	0.0900359	15.0349
				YBR065C	51.6982	7.25128		YDL060W	68.7106	6.41891		YBR065C	33.6183	6.6153		YHL016C	26.4261	9.81157		YBR065C	48.7964	7.27838
				YBR066C	5.4345	7.8464		YJL002C	80.8382	6.33291		YBR066C	10.174	14.8301		YER005W	24.0074	9.79038		YBR066C	3.33095	8.3438
				YBR067C	44.8663	3.9195		YDL223C	86.2974	6.1497		YBR067C	66.666	4.99549		YHR108W	40.3699	9.7633		YBR067C	75.631	3.34614
				YBR068C	105.641	2.6551		YJL016W	193.328	5.96294		YBR068C	77.4732	3.18883		YPL180W	27.9719	9.75576		YBR068C	99.6339	1.45464
				YBR069C	41.0229	2.66458		YOR382W	125.115	5.87804		YBR069C	33.9191	8.89357		YPR019W	23.9564	9.74032		YBR069C	15.6818	5.81906
				YBR070C	9.54839	10.1578		YDR150W	74.6879	5.87419		YBR070C	10.572	5.27101		YNL238W	32.2242	9.71822		YBR070C	8.07413	12.1784
				YBR071W	0.645061	37		YBL105C	85.0788	5.81344		YBR071W	3.02377	13.8959		YBR241C	29.15	9.69929		YBR071W	1.72885	10.8074
				YBR072W	19.9661	15.0512		YLR056W	322.651	5.74421		YBR072W	7.86448	11.1864		YKL112W	26.4858	9.58461		YBR072W	252.238	4.46148
				YBR073W	24.9431	5.82512		YDR496C	82.0205	5.70793		YBR073W	48.1499	13.769		YIL046W	33.0859	9.56715		YBR073W	22.6844	7.30407
				YBR074W	26.3981	6.97472		YMR291W	114.573	5.6177		YBR074W	5.8687	29.7663		YFR047C	36.3277	9.4724		YBR074W	6.07423	21.1438
				YBR076W	0.529397	34.7465		YLR154C-G	731.236	5.56765		YBR076W	1.50776	11.3955		YAL056W	85.4297	9.44621		YBR076W	0.998882	14.3213
				YBR077C	5.30557	13.9704		YAL040C	94.1133	5.51081		YBR077C	18.881	3.00112		YER042W	33.9844	9.44093		YBR077C	22.6962	2.83013
				YBR078W	184.992	0.77802		YNL160W	542.843	5.49367		YBR078W	182.87	1.96531		YJL082W	36.6653	9.34829		YBR078W	114.049	2.52089
				YBR079C	51.1184	0.989641		YFL016C	84.1315	5.44487		YBR079C	41.5583	2.98486		YPR029C	27.323	9.31376		YBR079C	50.9457	5.45023
				YBR080C	18.5045	4.62913		YAL042W	79.4364	5.43261		YBR080C	50.1345	4.91912		YJR061W	38.9341	9.29637		YBR080C	49.5258	3.40954
				YBR081C	19.1398	5.35827		YLR256W	108.125	5.40826		YBR081C	51.5483	12.265		YIL014W	30.8533	9.27065		YBR081C	13.5588	5.43324
				YBR082C	471.682	0.830958		YCL009C	191.57	5.31571		YBR082C	604.031	0.710523		YJL094C	24.8435	9.25493		YBR082C	366.305	0.623271
				YBR083W	6.50352	13.4206		YDR420W	150.394	5.28326		YBR083W	7.07006	6.82085		YPL226W	38.7771	9.21195		YBR083W	13.2912	13.0555
				YBR084W	91.4585	2.99498		YNR017W	113.138	5.26166		YBR084W	76.8392	3.3348		YGR110W	28.0837	9.15351		YBR084W	55.7773	8.17797
				YBR085W	0.846886	18.147		YPR033C	107.401	5.24368		YBR085W	0.920721	31.1098		YNL194C	58.1198	9.11935		YBR085W	2.88464	9.70916
				YBR086C	128.925	1.18182		YCR093W	120.842	5.14723		YBR086C	208.552	3.91959		YPL217C	52.2017	9.06897		YBR086C	121.708	3.83487
				YBR087W	15.8108	8.14251		YDR211W	95.6042	5.14601		YBR087W	10.7105	7.5015		YNR056C	98.2317	9.00023		YBR087W	10.7588	6.13678
				YBR088C	2.43419	8.24103		YJL130C	543.115	4.96657		YBR088C	6.3772	4.96265		YKL040C	25.505	8.99134		YBR088C	1.39366	6.13008
				YBR089W	0	NA		YEL031W	108.525	4.70206		YBR089W	0	NA		YBR235W	46.7956	8.93617		YBR089W	0	NA
				YBR090C	4.95541	7.17574		YMR199W	95.5158	4.6328		YBR090C	2.66804	16.0378		YOR049C	36.6894	8.92849		YBR090C	3.78224	9.71879
				YBR091C	14.1205	5.57915		YNL327W	146.423	4.55913		YBR091C	6.74844	3.06079		YKL057C	38.6851	8.91757		YBR091C	7.83791	4.21628
				YBR092C	24.9811	7.28894		YMR083W	153.657	4.4834		YBR092C	7.89771	5.50722		YNL183C	78.8154	8.85642		YBR092C	11.302	4.7257
				YBR093C	30.0266	7.71766		YDL189W	101.221	4.2571		YBR093C	22.3821	23.5089		YMR008C	40.7724	8.85479		YBR093C	3.34259	18.2604
				YBR094W	30.098	7.06013		YPR042C	132.996	4.23115		YBR094W	10.6724	11.5907		YBL063W	29.8647	8.85247		YBR094W	7.21875	10.1659
				YBR095C	8.76326	9.33447		YJR091C	147.599	4.1265		YBR095C	6.80771	10.724		YLR337C	30.3345	8.80059		YBR095C	1.01821	33.611
				YBR096W	17.3766	5.31391		YKR042W	167.628	4.05471		YBR096W	32.0643	5.89978		YFR021W	35.071	8.7183		YBR096W	12.3193	3.99751
				YBR097W	10.6441	9.5864		YBR086C	208.552	3.91959		YBR097W	16.0525	9.35998		YBR110W	40.7271	8.64453		YBR097W	17.1529	11.6206
				YBR098W	5.01	25.8897		YNL192W	117.979	3.89238		YBR098W	8.46864	7.93037		YPL058C	44.3459	8.63422		YBR098W	2.91019	12.6054
				YBR099C	0	NA		YGL173C	180.639	3.83416		YBR099C	0	NA		YMR210W	27.6466	8.60483		YBR099C	0	NA
				YBR101C	11.8036	6.57178		YGL215W	120.674	3.70377		YBR101C	41.2597	10.0341		YFR014C	31.46	8.56666		YBR101C	18.2222	5.84275
				YBR102C	17.2877	10.9085		YDL243C	135.963	3.68547		YBR102C	25.4649	6.70406		YKR013W	30.2145	8.5522		YBR102C	22.2518	13.4909
				YBR103W	9.61692	10.1633		YLR398C	211.655	3.6574		YBR103W	4.94114	10.3474		YNL327W	95.8656	8.33301		YBR103W	5.49099	13.2882
				YBR104W	19.4859	11.1312		YJL034W	122.128	3.60912		YBR104W	14.3384	5.39864		YIL039W	29.186	8.23196		YBR104W	7.67355	8.4995
				YBR105C	14.8639	23.847		YDL019C	137.125	3.37007		YBR105C	2.83688	16.4322		YKL014C	31.7242	8.20874		YBR105C	14.2747	11.5904
				YBR106W	94.3883	1.02538		YOR153W	431.63	2.77831		YBR106W	95.9293	0.926212		YBR084W	55.7773	8.17797		YBR106W	43.0742	2.26633
				YBR107C	18.6194	4.57425		YOR093C	169.56	2.77123		YBR107C	3.83969	24.1585		YPL092W	47.8521	8.17257		YBR107C	4.9232	8.12376
				YBR108W	10.7694	23.1432		YDR457W	194.102	2.76706		YBR108W	12.7559	7.40403		YDR321W	43.9432	8.14265		YBR108W	18.4619	15.5151
				YBR109C	66.3057	1.04375		YOR303W	191.265	2.67832		YBR109C	79.3699	4.30327		YMR096W	82.6623	8.13864		YBR109C	60.4336	0.978735
				YBR110W	45.0902	2.97751		YGL062W	300.824	2.65592		YBR110W	11.6464	5.06027		YIL162W	36.5248	8.13352		YBR110W	40.7271	8.64453
				YBR111C	35.594	2.82482		YER070W	357.281	2.54385		YBR111C	45.5991	2.53761		YML104C	33.9508	8.08537		YBR111C	67.7126	1.0282
				YBR112C	18.2679	3.516		YJL159W	232.003	2.39723		YBR112C	83.4755	10.322		YIR006C	72.5416	8.06547		YBR112C	21.7348	5.03815
				YBR113W	1.47012	7.85868		YPL231W	270.721	2.16407		YBR113W	1.92513	5.0906		YJL042W	68.5978	8.04546		YBR113W	1.63375	14.7507
				YBR114W	6.38616	14.0657		YBR118W	1445.48	1.25657		YBR114W	3.32118	10.8696		YDR507C	32.7898	8.02625		YBR114W	28.9737	7.75144
				YBR115C	0.347995	23.2936		YDR077W	647.413	1.20695		YBR115C	0.544426	37.9528		YNL251C	78.9035	7.99099		YBR115C	0	NA
				YBR116C	0.181663	25.7202		YNL036W	620.731	1.10406		YBR116C	5.36525	4.99167		YER093C	34.8632	7.95433		YBR116C	52.3042	1.7427
				YBR117C	0	NA		YPL106C	641.767	1.06713		YBR117C	18.7143	4.04681		YFL022C	34.1191	7.88015		YBR117C	303.775	1.51585
				YBR118W	1632.6	0.0595657		YLR342W	722.506	1.01604		YBR118W	1445.48	1.25657		YOR089C	47.5686	7.85814		YBR118W	699.558	0.177015
				YBR119W	8.20838	8.68001		YMR205C	885.612	0.939872		YBR119W	1.51103	23.2677		YNL078W	35.3426	7.85443		YBR119W	2.78462	9.46373
				YBR120C	4.22784	3.8353		Mean	88.1681	14.9767		YBR120C	4.73855	4.3824		YCL038C	29.8884	7.8473		YBR120C	7.40346	2.79561
				YBR121C	233.825	0.280676						YBR121C	167.388	0.443402		YGR189C	98.4047	7.83168		YBR121C	116.345	0.404577
				YBR122C	21.0316	1.71997						YBR122C	22.0016	1.18106		YOR048C	38.1633	7.8181		YBR122C	26.7687	1.40839
				YBR123C	12.1119	13.2385						YBR123C	21.6194	8.79443		YLR007W	30.0933	7.8092		YBR123C	8.545	7.44107
				YBR124W	0.113263	37						YBR124W	0.233962	28.6711		YDR297W	30.9612	7.69836		YBR124W	0.0689845	45
				YBR125C	6.78551	6.28793						YBR125C	15.4979	5.45142		YNL283C	31.3902	7.64771		YBR125C	30.0066	12.6742
				YBR126C	52.3781	3.2872						YBR126C	113.116	1.84065		YPL274W	35.8533	7.63299		YBR126C	427.144	1.17569
				YBR127C	187.239	0.927175						YBR127C	222.429	1.14392		YDL018C	39.2729	7.5524		YBR127C	130.502	0.725149
				YBR128C	2.98153	31.7942						YBR128C	8.06701	28.9492		YDR490C	40.9994	7.48927		YBR128C	6.05566	11.5414
				YBR129C	7.55984	14.3283						YBR129C	12.4033	7.82043		YHL023C	40.1115	7.48777		YBR129C	9.97015	6.36229
				YBR130C	27.9883	4.99198						YBR130C	23.0463	3.33428		YKL019W	47.1289	7.39669		YBR130C	16.3404	3.28488
				YBR131W	0.821562	37						YBR131W	14.627	26.5312		YNL063W	39.9979	7.38955		YBR131W	2.61533	18.6088
				YBR132C	0.523601	23.6468						YBR132C	11.9187	10.2421		YHR164C	42.6833	7.34602		YBR132C	5.4515	12.8448
				YBR133C	69.5223	3.65354						YBR133C	32.6113	3.36104		YOR299W	34.0163	7.34261		YBR133C	28.8133	13.4325
				YBR134W	0.655233	5.36731						YBR134W	0.648331	15.3958		YER110C	48.6943	7.33929		YBR134W	0.469544	18.5205
				YBR135W	16.486	6.06572						YBR135W	24.9176	14.8271		YGL117W	39.0666	7.33712		YBR135W	33.3229	3.16069
				YBR136W	15.1297	12.1952						YBR136W	11.5924	13.1517		YBR065C	48.7964	7.27838		YBR136W	17.7777	14.6579
				YBR137W	8.17065	7.47977						YBR137W	6.22821	8.82605		YLR001C	38.9263	7.25752		YBR137W	19.5314	2.0372
				YBR138C	19.574	5.85284						YBR138C	5.33401	12.5384		YGL238W	71.9919	7.22576		YBR138C	10.1799	7.67185
				YBR139W	18.9376	7.47619						YBR139W	30.4115	3.0371		YLR320W	43.7497	7.16355		YBR139W	46.9071	4.08567
				YBR140C	142.986	2.37668						YBR140C	146.645	2.90586		YKL004W	38.9445	7.1145		YBR140C	163.817	4.8384
				YBR141C	11.4059	9.59158						YBR141C	3.13235	9.34347		YBR016W	37.937	7.08742		YBR141C	1.05874	12.6794
				YBR142W	59.2916	3.23195						YBR142W	27.5495	2.38496		YBR218C	91.5572	7.07968		YBR142W	16.1705	7.57563
				YBR143C	76.3087	0.958168						YBR143C	100.413	3.24221		YLR310C	62.62	7.06518		YBR143C	39.6041	1.73164
				YBR144C	0	NA						YBR144C	0	NA		YMR120C	36.6044	7.02466		YBR144C	0.170915	45
				YBR145W	0.0570451	37						YBR145W	5.87262	13.316		YCL014W	46.6212	7.01542		YBR145W	18.5358	5.35232
				YBR146W	16.2365	8.5641						YBR146W	13.6842	2.24112		YJL141C	69.9461	7.00578		YBR146W	18.3971	4.77992
				YBR147W	0.0554425	37						YBR147W	0.0797927	43		YBL101C	37.3194	6.95193		YBR147W	1.31297	8.07672
				YBR148W	0.844659	25.8934						YBR148W	2.36159	27.4693		YMR305C	92.6867	6.89709		YBR148W	0.397806	24.6904
				YBR149W	23.9262	4.32114						YBR149W	57.7543	1.23081		YJL039C	53.2733	6.895		YBR149W	66.8357	1.05845
				YBR150C	11.1201	9.57853						YBR150C	15.2016	14.3672		YEL031W	56.2383	6.84176		YBR150C	17.2294	7.42647
				YBR151W	36.2671	1.81148						YBR151W	25.2236	2.96798		YEL046C	63.3059	6.8342		YBR151W	31.5802	2.72281
				YBR152W	1.07085	10.0281						YBR152W	2.84826	12.4785		YJL005W	176.583	6.79559		YBR152W	1.82012	41.1283
				YBR153W	8.61838	12.4351						YBR153W	3.8395	8.71751		YDL182W	77.6468	6.79222		YBR153W	5.99364	6.59336
				YBR154C	37.4601	1.61715						YBR154C	29.244	2.2491		YKL051W	38.5588	6.77147		YBR154C	13.8179	2.78262
				YBR155W	19.6936	5.43708						YBR155W	19.071	12.1088		YHL047C	91.5095	6.77107		YBR155W	6.20854	15.2659
				YBR156C	2.74759	29.2006						YBR156C	26.1937	10.6653		YEL055C	45.7628	6.757		YBR156C	3.16816	16.6523
				YBR157C	0.969292	37						YBR157C	2.86344	13.1519		YOR191W	46.9873	6.68228		YBR157C	4.46372	8.8887
				YBR158W	5.25028	22.3392						YBR158W	54.0555	8.82722		YER025W	43.5765	6.66844		YBR158W	32.8712	6.54961
				YBR159W	6.43097	6.59834						YBR159W	13.761	3.82105		YGR143W	44.6531	6.65211		YBR159W	16.248	3.37711
				YBR160W	11.7259	8.40108						YBR160W	32.3812	2.8971		YER023W	68.5642	6.61128		YBR160W	35.9501	10.7459
				YBR161W	2.91588	25.5995						YBR161W	11.1208	6.05475		YHR195W	36.5983	6.52307		YBR161W	25.8847	8.37
				YBR162C	68.8541	1.79788						YBR162C	81.6879	1.39379		YCR008W	35.9854	6.51702		YBR162C	60.1281	1.61643
				YBR163W	36.9102	6.10381						YBR163W	31.4153	13.6312		YGL129C	42.2972	6.51603		YBR163W	38.5588	10.5578
				YBR164C	18.6624	2.03654						YBR164C	35.1236	1.89558		YOL075C	52.3055	6.43348		YBR164C	27.5927	3.39061
				YBR165W	5.38361	7.11828						YBR165W	2.51897	9.84435		YGL114W	45.2429	6.42895		YBR165W	10.7551	10.0024
				YBR166C	7.37819	7.59351						YBR166C	17.2605	21.0039		YGR257C	68.1774	6.42579		YBR166C	17.5943	8.80561
				YBR167C	8.3507	7.58373						YBR167C	8.24859	8.5112		YBL004W	46.2755	6.4062		YBR167C	3.3818	9.36392
				YBR168W	3.41146	31.8645						YBR168W	6.79228	9.16858		YPR160W	67.1017	6.35101		YBR168W	5.39892	12.785
				YBR169C	22.2663	7.29492						YBR169C	16.8486	4.04611		YFR030W	59.3566	6.34201		YBR169C	65.9453	1.89792
				YBR170C	8.38742	10.0187						YBR170C	21.0433	3.43075		YGR061C	37.6999	6.28503		YBR170C	24.6597	4.79675
				YBR171W	15.6467	8.01334						YBR171W	20.7538	3.70922		YKL008C	48.3257	6.26397		YBR171W	15.4565	3.5297
				YBR172C	31.7665	4.01073						YBR172C	45.7965	5.15033		YLR422W	58.1624	6.20345		YBR172C	33.7379	4.00325
				YBR173C	32.5277	2.78093						YBR173C	24.3318	1.54287		YMR152W	40.0397	6.19432		YBR173C	27.2342	1.96428
				YBR174C	0	NA						YBR174C	0	NA		YPR159W	73.8976	6.18095		YBR174C	0.190425	45
				YBR175W	24.968	10.953						YBR175W	24.2598	17.9463		YJR046W	79.5811	6.13171		YBR175W	9.59695	14.8502
				YBR176W	12.6017	7.36563						YBR176W	9.13442	5.80107		YNL330C	44.1962	6.06696		YBR176W	17.5986	16.6872
				YBR177C	30.8403	1.93345						YBR177C	24.2223	4.33579		YKL034W	48.6565	6.0257		YBR177C	23.7157	2.5987
				YBR178W	0.135513	37						YBR178W	0	NA		YLR108C	47.4926	5.99246		YBR178W	0.778864	25.7954
				YBR179C	6.44989	7.72391						YBR179C	13.1028	6.19232		YLL015W	48.8073	5.96515		YBR179C	18.4942	11.139
				YBR180W	2.28092	37						YBR180W	0.200432	19.2717		YLR214W	40.3642	5.94663		YBR180W	0	NA
				YBR181C	228.568	0.154575						YBR181C	178.26	0.239826		YGL161C	62.9901	5.91562		YBR181C	59.7584	1.0216
				YBR182C	0.433584	37						YBR182C	3.77978	23.1065		YLR384C	51.6179	5.90046		YBR182C	3.67274	15.935
				YBR183W	9.63136	19.2535						YBR183W	22.3133	9.84949		YLR099C	48.2729	5.86107		YBR183W	33.7368	3.98978
				YBR184W	0.093898	13.9919						YBR184W	4.43004	16.9596		YDR332W	46.5579	5.82497		YBR184W	1.75372	9.22102
				YBR185C	13.5578	9.21065						YBR185C	5.38176	8.89232		YPL206C	45.3817	5.76441		YBR185C	8.897	5.03314
				YBR186W	3.40296	14.0503						YBR186W	4.00599	13.9049		YDR128W	87.7027	5.73464		YBR186W	6.46234	26.319
				YBR187W	72.8041	1.58419						YBR187W	72.5402	2.4431		YJL116C	108.807	5.7033		YBR187W	23.8956	2.83724
				YBR188C	4.89274	10.288						YBR188C	7.66725	9.87138		YKL001C	48.8687	5.66739		YBR188C	2.72527	7.07698
				YBR189W	370.598	0.154542						YBR189W	228.31	0.136337		YKL039W	64.783	5.64723		YBR189W	107.183	0.83884
				YBR190W	0	NA						YBR190W	0.0280144	43		YGL137W	123.126	5.60226		YBR190W	0.0209259	45
				YBR191W	254.413	0.217319						YBR191W	211.484	0.240577		YOL062C	61.613	5.59711		YBR191W	72.6302	0.678458
				YBR192W	11.4833	4.59465						YBR192W	17.1273	17.0981		YDR170C	115.905	5.59529		YBR192W	6.44186	6.20705
				YBR193C	15.2134	15.2117						YBR193C	19.1568	16.627		YGR178C	87.461	5.5902		YBR193C	4.65406	7.17361
				YBR194W	7.47712	17.7963						YBR194W	3.06503	14.7983		YJL207C	57.9912	5.57575		YBR194W	5.01134	8.06841
				YBR195C	6.15645	10.9705						YBR195C	12.7524	4.43724		YER150W	164.79	5.56793		YBR195C	0.415028	15.8873
				YBR196C	194.181	1.23178						YBR196C	384.325	0.389274		YKL164C	99.4412	5.52655		YBR196C	216.673	0.625268
				YBR197C	25.6324	2.63321						YBR197C	3.89884	7.49042		YBR079C	50.9457	5.45023		YBR197C	6.43512	4.12071
				YBR198C	29.2133	4.72505						YBR198C	46.1306	22.5592		YGL014W	59.2372	5.37405		YBR198C	26.7277	4.80005
				YBR199W	23.9899	3.89862						YBR199W	27.2515	3.93142		YML116W	51.7206	5.35711		YBR199W	44.9334	5.29261
				YBR200W	7.7899	28.7931						YBR200W	1.31977	10.4435		YGL196W	50.4363	5.35275		YBR200W	9.48117	6.2057
				YBR201W	7.18907	17.1327						YBR201W	16.294	17.5342		YHR018C	70.5072	5.34785		YBR201W	10.3248	7.57827
				YBR202W	26.7311	6.4201						YBR202W	6.65794	8.26562		YEL011W	83.7538	5.32493		YBR202W	5.73961	8.36213
				YBR203W	12.4071	29.9275						YBR203W	57.6639	23.5451		YBR199W	44.9334	5.29261		YBR203W	56.1783	4.8003
				YBR204C	0.589948	19.0571						YBR204C	6.54288	6.95723		YPL256C	93.1524	5.28579		YBR204C	8.53334	6.57182
				YBR205W	24.0822	6.11679						YBR205W	21.4569	3.05087		YGL234W	45.5739	5.2163		YBR205W	24.6667	5.78571
				YBR206W	2.48364	3.46394						YBR206W	1.98085	5.80763		YDL095W	47.7435	5.21292		YBR206W	1.67373	5.32021
				YBR207W	39.5238	5.07956						YBR207W	30.1603	2.93143		YGR218W	59.8679	5.19505		YBR207W	44.7503	3.85045
				YBR208C	2.9248	16.6174						YBR208C	11.9406	4.56027		YPR016C	50.1923	5.18917		YBR208C	17.1539	6.15593
				YBR209W	0.77236	18.2885						YBR209W	1.1548	12.2901		YOR230W	48.2304	5.17981		YBR209W	1.37594	10.769
				YBR210W	4.49361	14.0112						YBR210W	13.5167	10.2475		YNR017W	63.2812	4.97763		YBR210W	6.23208	19.1018
				YBR211C	7.70288	12.8466						YBR211C	2.62038	33.0099		YHR028C	78.941	4.92734		YBR211C	8.83792	21.0567
				YBR212W	14.1263	8.50065						YBR212W	32.9308	8.90259		YJR148W	50.2183	4.91145		YBR212W	22.135	2.58118
				YBR213W	2.70669	27.822						YBR213W	1.33428	11.051		YBR140C	163.817	4.8384		YBR213W	0.32773	45
				YBR214W	16.0825	13.9778						YBR214W	35.1888	12.7928		YBR203W	56.1783	4.8003		YBR214W	61.4269	3.68299
				YBR215W	17.0117	17.673						YBR215W	3.87655	5.83608		YCR017C	71.7493	4.79186		YBR215W	10.222	8.6628
				YBR216C	26.2365	11.4671						YBR216C	12.2047	13.5688		YPL221W	57.6169	4.74338		YBR216C	9.46871	8.10834
				YBR217W	5.17592	10.8639						YBR217W	3.52302	12.8123		YPR042C	62.7062	4.70901		YBR217W	2.94432	10.8325
				YBR218C	126.307	2.2427						YBR218C	104.558	3.16792		YMR108W	62.8922	4.69616		YBR218C	91.5572	7.07968
				YBR219C	2.37788	4.76205						YBR219C	1.20873	17.0226		YIL129C	58.3584	4.65714		YBR219C	0.569559	13.3861
				YBR220C	7.76682	37						YBR220C	15.9922	21.7138		YPL187W	64.6884	4.64652		YBR220C	3.75361	10.7114
				YBR221C	63.3029	2.14874						YBR221C	75.4718	2.27728		YJL163C	53.4571	4.64132		YBR221C	66.8017	1.33172
				YBR222C	26.3661	4.0556						YBR222C	44.3795	2.67116		YMR175W	55.0001	4.59051		YBR222C	76.2439	1.78698
				YBR223C	0.976822	34.892						YBR223C	1.83695	13.4958		YLR342W	377.104	4.49604		YBR223C	3.52925	15.7906
				YBR224W	1.08785	12.7739						YBR224W	0.0926109	43		YBR072W	252.238	4.46148		YBR224W	0.330255	17.6716
				YBR225W	33.2784	14.2925						YBR225W	4.6907	9.57444		YOL058W	147.976	4.45173		YBR225W	18.8005	14.3326
				YBR226C	0.0512633	37						YBR226C	2.80986	16.7941		YML056C	60.6535	4.36581		YBR226C	1.90787	5.97615
				YBR227C	10.1742	9.65817						YBR227C	7.43456	6.72138		YLR387C	56.4147	4.29317		YBR227C	6.52129	7.85198
				YBR228W	6.45783	32.2049						YBR228W	1.39375	21.1798		YBR263W	58.31	4.28928		YBR228W	4.55157	25.0276
				YBR229C	20.1582	6.84742						YBR229C	68.8571	12.3213		YML051W	66.8425	4.27925		YBR229C	9.28579	7.11358
				YBR230C	14.4652	5.87328						YBR230C	14.6961	4.52319		YKL203C	58.8573	4.26174		YBR230C	58.734	1.88599
				YBR231C	5.92889	10.4829						YBR231C	3.53686	12.3282		YJR091C	91.501	4.21791		YBR231C	6.96267	13.2657
				YBR232C	0.112147	20.0129						YBR232C	0.0373526	43		YGR044C	107.218	4.20816		YBR232C	0.217133	16.4262
				YBR233W	8.55859	10.499						YBR233W	4.65484	7.65063		YOR383C	571.777	4.20552		YBR233W	24.7549	25.4349
				YBR234C	101.608	1.64454						YBR234C	77.7809	1.28727		YOR290C	118.248	4.20186		YBR234C	89.7845	1.68945
				YBR235W	23.7992	5.75331						YBR235W	29.1566	4.10397		YOL155C	211.289	4.15498		YBR235W	46.7956	8.93617
				YBR236C	13.9492	13.1001						YBR236C	15.87	5.43553		YGR066C	78.1214	4.13547		YBR236C	32.4445	3.46712
				YBR237W	6.35621	18.8785						YBR237W	4.27319	9.22142		YDR345C	355.149	4.1155		YBR237W	9.62001	18.7891
				YBR238C	8.19403	15.0074						YBR238C	7.1709	9.71532		YGL009C	178.912	4.10063		YBR238C	3.83613	12.8738
				YBR239C	13.1889	8.6416						YBR239C	15.4247	8.46468		YOL119C	61.1096	4.09201		YBR239C	8.57636	10.6704
				YBR240C	2.36432	21.1354						YBR240C	2.5469	38.1836		YPR115W	62.1313	4.06506		YBR240C	19.7873	19.4352
				YBR241C	9.62052	17.0922						YBR241C	11.0256	9.64501		YDL204W	129.661	4.04719		YBR241C	29.15	9.69929
				YBR242W	5.60935	10.072						YBR242W	15.9258	4.89081		YBR009C	102.265	4.0326		YBR242W	5.43684	13.5995
				YBR243C	33.3178	3.11336						YBR243C	52.0758	6.06498		YDL145C	86.4749	4.01202		YBR243C	26.6128	9.87949
				YBR244W	23.9011	1.47454						YBR244W	41.2029	2.10048		YGR256W	143.229	4.00985		YBR244W	42.1159	1.71346
				YBR245C	34.8452	1.6331						YBR245C	32.3724	1.7226		YDR011W	105.195	4.00868		YBR245C	23.3179	4.25348
				YBR246W	61.813	3.04688						YBR246W	37.1263	2.65295		YFR017C	105.359	4.00346		YBR246W	9.16348	6.48883
				YBR247C	38.8867	2.85166						YBR247C	18.5939	6.90559		YMR304W	68.5362	3.9742		YBR247C	14.5521	16.1357
				YBR248C	31.827	3.64155						YBR248C	50.9876	4.37794		YGR088W	495.379	3.94059		YBR248C	23.6025	7.14232
				YBR249C	126.756	1.55472						YBR249C	76.9201	1.14557		YGL040C	64.0548	3.90273		YBR249C	64.7108	1.39429
				YBR250W	0.513216	37						YBR250W	0.600737	28.053		YJL078C	81.1518	3.88167		YBR250W	0.898189	28.3138
				YBR251W	0.702296	18.9846						YBR251W	14.572	5.75214		YHR080C	66.5036	3.84466		YBR251W	17.1718	3.84916
				YBR252W	27.959	2.43551						YBR252W	17.1988	1.44488		YBR086C	121.708	3.83487		YBR252W	28.0623	4.61009
				YBR253W	9.06177	3.76531						YBR253W	7.39812	2.58102		YHR025W	85.8096	3.79061		YBR253W	7.70601	5.85294
				YBR254C	6.50387	9.46539						YBR254C	12.2518	3.39057		YOL004W	69.0901	3.75878		YBR254C	4.5253	9.16818
				YBR255W	27.0253	6.84686						YBR255W	34.3824	4.04697		YKL157W	73.3878	3.74877		YBR255W	14.8345	8.65815
				YBR256C	77.7119	1.72878						YBR256C	88.9979	2.01898		YGL167C	71.8149	3.74021		YBR256C	137.907	1.3165
				YBR257W	5.45321	5.39753						YBR257W	10.5786	8.1798		YBR293W	73.2183	3.73869		YBR257W	2.22557	11.0185
				YBR258C	2.11412	21.912						YBR258C	2.85533	8.35925		YLR056W	200.125	3.67933		YBR258C	3.24558	8.45423
				YBR259W	3.39212	34.3865						YBR259W	13.633	9.66309		YPR036W	114.637	3.65946		YBR259W	1.113	18.8874
				YBR260C	12.5161	8.02718						YBR260C	12.6627	5.6149		YLR348C	68.7483	3.65477		YBR260C	21.1141	8.00813
				YBR261C	8.423	4.78234						YBR261C	45.5519	17.3204		YJL016W	70.261	3.65017		YBR261C	10.0959	4.31664
				YBR262C	9.77892	4.15584						YBR262C	19.022	2.77675		YCL039W	74.1733	3.62961		YBR262C	15.2478	3.59772
				YBR263W	76.8387	1.93351						YBR263W	47.8816	1.78447		YDR264C	84.9089	3.5843		YBR263W	58.31	4.28928
				YBR264C	12.915	5.2556						YBR264C	3.32876	5.18057		YKL056C	178.903	3.41101		YBR264C	12.0246	15.4366
				YBR265W	26.1884	2.79874						YBR265W	31.613	3.64817		YDL140C	91.6946	3.39953		YBR265W	17.8645	30.5845
				YBR266C	0	NA						YBR266C	0	NA		YDR406W	140.747	3.38164		YBR266C	0	NA
				YBR267W	23.0835	2.42433						YBR267W	5.64404	5.70231		YBR067C	75.631	3.34614		YBR267W	4.04522	17.4164
				YBR268W	20.208	2.586						YBR268W	14.7991	3.02511		YAL061W	87.8976	3.34276		YBR268W	18.2838	2.52275
				YBR269C	4.39919	16.9635						YBR269C	14.7002	6.07643		YDL072C	112.218	3.33787		YBR269C	10.7862	4.99575
				YBR270C	10.6917	24.5686						YBR270C	2.20427	19.8452		YBL051C	87.7576	3.30564		YBR270C	2.57881	7.35232
				YBR271W	29.6298	3.18028						YBR271W	19.701	9.75265		YLR304C	370.296	3.26576		YBR271W	5.77683	17.164
				YBR272C	2.60604	32.5032						YBR272C	7.9929	6.64851		YIL125W	84.8923	3.26062		YBR272C	3.82807	28.7296
				YBR273C	14.7648	9.17727						YBR273C	15.8513	3.15491		YAL040C	83.2625	3.23133		YBR273C	15.8557	4.67614
				YBR274W	11.7358	12.9057						YBR274W	6.14162	10.319		YDR517W	98.6633	3.19908		YBR274W	29.1693	30.3124
				YBR275C	17.5555	5.53868						YBR275C	53.2166	5.11663		YOR184W	94.21	3.11479		YBR275C	33.8957	25.1068
				YBR276C	53.3309	3.01996						YBR276C	42.7616	8.04932		YKL100C	91.4462	3.05576		YBR276C	28.7878	4.79813
				YBR277C	0	NA						YBR277C	0.0153294	43		YPR145W	198.018	2.97164		YBR277C	0	NA
				YBR278W	7.06288	7.43613						YBR278W	8.6585	6.00314		YJL130C	218.643	2.95356		YBR278W	7.2336	5.01241
				YBR279W	32.598	3.70135						YBR279W	31.6664	3.15352		YDR216W	89.4852	2.9462		YBR279W	28.5286	3.29692
				YBR280C	3.03334	37						YBR280C	2.91743	32.3854		YKL163W	127.555	2.88013		YBR280C	17.836	6.14934
				YBR281C	35.7759	7.28826						YBR281C	19.6821	3.10009		YDR536W	230.675	2.87156		YBR281C	10.5945	15.5985
				YBR282W	7.03196	3.76842						YBR282W	6.69405	9.09265		YNL064C	104.658	2.79252		YBR282W	11.1569	12.2586
				YBR283C	96.262	0.820552						YBR283C	120.141	2.46653		YKR042W	262.324	2.77831		YBR283C	48.219	2.63214
				YBR284W	1.41814	17.0855						YBR284W	3.49255	8.9582		YJR016C	132.688	2.76976		YBR284W	23.1716	12.3826
				YBR285W	0.0250426	37						YBR285W	0.582247	21.0251		YJR109C	217.661	2.75226		YBR285W	2.60928	17.5465
				YBR286W	92.4126	1.31133						YBR286W	92.0022	1.52499		YGL012W	128.96	2.74627		YBR286W	62.8285	2.25753
				YBR287W	20.1376	4.85691						YBR287W	23.6969	3.27873		YNL030W	100.034	2.73006		YBR287W	14.3306	2.88643
				YBR288C	19.8247	4.57783						YBR288C	23.0287	5.88807		YHL035C	130.106	2.5854		YBR288C	10.9711	7.55735
				YBR289W	8.04085	9.24187						YBR289W	15.4488	6.88877		YHL040C	151.564	2.53891		YBR289W	21.1122	12.7868
				YBR290W	17.1621	8.18752						YBR290W	12.8706	10.8083		YHR096C	119.745	2.52876		YBR290W	16.8899	2.92618
				YBR291C	31.2061	6.5617						YBR291C	15.4289	11.5238		YBR078W	114.049	2.52089		YBR291C	10.6205	6.50974
				YBR292C	1.30739	19.9074						YBR292C	1.03945	20.4168		YNL104C	276	2.42951		YBR292C	3.47908	37.1232
				YBR293W	90.2016	6.05457						YBR293W	64.8742	7.51416		YMR169C	373.417	2.32839		YBR293W	73.2183	3.73869
				YBR294W	0	NA						YBR294W	0.875891	25.5563		YFR053C	351.89	2.26424		YBR294W	18.709	11.0151
				YBR295W	7.01749	16.3655						YBR295W	47.3897	10.8802		YOR382W	270.408	2.25916		YBR295W	17.3422	6.95305
				YBR296C	2.99859	30.1984						YBR296C	0.134855	43		YGR043C	376.348	2.19708		YBR296C	0	NA
				YBR297W	2.14186	37						YBR297W	2.26672	29.1881		YHR042W	209.973	2.18743		YBR297W	9.14887	11.6482
				YBR298C	7.1644	26.5838						YBR298C	0.457426	9.31241		YPL004C	128.862	2.13244		YBR298C	8.13008	14.1392
				YBR299W	2.16653	37						YBR299W	0.570821	9.26301		YKR066C	135.258	2.10434		YBR299W	2.77916	15.5059
				YBR300C	2.16232	11.8882						YBR300C	0.130965	28.7552		YOR173W	166.375	2.08625		YBR300C	0.962006	20.682
				YBR301W	1.3438	16.571						YBR301W	0.560036	9.63469		YLR178C	272.468	2.07853		YBR301W	0.809022	8.48245
				YBR302C	0.025944	37						YBR302C	0.298986	15.9478		YDR171W	183.216	2.02388		YBR302C	0.497995	5.157
				YCL001W	13.7253	3.64112						YCL001W	18.639	2.63336		YMR105C	294.968	1.90275		YCL001W	15.7411	7.74483
				YCL002C	16.7459	13.6469						YCL002C	14.2566	7.56026		YLL026W	289.156	1.8844		YCL002C	13.4373	6.52381
				YCL004W	21.0861	6.46915						YCL004W	4.45962	5.22341		YGL008C	247.094	1.84492		YCL004W	18.3649	11.3345
				YCL005W	19.2419	13.6313						YCL005W	19.9039	2.98753		YNL160W	652.855	1.84237		YCL005W	28.2892	16.0514
				YCL007C	0	NA						YCL007C	0	NA		YML128C	385.219	1.84217		YCL007C	0.0148273	45
				YCL008C	96.976	3.88444						YCL008C	96.5587	2.87463		YJL158C	190.688	1.8282		YCL008C	51.4648	2.93177
				YCL009C	155.751	0.860091						YCL009C	191.57	5.31571		YJL159W	260.159	1.81394		YCL009C	83.6135	1.08246
				YCL010C	9.71574	7.35533						YCL010C	4.75482	9.8081		YML100W	350.732	1.80851		YCL010C	5.00556	6.26711
				YCL011C	37.0352	1.45324						YCL011C	28.0105	3.62012		YMR058W	249.276	1.80715		YCL011C	44.5036	4.29979
				YCL014W	60.6789	5.04657						YCL014W	27.3502	4.66103		YKL035W	223.753	1.76643		YCL014W	46.6212	7.01542
				YCL016C	9.90801	20.5393						YCL016C	1.96871	14.946		YDR037W	200.75	1.71313		YCL016C	21.8808	13.6107
				YCL017C	52.9944	2.82867						YCL017C	47.8587	6.03152		YOR153W	191.713	1.702		YCL017C	38.7566	3.11966
				YCL022C	0	NA						YCL022C	0	NA		YLR355C	191.73	1.59261		YCL022C	0	NA
				YCL023C	0.0987042	37						YCL023C	0.0122807	43		YBR117C	303.775	1.51585		YCL023C	0.0431243	45
				YCL024W	9.79809	19.3625						YCL024W	32.6981	14.1486		YDL223C	454.248	1.51445		YCL024W	4.32305	10.5915
				YCL025C	17.2665	15.2248						YCL025C	42.7552	8.94039		YDL022W	333.541	1.44282		YCL025C	13.588	8.57999
				YCL027W	2.39323	37						YCL027W	12.3955	27.4982		YJR073C	248.04	1.43921		YCL027W	2.73718	14.3761
				YCL028W	9.03576	5.03253						YCL028W	13.6792	4.19129		YFL014W	649.496	1.41583		YCL028W	6.73903	7.95398
				YCL029C	22.2287	4.81274						YCL029C	5.25453	19.119		YCL040W	305.926	1.41378		YCL029C	0.927035	22.3369
				YCL030C	51.6584	4.35792						YCL030C	44.9098	3.74903		YOR303W	221.397	1.41263		YCL030C	30.01	11.8361
				YCL031C	31.031	2.9609						YCL031C	19.4714	3.74186		YDL243C	286.529	1.37412		YCL031C	6.07737	6.16145
				YCL032W	14.0477	11.7528						YCL032W	5.81867	7.12782		YLR154W-B	377.972	1.36129		YCL032W	6.0589	8.63459
				YCL033C	15.4792	4.00365						YCL033C	25.5143	5.5572		YDR074W	518.392	1.29826		YCL033C	32.5909	2.72131
				YCL034W	12.3377	8.60373						YCL034W	21.0932	5.43082		YLR154C-G	454.037	1.24501		YCL034W	29.9046	3.75025
				YCL035C	30.8302	3.45634						YCL035C	70.8139	1.80866		YBR126C	427.144	1.17569		YCL035C	112.776	1.86596
				YCL036W	26.7763	9.13955						YCL036W	15.2148	9.03738		YKL071W	439.627	1.1616		YCL036W	16.6779	8.73771
				YCL037C	28.2879	2.91022						YCL037C	15.6465	2.93106		YLR154W-C	396.594	1.13497		YCL037C	15.8434	2.85292
				YCL038C	8.5995	34.3259						YCL038C	24.1599	11.4759		YJL052W	618.98	0.781983		YCL038C	29.8884	7.8473
				YCL039W	14.4248	16.8668						YCL039W	93.4981	14.2067		YDR077W	3567.24	0.639453		YCL039W	74.1733	3.62961
				YCL040W	20.8957	6.31069						YCL040W	99.1414	1.3237		Mean	77.0057	12.3254		YCL040W	305.926	1.41378
				YCL041C	0	NA						YCL041C	0.124437	16.7164						YCL041C	1.07509	10.982
				YCL042W	0	NA						YCL042W	0.14179	26.9536						YCL042W	0.292743	22.903
				YCL043C	124.635	1.05954						YCL043C	195.726	1.06116						YCL043C	163.659	0.754881
				YCL044C	25.0511	5.94189						YCL044C	36.1253	3.03425						YCL044C	30.2208	5.06132
				YCL045C	31.5804	4.28539						YCL045C	40.7861	3.90853						YCL045C	56.5878	15.0505
				YCL046W	0.214012	7.02404						YCL046W	0.197572	13.1316						YCL046W	0.353809	12.9402
				YCL047C	5.65346	17.5491						YCL047C	15.4913	18.5497						YCL047C	7.88482	6.56921
				YCL048W	5.30733	36.8497						YCL048W	0.0745574	43						YCL048W	0.0294921	45
				YCL049C	21.0359	4.8631						YCL049C	14.916	10.3425						YCL049C	11.159	5.20152
				YCL050C	45.4127	1.67917						YCL050C	56.2016	2.47504						YCL050C	25.1644	2.26408
				YCL051W	5.06947	15.1265						YCL051W	4.81424	6.24449						YCL051W	8.85343	8.97198
				YCL052C	11.7813	14.7036						YCL052C	19.1306	8.96279						YCL052C	18.5417	4.6568
				YCL054W	55.9408	1.14583						YCL054W	31.9976	2.4831						YCL054W	24.4004	15.4364
				YCL055W	0	NA						YCL055W	7.33748	10.0064						YCL055W	3.80397	30.5396
				YCL056C	14.0407	3.85459						YCL056C	6.02328	3.9249						YCL056C	8.03865	2.97346
				YCL057W	58.5837	2.89828						YCL057W	65.3414	3.40523						YCL057W	77.3125	3.09611
				YCL058C	1.14821	2.90522						YCL058C	1.80919	3.60736						YCL058C	1.93919	2.06854
				YCL059C	50.5255	3.06647						YCL059C	16.0334	3.22486						YCL059C	7.93281	6.77261
				YCL061C	9.22233	9.8694						YCL061C	21.835	2.79877						YCL061C	13.9987	23.2561
				YCL063W	24.2282	14.6557						YCL063W	11.9793	4.22207						YCL063W	5.27215	12.3729
				YCL064C	2.95288	37						YCL064C	4.8057	11.931						YCL064C	34.0929	14.5211
				YCL065W	4.51662	4.50483						YCL065W	6.76459	15.0187						YCL065W	2.17097	4.9349
				YCL066W	3.5618	6.6149						YCL066W	0.99648	8.89768						YCL066W	3.78205	8.91449
				YCL067C	1.89208	4.23668						YCL067C	2.37569	3.78612						YCL067C	3.04397	5.09245
				YCL068C	0.374106	9.64463						YCL068C	0.0945877	43						YCL068C	2.07583	18.6786
				YCL069W	0	NA						YCL069W	0	NA						YCL069W	0	NA
				YCL073C	0	NA						YCL073C	0.0397841	21.2309						YCL073C	0	NA
				YCL076W	0	NA						YCL076W	0	NA						YCL076W	0	NA
				YCL026C-A	1.45943	19.6598						YCL026C-A	3.98056	13.581						YCL026C-A	11.4307	12.8065
				YCR001W	0.160811	11.2704						YCR001W	0	NA						YCR001W	0.166364	36.1765
				YCR002C	15.0151	2.15116						YCR002C	22.3892	3.47593						YCR002C	25.3519	2.39206
				YCR003W	1.21165	9.6082						YCR003W	7.7047	4.10966						YCR003W	14.6172	3.03811
				YCR004C	55.9646	1.26979						YCR004C	36.6904	2.35947						YCR004C	43.8458	1.8487
				YCR005C	118.23	1.82069						YCR005C	111.893	1.91423						YCR005C	152.602	1.4457
				YCR006C	0	NA						YCR006C	0	NA						YCR006C	13.3097	36.3633
				YCR007C	0.794712	13.3666						YCR007C	2.84228	18.5819						YCR007C	1.04668	31.5105
				YCR008W	140.909	1.66345						YCR008W	45.4443	2.44568						YCR008W	35.9854	6.51702
				YCR009C	25.6129	3.25378						YCR009C	22.9975	2.05968						YCR009C	23.9635	2.26847
				YCR010C	2.9772	37						YCR010C	1.76662	20.3791						YCR010C	4.6125	30.874
				YCR011C	25.8356	7.20482						YCR011C	93.931	6.48832						YCR011C	75.7514	11.2548
				YCR012W	1740.67	0.217637						YCR012W	2584.24	0.289811						YCR012W	1664.91	0.169656
				YCR013C	110.269	0.131309						YCR013C	151.888	0.260214						YCR013C	89.9966	0.586981
				YCR014C	10.7846	13.5477						YCR014C	3.63919	6.83554						YCR014C	1.27147	36.7008
				YCR015C	6.03968	11.2711						YCR015C	2.21324	13.8157						YCR015C	7.91624	8.66562
				YCR016W	9.60418	3.61919						YCR016W	7.36876	2.70146						YCR016W	5.28794	6.70227
				YCR017C	77.1316	3.22998						YCR017C	67.9328	3.81816						YCR017C	71.7493	4.79186
				YCR019W	7.48194	16.6288						YCR019W	2.56936	25.8418						YCR019W	6.52304	16.3935
				YCR020C	5.93112	9.57801						YCR020C	4.45762	7.00017						YCR020C	13.1084	6.66199
				YCR020C-A	6.09816	4.49729						YCR020C-A	7.10998	4.67192						YCR020C-A	6.48804	3.01877
				YCR021C	1.86141	37						YCR021C	1.03999	43						YCR021C	11.8836	10.2689
				YCR022C	0	NA						YCR022C	0.286242	21.8421						YCR022C	0.33062	45
				YCR023C	24.7774	7.41195						YCR023C	26.5787	5.10218						YCR023C	32.5198	2.73485
				YCR024C	11.2601	17.8292						YCR024C	3.14845	13.5627						YCR024C	12.2761	10.5609
				YCR024C-A	46.403	0.769927						YCR024C-A	38.7161	1.54085						YCR024C-A	24.7401	1.00065
				YCR025C	0	NA						YCR025C	0.744101	20.709						YCR025C	0.187598	21.9939
				YCR026C	16.008	25.9655						YCR026C	11.8556	6.23428						YCR026C	8.9733	16.6054
				YCR027C	0.947182	19.5862						YCR027C	5.35725	6.67036						YCR027C	2.44508	34.0548
				YCR028C	24.7406	5.95723						YCR028C	4.66465	9.66595						YCR028C	9.20331	7.50867
				YCR030C	51.9531	8.92842						YCR030C	63.9976	2.81556						YCR030C	55.7358	2.35368
				YCR031C	743.291	0.148694						YCR031C	484.904	0.227371						YCR031C	253.813	0.540995
				YCR032W	27.5414	6.92108						YCR032W	14.2028	8.84245						YCR032W	25.0933	7.65758
				YCR033W	77.8892	2.47524						YCR033W	44.3592	6.59118						YCR033W	31.0027	5.61569
				YCR034W	44.3162	3.25537						YCR034W	25.6092	2.49904						YCR034W	14.3404	5.60897
				YCR035C	40.7937	5.74752						YCR035C	3.95123	7.34334						YCR035C	11.7522	21.9462
				YCR036W	11.0396	5.57276						YCR036W	9.41142	6.04731						YCR036W	13.7354	8.24585
				YCR037C	12.4984	6.20289						YCR037C	16.7738	13.0527						YCR037C	14.84	5.52642
				YCR038C	2.08806	26.5181						YCR038C	6.77996	12.2724						YCR038C	1.40017	10.4124
				YCR041W	0	NA						YCR041W	0	NA						YCR041W	0.0143748	45
				YCR042C	24.1546	4.03225						YCR042C	35.8894	4.90014						YCR042C	34.2886	3.58099
				YCR043C	32.7477	1.77255						YCR043C	18.8288	1.80145						YCR043C	15.3362	4.32537
				YCR044C	31.7681	3.68535						YCR044C	25.3759	5.86387						YCR044C	7.23782	5.24821
				YCR045C	26.379	13.9276						YCR045C	2.16724	15.0867						YCR045C	12.7685	15.3978
				YCR046C	18.5274	3.41898						YCR046C	25.7513	2.29033						YCR046C	24.9581	2.35796
				YCR047C	29.3783	3.39252						YCR047C	14.7477	9.5404						YCR047C	4.88343	9.18637
				YCR048W	18.5566	5.96952						YCR048W	11.1321	8.66756						YCR048W	19.5675	4.39377
				YCR049C	0	NA						YCR049C	0	NA						YCR049C	0	NA
				YCR050C	1.60606	5.5929						YCR050C	0.971792	5.18492						YCR050C	0.774693	5.47052
				YCR051W	77.7059	1.48852						YCR051W	33.6759	1.7145						YCR051W	41.1087	1.80968
				YCR052W	34.4145	5.01443						YCR052W	11.0746	7.38611						YCR052W	22.1246	11.1335
				YCR053W	64.3821	1.07392						YCR053W	87.9179	1.52392						YCR053W	70.5005	1.81133
				YCR054C	13.4372	17.525						YCR054C	22.6046	30.1698						YCR054C	1.72913	8.92273
				YCR057C	55.3269	2.53922						YCR057C	27.6484	6.25934						YCR057C	7.02669	10.1566
				YCR059C	68.787	1.80883						YCR059C	30.9613	3.34508						YCR059C	24.0661	2.8225
				YCR060W	5.66061	1.81228						YCR060W	4.08738	2.96062						YCR060W	13.7754	6.39384
				YCR061W	5.98295	9.8619						YCR061W	30.4254	6.5561						YCR061W	19.1695	5.37527
				YCR063W	6.7142	4.62241						YCR063W	3.69964	11.188						YCR063W	2.86542	6.21244
				YCR064C	0.916131	26.8173						YCR064C	0	NA						YCR064C	0.192764	45
				YCR065W	15.5942	10.668						YCR065W	65.5717	12.6636						YCR065W	13.1965	6.20227
				YCR066W	3.3482	24.0737						YCR066W	4.94923	11.7383						YCR066W	2.65177	9.55734
				YCR067C	15.7502	6.58199						YCR067C	64.8272	5.75288						YCR067C	8.10099	12.1846
				YCR068W	12.1302	10.3399						YCR068W	20.5912	10.634						YCR068W	22.8598	5.38593
				YCR069W	20.3597	5.29174						YCR069W	51.5761	7.35623						YCR069W	17.9924	2.9993
				YCR071C	5.18519	7.84278						YCR071C	5.1818	4.00495						YCR071C	8.38339	16.7757
				YCR072C	22.4786	3.85232						YCR072C	21.6725	20.9368						YCR072C	5.00129	20.968
				YCR073C	16.8018	20.6158						YCR073C	25.2883	15.7012						YCR073C	33.3269	6.35721
				YCR075C	7.54868	20.9811						YCR075C	6.68903	27.3417						YCR075C	4.29096	9.74069
				YCR076C	12.3769	9.1754						YCR076C	8.38847	8.92466						YCR076C	10.5149	4.81329
				YCR077C	33.5073	5.60155						YCR077C	25.5002	9.39187						YCR077C	11.8983	4.36242
				YCR081W	7.54709	8.65312						YCR081W	9.36947	22.6214						YCR081W	5.64244	8.41753
				YCR082W	37.9092	2.26756						YCR082W	44.8517	1.29215						YCR082W	29.4545	2.17131
				YCR083W	1.82242	7.79826						YCR083W	6.34699	8.29094						YCR083W	9.71067	4.23453
				YCR084C	26.9671	3.28752						YCR084C	27.3207	8.63944						YCR084C	10.4364	4.7886
				YCR085W	0.734311	20.0982						YCR085W	0.141333	16.833						YCR085W	0.886375	39.0395
				YCR086W	3.39434	7.19644						YCR086W	5.80805	11.6379						YCR086W	4.2841	6.01805
				YCR087W	0	NA						YCR087W	0.0362428	26.1592						YCR087W	0	NA
				YCR088W	26.5601	3.18935						YCR088W	49.3804	1.39664						YCR088W	45.4938	1.38073
				YCR089W	15.5119	9.43897						YCR089W	37.7888	6.3793						YCR089W	19.1221	5.04793
				YCR090C	41.6817	4.36038						YCR090C	21.7181	7.91882						YCR090C	10.2449	6.16271
				YCR091W	14.8356	36.4127						YCR091W	0.581691	10.2592						YCR091W	7.69813	7.2151
				YCR092C	5.50463	26.598						YCR092C	9.64777	8.05659						YCR092C	8.15786	12.5119
				YCR093W	45.7844	3.81129						YCR093W	120.842	5.14723						YCR093W	47.6972	2.1659
				YCR094W	31.6979	6.18337						YCR094W	46.4894	3.9782						YCR094W	23.3988	11.2137
				YCR095C	5.39382	6.37365						YCR095C	5.60817	5.79256						YCR095C	13.492	9.00642
				YCR096C	0	NA						YCR096C	0	NA						YCR096C	0	NA
				YCR097W	0	NA						YCR097W	0	NA						YCR097W	0	NA
				YCR098C	0.0547473	37						YCR098C	0.941851	41.7749						YCR098C	1.09622	45
				YCR099C	0.609956	18.0037						YCR099C	0.0189176	43						YCR099C	1.67365	10.1786
				YCR100C	1.82417	17.9871						YCR100C	0.0447345	43						YCR100C	1.97865	16.589
				YCR101C	3.47013	15.5849						YCR101C	0.268407	43						YCR101C	0.23164	37.436
				YCR102C	23.8289	7.95367						YCR102C	43.5663	2.47062						YCR102C	22.165	5.64348
				YCR104W	0	NA						YCR104W	1.78577	16.0228						YCR104W	2.90041	13.7666
				YCR105W	1.16201	37						YCR105W	3.94054	12.0091						YCR105W	3.92129	8.58948
				YCR106W	16.4783	12.7038						YCR106W	24.263	5.73141						YCR106W	14.611	14.0729
				YCR107W	5.33823	17.0755						YCR107W	5.97759	11.1778						YCR107W	8.46912	13.8792
				YCR073W-A	3.16219	6.83873						YCR073W-A	11.6495	10.2506						YCR073W-A	10.8821	3.76403
				YEL001C	35.4613	1.56773						YEL001C	40.55	4.29986						YEL001C	24.937	2.07674
				YEL002C	28.3667	3.8572						YEL002C	54.1929	1.63469						YEL002C	48.2009	1.86812
				YEL003W	5.74156	4.5491						YEL003W	10.8564	3.01926						YEL003W	9.29606	4.22756
				YEL004W	2.24872	33.6418						YEL004W	2.75162	16.3812						YEL004W	4.72087	10.4089
				YEL005C	3.36564	17.766						YEL005C	11.4365	13.5811						YEL005C	5.8784	6.37563
				YEL006W	8.10349	15.9232						YEL006W	22.8473	12.8297						YEL006W	15.308	5.25731
				YEL007W	12.6263	12.2908						YEL007W	33.8528	5.84035						YEL007W	9.24715	16.7988
				YEL008W	0.300635	19.2557						YEL008W	0.1998	43						YEL008W	0.919631	23.0047
				YEL009C	244.944	0.548392						YEL009C	191.241	2.30236						YEL009C	78.5828	1.13719
				YEL010W	0	NA						YEL010W	0	NA						YEL010W	0	NA
				YEL011W	17.1459	12.4298						YEL011W	10.0967	12.417						YEL011W	83.7538	5.32493
				YEL012W	5.48057	10.4978						YEL012W	10.3042	13.0828						YEL012W	27.4108	6.3097
				YEL013W	38.4953	6.06777						YEL013W	28.926	3.07531						YEL013W	20.373	2.17681
				YEL014C	1.23793	3.89195						YEL014C	1.28428	6.43163						YEL014C	1.61815	13.9193
				YEL015W	33.4395	3.51516						YEL015W	20.9427	10.2272						YEL015W	15.4485	9.60836
				YEL016C	9.13083	30.4513						YEL016C	15.3512	4.73172						YEL016C	32.2343	4.59924
				YEL017W	23.6291	13.5369						YEL017W	18.4444	3.98028						YEL017W	14.1199	5.25218
				YEL018W	3.93915	4.54701						YEL018W	1.82911	11.4346						YEL018W	1.20177	17.3459
				YEL019C	2.06932	26.91						YEL019C	0	NA						YEL019C	3.00779	12.1945
				YEL020C	2.82154	15.6156						YEL020C	6.21751	8.00731						YEL020C	11.2627	5.4402
				YEL022W	40.4893	2.9822						YEL022W	77.1623	4.45864						YEL022W	27.9483	3.07466
				YEL023C	0.45171	37						YEL023C	7.70099	41.5179						YEL023C	0.0315806	22.5198
				YEL024W	1.24031	14.9029						YEL024W	8.07158	5.37693						YEL024W	10.9823	4.14587
				YEL025C	10.034	25.4954						YEL025C	17.8651	8.22017						YEL025C	21.1939	11.6372
				YEL026W	177.147	0.458724						YEL026W	98.7783	1.17801						YEL026W	35.0239	2.30873
				YEL027W	253.824	0.321441						YEL027W	274.81	0.420963						YEL027W	208.052	0.274606
				YEL028W	3.91101	31.9542						YEL028W	3.32466	20.7043						YEL028W	4.03089	9.18278
				YEL029C	31.1665	7.65151						YEL029C	17.1907	8.8789						YEL029C	11.9976	10.3534
				YEL030W	5.96798	24.5851						YEL030W	2.45583	7.87309						YEL030W	2.28286	42.5341
				YEL031W	112.757	1.36605						YEL031W	108.525	4.70206						YEL031W	56.2383	6.84176
				YEL032W	27.5838	6.3801						YEL032W	31.4197	5.98207						YEL032W	7.04293	15.9854
				YEL033W	130.008	0.0573949						YEL033W	61.6609	0.297988						YEL033W	31.2308	0.401624
				YEL034W	0	NA						YEL034W	0	NA						YEL034W	0	NA
				YEL035C	0	NA						YEL035C	0.0248774	43						YEL035C	0.532893	23.7591
				YEL036C	23.2416	5.15497						YEL036C	49.7029	6.17529						YEL036C	15.1033	4.12096
				YEL037C	31.917	3.29528						YEL037C	60.2124	9.05689						YEL037C	35.5969	5.04078
				YEL038W	40.4992	2.05353						YEL038W	12.1226	2.85368						YEL038W	17.5916	2.7395
				YEL039C	0	NA						YEL039C	3.93186	12.6416						YEL039C	8.80821	4.77593
				YEL040W	59.074	1.79024						YEL040W	37.7679	3.23091						YEL040W	14.5808	14.4256
				YEL041W	5.80559	19.5221						YEL041W	4.19614	9.38474						YEL041W	8.9762	34.0386
				YEL042W	78.0179	2.61267						YEL042W	68.8711	2.09897						YEL042W	46.7355	2.37177
				YEL043W	36.7565	7.09232						YEL043W	8.59103	9.6997						YEL043W	26.7117	12.7005
				YEL044W	9.59365	8.84465						YEL044W	9.9644	3.321						YEL044W	13.0567	4.21291
				YEL045C	1.93036	4.63043						YEL045C	1.15849	2.95613						YEL045C	2.06924	8.88304
				YEL046C	79.3655	2.84966						YEL046C	68.7827	2.02916						YEL046C	63.3059	6.8342
				YEL047C	3.86799	14.6893						YEL047C	11.775	3.73379						YEL047C	14.5644	5.75914
				YEL048C	1.41868	37						YEL048C	4.22396	26.7209						YEL048C	3.31512	36.6352
				YEL049W	0.0496201	37						YEL049W	0	NA						YEL049W	0	NA
				YEL050C	12.0043	15.1608						YEL050C	16.1225	5.81315						YEL050C	11.5615	5.3692
				YEL051W	49.915	1.35127						YEL051W	39.2421	0.922006						YEL051W	43.1496	2.64597
				YEL052W	23.0106	4.01031						YEL052W	27.8569	2.30612						YEL052W	20.2559	6.21941
				YEL053C	29.1685	9.71319						YEL053C	8.17197	17.6753						YEL053C	21.4237	10.7928
				YEL054C	154.51	0.0922907						YEL054C	98.0948	0.300144						YEL054C	33.0107	0.860322
				YEL055C	66.4106	1.98023						YEL055C	63.0489	1.12469						YEL055C	45.7628	6.757
				YEL056W	12.654	8.40369						YEL056W	33.8132	3.21174						YEL056W	19.3527	5.50859
				YEL057C	0.90338	9.55946						YEL057C	1.46262	9.46095						YEL057C	2.71035	15.8558
				YEL058W	53.9394	3.02996						YEL058W	71.6899	9.64101						YEL058W	61.6666	2.33906
				YEL059W	0	NA						YEL059W	0.62434	21.0391						YEL059W	6.65758	7.98535
				YEL060C	19.0928	6.88915						YEL060C	53.2031	8.04357						YEL060C	88.159	1.42705
				YEL061C	7.23099	10.4192						YEL061C	5.65989	7.19503						YEL061C	8.89867	16.8693
				YEL062W	1.88019	16.338						YEL062W	15.2821	7.63821						YEL062W	14.2169	13.1101
				YEL063C	9.88266	11.237						YEL063C	10.6258	3.47292						YEL063C	11.1574	14.8931
				YEL064C	0.0247937	37						YEL064C	29.6636	40.3682						YEL064C	2.70287	14.1466
				YEL065W	90.9553	3.00708						YEL065W	103.85	7.0439						YEL065W	20.1039	4.58529
				YEL066W	9.38349	6.5169						YEL066W	10.0402	9.17441						YEL066W	7.24915	6.54628
				YEL067C	1.46283	37						YEL067C	2.64231	8.18965						YEL067C	2.68119	27.1549
				YEL068C	6.3982	8.26835						YEL068C	8.16631	4.85379						YEL068C	7.52274	9.0158
				YEL069C	0.049802	18.088						YEL069C	3.21518	19.4661						YEL069C	0.00669565	45
				YEL070W	0	NA						YEL070W	0.0170032	43						YEL070W	1.12123	45
				YEL071W	105.068	1.38435						YEL071W	116.652	1.16036						YEL071W	139.438	1.30926
				YEL072W	5.65242	31.2222						YEL072W	10.6224	12.6725						YEL072W	8.81645	24.5422
				YEL073C	1.81795	25.001						YEL073C	1.22358	40.8491						YEL073C	7.02037	9.64884
				YEL074W	0	NA						YEL074W	0.108142	30.292						YEL074W	0.0110098	45
				YEL075C	0	NA						YEL075C	0	NA						YEL075C	0	NA
				YEL076C	0	NA						YEL076C	0	NA						YEL076C	0	NA
				YER001W	12.692	7.84288						YER001W	22.6019	9.81819						YER001W	21.3923	13.4934
				YER002W	23.1581	2.27158						YER002W	19.8133	4.21556						YER002W	3.92933	5.93943
				YER003C	66.7775	2.08397						YER003C	34.2799	3.70359						YER003C	27.9961	2.22149
				YER004W	29.9003	1.7862						YER004W	26.4972	1.52667						YER004W	27.7605	1.32118
				YER005W	84.4368	4.08958						YER005W	21.5447	9.63293						YER005W	24.0074	9.79038
				YER006W	68.8657	1.56112						YER006W	52.3484	1.72425						YER006W	52.9723	2.9587
				YER007W	6.93587	7.93721						YER007W	1.35576	6.95317						YER007W	5.59546	28.1757
				YER008C	48.1886	6.02565						YER008C	50.8108	2.64577						YER008C	38.8347	3.06707
				YER009W	95.618	0.720386						YER009W	71.6584	0.504177						YER009W	36.9972	0.903412
				YER010C	13.6261	5.83059						YER010C	32.9733	5.88276						YER010C	22.1718	3.90143
				YER011W	10.093	25.0451						YER011W	55.7187	16.6537						YER011W	11.2948	15.8952
				YER012W	48.7359	1.66715						YER012W	66.0671	1.87214						YER012W	64.1216	1.23034
				YER013W	23.8085	7.09436						YER013W	28.6268	14.3076						YER013W	7.81718	12.936
				YER014W	0.882746	37						YER014W	6.56709	30.3102						YER014W	2.95975	9.18901
				YER015W	0.785734	31.9397						YER015W	12.0908	21.0843						YER015W	2.3121	16.5061
				YER016W	7.83436	11.2434						YER016W	7.58682	3.8225						YER016W	8.12591	12.5011
				YER017C	25.3233	5.70007						YER017C	42.7429	4.12216						YER017C	15.3252	4.06737
				YER018C	13.1632	3.63199						YER018C	6.7004	2.35618						YER018C	14.0856	3.74005
				YER019W	39.6046	3.54454						YER019W	22.8524	9.47215						YER019W	36.814	6.20944
				YER020W	18.6669	6.17219						YER020W	19.0309	5.40916						YER020W	26.3868	2.23075
				YER021W	53.2066	1.80581						YER021W	46.2963	1.09824						YER021W	59.8279	1.24845
				YER022W	11.7625	5.91813						YER022W	7.55552	9.93185						YER022W	14.9336	10.9816
				YER023W	68.8806	0.836336						YER023W	85.7893	2.36398						YER023W	68.5642	6.61128
				YER024W	16.3419	18.2466						YER024W	8.99674	6.8253						YER024W	15.4239	4.76935
				YER025W	77.4002	2.10372						YER025W	52.9325	1.17543						YER025W	43.5765	6.66844
				YER026C	27.9001	1.54311						YER026C	28.4252	2.98421						YER026C	12.642	2.85442
				YER027C	14.8745	8.81348						YER027C	11.7981	5.01259						YER027C	26.4955	3.70309
				YER028C	9.41501	11.036						YER028C	40.2066	17.295						YER028C	15.1408	6.89713
				YER029C	14.1864	6.01951						YER029C	22.8257	6.47827						YER029C	13.0305	10.1549
				YER030W	24.405	1.54364						YER030W	32.8827	1.94092						YER030W	19.5969	1.7153
				YER031C	33.9818	2.87625						YER031C	36.6312	1.07428						YER031C	44.7954	2.09989
				YER032W	94.793	5.0091						YER032W	17.9493	4.93888						YER032W	28.692	3.69154
				YER033C	5.26531	9.00854						YER033C	16.3775	16.576						YER033C	7.65694	8.083
				YER034W	2.25299	23.046						YER034W	3.04382	9.44655						YER034W	0.963981	10.5835
				YER035W	3.8055	8.2076						YER035W	3.5439	6.51764						YER035W	5.74001	2.95836
				YER036C	85.1595	0.88134						YER036C	76.026	0.746906						YER036C	34.0133	2.57846
				YER037W	0.0755323	37						YER037W	3.80875	5.62482						YER037W	13.453	3.59311
				YER038C	0	NA						YER038C	4.04278	25.7535						YER038C	15.7772	25.3201
				YER039C	0	NA						YER039C	3.38035	14.9204						YER039C	2.07954	10.7193
				YER040W	13.7249	10.1648						YER040W	28.2879	5.60786						YER040W	19.4479	5.89995
				YER041W	3.88462	29.0484						YER041W	0.416555	43						YER041W	4.7915	14.2255
				YER042W	16.4162	6.27705						YER042W	30.759	2.25517						YER042W	33.9844	9.44093
				YER043C	229.623	0.994938						YER043C	93.8412	2.4009						YER043C	57.7125	2.99621
				YER044C	17.2901	7.64007						YER044C	11.2192	2.75974						YER044C	17.7577	4.18424
				YER045C	10.1929	10.4435						YER045C	8.00614	20.223						YER045C	15.7498	6.92635
				YER046W	1.82505	19.6905						YER046W	2.78633	6.73469						YER046W	4.55848	13.7513
				YER047C	9.61927	14.8971						YER047C	2.25445	16.6951						YER047C	4.04634	8.88367
				YER048C	28.0357	1.50017						YER048C	26.4321	2.45198						YER048C	26.8761	3.5735
				YER049W	33.6804	2.18915						YER049W	25.8789	5.94578						YER049W	22.482	5.07232
				YER050C	8.12344	3.76253						YER050C	4.20919	3.71121						YER050C	13.3354	3.16778
				YER051W	4.74707	19.948						YER051W	2.93268	18.4041						YER051W	5.00749	8.39194
				YER052C	28.339	8.20891						YER052C	36.9303	5.59503						YER052C	54.3574	3.8756
				YER053C	8.63462	12.5021						YER053C	34.1933	2.67536						YER053C	157.567	1.55632
				YER054C	5.28018	8.78586						YER054C	6.847	13.8233						YER054C	16.7342	5.62362
				YER055C	56.2615	4.35211						YER055C	47.568	1.78329						YER055C	43.2585	1.96581
				YER056C	92.2388	3.24629						YER056C	30.2735	3.26985						YER056C	24.3518	8.32795
				YER057C	29.3177	1.2892						YER057C	34.418	0.747345						YER057C	46.8477	0.837708
				YER058W	3.05276	8.95406						YER058W	3.27784	6.38456						YER058W	2.03916	7.13501
				YER059W	17.6169	6.2194						YER059W	10.7643	11.1128						YER059W	12.4536	6.9354
				YER060W	47.3658	4.90858						YER060W	31.3235	7.39292						YER060W	23.0466	5.34049
				YER061C	11.3462	23.3986						YER061C	1.87411	37.2903						YER061C	20.2257	9.19703
				YER062C	73.5814	2.30453						YER062C	168.783	0.76297						YER062C	378.489	0.697793
				YER063W	11.2209	2.22902						YER063W	13.0891	1.69426						YER063W	18.1959	2.65653
				YER064C	21.5086	3.21201						YER064C	11.2692	4.18115						YER064C	12.2987	5.87421
				YER065C	5.15654	27.8737						YER065C	9.96642	12.7263						YER065C	6.59188	30.0838
				YER066W	4.54302	37						YER066W	4.49309	13.9684						YER066W	5.30242	15.1389
				YER067W	0	NA						YER067W	0	NA						YER067W	0	NA
				YER068W	10.1862	7.19031						YER068W	25.6222	3.61541						YER068W	12.953	5.5911
				YER069W	24.0258	7.98634						YER069W	27.152	24.2265						YER069W	49.5196	4.32613
				YER070W	97.8756	7.31377						YER070W	357.281	2.54385						YER070W	133.332	14.9632
				YER071C	4.18773	3.65164						YER071C	5.96364	6.59292						YER071C	3.62529	5.6147
				YER072W	66.9133	1.96877						YER072W	73.4454	2.89789						YER072W	28.532	2.19761
				YER073W	38.378	5.53196						YER073W	48.4806	8.15218						YER073W	22.7178	12.5945
				YER074W	188.964	0.115715						YER074W	154.643	0.246475						YER074W	76.373	0.473921
				YER075C	128.783	2.10263						YER075C	47.7282	4.02597						YER075C	46.7572	3.7524
				YER076C	3.61804	21.725						YER076C	9.68572	35.6087						YER076C	24.8869	6.44945
				YER077C	7.34582	7.74607						YER077C	3.48921	39.2774						YER077C	9.9603	14.4767
				YER078C	9.43583	9.92294						YER078C	19.8516	21.8136						YER078C	8.34465	7.46765
				YER079W	2.45561	22.686						YER079W	1.36903	7.2254						YER079W	26.1408	3.30319
				YER080W	15.4303	3.94						YER080W	32.5956	2.81525						YER080W	15.8351	9.14803
				YER081W	36.62	4.06525						YER081W	45.5191	1.64053						YER081W	34.8096	3.45327
				YER082C	21.6419	6.74786						YER082C	4.17917	10.221						YER082C	4.89627	5.47394
				YER083C	25.2335	3.55145						YER083C	15.9761	3.23693						YER083C	20.6221	2.25795
				YER084W	0	NA						YER084W	0	NA						YER084W	1.22627	19.5378
				YER085C	0	NA						YER085C	0	NA						YER085C	0	NA
				YER086W	49.773	2.86762						YER086W	69.2959	4.08114						YER086W	48.2952	3.07595
				YER087W	1.83722	37						YER087W	3.46196	16.2671						YER087W	7.18829	9.08623
				YER088C	73.5948	3.12727						YER088C	75.4095	3.49973						YER088C	80.8304	2.78559
				YER089C	42.6997	2.22343						YER089C	55.404	1.16769						YER089C	31.4748	3.68894
				YER090W	51.1379	2.08945						YER090W	65.983	1.93184						YER090W	84.5308	2.29062
				YER091C	89.8103	5.93336						YER091C	46.1554	3.09242						YER091C	57.1254	3.8819
				YER092W	24.1484	10.4013						YER092W	15.7516	4.53602						YER092W	21.3488	5.36636
				YER093C	20.8249	4.2358						YER093C	23.3747	8.91338						YER093C	34.8632	7.95433
				YER094C	49.638	1.46303						YER094C	53.7416	2.94247						YER094C	58.818	1.30321
				YER095W	5.47085	22.9495						YER095W	13.8556	4.61635						YER095W	21.985	6.37562
				YER096W	1.30123	25.9586						YER096W	1.66232	39.9699						YER096W	0.957899	21.3773
				YER097W	0	NA						YER097W	0.315446	24.1623						YER097W	0.217391	7.57301
				YER098W	8.03429	14.0752						YER098W	5.3715	11.5032						YER098W	8.81438	5.45571
				YER099C	15.3802	8.87193						YER099C	9.3952	4.30012						YER099C	12.0628	8.04284
				YER100W	13.8576	5.88225						YER100W	15.6417	5.49982						YER100W	17.9016	8.31727
				YER101C	0.637338	17.6992						YER101C	1.95658	24.0588						YER101C	14.99	11.6302
				YER102W	212.68	0.0909828						YER102W	166.359	0.268497						YER102W	68.131	0.646929
				YER103W	22.0588	6.35117						YER103W	22.4455	5.17396						YER103W	67.8898	3.1017
				YER104W	5.86661	18.5972						YER104W	0.474381	15.5348						YER104W	1.26647	21.1275
				YER105C	41.4145	5.13473						YER105C	30.9304	2.90572						YER105C	36.2691	4.35971
				YER106W	0	NA						YER106W	0.0269047	43						YER106W	0.290484	45
				YER107C	27.9515	5.06337						YER107C	39.9953	4.32874						YER107C	31.1998	3.53278
				YER109C	15.899	13.5187						YER109C	17.7138	3.07313						YER109C	33.0901	17.2697
				YER110C	93.8104	1.76731						YER110C	96.6749	10.0156						YER110C	48.6943	7.33929
				YER111C	3.34124	13.4284						YER111C	14.3464	4.67252						YER111C	18.8087	9.86177
				YER112W	25.1247	2.57127						YER112W	18.0219	5.85656						YER112W	12.8748	9.4263
				YER113C	15.8413	7.87934						YER113C	8.24513	7.46457						YER113C	9.30402	9.94841
				YER114C	10.947	7.34457						YER114C	15.4835	7.93529						YER114C	4.53627	16.9704
				YER115C	10.0396	12.0395						YER115C	9.39036	8.84958						YER115C	5.69732	6.78306
				YER116C	8.5742	11.7494						YER116C	1.25741	21.2813						YER116C	7.34789	6.73984
				YER117W	342.302	0.177013						YER117W	260.434	0.187545						YER117W	115.616	0.457501
				YER118C	27.6685	5.58674						YER118C	19.1868	6.7924						YER118C	6.58934	13.1309
				YER119C	12.3005	12.2456						YER119C	20.6601	5.04528						YER119C	43.7166	3.87143
				YER120W	84.7441	0.449693						YER120W	80.7	1.13886						YER120W	54.152	1.2149
				YER121W	0.758837	25.9234						YER121W	0.750348	12.1889						YER121W	8.92417	6.87263
				YER122C	46.7043	2.99593						YER122C	33.9386	2.2889						YER122C	38.8938	2.11627
				YER123W	8.70781	7.4624						YER123W	6.60469	6.96505						YER123W	18.205	9.54831
				YER124C	1.90427	34.0905						YER124C	83.0755	4.79677						YER124C	47.3489	20.26
				YER125W	62.3371	2.74687						YER125W	35.748	1.96448						YER125W	39.4818	4.52045
				YER126C	47.2884	2.12825						YER126C	16.4378	2.53004						YER126C	10.2907	4.08224
				YER127W	16.1186	14.1079						YER127W	18.315	20.9901						YER127W	5.25094	7.40435
				YER128W	4.38283	29.2541						YER128W	0.566395	14.9141						YER128W	4.10247	17.1802
				YER129W	27.8272	6.77765						YER129W	17.5838	9.07584						YER129W	13.2118	5.84308
				YER130C	13.1156	10.2432						YER130C	13.4784	7.742						YER130C	13.5242	4.97317
				YER131W	224.99	0.154035						YER131W	181.602	0.603461						YER131W	63.4311	0.890719
				YER132C	47.8132	4.96622						YER132C	15.86	4.9752						YER132C	18.2782	4.91306
				YER133W	78.1757	0.936259						YER133W	52.2993	1.00569						YER133W	77.2579	0.92201
				YER134C	5.83779	14.2446						YER134C	5.754	17.2694						YER134C	7.4815	10.0869
				YER135C	0	NA						YER135C	0.183953	43						YER135C	0.152929	20.412
				YER136W	35.7446	2.60978						YER136W	33.0571	1.67172						YER136W	63.205	1.64915
				YER137C	1.77426	8.4351						YER137C	0.295225	25.938						YER137C	0.725759	22.907
				YER139C	0.218989	37						YER139C	3.19863	22.6538						YER139C	1.85313	22.0717
				YER140W	36.0338	5.97335						YER140W	33.7873	5.73337						YER140W	6.13531	26.7837
				YER141W	13.6365	14.5398						YER141W	25.4302	8.53949						YER141W	42.7992	4.62853
				YER142C	4.18268	14.7432						YER142C	15.9795	5.96637						YER142C	8.28973	3.26691
				YER143W	3.95301	18.4636						YER143W	14.7046	4.77774						YER143W	19.6643	6.50081
				YER144C	72.7779	5.33225						YER144C	31.7384	6.96968						YER144C	24.5163	4.92669
				YER145C	73.7857	1.45201						YER145C	35.8881	3.36389						YER145C	22.6712	6.72854
				YER146W	1.51603	2.05605						YER146W	1.16989	3.01142						YER146W	1.61103	7.3482
				YER147C	8.08104	10.1329						YER147C	9.46461	11.0812						YER147C	21.8462	17.402
				YER148W	43.7979	1.44127						YER148W	12.3297	1.79727						YER148W	20.2744	6.10069
				YER149C	3.28652	20.0574						YER149C	6.06172	11.086						YER149C	2.33224	42.1203
				YER150W	7.17563	25.2463						YER150W	16.5702	4.51619						YER150W	164.79	5.56793
				YER151C	32.4722	8.85672						YER151C	74.4564	1.70234						YER151C	54.7308	3.37269
				YER152C	24.5542	6.04573						YER152C	44.5771	3.27334						YER152C	55.4889	4.32526
				YER153C	14.9193	9.73947						YER153C	6.35263	5.7155						YER153C	5.44524	5.825
				YER154W	31.0073	5.35114						YER154W	88.5134	2.19446						YER154W	34.4513	2.16411
				YER155C	192.682	1.80822						YER155C	143.59	1.0233						YER155C	89.9504	2.07395
				YER156C	115.271	1.43553						YER156C	49.8911	1.81873						YER156C	23.1809	4.54148
				YER157W	7.54406	15.6873						YER157W	11.9075	6.17177						YER157W	8.47215	13.3218
				YER158C	0	NA						YER158C	1.40049	37.0572						YER158C	10.5662	6.91305
				YER159C	7.46602	5.20815						YER159C	7.67995	4.87831						YER159C	8.53937	1.94717
				YER161C	32.2561	4.38269						YER161C	9.0791	3.05733						YER161C	11.6324	5.52014
				YER162C	11.2664	7.8791						YER162C	2.93449	8.84782						YER162C	7.92838	12.0343
				YER163C	26.8429	4.54498						YER163C	41.97	2.34896						YER163C	58.1987	1.88534
				YER164W	49.9496	4.63826						YER164W	62.6852	3.27327						YER164W	18.5747	4.60837
				YER165W	176.564	0.711986						YER165W	164.513	1.21328						YER165W	92.6382	1.31724
				YER166W	99.9769	3.022						YER166W	62.8324	6.66023						YER166W	40.4984	4.15125
				YER167W	21.9607	13.0703						YER167W	41.833	5.37484						YER167W	30.3206	10.0017
				YER168C	22.4147	3.57631						YER168C	10.3178	3.50735						YER168C	7.28029	6.05039
				YER169W	9.25149	7.67065						YER169W	25.0294	20.8653						YER169W	18.1187	8.47268
				YER170W	2.53164	19.1187						YER170W	15.1432	14.5532						YER170W	5.05865	9.79243
				YER171W	5.71685	7.26817						YER171W	8.49286	7.21842						YER171W	11.9552	13.2002
				YER172C	29.3591	5.40548						YER172C	39.2592	8.11428						YER172C	16.8735	3.03678
				YER173W	3.06328	19.1868						YER173W	4.38439	12.337						YER173W	6.01908	6.44761
				YER174C	4.72073	11.0869						YER174C	9.48279	6.21733						YER174C	5.40968	5.51241
				YER175C	2.87294	21.4261						YER175C	17.5401	7.61176						YER175C	26.9261	5.38892
				YER176W	74.1239	2.54624						YER176W	41.8986	3.0839						YER176W	25.2903	4.7269
				YER177W	184.039	0.733158						YER177W	217.859	0.333423						YER177W	188.681	0.516394
				YER178W	253.213	0.941393						YER178W	148.987	0.595139						YER178W	232.075	0.658768
				YER179W	0.949615	17.6633						YER179W	0	NA						YER179W	10.5803	25.3857
				YER180C	7.63603	14.4286						YER180C	9.93208	6.18111						YER180C	2.44027	12.9744
				YER181C	0	NA						YER181C	1.80707	37.7053						YER181C	0.321981	20.0213
				YER182W	5.70759	15.2974						YER182W	7.20334	6.16201						YER182W	19.8948	5.04694
				YER183C	17.877	6.49213						YER183C	7.04545	5.43608						YER183C	5.0989	5.90676
				YER184C	0	NA						YER184C	4.87042	15.9435						YER184C	1.62496	22.9414
				YER185W	1.23034	30.4272						YER185W	0.467431	43						YER185W	0.139923	18.29
				YER186C	35.229	7.83578						YER186C	36.3473	2.2246						YER186C	14.9759	5.51475
				YER187W	0	NA						YER187W	0.125472	43						YER187W	0.569103	31.7641
				YER188W	0.797623	34.7648						YER188W	2.17618	15.0136						YER188W	4.6551	45
				YER189W	0	NA						YER189W	0.131709	17.5277						YER189W	0.235525	17.398
				YER190W	0	NA						YER190W	0.401526	18.1361						YER190W	0.227575	19.4017
				YHL001W	124.127	0.417983						YHL001W	90.0108	0.49058						YHL001W	36.9662	0.643304
				YHL002W	15.4108	8.16684						YHL002W	9.53103	13.237						YHL002W	22.5039	7.6139
				YHL003C	33.2241	4.34948						YHL003C	52.9228	3.56494						YHL003C	21.4128	4.02295
				YHL004W	34.0289	19.1326						YHL004W	17.7615	5.10317						YHL004W	9.89214	5.469
				YHL005C	0.0589886	19.739						YHL005C	0.0110791	43						YHL005C	0.111947	37.2012
				YHL006C	4.02196	12.6328						YHL006C	1.14057	38.3132						YHL006C	2.32135	19.2134
				YHL007C	33.7964	4.53801						YHL007C	21.1984	3.72397						YHL007C	35.9334	3.01139
				YHL008C	28.4911	6.87406						YHL008C	34.0001	9.82679						YHL008C	36.8002	3.74432
				YHL009C	86.3475	4.45254						YHL009C	61.6943	5.24241						YHL009C	31.8187	3.94157
				YHL010C	2.62083	20.8018						YHL010C	3.95269	7.18561						YHL010C	3.98091	23.03
				YHL011C	64.4805	2.04049						YHL011C	33.9674	3.92631						YHL011C	28.6725	2.92407
				YHL012W	1.10908	19.981						YHL012W	0.023545	43						YHL012W	0.989072	24.482
				YHL013C	20.1715	6.42063						YHL013C	12.8428	8.36152						YHL013C	3.64323	5.90384
				YHL014C	12.029	22.5891						YHL014C	6.16863	20.9159						YHL014C	1.308	33.1475
				YHL015W	23.2392	0.94822						YHL015W	21.3733	1.55454						YHL015W	23.8244	0.88875
				YHL016C	3.45849	33.6785						YHL016C	7.66046	7.37656						YHL016C	26.4261	9.81157
				YHL017W	22.0149	17.3316						YHL017W	8.65066	11.8025						YHL017W	19.1927	8.21359
				YHL018W	2.40736	14.1912						YHL018W	2.08749	14.4612						YHL018W	0.190107	24.6234
				YHL019C	4.2136	11.6083						YHL019C	3.13389	15.8671						YHL019C	10.2775	3.70173
				YHL020C	12.4537	7.31478						YHL020C	9.20182	5.26099						YHL020C	7.3915	11.5299
				YHL021C	1.6691	23.8044						YHL021C	13.7601	8.75999						YHL021C	64.1423	2.80923
				YHL022C	1.5673	29.1255						YHL022C	3.31157	20.4847						YHL022C	0.315337	17.5001
				YHL023C	11.9232	12.0954						YHL023C	21.6881	9.74887						YHL023C	40.1115	7.48777
				YHL024W	44.8935	21.3387						YHL024W	12.1881	15.366						YHL024W	23.9035	6.34437
				YHL025W	26.5492	3.02504						YHL025W	19.3897	3.35508						YHL025W	20.0696	2.50215
				YHL026C	21.6765	6.99005						YHL026C	16.9931	8.75111						YHL026C	10.6485	16.2592
				YHL027W	34.3203	6.80862						YHL027W	8.38288	6.46217						YHL027W	38.387	4.68247
				YHL028W	20.5098	8.90543						YHL028W	2.15661	15.5636						YHL028W	50.3674	18.8558
				YHL029C	16.3141	22.5211						YHL029C	7.26142	7.46915						YHL029C	11.1787	28.6786
				YHL030W	20.6554	4.65712						YHL030W	47.5816	3.69957						YHL030W	21.2807	8.39181
				YHL031C	2.29917	9.46569						YHL031C	2.67831	9.52046						YHL031C	3.82381	8.11113
				YHL032C	20.7244	6.61336						YHL032C	47.6939	4.49103						YHL032C	27.2268	4.13596
				YHL033C	113.742	0.569017						YHL033C	93.0407	0.677404						YHL033C	31.4258	1.49438
				YHL034C	26.06	1.14303						YHL034C	30.1503	1.06626						YHL034C	25.6175	1.80778
				YHL035C	37.0339	3.77249						YHL035C	131.617	12.6741						YHL035C	130.106	2.5854
				YHL036W	0.434314	7.23181						YHL036W	4.28814	7.17409						YHL036W	2.84503	5.6576
				YHL037C	0.20573	37						YHL037C	1.52942	25.4928						YHL037C	0.277443	22.6322
				YHL038C	7.74105	9.67556						YHL038C	6.54591	9.95329						YHL038C	12.7484	11.5068
				YHL039W	14.3225	7.83836						YHL039W	13.6948	4.91049						YHL039W	4.53768	7.4063
				YHL040C	40.6249	7.31284						YHL040C	34.6036	8.05094						YHL040C	151.564	2.53891
				YHL041W	0	NA						YHL041W	0.392641	22.0454						YHL041W	0.46043	24.0489
				YHL042W	3.03554	13.1374						YHL042W	2.09236	14.5628						YHL042W	1.94592	11.1923
				YHL043W	4.31498	10.4271						YHL043W	9.87024	8.6306						YHL043W	4.5403	17.0741
				YHL044W	14.8395	35.4638						YHL044W	21.8255	9.0026						YHL044W	7.87006	15.3563
				YHL045W	0.116373	37						YHL045W	0.0149838	43						YHL045W	0	NA
				YHL046C	0.0512633	37						YHL046C	0.0695165	23.4466						YHL046C	0.272448	12.881
				YHL047C	36.3457	4.86139						YHL047C	199.01	12.7799						YHL047C	91.5095	6.77107
				YHL048W	3.07852	13.7691						YHL048W	17.4759	3.3768						YHL048W	7.60326	11.4937
				YHL049C	0.0966961	37						YHL049C	0	NA						YHL049C	0.329511	30.0616
				YHL050C	11.4662	7.97216						YHL050C	19.0805	5.68294						YHL050C	20.7188	3.23529
				YHR001W	10.4889	13.2684						YHR001W	11.7985	5.92277						YHR001W	32.9953	3.16724
				YHR002W	3.43163	18.5797						YHR002W	12.6961	10.6354						YHR002W	7.26818	14.3085
				YHR003C	9.83733	8.60551						YHR003C	10.5097	6.08086						YHR003C	3.23933	9.16849
				YHR004C	2.7291	11.6827						YHR004C	10.7112	13.4593						YHR004C	6.1656	8.54734
				YHR005C	8.89161	10.0594						YHR005C	23.8363	8.37621						YHR005C	16.7144	5.23747
				YHR006W	18.8909	8.87913						YHR006W	4.06017	9.77497						YHR006W	19.338	3.63867
				YHR007C	153.978	1.29554						YHR007C	127.178	2.93999						YHR007C	48.8347	3.17166
				YHR008C	52.8967	1.4339						YHR008C	57.4486	1.34153						YHR008C	103.634	0.979548
				YHR009C	22.8522	9.65549						YHR009C	25.6769	2.91091						YHR009C	33.3774	4.17024
				YHR010W	239.984	0.198073						YHR010W	244.146	0.259843						YHR010W	73.2604	0.525468
				YHR011W	10.5783	25.5135						YHR011W	23.7038	7.87885						YHR011W	11.7525	3.42487
				YHR012W	15.0382	3.83213						YHR012W	24.4536	4.49169						YHR012W	22.7958	4.96524
				YHR013C	33.3887	3.77501						YHR013C	52.0202	4.67833						YHR013C	20.1561	2.99913
				YHR014W	0.962783	17.2088						YHR014W	0	NA						YHR014W	5.83192	15.8645
				YHR015W	0.149855	28.866						YHR015W	2.61733	33.8488						YHR015W	0	NA
				YHR016C	5.97869	33.0662						YHR016C	12.7764	10.9607						YHR016C	24.0344	4.29534
				YHR017W	12.2295	12.9699						YHR017W	7.12107	6.64468						YHR017W	22.8217	5.62199
				YHR018C	21.3846	21.0152						YHR018C	33.9668	10.0454						YHR018C	70.5072	5.34785
				YHR019C	274.001	0.522109						YHR019C	164.319	0.876072						YHR019C	115.613	1.01051
				YHR020W	113.237	0.85575						YHR020W	87.2741	0.778753						YHR020W	28.206	2.25044
				YHR021C	195.447	0.126828						YHR021C	182.12	0.523763						YHR021C	85.8579	0.407987
				YHR022C	3.43174	20.3247						YHR022C	3.78555	10.7129						YHR022C	1.96593	31.0896
				YHR023W	75.7939	2.10168						YHR023W	87.4043	2.01517						YHR023W	61.7973	2.10714
				YHR024C	22.3489	5.44088						YHR024C	30.7275	3.0396						YHR024C	24.5466	3.00092
				YHR025W	227.231	1.06445						YHR025W	186.792	2.24579						YHR025W	85.8096	3.79061
				YHR026W	41.1128	1.43272						YHR026W	42.4708	1.62947						YHR026W	32.6511	1.88044
				YHR027C	80.1103	1.60169						YHR027C	72.5546	1.62128						YHR027C	71.9744	1.19941
				YHR028C	32.2053	2.7333						YHR028C	35.5461	3.54852						YHR028C	78.941	4.92734
				YHR029C	7.47579	4.70233						YHR029C	29.3707	4.22945						YHR029C	22.3608	3.55712
				YHR030C	15.2803	14.7088						YHR030C	16.3484	5.7337						YHR030C	54.8112	2.4969
				YHR031C	14.4353	6.98699						YHR031C	4.79224	15.4355						YHR031C	10.5913	6.55081
				YHR032W	13.6193	5.78524						YHR032W	19.0964	6.61807						YHR032W	6.76771	9.82587
				YHR033W	4.68458	32.3543						YHR033W	12.076	4.79224						YHR033W	23.651	5.3625
				YHR034C	6.15597	29.104						YHR034C	12.0761	7.28138						YHR034C	8.31484	3.70411
				YHR035W	4.74183	16.6258						YHR035W	4.07033	38.4378						YHR035W	5.00559	11.1529
				YHR036W	1.2269	16.9158						YHR036W	3.14185	16.4901						YHR036W	2.57703	13.3684
				YHR037W	7.8518	15.9121						YHR037W	15.8126	6.43953						YHR037W	37.4829	4.79979
				YHR038W	2.19346	28.4521						YHR038W	3.03393	10.6479						YHR038W	6.56433	5.93489
				YHR039C	13.0155	4.28945						YHR039C	23.9721	3.5848						YHR039C	9.37175	11.4002
				YHR040W	39.3498	4.3172						YHR040W	12.9796	7.28776						YHR040W	17.0306	5.86508
				YHR041C	42.1947	3.16585						YHR041C	32.7261	2.46695						YHR041C	30.1014	3.85187
				YHR042W	261.28	0.870903						YHR042W	262.945	1.47529						YHR042W	209.973	2.18743
				YHR043C	11.7541	8.66214						YHR043C	14.4895	5.39093						YHR043C	12.2824	3.30864
				YHR044C	4.65101	11.2441						YHR044C	6.82656	8.24302						YHR044C	1.54104	19.2364
				YHR045W	8.69372	6.13233						YHR045W	14.2062	20.3643						YHR045W	6.81204	14.2861
				YHR046C	2.78762	8.81059						YHR046C	9.23738	12.3433						YHR046C	4.80373	10.8127
				YHR047C	35.6121	11.4786						YHR047C	8.48545	5.07687						YHR047C	22.3326	5.00376
				YHR048W	11.7122	13.1618						YHR048W	4.11894	18.3675						YHR048W	11.6883	10.6634
				YHR049W	52.6118	1.63037						YHR049W	52.5184	1.85425						YHR049W	60.9838	1.89947
				YHR050W	23.0281	12.5056						YHR050W	13.0559	5.5842						YHR050W	12.4188	8.4285
				YHR051W	13.0744	2.7273						YHR051W	10.4982	2.46919						YHR051W	11.414	2.837
				YHR052W	22.1155	2.52384						YHR052W	23.8988	3.64372						YHR052W	20.2477	10.9365
				YHR053C	0.0184808	37						YHR053C	0	NA						YHR053C	0.103616	9.91643
				YHR054C	0.334271	14.8776						YHR054C	0.215983	8.08993						YHR054C	0.584544	4.06249
				YHR055C	0.368095	2.93552						YHR055C	0.45424	4.97307						YHR055C	0.841681	2.68658
				YHR056C	2.16057	8.02581						YHR056C	10.7672	7.85179						YHR056C	19.0987	4.68674
				YHR057C	16.0717	7.46999						YHR057C	19.6719	4.30952						YHR057C	29.6608	4.42035
				YHR058C	14.716	14.4201						YHR058C	6.46824	11.2957						YHR058C	10.4348	14.2304
				YHR059W	5.7704	8.16397						YHR059W	1.16409	9.20515						YHR059W	2.68743	8.10756
				YHR060W	17.4635	3.43109						YHR060W	19.091	5.60646						YHR060W	5.09142	3.89215
				YHR061C	1.19168	21.758						YHR061C	6.88959	11.7855						YHR061C	4.52383	8.56713
				YHR062C	48.1992	4.30377						YHR062C	6.96457	8.12286						YHR062C	4.33305	6.33424
				YHR063C	16.3532	7.23894						YHR063C	48.6461	7.42361						YHR063C	20.416	3.29829
				YHR064C	58.548	1.29251						YHR064C	61.5843	1.06204						YHR064C	39.547	1.98915
				YHR065C	34.1989	3.41457						YHR065C	13.165	5.52578						YHR065C	11.9543	14.8316
				YHR066W	43.3742	3.09522						YHR066W	18.9424	2.41797						YHR066W	12.2129	12.2294
				YHR067W	15.5656	9.11519						YHR067W	29.5799	16.129						YHR067W	13.2619	14.9164
				YHR068W	163.651	1.36677						YHR068W	102.22	0.876922						YHR068W	72.243	1.13841
				YHR069C	11.6693	6.93279						YHR069C	9.39809	9.16789						YHR069C	4.34927	6.53899
				YHR070W	7.87155	11.5081						YHR070W	3.61683	5.61691						YHR070W	4.68186	19.3311
				YHR071W	16.1197	2.50662						YHR071W	17.5772	4.92755						YHR071W	17.3556	2.08446
				YHR072W	38.5363	4.78073						YHR072W	29.9514	4.37967						YHR072W	25.1745	13.7025
				YHR073W	7.86365	13.8658						YHR073W	47.4652	4.55174						YHR073W	29.4185	4.55878
				YHR074W	47.6087	3.7467						YHR074W	44.9953	2.97461						YHR074W	22.6948	4.68091
				YHR075C	3.99917	3.89977						YHR075C	1.46522	8.43064						YHR075C	8.51905	4.5914
				YHR076W	7.67307	9.5839						YHR076W	6.72239	5.78328						YHR076W	4.83811	14.4322
				YHR077C	40.7576	2.75465						YHR077C	23.8794	2.75712						YHR077C	33.8942	10.1289
				YHR078W	36.4155	4.91248						YHR078W	67.607	3.78904						YHR078W	29.3615	2.84357
				YHR079C	30.8497	2.42545						YHR079C	18.1218	3.65831						YHR079C	21.7056	6.04482
				YHR080C	45.4978	7.07914						YHR080C	45.502	3.65856						YHR080C	66.5036	3.84466
				YHR081W	26.2969	3.72686						YHR081W	11.0447	4.16544						YHR081W	7.65858	8.24028
				YHR082C	47.0151	8.43397						YHR082C	48.9148	4.21648						YHR082C	23.3124	2.73031
				YHR083W	63.0192	3.37355						YHR083W	55.1676	1.82829						YHR083W	60.1844	3.35649
				YHR084W	9.17452	5.12436						YHR084W	26.187	13.2355						YHR084W	5.12712	31.1988
				YHR085W	16.9171	6.46905						YHR085W	1.73798	10.4729						YHR085W	5.2421	21.7701
				YHR086W	19.9876	11.8136						YHR086W	40.9923	3.14511						YHR086W	27.1676	4.24463
				YHR087W	3.65889	13.4724						YHR087W	82.0288	1.65126						YHR087W	231.842	0.819359
				YHR088W	20.6007	2.7548						YHR088W	5.54562	4.07936						YHR088W	4.67601	9.14043
				YHR089C	135.125	0.402551						YHR089C	56.4796	1.45672						YHR089C	17.7899	2.21878
				YHR090C	9.45226	10.156						YHR090C	4.77451	5.87449						YHR090C	5.68416	8.82908
				YHR091C	9.94897	21.9167						YHR091C	7.11375	17.3528						YHR091C	4.35737	20.8296
				YHR092C	1.21859	20.4456						YHR092C	1.80426	23.8349						YHR092C	13.2462	15.9786
				YHR093W	0	NA						YHR093W	0.0580472	43						YHR093W	0	NA
				YHR094C	277.813	2.19015						YHR094C	866.153	0.530853						YHR094C	1299.88	0.276122
				YHR095W	0.0989129	9.21921						YHR095W	2.07906	31.069						YHR095W	1.76559	2.60559
				YHR096C	4.95635	36.5748						YHR096C	21.7921	4.74398						YHR096C	119.745	2.52876
				YHR097C	2.23724	9.47688						YHR097C	2.33344	10.9252						YHR097C	13.6935	3.55893
				YHR098C	155.295	1.63863						YHR098C	102.652	1.58496						YHR098C	85.852	1.74728
				YHR099W	117.625	1.94508						YHR099W	90.0717	2.16002						YHR099W	71.4307	1.98303
				YHR100C	14.5096	8.33098						YHR100C	21.6015	8.09201						YHR100C	44.2459	19.1694
				YHR101C	3.44303	33.1433						YHR101C	7.83171	12.2001						YHR101C	5.56587	22.827
				YHR102W	26.0656	4.25249						YHR102W	32.3781	4.78194						YHR102W	21.0424	14.2052
				YHR103W	41.1813	3.27678						YHR103W	16.6398	3.85117						YHR103W	32.5625	6.21739
				YHR104W	25.6099	9.35908						YHR104W	97.5469	2.87472						YHR104W	210.44	0.91603
				YHR105W	4.72324	13.3167						YHR105W	2.90606	17.4912						YHR105W	5.66353	44.2597
				YHR106W	26.5843	6.58361						YHR106W	36.2427	10.8022						YHR106W	37.8462	3.12268
				YHR107C	21.0524	12.1082						YHR107C	18.0897	3.38997						YHR107C	28.757	4.38758
				YHR108W	39.5689	3.10379						YHR108W	47.7403	3.40868						YHR108W	40.3699	9.7633
				YHR109W	3.13585	14.56						YHR109W	0.791809	21.2523						YHR109W	2.45265	18.6114
				YHR110W	24.2653	4.19573						YHR110W	54.5186	3.06646						YHR110W	42.3594	4.07857
				YHR111W	14.2615	21.1199						YHR111W	19.7236	17.7897						YHR111W	13.7638	6.68993
				YHR112C	29.0435	7.65809						YHR112C	33.9728	4.5643						YHR112C	45.4846	2.89759
				YHR113W	20.3759	7.47419						YHR113W	28.0104	2.54569						YHR113W	33.8135	3.50813
				YHR114W	7.48512	6.19186						YHR114W	15.3148	5.06588						YHR114W	8.94966	8.60283
				YHR115C	0.420521	14.6095						YHR115C	0.695231	19.5724						YHR115C	5.28898	13.1929
				YHR116W	3.24727	18.0968						YHR116W	2.94268	10.2964						YHR116W	4.15213	11.2502
				YHR117W	8.2529	11.1139						YHR117W	23.5006	2.45577						YHR117W	18.7723	9.80607
				YHR118C	8.12395	8.54478						YHR118C	3.63917	10.1677						YHR118C	6.52133	9.18522
				YHR119W	42.0038	6.05715						YHR119W	21.2008	4.17658						YHR119W	12.6014	6.29357
				YHR120W	10.6374	11.6158						YHR120W	3.33093	14.4719						YHR120W	3.04116	12.291
				YHR121W	17.0667	3.77699						YHR121W	21.3342	4.37845						YHR121W	9.95968	6.10402
				YHR122W	5.04912	6.19539						YHR122W	7.07754	5.69507						YHR122W	11.3249	6.54253
				YHR123W	96.5865	5.82217						YHR123W	47.1787	3.8738						YHR123W	16.4025	10.6617
				YHR124W	11.4282	14.589						YHR124W	14.2721	10.7118						YHR124W	0.123239	22.0307
				YHR125W	0	NA						YHR125W	1.53232	43						YHR125W	0	NA
				YHR126C	2.75693	37						YHR126C	0	NA						YHR126C	0	NA
				YHR127W	9.2804	8.43189						YHR127W	3.4477	7.74984						YHR127W	5.11709	7.96109
				YHR128W	30.9899	1.73772						YHR128W	18.9534	2.31436						YHR128W	9.68644	3.52304
				YHR129C	24.3973	5.8196						YHR129C	15.6028	4.23001						YHR129C	23.0547	17.6754
				YHR130C	1.88837	10.617						YHR130C	6.10077	13.59						YHR130C	2.94324	4.21942
				YHR131C	2.83801	28.3712						YHR131C	6.50765	8.75202						YHR131C	7.80317	7.97684
				YHR132C	45.4014	6.68211						YHR132C	34.1125	5.42293						YHR132C	11.7567	8.46368
				YHR133C	13.8365	3.62118						YHR133C	21.3521	5.32042						YHR133C	16.6695	4.49833
				YHR134W	3.78522	17.1177						YHR134W	1.91611	12.4868						YHR134W	3.9462	16.6851
				YHR135C	43.3502	3.01913						YHR135C	39.8465	1.48591						YHR135C	35.446	2.96942
				YHR136C	5.78255	8.16641						YHR136C	4.43669	15.6971						YHR136C	0.452425	45
				YHR137W	1.62522	30.0972						YHR137W	5.23103	19.2074						YHR137W	0.448585	8.77552
				YHR138C	3.90101	11.7503						YHR138C	16.7194	2.60918						YHR138C	28.761	1.85205
				YHR139C	0.315825	37						YHR139C	0.40633	43						YHR139C	1.73875	17.2503
				YHR140W	1.72264	16.4603						YHR140W	2.19086	9.82195						YHR140W	7.4558	6.10827
				YHR141C	428.149	0.146919						YHR141C	324.319	0.17556						YHR141C	147.317	0.334467
				YHR142W	28.762	8.00316						YHR142W	11.34	5.92082						YHR142W	25.3447	7.62628
				YHR143W-A	23.1649	1.35316						YHR143W-A	13.0917	7.25797						YHR143W-A	6.53949	3.93407
				YHR143W	4.24403	12.9072						YHR143W	119.954	6.71171						YHR143W	17.8876	21.898
				YHR144C	2.17397	21.6685						YHR144C	6.77483	18.1557						YHR144C	2.10796	18.1533
				YHR145C	0.219949	22.6612						YHR145C	0.0132923	43						YHR145C	0.0393863	45
				YHR146W	27.5123	1.59816						YHR146W	15.0782	1.68121						YHR146W	7.6313	4.37989
				YHR147C	11.4782	7.20099						YHR147C	22.4797	4.39332						YHR147C	21.2041	3.0942
				YHR148W	13.4853	3.55278						YHR148W	3.04438	17.8912						YHR148W	1.22132	21.9929
				YHR149C	20.4012	16.5161						YHR149C	28.5268	5.41828						YHR149C	7.73439	31.6232
				YHR150W	0.247937	37						YHR150W	9.59607	7.13151						YHR150W	6.97699	13.2869
				YHR151C	30.5353	7.68825						YHR151C	6.73513	10.8036						YHR151C	6.91224	21.232
				YHR152W	8.61158	6.20098						YHR152W	2.59215	8.10553						YHR152W	4.57262	6.2379
				YHR153C	0	NA						YHR153C	0.987711	32.2374						YHR153C	1.85051	17.129
				YHR154W	17.3543	14.9524						YHR154W	32.517	4.07522						YHR154W	6.263	8.46496
				YHR155W	20.292	8.04197						YHR155W	22.1696	7.05552						YHR155W	34.3547	5.02435
				YHR156C	5.91565	21.809						YHR156C	8.46057	18.438						YHR156C	1.18299	13.8087
				YHR157W	4.32938	17.4166						YHR157W	2.16533	42.5518						YHR157W	0.783957	29.9645
				YHR158C	14.6603	10.7698						YHR158C	25.9449	3.02649						YHR158C	13.1652	5.97422
				YHR159W	2.64037	15.5959						YHR159W	12.6016	22.8322						YHR159W	6.66434	12.5012
				YHR160C	0	NA						YHR160C	12.2203	31.43						YHR160C	0.191588	45
				YHR161C	37.5251	5.75535						YHR161C	25.9377	3.11467						YHR161C	61.9494	2.93763
				YHR162W	180.731	0.649279						YHR162W	125.302	2.27841						YHR162W	185.662	1.18919
				YHR163W	128.105	0.559963						YHR163W	91.143	1.14178						YHR163W	40.4182	1.60813
				YHR164C	48.6555	3.5375						YHR164C	25.4111	4.39282						YHR164C	42.6833	7.34602
				YHR165C	56.9522	3.86384						YHR165C	98.3131	10.7608						YHR165C	16.6222	3.54629
				YHR166C	5.77713	32.4986						YHR166C	27.0955	16.1314						YHR166C	10.5917	13.3855
				YHR167W	3.2886	13.3297						YHR167W	4.35407	15.764						YHR167W	16.5361	8.67457
				YHR168W	3.04649	19.1733						YHR168W	13.5844	4.73134						YHR168W	7.88667	19.4388
				YHR169W	48.1145	7.60487						YHR169W	14.6064	6.9542						YHR169W	1.19777	26.9174
				YHR170W	55.7698	2.3837						YHR170W	18.1639	5.93063						YHR170W	12.7288	5.62054
				YHR171W	0.108098	37						YHR171W	2.50088	21.1487						YHR171W	10.0162	15.4189
				YHR172W	4.52173	9.18356						YHR172W	6.30604	15.7452						YHR172W	2.02317	10.7885
				YHR173C	4.4748	10.8748						YHR173C	5.60645	14.947						YHR173C	0.110529	34.5859
				YHR174W	5771	0.0753117						YHR174W	5701.73	0.169288						YHR174W	1660.02	0.325435
				YHR175W	68.8956	1.91251						YHR175W	69.3363	3.41263						YHR175W	69.3871	2.02543
				YHR176W	6.39894	36.4999						YHR176W	5.7411	13.3714						YHR176W	14.8078	8.6672
				YHR177W	9.56742	23.8831						YHR177W	28.8406	29.2044						YHR177W	9.46363	18.7051
				YHR178W	10.0082	10.1321						YHR178W	20.9668	9.39788						YHR178W	14.5617	13.5316
				YHR179W	326.386	0.744949						YHR179W	488.095	0.710324						YHR179W	466.643	0.802453
				YHR180W	1.44214	37						YHR180W	0	NA						YHR180W	3.17217	16.1894
				YHR181W	18.6304	8.81658						YHR181W	20.95	4.10775						YHR181W	13.1698	7.207
				YHR182W	4.19838	6.70473						YHR182W	26.9948	12.3338						YHR182W	12.2789	9.58927
				YHR183W	178.695	0.763861						YHR183W	196.147	0.420992						YHR183W	142.593	1.70565
				YHR184W	0	NA						YHR184W	0.0189176	43						YHR184W	0.193387	22.5979
				YHR185C	0.0527611	37						YHR185C	0	NA						YHR185C	0	NA
				YHR186C	9.19064	8.22877						YHR186C	14.088	8.92919						YHR186C	31.6879	5.30638
				YHR187W	6.07251	10.7957						YHR187W	11.7206	11.5349						YHR187W	9.81971	6.56038
				YHR188C	28.0956	6.8693						YHR188C	46.5173	2.52744						YHR188C	50.5043	3.25926
				YHR189W	4.0344	19.828						YHR189W	1.6035	19.3488						YHR189W	5.95266	13.2497
				YHR190W	27.5667	5.90676						YHR190W	24.5509	2.76067						YHR190W	33.6564	2.25709
				YHR191C	9.66281	5.43409						YHR191C	6.38517	11.3014						YHR191C	10.7736	5.27125
				YHR192W	4.28685	15.1014						YHR192W	4.7215	22.3033						YHR192W	10.9912	11.865
				YHR193C	211.987	0.267503						YHR193C	140.401	0.437085						YHR193C	96.3367	0.496716
				YHR194W	7.21724	15.6448						YHR194W	10.4636	11.2747						YHR194W	17.0644	5.36429
				YHR195W	12.4135	12.6031						YHR195W	2.68614	16.5229						YHR195W	36.5983	6.52307
				YHR196W	69.3359	2.75073						YHR196W	30.4608	7.41377						YHR196W	13.9878	4.93216
				YHR197W	28.883	3.38315						YHR197W	9.6427	4.95184						YHR197W	7.22553	12.5797
				YHR198C	14.7718	5.42331						YHR198C	11.5497	9.52292						YHR198C	9.04808	9.33104
				YHR199C	78.9527	2.24138						YHR199C	87.7763	1.81906						YHR199C	106.895	1.20355
				YHR200W	58.5454	2.2707						YHR200W	55.3242	4.45794						YHR200W	35.2113	1.68274
				YHR201C	16.8569	4.84412						YHR201C	18.0532	5.35176						YHR201C	16.9164	3.91491
				YHR202W	8.48872	13.8568						YHR202W	2.46656	12.5587						YHR202W	4.90512	24.2454
				YHR203C	644.18	0.274516						YHR203C	501.255	0.226996						YHR203C	170.582	0.918379
				YHR204W	38.8815	6.45722						YHR204W	35.2783	5.89026						YHR204W	17.8632	8.04074
				YHR205W	30.4899	2.63616						YHR205W	50.4365	2.64196						YHR205W	8.37018	5.19455
				YHR206W	13.0082	26.7948						YHR206W	2.76334	18.6876						YHR206W	0.686977	45
				YHR207C	2.1155	37						YHR207C	0.409685	22.3588						YHR207C	2.59072	45
				YHR208W	189.756	1.51995						YHR208W	98.128	1.68116						YHR208W	151.796	1.54487
				YHR209W	4.91938	22.5831						YHR209W	3.79313	9.24333						YHR209W	9.44279	5.35212
				YHR210C	0	NA						YHR210C	2.64156	15.2928						YHR210C	0.3761	22.3577
				YHR211W	10.8191	12.0688						YHR211W	10.8179	32.5821						YHR211W	23.1326	16.2624
				YHR212C	0	NA						YHR212C	0	NA						YHR212C	0	NA
				YHR214W	0.991028	24.166						YHR214W	1.75171	14.2202						YHR214W	1.99572	14.2796
				YHR215W	1.59635	11.3563						YHR215W	7.54823	16.4001						YHR215W	0.280952	45
				YHR216W	16.84	10.7534						YHR216W	8.49211	6.59442						YHR216W	5.01303	11.2198
				YHR217C	0	NA						YHR217C	0	NA						YHR217C	0.138266	28.8275
				YHR218W	0.143656	11.7146						YHR218W	0.675513	5.19497						YHR218W	1.3449	13.9208
				YHR219W	1.37585	3.85528						YHR219W	5.24047	10.459						YHR219W	2.01113	4.20023
				YIL001W	4.91023	29.4003						YIL001W	5.24119	9.84788						YIL001W	14.9245	38.6635
				YIL002C	17.0036	2.67564						YIL002C	32.7035	9.85251						YIL002C	25.1142	2.99122
				YIL003W	22.2636	4.00102						YIL003W	16.8471	5.4632						YIL003W	20.8596	4.88641
				YIL004C	8.35343	6.62161						YIL004C	21.2915	6.18615						YIL004C	11.1087	4.76522
				YIL005W	18.6822	7.02946						YIL005W	21.402	4.32939						YIL005W	15.6733	4.50643
				YIL006W	5.37121	27.0833						YIL006W	2.13613	10.604						YIL006W	3.41362	23.2568
				YIL007C	6.28686	12.7159						YIL007C	8.32064	5.73747						YIL007C	16.9033	8.44522
				YIL008W	15.6416	3.16097						YIL008W	9.92098	6.82837						YIL008W	5.20088	5.38944
				YIL009W	9.42101	10.6126						YIL009W	39.1486	10.2258						YIL009W	19.7443	16.2257
				YIL010W	15.548	5.54297						YIL010W	14.0836	6.29453						YIL010W	26.9707	2.72667
				YIL011W	7.93608	4.81162						YIL011W	10.809	14.0692						YIL011W	9.55345	8.40623
				YIL012W	0	NA						YIL012W	0.0105158	43						YIL012W	0	NA
				YIL013C	0.637278	9.71171						YIL013C	7.68717	20.5857						YIL013C	6.69177	15.9636
				YIL014W	43.8403	4.39098						YIL014W	10.403	5.53565						YIL014W	30.8533	9.27065
				YIL015W	0.902284	18.1454						YIL015W	1.48835	25.5287						YIL015W	0.424189	40.8321
				YIL016W	20.453	3.77838						YIL016W	14.7403	1.78988						YIL016W	5.98193	2.64279
				YIL017C	18.5351	28.5612						YIL017C	45.6694	5.13588						YIL017C	19.234	5.45542
				YIL018W	930.338	0.11446						YIL018W	630.833	0.148613						YIL018W	260.917	0.874473
				YIL019W	6.67465	5.19319						YIL019W	5.29199	4.62467						YIL019W	3.53925	11.9428
				YIL020C	4.66473	8.27477						YIL020C	7.61817	7.55703						YIL020C	9.92596	5.65269
				YIL021W	14.5868	3.99538						YIL021W	16.2311	4.58402						YIL021W	10.0783	3.08795
				YIL022W	37.7343	4.25634						YIL022W	27.0751	4.5123						YIL022W	16.4808	3.64624
				YIL023C	16.7619	6.81862						YIL023C	15.3565	7.74666						YIL023C	9.39746	9.09404
				YIL024C	1.05089	37						YIL024C	2.15805	15.1694						YIL024C	12.5768	9.78776
				YIL025C	0.0525444	37						YIL025C	1.34002	32.5069						YIL025C	1.77993	10.6082
				YIL026C	16.804	9.57579						YIL026C	31.1768	6.40731						YIL026C	27.7526	5.14744
				YIL027C	13.4621	2.39127						YIL027C	22.5487	5.79294						YIL027C	14.8118	2.63394
				YIL028W	0	NA						YIL028W	2.80321	20.9888						YIL028W	0.741362	33.9177
				YIL029C	0.575094	37						YIL029C	0.0210316	43						YIL029C	0.577145	17.0317
				YIL030C	99.3524	2.76884						YIL030C	76.0227	1.92474						YIL030C	39.8613	3.87495
				YIL031W	16.9933	8.40892						YIL031W	27.9493	6.73306						YIL031W	25.0042	10.1209
				YIL032C	0	NA						YIL032C	0.153868	43						YIL032C	0.0963821	45
				YIL033C	11.9707	7.54407						YIL033C	10.2035	5.14636						YIL033C	32.228	2.85826
				YIL034C	47.135	2.56686						YIL034C	55.5071	6.50081						YIL034C	53.4322	1.87592
				YIL035C	48.7355	2.21606						YIL035C	28.4289	5.44883						YIL035C	9.21463	5.11228
				YIL036W	11.1365	12.1824						YIL036W	12.6193	8.69152						YIL036W	35.383	3.34693
				YIL037C	0	NA						YIL037C	1.58183	26.3764						YIL037C	12.3676	20.4355
				YIL038C	21.7548	3.48603						YIL038C	19.2867	3.37035						YIL038C	11.6545	5.52227
				YIL039W	25.3701	6.77788						YIL039W	28.9341	5.33267						YIL039W	29.186	8.23196
				YIL040W	3.75599	26.1344						YIL040W	17.2539	22.2147						YIL040W	4.9299	7.6204
				YIL041W	98.7546	1.07032						YIL041W	86.9095	1.16938						YIL041W	55.0106	1.23864
				YIL042C	16.0805	11.5177						YIL042C	5.44139	10.6005						YIL042C	10.9901	7.81166
				YIL043C	240.068	0.605306						YIL043C	203.576	0.504855						YIL043C	115.187	1.81204
				YIL044C	12.4275	7.10651						YIL044C	14.2367	2.29692						YIL044C	19.8154	3.66117
				YIL045W	4.96748	8.7321						YIL045W	5.06615	17.1854						YIL045W	10.8635	4.88991
				YIL046W	24.2355	7.91865						YIL046W	9.7538	11.8997						YIL046W	33.0859	9.56715
				YIL047C	67.7896	6.71838						YIL047C	32.6398	1.76524						YIL047C	65.817	11.3732
				YIL048W	12.6828	8.90767						YIL048W	21.5592	4.06886						YIL048W	9.20219	7.49213
				YIL049W	3.97688	11.7048						YIL049W	3.09285	18.9782						YIL049W	4.65874	26.3976
				YIL050W	12.7595	8.03427						YIL050W	6.79439	9.65028						YIL050W	5.98906	5.28737
				YIL051C	75.007	1.09307						YIL051C	125.644	1.88492						YIL051C	113.301	0.581884
				YIL052C	545.117	0.129845						YIL052C	450.492	0.265996						YIL052C	196.042	0.34457
				YIL053W	356.005	0.373611						YIL053W	419.158	0.249715						YIL053W	332.172	0.671893
				YIL054W	0	NA						YIL054W	0	NA						YIL054W	0.240934	45
				YIL055C	0	NA						YIL055C	30.0884	18.7816						YIL055C	19.8798	7.38329
				YIL056W	11.0951	9.2539						YIL056W	18.3122	4.0264						YIL056W	21.1394	5.79136
				YIL057C	0.29772	37						YIL057C	0	NA						YIL057C	1.19311	45
				YIL058W	4.44113	11.9638						YIL058W	2.72021	16.2022						YIL058W	0.269969	17.5307
				YIL059C	0.0623219	21.2507						YIL059C	0	NA						YIL059C	0.0427286	45
				YIL060W	0.777586	12.5333						YIL060W	0.724597	13.6408						YIL060W	0.435476	9.46711
				YIL061C	0.613348	10.0576						YIL061C	2.61456	20.8298						YIL061C	11.1695	19.6157
				YIL062C	47.0059	1.23625						YIL062C	67.6896	1.11115						YIL062C	83.233	0.806575
				YIL063C	18.6521	3.90665						YIL063C	12.4489	3.01297						YIL063C	9.44128	3.00414
				YIL064W	23.5069	6.42978						YIL064W	7.91301	6.36665						YIL064W	5.66785	11.3689
				YIL065C	5.77219	7.27813						YIL065C	12.7594	4.32427						YIL065C	12.9684	3.6334
				YIL066C	1.12965	37						YIL066C	0	NA						YIL066C	5.64135	6.95978
				YIL067C	2.75066	26.587						YIL067C	10.8156	19.4384						YIL067C	34.3853	21.442
				YIL068C	6.1258	3.32281						YIL068C	28.209	8.17894						YIL068C	14.1638	5.08005
				YIL069C	136.002	0.331941						YIL069C	90.7222	0.276628						YIL069C	36.2336	0.886343
				YIL070C	12.9433	7.02432						YIL070C	12.0542	4.12816						YIL070C	14.7268	3.29585
				YIL071C	1.41589	31.0912						YIL071C	1.8139	40.8437						YIL071C	0.889691	23.4778
				YIL072W	0.547684	30.1573						YIL072W	1.54645	12.7045						YIL072W	3.12996	12.0465
				YIL073C	6.47687	13.2601						YIL073C	20.8858	10.9642						YIL073C	10.0749	11.2831
				YIL074C	39.4856	4.39254						YIL074C	21.6696	6.96669						YIL074C	38.1471	5.43802
				YIL075C	112.106	1.52625						YIL075C	157.333	0.55375						YIL075C	164.208	1.20726
				YIL076W	27.7483	3.39605						YIL076W	50.1665	2.57363						YIL076W	21.1814	2.38567
				YIL077C	15.198	8.50714						YIL077C	8.74396	9.42						YIL077C	14.3258	4.39386
				YIL078W	126.901	1.22593						YIL078W	141.686	1.0724						YIL078W	48.8696	1.96231
				YIL079C	17.3717	4.73951						YIL079C	9.57399	6.5735						YIL079C	4.84864	20.9934
				YIL082W	32.0344	6.31523						YIL082W	32.6013	13.0261						YIL082W	13.2013	9.46227
				YIL083C	18.4818	11.2128						YIL083C	13.645	6.75028						YIL083C	32.7637	4.6484
				YIL084C	12.9876	6.28776						YIL084C	8.32011	5.86985						YIL084C	10.9105	5.38368
				YIL085C	20.0227	6.07494						YIL085C	25.4973	3.21596						YIL085C	34.2119	6.04846
				YIL086C	0	NA						YIL086C	1.10404	18.2205						YIL086C	0.457777	16.3828
				YIL087C	10.4224	7.64228						YIL087C	6.63697	19.5128						YIL087C	14.4566	5.91123
				YIL088C	39.4348	4.16972						YIL088C	76.5178	1.24183						YIL088C	65.1996	1.75928
				YIL089W	3.26615	12.8246						YIL089W	5.52026	10.0772						YIL089W	2.35622	19.3773
				YIL090W	22.7777	10.1458						YIL090W	14.4785	5.65989						YIL090W	9.08931	21.7014
				YIL091C	40.5673	6.38748						YIL091C	23.3412	5.65072						YIL091C	12.3466	7.42296
				YIL092W	8.94051	9.12799						YIL092W	11.1804	8.66059						YIL092W	13.3217	17.2555
				YIL093C	5.36646	9.84009						YIL093C	11.863	21.1744						YIL093C	8.616	6.39941
				YIL094C	63.5838	1.8703						YIL094C	44.4348	1.99994						YIL094C	60.3447	1.43771
				YIL095W	11.5358	28.3336						YIL095W	9.05653	21.2367						YIL095W	11.3458	8.34605
				YIL096C	8.04275	5.32757						YIL096C	5.46645	16.5805						YIL096C	1.08498	10.0035
				YIL097W	0.267659	37						YIL097W	1.80962	28.7155						YIL097W	6.1405	9.72213
				YIL098C	2.94974	8.77372						YIL098C	5.01958	3.59768						YIL098C	9.45848	2.71411
				YIL099W	0	NA						YIL099W	2.89857	11.5019						YIL099W	5.11379	20.3134
				YIL100W	0	NA						YIL100W	0.199148	24.2664						YIL100W	0.117969	45
				YIL101C	0.0749888	37						YIL101C	0.176587	43						YIL101C	12.2696	5.06518
				YIL102C	0	NA						YIL102C	0	NA						YIL102C	0.831671	32.6006
				YIL103W	8.53928	8.33436						YIL103W	43.0114	4.32603						YIL103W	14.2369	6.58417
				YIL104C	12.6728	13.0303						YIL104C	10.2617	15.6181						YIL104C	20.327	12.0126
				YIL105C	10.3076	17.9325						YIL105C	5.80266	8.15743						YIL105C	12.0126	9.36359
				YIL106W	24.7303	3.73075						YIL106W	25.9138	9.05855						YIL106W	9.40997	3.20747
				YIL107C	5.41711	20.5844						YIL107C	42.2635	17.8108						YIL107C	41.6592	2.28478
				YIL108W	3.33805	12.7766						YIL108W	38.595	7.98091						YIL108W	42.032	2.83167
				YIL109C	105.758	0.977535						YIL109C	53.7372	1.83345						YIL109C	55.2672	1.7641
				YIL110W	17.8252	5.96634						YIL110W	11.381	9.32503						YIL110W	4.48617	14.0268
				YIL111W	1.32517	8.84478						YIL111W	14.1031	10.4086						YIL111W	13.5233	2.89962
				YIL112W	40.6532	3.43858						YIL112W	33.7826	3.59353						YIL112W	32.6846	3.51494
				YIL113W	0.967893	29.6122						YIL113W	3.6287	8.93047						YIL113W	8.17328	26.6864
				YIL114C	7.22707	23.2082						YIL114C	2.73942	8.3686						YIL114C	2.01526	7.42135
				YIL115C	24.3662	11.0232						YIL115C	100.831	7.10158						YIL115C	33.7569	3.19944
				YIL116W	8.731	11.3071						YIL116W	14.4605	4.25383						YIL116W	24.9534	1.93826
				YIL117C	0	NA						YIL117C	0	NA						YIL117C	4.09176	11.5403
				YIL118W	21.5763	3.70015						YIL118W	26.2861	6.25138						YIL118W	14.3141	3.50434
				YIL119C	11.4434	2.66128						YIL119C	1.98919	13.36						YIL119C	8.65261	10.8925
				YIL120W	14.2645	20.2762						YIL120W	11.0575	19.3606						YIL120W	4.53244	10.0077
				YIL121W	41.7298	2.75749						YIL121W	61.8739	1.62434						YIL121W	92.5742	2.72702
				YIL122W	12.1311	22.288						YIL122W	2.16492	33.9522						YIL122W	2.86945	17.6953
				YIL123W	97.6875	1.48895						YIL123W	80.7901	2.44872						YIL123W	100.552	1.46982
				YIL124W	4.87758	8.30666						YIL124W	27.2402	4.39335						YIL124W	37.525	2.19043
				YIL125W	71.3685	1.92116						YIL125W	86.8445	4.36069						YIL125W	84.8923	3.26062
				YIL126W	53.0895	2.2191						YIL126W	112.985	2.55926						YIL126W	44.2052	2.80692
				YIL127C	9.98056	4.52597						YIL127C	7.39541	4.52957						YIL127C	2.45969	6.10709
				YIL128W	32.6453	6.69678						YIL128W	22.6888	9.55205						YIL128W	18.4771	17.1165
				YIL129C	96.036	4.91364						YIL129C	68.8743	4.85489						YIL129C	58.3584	4.65714
				YIL130W	1.44384	15.6912						YIL130W	5.18897	8.45311						YIL130W	9.09824	14.8563
				YIL131C	9.94077	18.3042						YIL131C	29.5632	19.0888						YIL131C	6.96206	14.8903
				YIL132C	0.996845	18.5001						YIL132C	5.71656	15.1421						YIL132C	0.628219	45
				YIL133C	331.152	0.272422						YIL133C	214.523	0.315901						YIL133C	61.8739	0.972013
				YIL134W	4.30106	18.0102						YIL134W	10.0712	7.38405						YIL134W	3.77548	9.51228
				YIL135C	0.164242	37						YIL135C	9.25059	11.6308						YIL135C	15.2025	7.14238
				YIL136W	4.86958	18.8201						YIL136W	23.4861	5.66866						YIL136W	71.2976	3.09267
				YIL137C	61.9576	2.71172						YIL137C	71.2801	1.66154						YIL137C	34.9401	1.9141
				YIL138C	18.5512	3.09894						YIL138C	27.0821	1.91418						YIL138C	9.39884	3.58813
				YIL139C	3.8855	6.38749						YIL139C	3.79156	10.2924						YIL139C	5.54785	8.38504
				YIL140W	0.917996	17.5468						YIL140W	41.0248	4.97697						YIL140W	7.25458	17.3117
				YIL141W	0	NA						YIL141W	0.210758	14.7496						YIL141W	0	NA
				YIL142W	61.1292	1.16946						YIL142W	48.4795	1.95451						YIL142W	42.421	1.8626
				YIL143C	19.253	4.0223						YIL143C	25.5824	3.42419						YIL143C	23.8285	5.68553
				YIL144W	29.4746	7.10617						YIL144W	10.9423	5.45026						YIL144W	15.1516	7.45447
				YIL145C	59.1461	3.80179						YIL145C	28.8494	7.41423						YIL145C	31.1113	2.10864
				YIL146C	0.294249	37						YIL146C	0	NA						YIL146C	2.8976	24.0196
				YIL147C	19.4185	8.06483						YIL147C	54.2611	15.4664						YIL147C	11.3958	7.3771
				YIL148W	647.538	0.105244						YIL148W	513.846	0.121169						YIL148W	242.118	0.242711
				YIL149C	63.7311	1.13007						YIL149C	46.364	3.78867						YIL149C	36.9631	3.38622
				YIL150C	24.0455	14.9324						YIL150C	32.1098	6.79818						YIL150C	10.7269	6.69088
				YIL151C	38.981	4.89102						YIL151C	31.1592	4.7157						YIL151C	37.8094	3.28462
				YIL152W	11.6877	15.8434						YIL152W	5.90798	4.91191						YIL152W	14.5866	4.35786
				YIL153W	28.6574	9.54795						YIL153W	19.01	5.23429						YIL153W	26.5234	4.70003
				YIL154C	22.882	8.36082						YIL154C	11.1652	5.33407						YIL154C	18.7253	4.49677
				YIL155C	12.7713	12.6387						YIL155C	6.50076	10.4484						YIL155C	18.8943	3.69313
				YIL156W	11.8106	10.2027						YIL156W	33.9786	5.44248						YIL156W	18.5675	7.66353
				YIL157C	4.90004	7.34162						YIL157C	8.35527	4.53287						YIL157C	15.2484	5.26326
				YIL158W	53.0258	1.74095						YIL158W	24.5552	9.00889						YIL158W	23.2772	6.86825
				YIL159W	6.83668	10.9186						YIL159W	7.33251	16.3325						YIL159W	2.12595	12.7786
				YIL160C	0	NA						YIL160C	9.3695	26.1585						YIL160C	0.464853	22.8795
				YIL161W	2.92472	19.8196						YIL161W	8.20057	4.93309						YIL161W	2.24204	7.84329
				YIL162W	17.9306	14.2972						YIL162W	25.4231	8.27044						YIL162W	36.5248	8.13352
				YIL163C	2.91862	19.7771						YIL163C	0.208761	43						YIL163C	1.36843	19.972
				YIL164C	13.9314	22.979						YIL164C	2.10601	41.1039						YIL164C	6.94265	14.3877
				YIL165C	6.69535	23.749						YIL165C	1.18024	43						YIL165C	7.00482	14.7432
				YIL166C	1.06784	18.317						YIL166C	2.35761	11.2869						YIL166C	22.8058	22.1012
				YIL169C	9.26166	17.0402						YIL169C	12.3813	8.238						YIL169C	4.81626	17.0213
				YIL172C	0	NA						YIL172C	0	NA						YIL172C	0	NA
				YIL173W	0.773115	37						YIL173W	0.440421	26.4227						YIL173W	0.14718	18.0718
				YIL176C	0	NA						YIL176C	0	NA						YIL176C	0	NA
				YIL177C	0.380301	9.09733						YIL177C	0.469024	9.34009						YIL177C	0.687787	5.90602
				YIR001C	8.3926	10.6155						YIR001C	9.87355	10.6355						YIR001C	8.33366	6.5277
				YIR002C	59.1602	2.65029						YIR002C	20.8243	2.77739						YIR002C	40.9537	2.89511
				YIR003W	22.4716	4.23173						YIR003W	15.7634	4.26399						YIR003W	34.5382	3.72437
				YIR004W	18.553	4.38975						YIR004W	39.556	5.54609						YIR004W	14.6472	3.69987
				YIR005W	0.402096	16.1006						YIR005W	0.735938	13.457						YIR005W	3.93211	7.72972
				YIR006C	47.1312	4.25814						YIR006C	94.3239	2.62302						YIR006C	72.5416	8.06547
				YIR007W	11.5923	10.5195						YIR007W	10.7601	8.65021						YIR007W	23.908	10.1837
				YIR008C	10.1435	10.8046						YIR008C	5.31938	8.64085						YIR008C	8.64293	9.48
				YIR009W	0.428659	19.3166						YIR009W	1.24373	20.2052						YIR009W	0.903495	26.6972
				YIR010W	13.1309	11.9019						YIR010W	38.7132	5.93095						YIR010W	19.0423	6.56243
				YIR011C	15.7102	9.46767						YIR011C	20.8889	6.63891						YIR011C	11.5576	6.94532
				YIR012W	48.0524	2.19545						YIR012W	37.3889	2.87126						YIR012W	27.8832	4.3447
				YIR013C	0	NA						YIR013C	0	NA						YIR013C	0	NA
				YIR014W	1.01558	17.2739						YIR014W	6.97534	6.08568						YIR014W	13.7095	7.73135
				YIR015W	0.11756	37						YIR015W	1.45034	23.1797						YIR015W	1.40776	11.1896
				YIR016W	5.15162	17.204						YIR016W	5.19921	10.2656						YIR016W	30.1705	5.77886
				YIR017C	0	NA						YIR017C	0.0111531	43						YIR017C	0.311738	9.69542
				YIR018W	0	NA						YIR018W	4.5441	8.89208						YIR018W	5.52566	12.2364
				YIR019C	3.47407	37						YIR019C	3.13058	17.0514						YIR019C	7.24885	14.7773
				YIR020C	2.01876	22.2421						YIR020C	1.8904	13.5507						YIR020C	0.73343	18.4701
				YIR021W	1.19858	10.5935						YIR021W	6.09687	7.39891						YIR021W	5.96209	12.7611
				YIR022W	29.2354	2.1613						YIR022W	17.7412	2.43076						YIR022W	23.1074	3.02382
				YIR023W	7.50194	10.9762						YIR023W	15.0379	13.3789						YIR023W	17.9054	5.07073
				YIR024C	3.24865	12.1359						YIR024C	1.7001	8.75635						YIR024C	12.4378	5.69543
				YIR025W	6.95441	32.1581						YIR025W	16.2109	15.5112						YIR025W	1.12436	45
				YIR026C	11.6405	5.65991						YIR026C	13.4131	4.38502						YIR026C	8.44311	8.44767
				YIR027C	0	NA						YIR027C	0.745738	21.7999						YIR027C	4.958	18.1437
				YIR028W	13.4042	19.3184						YIR028W	3.66451	11.9845						YIR028W	1.98506	42.962
				YIR029W	13.8154	15.7356						YIR029W	3.99848	13.5219						YIR029W	3.80249	11.7295
				YIR030C	4.85667	17.2918						YIR030C	8.95609	12.4957						YIR030C	9.37658	11.7856
				YIR031C	0	NA						YIR031C	3.08665	21.4264						YIR031C	5.12856	11.5436
				YIR032C	7.01354	17.9975						YIR032C	6.90087	17.8471						YIR032C	1.16046	16.3446
				YIR033W	26.693	3.33953						YIR033W	42.455	2.73203						YIR033W	36.5825	4.55264
				YIR034C	3.87973	13.1425						YIR034C	5.76605	12.8706						YIR034C	26.7077	5.6226
				YIR035C	36.6226	1.85792						YIR035C	115.27	1.91053						YIR035C	82.7762	1.08619
				YIR036C	19.2493	7.27852						YIR036C	15.6141	2.88554						YIR036C	13.9143	5.53141
				YIR037W	32.4503	2.64289						YIR037W	18.4127	1.89102						YIR037W	14.0475	2.40335
				YIR038C	22.6325	3.28899						YIR038C	37.3652	4.80862						YIR038C	72.7397	1.58075
				YIR039C	0.160342	37						YIR039C	0.49386	16.0008						YIR039C	1.3213	25.3944
				YIR040C	0	NA						YIR040C	0.0265846	43						YIR040C	0	NA
				YIR041W	0	NA						YIR041W	0	NA						YIR041W	0	NA
				YIR042C	7.99928	37						YIR042C	0.309283	23.7859						YIR042C	1.54593	39.4404
				YKL001C	38.9919	7.04566						YKL001C	27.4766	7.93112						YKL001C	48.8687	5.66739
				YKL002W	13.6902	3.7242						YKL002W	26.2801	4.0245						YKL002W	14.7756	2.89761
				YKL003C	12.2368	4.80634						YKL003C	15.5579	2.63076						YKL003C	19.2446	2.60845
				YKL004W	111.04	1.83141						YKL004W	84.3525	3.90203						YKL004W	38.9445	7.1145
				YKL005C	33.8833	6.13591						YKL005C	54.0581	5.47738						YKL005C	25.7935	2.20426
				YKL006W	442.446	0.0847868						YKL006W	337.937	0.131896						YKL006W	139.274	0.804554
				YKL007W	17.6861	2.68332						YKL007W	39.6009	1.93274						YKL007W	40.0061	1.02057
				YKL008C	17.9698	8.28088						YKL008C	38.4371	3.88502						YKL008C	48.3257	6.26397
				YKL009W	57.3074	1.1368						YKL009W	18.7011	3.42264						YKL009W	6.9235	5.59421
				YKL010C	37.917	3.56917						YKL010C	19.225	6.7984						YKL010C	20.624	3.55973
				YKL011C	8.43597	16.2724						YKL011C	9.00594	5.42894						YKL011C	1.78876	19.4033
				YKL012W	16.3286	6.09265						YKL012W	36.4991	1.98325						YKL012W	27.5337	2.37057
				YKL013C	16.4543	4.63206						YKL013C	24.6023	2.1265						YKL013C	47.4131	0.814856
				YKL014C	75.7438	3.55508						YKL014C	55.2302	2.60906						YKL014C	31.7242	8.20874
				YKL015W	19.4396	7.15339						YKL015W	23.8475	6.67516						YKL015W	29.7005	6.41541
				YKL016C	37.3937	2.28375						YKL016C	90.5342	3.72499						YKL016C	41.4893	1.50214
				YKL017C	14.1405	15.8309						YKL017C	4.29833	11.67						YKL017C	14.1864	7.47031
				YKL018W	18.1226	7.46133						YKL018W	7.97398	4.60587						YKL018W	6.92141	15.8693
				YKL019W	16.92	5.79243						YKL019W	50.7697	4.96476						YKL019W	47.1289	7.39669
				YKL020C	16.3489	5.91583						YKL020C	53.438	14.7569						YKL020C	10.7676	6.39861
				YKL021C	40.8671	4.76545						YKL021C	9.83507	4.47354						YKL021C	16.9794	11.9228
				YKL022C	8.11291	8.21796						YKL022C	12.7377	10.3654						YKL022C	21.9298	10.4024
				YKL023W	12.0273	11.3187						YKL023W	12.5092	5.13866						YKL023W	19.5058	4.08508
				YKL024C	64.2101	1.20492						YKL024C	41.6327	1.4689						YKL024C	32.8206	2.36066
				YKL025C	69.685	3.26037						YKL025C	42.9146	4.11361						YKL025C	21.458	2.90602
				YKL026C	1.43878	27.3349						YKL026C	6.78169	11.7409						YKL026C	9.80252	10.5401
				YKL027W	26.9377	6.03278						YKL027W	13.1641	3.29315						YKL027W	9.04547	17.7394
				YKL028W	61.2959	2.05977						YKL028W	48.7117	3.31971						YKL028W	36.346	2.83741
				YKL029C	38.4963	7.45005						YKL029C	22.7016	11.1756						YKL029C	34.2931	6.25058
				YKL030W	0	NA						YKL030W	0.00771757	43						YKL030W	0.0403985	15.1561
				YKL031W	0.631255	33.6239						YKL031W	1.29455	24.1346						YKL031W	0.15021	45
				YKL032C	23.9345	3.54685						YKL032C	12.8057	2.60747						YKL032C	3.1627	5.20036
				YKL033W	10.5743	6.57964						YKL033W	8.72635	12.1269						YKL033W	10.3218	13.0453
				YKL034W	29.7367	12.216						YKL034W	12.9813	7.87002						YKL034W	48.6565	6.0257
				YKL035W	30.3045	2.7317						YKL035W	40.8532	2.75839						YKL035W	223.753	1.76643
				YKL036C	0.120207	37						YKL036C	0.192723	30.1089						YKL036C	0.735821	3.83891
				YKL037W	1.18721	13.2255						YKL037W	0.257951	30.472						YKL037W	0.456414	16.6093
				YKL038W	25.1102	7.53661						YKL038W	38.3059	3.85527						YKL038W	37.9828	3.4933
				YKL039W	30.5589	4.32748						YKL039W	16.2064	5.98007						YKL039W	64.783	5.64723
				YKL040C	4.81177	11.1855						YKL040C	5.59035	4.93219						YKL040C	25.505	8.99134
				YKL041W	4.02281	8.62645						YKL041W	18.4211	11.8292						YKL041W	10.5616	5.5238
				YKL042W	1.48594	13.6517						YKL042W	2.61328	10.9396						YKL042W	6.64282	22.4088
				YKL043W	70.1078	1.97501						YKL043W	51.9008	4.17451						YKL043W	27.3543	3.161
				YKL044W	8.06625	2.92043						YKL044W	7.65835	4.45562						YKL044W	2.89368	3.42722
				YKL045W	11.5211	9.72939						YKL045W	13.4471	10.7402						YKL045W	10.3643	8.20705
				YKL046C	59.9796	2.34815						YKL046C	117.979	1.73616						YKL046C	105.859	2.02183
				YKL047W	8.20918	4.5094						YKL047W	1.56661	8.96946						YKL047W	10.2161	20.3032
				YKL048C	9.99641	12.3444						YKL048C	5.54068	11.4421						YKL048C	9.31633	12.3207
				YKL049C	6.17457	8.94643						YKL049C	6.74779	4.04947						YKL049C	4.07004	8.31138
				YKL050C	2.16517	27.2477						YKL050C	12.6169	7.60867						YKL050C	8.68587	17.5984
				YKL051W	36.6462	4.90425						YKL051W	71.6925	13.7508						YKL051W	38.5588	6.77147
				YKL052C	18.7481	3.69451						YKL052C	12.2217	7.91128						YKL052C	8.13021	13.8683
				YKL053W	0.0455146	18.2583						YKL053W	0.14941	43						YKL053W	0.123997	25.7436
				YKL054C	111.998	1.50566						YKL054C	81.9593	0.904578						YKL054C	54.4179	1.45453
				YKL055C	17.9031	10.3371						YKL055C	3.66344	28.0148						YKL055C	3.10929	20.429
				YKL056C	842.648	0.162672						YKL056C	438.23	0.216341						YKL056C	178.903	3.41101
				YKL057C	44.7029	10.6938						YKL057C	33.9691	8.35018						YKL057C	38.6851	8.91757
				YKL058W	28.9697	2.49226						YKL058W	17.7005	2.39223						YKL058W	17.5018	3.45266
				YKL059C	19.892	11.6468						YKL059C	12.0596	4.67694						YKL059C	13.0773	6.49406
				YKL060C	2529.36	0.144955						YKL060C	3356.86	0.130028						YKL060C	2205.51	0.151515
				YKL061W	0.497949	12.1189						YKL061W	1.06121	8.58711						YKL061W	2.32586	10.9005
				YKL062W	1.15491	35.3495						YKL062W	7.17165	11.2162						YKL062W	7.92764	6.77922
				YKL063C	5.22265	7.13623						YKL063C	7.86137	6.50177						YKL063C	9.69871	2.89011
				YKL064W	15.3027	7.76607						YKL064W	20.6838	4.39533						YKL064W	37.0975	3.58429
				YKL065C	24.0304	3.5557						YKL065C	52.4975	1.59815						YKL065C	63.8585	0.932387
				YKL066W	20.8398	6.77649						YKL066W	25.2004	0.839822						YKL066W	31.3157	0.889021
				YKL067W	19.999	2.98387						YKL067W	48.1795	1.20311						YKL067W	58.9988	1.08857
				YKL068W	22.7402	5.47493						YKL068W	52.8511	12.5403						YKL068W	16.0523	5.11906
				YKL069W	12.7454	5.52743						YKL069W	15.5559	9.94621						YKL069W	7.09189	20.8668
				YKL070W	37.6626	2.34668						YKL070W	31.4118	3.04033						YKL070W	14.2356	5.84694
				YKL071W	33.131	5.94493						YKL071W	262.638	1.82959						YKL071W	439.627	1.1616
				YKL072W	0.804554	17.9864						YKL072W	1.90758	21.206						YKL072W	3.65864	36.8266
				YKL073W	37.3004	3.42251						YKL073W	37.4195	2.50558						YKL073W	16.6052	11.3512
				YKL074C	10.1511	15.8031						YKL074C	6.17865	6.89913						YKL074C	5.16702	11.8168
				YKL075C	2.05894	12.7487						YKL075C	3.39495	8.52758						YKL075C	2.65836	6.23355
				YKL076C	2.54224	3.27874						YKL076C	2.81054	2.93644						YKL076C	2.09946	15.9826
				YKL077W	30.9227	3.20644						YKL077W	38.6065	2.17603						YKL077W	29.0704	2.20259
				YKL078W	26.1932	11.2342						YKL078W	11.2055	20.1988						YKL078W	1.5002	39.8125
				YKL079W	16.569	4.37008						YKL079W	15.8572	9.89051						YKL079W	25.1686	4.31716
				YKL080W	39.7444	1.62785						YKL080W	45.4017	1.06553						YKL080W	30.4981	1.35616
				YKL081W	565.484	0.22627						YKL081W	422.701	0.23254						YKL081W	172.557	0.707286
				YKL082C	29.8385	3.70269						YKL082C	26.2116	4.74342						YKL082C	11.3993	3.49889
				YKL083W	1.90178	6.7132						YKL083W	0.815449	7.84707						YKL083W	3.25158	7.53796
				YKL084W	3.5449	8.22789						YKL084W	2.41207	8.41143						YKL084W	5.4914	6.17157
				YKL085W	17.6535	4.8708						YKL085W	33.6546	2.4449						YKL085W	100.971	1.06841
				YKL086W	5.43808	6.89881						YKL086W	10.736	10.0474						YKL086W	14.0825	2.35571
				YKL087C	4.26605	10.2681						YKL087C	3.89085	4.33801						YKL087C	7.51858	3.75573
				YKL088W	14.0566	9.43102						YKL088W	13.0238	7.82014						YKL088W	3.87332	9.26267
				YKL089W	13.709	15.273						YKL089W	9.47576	9.2424						YKL089W	8.4149	8.12466
				YKL090W	8.65955	9.19663						YKL090W	6.84747	11.6562						YKL090W	10.075	4.935
				YKL091C	1.99014	17.9677						YKL091C	4.76922	13.5195						YKL091C	28.0511	3.56078
				YKL092C	9.44916	8.34566						YKL092C	9.94224	9.30738						YKL092C	15.7085	4.8886
				YKL093W	17.7556	7.10214						YKL093W	0.456226	15.7281						YKL093W	8.31752	4.30755
				YKL094W	59.001	2.00993						YKL094W	42.3374	3.75189						YKL094W	40.9731	1.72863
				YKL095W	4.51889	21.4509						YKL095W	6.91848	19.8829						YKL095W	2.42238	9.63853
				YKL096W	59.7164	2.84117						YKL096W	141.319	1.67666						YKL096W	197.313	1.02841
				YKL097C	0	NA						YKL097C	0.631318	21.0888						YKL097C	0.663446	35.9213
				YKL098W	45.546	4.7286						YKL098W	11.0384	15.7126						YKL098W	28.5222	5.57627
				YKL099C	18.872	3.41483						YKL099C	4.73206	9.98319						YKL099C	13.9111	9.40852
				YKL100C	30.4839	3.01836						YKL100C	40.942	4.01623						YKL100C	91.4462	3.05576
				YKL101W	88.9446	3.60594						YKL101W	99.8315	3.25012						YKL101W	48.6524	3.05086
				YKL102C	0.0297481	37						YKL102C	0.930258	34.5891						YKL102C	0.0689845	45
				YKL103C	25.0971	5.20236						YKL103C	40.3183	2.24612						YKL103C	108.948	1.78989
				YKL104C	31.628	3.52558						YKL104C	31.0274	2.72199						YKL104C	24.6166	2.49612
				YKL105C	11.2975	10.0633						YKL105C	27.5777	4.14753						YKL105C	35.4431	4.86769
				YKL106W	13.8074	6.34176						YKL106W	13.0166	7.16653						YKL106W	4.7985	20.552
				YKL107W	3.78931	20.3259						YKL107W	6.26076	32.4648						YKL107W	12.5277	23.7134
				YKL108W	1.89253	13.2566						YKL108W	6.99273	7.52238						YKL108W	14.9928	37.2191
				YKL109W	13.2809	7.54783						YKL109W	5.91824	9.49556						YKL109W	9.0668	2.99405
				YKL110C	16.2313	4.24637						YKL110C	3.69476	12.5672						YKL110C	2.63658	9.75182
				YKL111C	2.49465	4.46574						YKL111C	1.04499	7.18689						YKL111C	0.35215	11.8008
				YKL112W	29.4093	3.81612						YKL112W	14.1952	7.46129						YKL112W	26.4858	9.58461
				YKL113C	41.5629	7.07526						YKL113C	29.6554	3.93625						YKL113C	16.6632	9.57373
				YKL114C	21.346	7.82972						YKL114C	19.4386	7.38349						YKL114C	9.29818	5.88064
				YKL115C	0.854414	20.7972						YKL115C	0.344139	13.4171						YKL115C	0.865469	28.3063
				YKL116C	4.74839	18.0427						YKL116C	14.6835	7.0565						YKL116C	8.39641	13.5999
				YKL117W	81.1039	0.927628						YKL117W	86.7246	0.748099						YKL117W	90.6747	0.857887
				YKL118W	0	NA						YKL118W	0	NA						YKL118W	0.010463	45
				YKL119C	9.42287	3.83376						YKL119C	26.2971	18.5041						YKL119C	4.64635	3.67566
				YKL120W	13.4209	9.44522						YKL120W	15.5101	18.58						YKL120W	25.0796	3.7677
				YKL121W	2.13514	37						YKL121W	6.95189	4.74418						YKL121W	3.99392	5.63481
				YKL122C	13.4253	3.44917						YKL122C	23.9401	2.64285						YKL122C	12.4434	2.38796
				YKL123W	0.680571	24.4499						YKL123W	0.847644	6.75665						YKL123W	0.605215	8.6527
				YKL124W	1.65405	18.6197						YKL124W	1.54753	12.5038						YKL124W	17.8546	25.3499
				YKL125W	24.8274	16.5399						YKL125W	8.85208	8.15676						YKL125W	13.1178	24.8564
				YKL126W	52.8776	3.03892						YKL126W	44.0056	1.96073						YKL126W	62.8153	2.56357
				YKL127W	12.168	5.77352						YKL127W	32.3221	2.44063						YKL127W	7.6339	8.72046
				YKL128C	42.6074	3.68061						YKL128C	38.7057	3.08232						YKL128C	26.0559	4.58177
				YKL129C	27.9557	5.61939						YKL129C	33.2889	3.62943						YKL129C	36.142	2.59899
				YKL130C	7.34454	6.6212						YKL130C	6.5024	8.17003						YKL130C	4.70324	7.10172
				YKL131W	0	NA						YKL131W	0.238349	39.2868						YKL131W	0.0622314	45
				YKL132C	0	NA						YKL132C	5.98783	28.5135						YKL132C	8.49006	11.2592
				YKL133C	0	NA						YKL133C	0.838977	12.8489						YKL133C	1.38696	16.9463
				YKL134C	6.42416	23.7571						YKL134C	34.1382	16.2462						YKL134C	14.1869	7.03125
				YKL135C	19.9611	11.5396						YKL135C	6.55434	5.3823						YKL135C	17.8544	7.88666
				YKL136W	1.73787	3.57354						YKL136W	1.72291	3.34221						YKL136W	4.15143	7.06845
				YKL137W	3.3713	4.82957						YKL137W	3.49418	4.57121						YKL137W	8.50356	3.73724
				YKL138C	7.21358	3.42275						YKL138C	16.814	2.70063						YKL138C	11.9345	2.2861
				YKL139W	14.2295	9.65943						YKL139W	4.60726	7.56392						YKL139W	3.47822	5.79573
				YKL140W	0.7204	26.9207						YKL140W	4.66119	5.48276						YKL140W	9.28653	5.21364
				YKL141W	14.6534	3.62258						YKL141W	16.7038	10.6969						YKL141W	25.4553	4.01499
				YKL142W	33.3806	2.48525						YKL142W	45.728	3.90364						YKL142W	79.3287	2.99947
				YKL143W	46.1814	3.34257						YKL143W	11.8495	3.61153						YKL143W	11.1729	4.46458
				YKL144C	15.7883	4.69768						YKL144C	8.83716	6.72466						YKL144C	11.3645	5.59036
				YKL145W	83.7131	2.71353						YKL145W	80.2944	2.23704						YKL145W	96.5785	1.59398
				YKL146W	44.0041	5.13416						YKL146W	17.0185	3.54235						YKL146W	28.1028	6.37039
				YKL147C	0.118992	37						YKL147C	1.61736	38.2491						YKL147C	0.463914	39.7471
				YKL148C	20.8936	19.9159						YKL148C	4.35497	27.9163						YKL148C	25.9528	4.76113
				YKL149C	9.90249	11.849						YKL149C	23.5837	13.1838						YKL149C	11.3377	6.75672
				YKL150W	12.9848	9.28594						YKL150W	22.7171	3.89506						YKL150W	93.3595	1.72146
				YKL151C	4.9196	10.364						YKL151C	9.47991	26.418						YKL151C	15.9403	10.3048
				YKL152C	512.047	0.126339						YKL152C	837.162	0.198639						YKL152C	645.593	0.599958
				YKL153W	189.205	0.119477						YKL153W	269.646	0.185159						YKL153W	167.496	0.222503
				YKL154W	18.608	3.97992						YKL154W	25.143	2.33303						YKL154W	12.9059	3.35513
				YKL155C	7.12106	12.3892						YKL155C	13.8187	10.7651						YKL155C	10.7569	10.75
				YKL156W	39.854	0.694098						YKL156W	26.1909	0.528353						YKL156W	9.53329	1.6186
				YKL157W	65.6641	1.57915						YKL157W	71.4955	2.33593						YKL157W	73.3878	3.74877
				YKL159C	11.2101	4.92232						YKL159C	10.487	5.29268						YKL159C	11.4246	4.71005
				YKL160W	85.2549	0.597111						YKL160W	94.7459	1.2844						YKL160W	74.3752	0.590143
				YKL161C	17.1273	24.0477						YKL161C	22.7229	12.9439						YKL161C	30.8654	4.25002
				YKL162C	0	NA						YKL162C	5.99681	42.1666						YKL162C	6.37667	14.1135
				YKL163W	0.0658028	37						YKL163W	2.32725	12.1817						YKL163W	127.555	2.88013
				YKL164C	2.9696	30.0773						YKL164C	45.2579	6.98775						YKL164C	99.4412	5.52655
				YKL165C	3.8041	15.7821						YKL165C	17.5255	4.88333						YKL165C	4.57837	10.5882
				YKL166C	13.9288	5.28351						YKL166C	13.6018	6.65876						YKL166C	7.65198	7.56376
				YKL167C	4.7526	5.05119						YKL167C	15.7903	5.69305						YKL167C	3.52037	7.44634
				YKL168C	7.79436	22.1178						YKL168C	6.28917	9.30855						YKL168C	30.5633	5.85742
				YKL169C	0.256674	8.93427						YKL169C	0.444481	5.25366						YKL169C	0.516938	6.568
				YKL170W	0.473639	11.4273						YKL170W	0.831414	5.3261						YKL170W	0.687936	13.9025
				YKL171W	16.7047	19.8188						YKL171W	5.52427	32.9362						YKL171W	4.21141	18.5058
				YKL172W	33.9767	1.89632						YKL172W	28.6411	1.85147						YKL172W	10.4964	4.39809
				YKL173W	19.7914	6.39465						YKL173W	8.87769	6.06922						YKL173W	1.95961	21.516
				YKL174C	25.3917	9.6173						YKL174C	28.1419	15.4319						YKL174C	2.48083	10.4695
				YKL175W	66.7137	4.11515						YKL175W	32.4376	3.64023						YKL175W	30.9751	3.45187
				YKL176C	22.6638	4.16791						YKL176C	62.8977	9.58488						YKL176C	37.1454	2.74001
				YKL177W	0.119411	27.1531						YKL177W	0.0478694	43						YKL177W	0.033463	15.1947
				YKL178C	69.1433	3.88009						YKL178C	34.8335	5.39025						YKL178C	8.49136	13.9197
				YKL179C	16.1863	4.44012						YKL179C	15.94	5.64021						YKL179C	5.44609	4.5676
				YKL180W	172.114	0.271704						YKL180W	147.944	0.823642						YKL180W	51.4532	0.925988
				YKL181W	166.696	1.19864						YKL181W	110.703	2.14741						YKL181W	56.3718	1.99401
				YKL182W	465.534	0.612384						YKL182W	175.033	1.06111						YKL182W	94.0578	1.2544
				YKL183W	45.7084	4.92208						YKL183W	9.6768	7.44217						YKL183W	10.911	6.40569
				YKL184W	27.1606	2.9402						YKL184W	22.5867	3.64708						YKL184W	21.9379	7.6286
				YKL185W	0.248068	24.8359						YKL185W	5.68783	8.55469						YKL185W	8.11883	6.97954
				YKL186C	2.56594	6.90471						YKL186C	9.51478	4.0913						YKL186C	10.8204	4.2418
				YKL187C	0	NA						YKL187C	2.21961	33.5515						YKL187C	5.41762	41.1821
				YKL188C	2.6793	32.974						YKL188C	1.75382	21.6068						YKL188C	6.20306	41.7845
				YKL189W	7.09687	13.589						YKL189W	0.449014	18.5617						YKL189W	2.9804	16.1193
				YKL190W	22.8703	2.6257						YKL190W	58.7779	4.3516						YKL190W	17.513	4.10277
				YKL191W	59.3702	2.18227						YKL191W	42.7315	11.0056						YKL191W	8.091	10.8003
				YKL192C	193.86	1.18996						YKL192C	143.241	0.6932						YKL192C	136.868	1.42044
				YKL193C	6.31366	8.33118						YKL193C	10.8911	10.2049						YKL193C	13.254	2.79913
				YKL194C	2.31275	14.7078						YKL194C	6.96474	29.6918						YKL194C	3.42345	11.7875
				YKL195W	22.7062	5.39389						YKL195W	42.677	2.91963						YKL195W	42.1935	1.91867
				YKL196C	47.8192	1.14692						YKL196C	55.7707	1.10133						YKL196C	36.7883	1.91398
				YKL197C	1.63196	13.9175						YKL197C	61.605	27.0651						YKL197C	17.093	9.9193
				YKL198C	5.18476	14.7691						YKL198C	19.5971	4.51909						YKL198C	60.8914	26.2654
				YKL201C	7.2789	14.71						YKL201C	33.5186	3.97972						YKL201C	23.3263	7.30722
				YKL202W	0.0996114	18.0024						YKL202W	0.700176	15.6378						YKL202W	0.810616	24.5605
				YKL203C	79.8803	3.31656						YKL203C	125.702	2.57354						YKL203C	58.8573	4.26174
				YKL204W	25.1383	5.21784						YKL204W	12.044	2.83749						YKL204W	11.0058	4.77215
				YKL205W	16.4111	3.38874						YKL205W	21.1667	19.9247						YKL205W	7.36011	9.24562
				YKL206C	9.11118	14.918						YKL206C	8.73978	6.08906						YKL206C	7.38094	8.12711
				YKL207W	66.4856	1.43534						YKL207W	72.2268	1.40153						YKL207W	75.1421	1.30718
				YKL208W	3.27673	11.3295						YKL208W	12.3473	12.743						YKL208W	1.86849	19.1639
				YKL209C	15.0821	27.5574						YKL209C	6.98312	38.1283						YKL209C	7.56103	7.99741
				YKL210W	63.6097	1.07469						YKL210W	78.0636	1.44446						YKL210W	92.9342	0.977909
				YKL211C	0.733271	17.2593						YKL211C	4.89786	23.366						YKL211C	13.0146	7.04921
				YKL212W	22.0713	6.33064						YKL212W	25.0734	4.07594						YKL212W	48.7433	2.87697
				YKL213C	7.77729	14.212						YKL213C	16.8292	7.12328						YKL213C	54.744	3.07982
				YKL214C	11.6672	6.48309						YKL214C	8.43231	7.10565						YKL214C	8.05807	3.57277
				YKL215C	6.3974	18.9313						YKL215C	4.23924	20.2347						YKL215C	4.20782	12.7876
				YKL216W	308.027	0.327436						YKL216W	107.158	0.887318						YKL216W	22.7981	4.62958
				YKL217W	4.68738	28.045						YKL217W	2.79616	15.952						YKL217W	3.09922	21.1462
				YKL218C	3.49583	16.1549						YKL218C	4.23308	18.3754						YKL218C	4.57959	9.76344
				YKL219W	2.99654	14.4676						YKL219W	2.23079	14.3759						YKL219W	3.39355	10.147
				YKL220C	14.9887	18.0945						YKL220C	8.36583	22.4597						YKL220C	2.33797	45
				YKL221W	0	NA						YKL221W	0	NA						YKL221W	7.25205	14.0451
				YKL222C	15.252	9.20094						YKL222C	12.203	11.2535						YKL222C	12.9082	9.00764
				YKL223W	0	NA						YKL223W	0	NA						YKL223W	0	NA
				YKL224C	0	NA						YKL224C	0	NA						YKL224C	0.16133	45
				YKL225W	0.0566492	37						YKL225W	0	NA						YKL225W	0.0201662	45
				YKR001C	46.2251	2.33432						YKR001C	82.4728	1.24184						YKR001C	58.7434	2.27054
				YKR002W	18.9488	9.42464						YKR002W	14.0173	4.8368						YKR002W	17.6086	3.86106
				YKR003W	30.3428	3.96139						YKR003W	39.1552	10.2671						YKR003W	13.6674	5.49041
				YKR004C	5.90038	15.5746						YKR004C	4.4566	16.7221						YKR004C	10.8156	10.5476
				YKR005C	4.67873	37						YKR005C	14.0058	17.2742						YKR005C	2.08706	31.5438
				YKR006C	13.1229	5.85711						YKR006C	19.7945	3.18715						YKR006C	35.6115	3.07335
				YKR007W	7.30021	4.24021						YKR007W	5.90004	7.28183						YKR007W	3.79433	13.991
				YKR008W	16.6752	6.42932						YKR008W	40.1349	3.95487						YKR008W	30.838	2.99413
				YKR009C	4.86773	34.673						YKR009C	4.1356	8.45061						YKR009C	7.56772	9.05501
				YKR010C	2.71785	13.5107						YKR010C	15.4209	5.33102						YKR010C	12.5256	16.6014
				YKR011C	10.2379	8.10305						YKR011C	16.5106	3.24347						YKR011C	11.6245	3.75913
				YKR012C	0.316691	15.7116						YKR012C	3.71588	20.263						YKR012C	0.646884	17.2707
				YKR013W	14.9293	12.6626						YKR013W	22.6013	7.19517						YKR013W	30.2145	8.5522
				YKR014C	5.16182	6.17404						YKR014C	6.56763	5.93621						YKR014C	13.4098	2.7794
				YKR015C	1.858	12.9027						YKR015C	13.0867	8.11131						YKR015C	6.70339	10.694
				YKR016W	15.4378	6.59571						YKR016W	12.7762	5.22348						YKR016W	10.5162	3.82376
				YKR017C	3.13637	34.9274						YKR017C	6.45502	27.1644						YKR017C	2.64925	10.3572
				YKR018C	33.4836	6.3341						YKR018C	28.8711	4.69268						YKR018C	34.0735	4.53343
				YKR019C	27.1958	7.87222						YKR019C	15.4372	16.944						YKR019C	14.5686	6.55977
				YKR020W	10.3732	6.25109						YKR020W	6.25273	23.5206						YKR020W	9.91947	6.39156
				YKR021W	3.64072	14.0696						YKR021W	10.2377	11.0128						YKR021W	30.9394	18.712
				YKR022C	8.45701	5.35968						YKR022C	2.16912	12.3425						YKR022C	8.06956	11.1458
				YKR023W	21.2295	3.35247						YKR023W	19.024	4.29085						YKR023W	13.4934	10.4382
				YKR024C	55.1476	2.76057						YKR024C	28.6613	5.53991						YKR024C	7.83959	21.1816
				YKR025W	45.7261	2.32185						YKR025W	18.6681	7.85228						YKR025W	22.2298	8.74221
				YKR026C	34.5531	3.00632						YKR026C	8.82811	11.6963						YKR026C	17.0335	4.99608
				YKR027W	81.1161	3.26697						YKR027W	45.234	18.4938						YKR027W	24.3568	6.98
				YKR028W	39.1264	3.4649						YKR028W	47.2006	3.06318						YKR028W	35.4112	3.60717
				YKR029C	22.8175	6.66853						YKR029C	11.2853	10.8441						YKR029C	62.598	32.4087
				YKR030W	8.26362	5.78284						YKR030W	13.4405	3.73085						YKR030W	9.13417	5.75012
				YKR031C	26.9603	3.99992						YKR031C	29.04	3.70145						YKR031C	42.7516	3.4605
				YKR032W	0	NA						YKR032W	0	NA						YKR032W	0	NA
				YKR033C	0	NA						YKR033C	0	NA						YKR033C	0	NA
				YKR034W	0	NA						YKR034W	0	NA						YKR034W	0.561944	29.0317
				YKR035C	0.119855	7.20245						YKR035C	0.575639	2.96994						YKR035C	0.151112	10.1912
				YKR036C	15.2317	4.54535						YKR036C	18.7384	7.36296						YKR036C	5.53496	10.3668
				YKR037C	12.0855	7.02242						YKR037C	12.4717	20.0972						YKR037C	3.31952	8.68513
				YKR038C	26.8885	5.83247						YKR038C	39.4863	7.4065						YKR038C	26.2213	6.25435
				YKR039W	6.73815	10.3111						YKR039W	9.56969	19.831						YKR039W	4.15411	21.1825
				YKR040C	0.172458	6.75785						YKR040C	0.343623	8.90589						YKR040C	0.267463	6.11412
				YKR041W	4.09619	8.74086						YKR041W	0.0154351	43						YKR041W	0.737401	20.2766
				YKR042W	152.394	1.18691						YKR042W	167.628	4.05471						YKR042W	262.324	2.77831
				YKR043C	83.9439	1.66772						YKR043C	50.2122	1.24039						YKR043C	31.962	2.43441
				YKR044W	26.7682	5.97494						YKR044W	45.4325	30.9335						YKR044W	12.3529	10.9607
				YKR045C	4.94557	12.1546						YKR045C	14.6758	12.3905						YKR045C	5.45697	11.4062
				YKR046C	40.1803	3.06335						YKR046C	21.3845	2.37184						YKR046C	24.7164	2.01166
				YKR047W	14.5037	1.51888						YKR047W	7.13766	1.65876						YKR047W	8.33103	2.87101
				YKR048C	61.2004	1.75813						YKR048C	34.7601	4.31636						YKR048C	52.0963	1.64403
				YKR049C	6.51609	4.26646						YKR049C	6.475	14.6345						YKR049C	10.1153	3.90972
				YKR050W	24.2762	7.56961						YKR050W	48.1822	7.27519						YKR050W	17.0274	9.55349
				YKR051W	18.7976	13.0152						YKR051W	6.43877	9.88066						YKR051W	8.67109	7.47861
				YKR052C	28.2767	10.8293						YKR052C	36.4395	3.8886						YKR052C	7.69364	13.9978
				YKR053C	35.3067	4.60244						YKR053C	10.3784	8.65585						YKR053C	25.8983	3.86057
				YKR054C	34.7202	6.12275						YKR054C	21.8536	4.7738						YKR054C	21.8328	4.16909
				YKR055W	3.6213	18.3269						YKR055W	2.6646	15.7758						YKR055W	2.31743	11.7828
				YKR056W	44.7038	2.40675						YKR056W	23.7501	5.99836						YKR056W	21.8317	9.83741
				YKR057W	244.926	0.106755						YKR057W	190.409	0.822147						YKR057W	60.0387	0.821842
				YKR058W	0.164902	23.4013						YKR058W	13.0382	15.3406						YKR058W	27.3001	9.85414
				YKR059W	53.1962	0.822471						YKR059W	68.1112	0.84328						YKR059W	25.1633	1.50275
				YKR060W	15.3402	4.8034						YKR060W	2.6642	10.4672						YKR060W	0	NA
				YKR061W	10.521	14.0135						YKR061W	4.90525	23.057						YKR061W	10.1749	9.08501
				YKR062W	11.4968	7.38171						YKR062W	12.2917	4.85001						YKR062W	20.6718	5.25235
				YKR063C	15.5652	10.6301						YKR063C	23.0042	14.311						YKR063C	7.05811	10.8179
				YKR064W	20.8276	10.7009						YKR064W	7.63338	8.2227						YKR064W	25.2466	6.50565
				YKR065C	40.3305	1.82237						YKR065C	19.2829	6.15555						YKR065C	30.0076	2.77551
				YKR066C	69.0341	6.04532						YKR066C	184.071	6.56659						YKR066C	135.258	2.10434
				YKR067W	9.74143	13.4223						YKR067W	10.1422	8.55433						YKR067W	22.1947	5.83885
				YKR068C	11.5105	4.42176						YKR068C	17.0792	10.4001						YKR068C	22.4476	3.2157
				YKR069W	14.8729	18.3826						YKR069W	21.5323	4.91628						YKR069W	14.0042	9.34719
				YKR070W	16.9295	9.87828						YKR070W	14.1808	5.18894						YKR070W	11.1199	4.7249
				YKR071C	31.5512	1.85326						YKR071C	35.9486	3.12267						YKR071C	35.3791	4.49059
				YKR072C	27.7627	2.8812						YKR072C	60.1274	3.45696						YKR072C	31.9178	4.67989
				YKR073C	3.08896	3.89482						YKR073C	2.14372	6.21488						YKR073C	2.24347	6.33082
				YKR074W	11.826	7.36733						YKR074W	11.1697	5.03555						YKR074W	11.7726	4.20487
				YKR075C	6.66847	34.4147						YKR075C	3.40583	14.3592						YKR075C	14.9235	5.30166
				YKR076W	10.7399	12.9245						YKR076W	52.7116	3.28382						YKR076W	64.3871	2.52359
				YKR077W	0	NA						YKR077W	1.87492	9.14502						YKR077W	8.73686	8.68985
				YKR078W	1.58001	7.43219						YKR078W	8.35457	19.4588						YKR078W	3.70619	7.42965
				YKR079C	22.7114	7.65791						YKR079C	19.968	4.64983						YKR079C	6.22395	11.7186
				YKR080W	13.629	12.8907						YKR080W	28.668	12.8365						YKR080W	18.2959	6.16325
				YKR081C	68.1206	2.07478						YKR081C	25.1108	2.00775						YKR081C	9.51491	9.24151
				YKR082W	26.4441	4.01527						YKR082W	11.2773	7.68778						YKR082W	21.5227	5.98337
				YKR083C	4.3258	9.98715						YKR083C	3.76123	6.56012						YKR083C	4.11177	7.193
				YKR084C	20.7786	10.3427						YKR084C	14.7437	5.56112						YKR084C	35.3182	3.58261
				YKR085C	33.2432	3.10615						YKR085C	18.1873	5.52895						YKR085C	14.9216	5.93452
				YKR086W	14.7834	8.19026						YKR086W	6.43516	10.5062						YKR086W	12.0255	9.57446
				YKR087C	13.3796	10.661						YKR087C	26.1152	12.2601						YKR087C	18.8124	7.15398
				YKR088C	34.4653	11.506						YKR088C	25.4793	15.1214						YKR088C	35.5341	3.34203
				YKR089C	4.0849	7.78608						YKR089C	41.6892	6.14356						YKR089C	16.1074	5.25669
				YKR090W	7.9684	34.0839						YKR090W	12.2364	10.2925						YKR090W	9.48992	12.4579
				YKR091W	0.517645	15.9368						YKR091W	2.0308	15.5133						YKR091W	7.85562	6.80933
				YKR092C	36.1038	2.74896						YKR092C	20.6737	8.08522						YKR092C	8.55466	7.53251
				YKR093W	2.83352	14.7048						YKR093W	7.88567	15.3696						YKR093W	13.7105	5.46623
				YKR094C	162.943	0.293182						YKR094C	140.038	0.289359						YKR094C	56.0594	0.683575
				YKR095W	65.3851	1.06439						YKR095W	58.3813	1.08285						YKR095W	46.1252	1.42383
				YKR096W	25.9577	10.0444						YKR096W	15.5073	6.88107						YKR096W	53.7309	3.6557
				YKR097W	3.78572	18.3636						YKR097W	2.29182	21.7318						YKR097W	9.44875	9.29011
				YKR098C	8.50687	33.6938						YKR098C	31.9186	6.34483						YKR098C	29.6563	3.55132
				YKR099W	39.2079	5.29554						YKR099W	13.4104	10.2508						YKR099W	4.29055	24.1073
				YKR100C	8.3795	8.39115						YKR100C	27.7279	5.50519						YKR100C	27.2611	3.87934
				YKR101W	6.12884	13.7931						YKR101W	5.22185	12.3866						YKR101W	3.59133	13.887
				YKR102W	3.4539	18.4736						YKR102W	33.022	27.5843						YKR102W	9.84974	12.5204
				YKR103W	0.747895	30.3013						YKR103W	0.689739	18.3968						YKR103W	0.0896066	27.1733
				YKR104W	0	NA						YKR104W	0	NA						YKR104W	1.67323	21.4357
				YKR105C	0.688804	31.8719						YKR105C	2.16023	17.3313						YKR105C	0	NA
				YKR106W	6.88362	23.8356						YKR106W	6.22288	5.28768						YKR106W	3.98762	23.0801
				YAR030C	0	NA						YAR030C	0.034411	21.2211						YAR030C	0.572322	21.9424
				YFL068W	0	NA						YFL068W	0	NA						YFL068W	0	NA
				YFL067W	0.0892259	29.2538						YFL067W	0.129123	18.09						YFL067W	0.155516	32.7859
				YFL066C	0	NA						YFL066C	0	NA						YFL066C	1.42177	30.3372
				YFL065C	0	NA						YFL065C	0.153868	43						YFL065C	0	NA
				YFL064C	0	NA						YFL064C	0.074236	34.2634						YFL064C	0	NA
				YFL063W	0.0188831	37						YFL063W	0	NA						YFL063W	0	NA
				YFL062W	0.258732	37						YFL062W	0.370504	29.8766						YFL062W	0.640594	22.2534
				YFL061W	0	NA						YFL061W	1.76351	27.1711						YFL061W	1.23946	25.4664
				YFL060C	0	NA						YFL060C	1.37788	29.5224						YFL060C	1.54495	6.69331
				YFL059W	3.7525	10.0748						YFL059W	1.86159	8.67057						YFL059W	0.934934	15.271
				YFL058W	0.118992	37						YFL058W	1.1294	40.6747						YFL058W	0.52847	45
				YFL057C	11.9262	5.99863						YFL057C	53.376	3.6751						YFL057C	40.2314	1.26391
				YFL056C	16.4653	8.44389						YFL056C	50.3034	2.7859						YFL056C	49.0802	1.64563
				YFL055W	0	NA						YFL055W	6.35692	43						YFL055W	7.61795	33.9992
				YFL054C	0.891797	37						YFL054C	1.59576	18.2135						YFL054C	11.3512	10.7731
				YFL053W	11.4644	37						YFL053W	0.154351	43						YFL053W	5.53114	29.5292
				YFL052W	0	NA						YFL052W	0	NA						YFL052W	2.17802	33.1486
				YFL051C	0	NA						YFL051C	0.429825	43						YFL051C	7.57648	42.7857
				YFL050C	0.0966394	37						YFL050C	0.824074	43						YFL050C	2.03609	17.9442
				YFL049W	2.30365	7.08066						YFL049W	3.94178	7.91534						YFL049W	3.40184	23.3262
				YFL048C	20.7976	6.39601						YFL048C	13.4418	3.54356						YFL048C	20.951	13.7784
				YFL047W	8.23125	11.6167						YFL047W	3.6026	8.44855						YFL047W	3.66435	10.268
				YFL046W	1.8587	11.0086						YFL046W	6.02254	18.0437						YFL046W	5.55597	4.65267
				YFL045C	104.806	1.14224						YFL045C	81.6399	0.731306						YFL045C	40.7911	1.40017
				YFL044C	8.54818	9.24489						YFL044C	8.84176	8.25432						YFL044C	12.6309	9.50175
				YFL042C	2.48235	12.9684						YFL042C	27.4455	4.60107						YFL042C	51.2797	12.226
				YFL041W	13.7875	6.2706						YFL041W	32.4355	2.75155						YFL041W	14.2283	10.0136
				YFL040W	22.5017	16.3983						YFL040W	7.67659	28.7278						YFL040W	0.438696	37.4919
				YFL039C	414.093	0.380663						YFL039C	374.478	0.345407						YFL039C	321.866	0.432804
				YFL038C	88.6125	1.06283						YFL038C	79.5391	1.64128						YFL038C	70.0672	0.901879
				YFL037W	156.029	0.881065						YFL037W	100.35	1.18131						YFL037W	93.3411	1.41867
				YFL036W	42.056	6.57582						YFL036W	17.3637	4.56896						YFL036W	47.2916	2.3184
				YFL034C-B	2.33178	8.39798						YFL034C-B	0.647314	39.6832						YFL034C-B	0.85641	11.1502
				YFL034W	9.48619	7.58965						YFL034W	20.3809	3.42503						YFL034W	13.7007	5.57553
				YFL033C	34.0725	12.1758						YFL033C	20.6765	5.49212						YFL033C	15.6928	4.71671
				YFL032W	0.040878	37						YFL032W	0	NA						YFL032W	0	NA
				YFL031W	321.022	0.221098						YFL031W	310.416	1.42873						YFL031W	159.762	0.708111
				YFL030W	1.44899	23.8938						YFL030W	7.19858	13.381						YFL030W	15.2517	6.65888
				YFL029C	6.03781	7.30302						YFL029C	2.64217	6.429						YFL029C	6.3634	3.22153
				YFL028C	8.50451	12.4721						YFL028C	26.679	4.95618						YFL028C	12.5694	8.2075
				YFL027C	3.09365	18.1657						YFL027C	2.22686	14.6103						YFL027C	1.96148	32.552
				YFL026W	3.74596	37						YFL026W	0	NA						YFL026W	0	NA
				YFL025C	6.23522	31.3967						YFL025C	3.36805	17.4032						YFL025C	1.63118	20.3089
				YFL024C	16.9015	5.16817						YFL024C	17.5811	4.53243						YFL024C	16.5464	4.06748
				YFL023W	24.0298	2.87032						YFL023W	15.0343	5.89344						YFL023W	15.434	7.26578
				YFL022C	27.1291	1.83194						YFL022C	46.8916	2.17215						YFL022C	34.1191	7.88015
				YFL021W	2.76347	27.507						YFL021W	7.76416	10.384						YFL021W	22.6546	7.11086
				YFL020C	0	NA						YFL020C	0.0292276	43						YFL020C	1.0024	36.6727
				YFL019C	0	NA						YFL019C	0.727362	43						YFL019C	2.80444	43.6906
				YFL018C	66.1878	1.91147						YFL018C	82.3528	1.67769						YFL018C	124.549	1.90515
				YFL017C	19.7453	2.16824						YFL017C	12.7555	9.17468						YFL017C	16.3277	2.37679
				YFL016C	25.3564	4.21012						YFL016C	84.1315	5.44487						YFL016C	81.2102	2.54974
				YFL015C	0.0308086	37						YFL015C	0.0265744	21.2742						YFL015C	0.211793	45
				YFL014W	112.141	2.09683						YFL014W	247.78	1.75073						YFL014W	649.496	1.41583
				YFL013C	1.43261	32.1648						YFL013C	2.51227	10.6851						YFL013C	15.0175	11.478
				YFL012W	0	NA						YFL012W	0.659878	43						YFL012W	0	NA
				YFL011W	0	NA						YFL011W	0	NA						YFL011W	2.80132	44.065
				YFL010C	46.6971	1.61429						YFL010C	61.0171	2.35746						YFL010C	34.9963	1.28022
				YFL009W	58.5642	3.08327						YFL009W	16.0305	5.34638						YFL009W	11.8029	7.45984
				YFL008W	40.8343	5.50014						YFL008W	28.543	3.13963						YFL008W	9.74733	5.36624
				YFL007W	70.286	2.81926						YFL007W	99.3126	3.56034						YFL007W	59.0835	3.65479
				YFL005W	55.3242	1.38045						YFL005W	49.0121	1.88141						YFL005W	30.9815	1.86441
				YFL004W	42.2608	2.44194						YFL004W	35.8829	2.02751						YFL004W	24.9933	2.46098
				YFL003C	2.0804	37						YFL003C	3.32754	19.9153						YFL003C	3.65437	18.1796
				YFL002C	12.9486	8.35366						YFL002C	7.50729	5.69311						YFL002C	19.646	13.5832
				YFL001W	12.8805	4.10744						YFL001W	2.66815	11.3924						YFL001W	6.19328	5.83715
				YFR001W	13.3958	1.90649						YFR001W	9.2258	2.39504						YFR001W	2.71476	5.52232
				YFR002W	34.5814	4.63753						YFR002W	58.8572	14.709						YFR002W	24.1619	5.64177
				YFR003C	3.97684	5.49192						YFR003C	8.27122	2.97048						YFR003C	10.3378	1.78936
				YFR004W	34.2269	3.74702						YFR004W	29.9762	1.8565						YFR004W	58.4778	3.92554
				YFR005C	7.8567	8.01236						YFR005C	5.89553	8.16208						YFR005C	6.21995	13.2739
				YFR006W	22.8735	6.67794						YFR006W	41.1982	4.296						YFR006W	49.2156	4.53732
				YFR007W	0.539383	21.6512						YFR007W	7.18494	5.02136						YFR007W	16.9844	12.0775
				YFR008W	8.26943	15.3458						YFR008W	2.11882	9.06453						YFR008W	5.02761	6.76978
				YFR009W	69.9903	2.32414						YFR009W	47.4175	2.80283						YFR009W	38.9089	2.07207
				YFR010W	29.0505	2.42324						YFR010W	56.107	2.00581						YFR010W	77.9773	2.03387
				YFR011C	2.18258	9.33124						YFR011C	1.3585	10.7025						YFR011C	2.17501	9.05336
				YFR012W	2.83255	17.0836						YFR012W	11.167	43						YFR012W	0.0468254	45
				YFR013W	31.308	5.05279						YFR013W	33.926	3.182						YFR013W	33.4987	3.19631
				YFR014C	7.71324	12.076						YFR014C	16.8104	3.67845						YFR014C	31.46	8.56666
				YFR015C	1.09097	31.2874						YFR015C	0.704385	14.3934						YFR015C	26.1364	3.49654
				YFR016C	20.5645	5.49667						YFR016C	51.2797	6.38896						YFR016C	38.5579	3.84051
				YFR017C	1.08411	14.9956						YFR017C	4.55024	10.3712						YFR017C	105.359	4.00346
				YFR018C	34.2422	4.98139						YFR018C	51.8346	9.19369						YFR018C	62.2332	3.16406
				YFR019W	31.4985	10.1659						YFR019W	19.2619	6.02911						YFR019W	38.617	4.31459
				YFR020W	9.1855	9.22118						YFR020W	4.29759	12.5738						YFR020W	17.0706	7.14513
				YFR021W	10.2117	17.086						YFR021W	35.6258	4.06994						YFR021W	35.071	8.7183
				YFR022W	20.6076	6.65584						YFR022W	28.883	10.8328						YFR022W	77.6652	9.83668
				YFR023W	0	NA						YFR023W	0	NA						YFR023W	0	NA
				YFR025C	38.4356	3.14353						YFR025C	37.1203	6.58955						YFR025C	18.4331	3.01382
				YFR026C	3.07322	37						YFR026C	0.637053	33.1884						YFR026C	2.74001	10.9338
				YFR027W	0.768991	37						YFR027W	1.71431	20.3433						YFR027W	15.6946	39.2009
				YFR028C	17.1073	3.95304						YFR028C	11.4732	4.5067						YFR028C	9.97129	10.9649
				YFR029W	15.8493	9.20773						YFR029W	31.6548	9.12295						YFR029W	9.77504	7.10608
				YFR030W	19.5311	6.01971						YFR030W	11.2186	5.45174						YFR030W	59.3566	6.34201
				YFR031C	16.5634	5.07259						YFR031C	16.7579	3.29909						YFR031C	13.4518	8.28608
				YFR032C	0.0369617	37						YFR032C	0.0315474	43						YFR032C	0	NA
				YFR033C	20.1363	3.42586						YFR033C	14.9627	3.2748						YFR033C	7.68974	9.49327
				YFR034C	13.8513	4.77382						YFR034C	32.8871	6.50524						YFR034C	11.4751	5.02301
				YFR035C	4.95265	3.11512						YFR035C	5.34727	2.96378						YFR035C	5.89273	9.14553
				YFR036W	1.37882	27.7901						YFR036W	0.234854	13.2983						YFR036W	2.12	26.1352
				YFR037C	16.3435	2.33102						YFR037C	8.98312	2.92305						YFR037C	12.7613	2.29338
				YFR038W	19.938	5.94221						YFR038W	16.3465	3.3353						YFR038W	4.57071	4.63409
				YFR039C	3.18539	19.9589						YFR039C	5.4833	11.7072						YFR039C	0.982759	40.0671
				YFR040W	28.7163	10.6908						YFR040W	28.3915	2.8817						YFR040W	26.08	4.10106
				YFR041C	23.4687	12.2925						YFR041C	15.8046	6.54405						YFR041C	3.41775	13.1839
				YFR042W	8.95172	7.23485						YFR042W	2.67985	8.14446						YFR042W	4.77139	6.94567
				YFR043C	5.75716	7.98083						YFR043C	3.69298	13.0197						YFR043C	0.196958	19.192
				YFR044C	50.4538	2.74507						YFR044C	84.6842	1.16881						YFR044C	52.9439	1.39832
				YFR045W	3.40244	14.9643						YFR045W	3.66086	7.57022						YFR045W	3.10208	7.58057
				YFR046C	1.30444	13.9669						YFR046C	0.127945	26.3938						YFR046C	2.20592	25.2778
				YFR047C	26.8305	3.78413						YFR047C	30.2857	5.62848						YFR047C	36.3277	9.4724
				YFR048W	15.5004	9.42223						YFR048W	2.68501	7.6324						YFR048W	6.72111	7.73312
				YFR049W	23.2172	4.08494						YFR049W	27.191	2.94118						YFR049W	36.5917	1.97295
				YFR050C	29.6447	2.31866						YFR050C	41.6087	2.4179						YFR050C	48.6827	1.72142
				YFR051C	107.246	1.35073						YFR051C	151.05	1.00289						YFR051C	90.0862	1.1885
				YFR052W	27.4176	2.73536						YFR052W	24.905	2.1622						YFR052W	23.7796	3.34001
				YFR053C	14.6379	10.4208						YFR053C	48.9929	4.06393						YFR053C	351.89	2.26424
				YFR054C	0	NA						YFR054C	1.03999	43						YFR054C	0	NA
				YFR056C	0.322311	12.8033						YFR056C	0.287458	33.1617						YFR056C	0.697455	43.2152
				YFR055W	3.31437	15.6629						YFR055W	5.95788	12.5443						YFR055W	5.93577	13.9058
				YFR057W	0	NA						YFR057W	0.188208	43						YFR057W	0	NA
				YER044C-A	0	NA						YER044C-A	2.68219	13.4668						YER044C-A	0.240055	17.5243
				YFL010W-A	9.92647	0.898626						YFL010W-A	14.6309	1.59211						YFL010W-A	10.4836	1.53458
				YKL096W-A	320.879	0.195379						YKL096W-A	175.538	0.464802						YKL096W-A	243.181	0.5292
				YHR079C-A	0.262034	27.6182						YHR079C-A	0	NA						YHR079C-A	0.7691	40.0912
				YHR039C-A	49.4354	0.500851						YHR039C-A	57.0444	0.926903						YHR039C-A	38.624	0.713672
				YKL006C-A	30.0532	10.4826						YKL006C-A	17.6985	3.63977						YKL006C-A	17.0953	2.17316
				YEL017C-A	21.8841	0.727106						YEL017C-A	20.4847	1.2284						YEL017C-A	12.2534	1.69717
				YFR031C-A	877.611	0.125389						YFR031C-A	682.794	0.199805						YFR031C-A	259.394	0.432807
				YER019C-A	86.2551	0.717104						YER019C-A	63.7625	1.16021						YER019C-A	59.3473	0.800486
				YER087C-B	20.2868	1.63359						YER087C-B	16.3032	1.25344						YER087C-B	10.7574	2.70721
				YAR002C-A	15.6338	2.66733						YAR002C-A	19.516	1.93305						YAR002C-A	16.3715	2.76955
				YCR079W	4.06481	11.7113						YCR079W	3.332	9.91498						YCR079W	8.30022	7.53087
				YAL034C	20.3067	11.5625						YAL034C	39.2695	13.58						YAL034C	36.8719	3.63888
				YER056C-A	145.399	0.188917						YER056C-A	130.681	0.276311						YER056C-A	70.6783	0.544973
				YAL004W	0	NA						YAL004W	0	NA						YAL004W	0	NA
				YAL034C-B	6.47235	1.12982						YAL034C-B	6.75476	1.93036						YAL034C-B	3.31087	2.94375
				YAL042C-A	0	NA						YAL042C-A	0	NA						YAL042C-A	0	NA
				YAL056C-A	1.76745	37						YAL056C-A	0.0296039	43						YAL056C-A	0	NA
				YAL064C-A	1.43073	37						YAL064C-A	1.36379	22.6977						YAL064C-A	1.54208	30.2222
				YAL064W-B	0.505717	37						YAL064W-B	0	NA						YAL064W-B	0.391094	35.7142
				YAL068C	0.279492	19.8601						YAL068C	0.497912	12.8572						YAL068C	0.178501	31.1197
				YAL069W	0	NA						YAL069W	0	NA						YAL069W	0	NA
				YAR066W	0	NA						YAR066W	0.168228	16.8652						YAR066W	0	NA
				YAR075W	0	NA						YAR075W	0	NA						YAR075W	0	NA
				YBL109W	0	NA						YBL109W	0.0664616	43						YBL109W	0.201668	45
				YBL111C	0.0587799	37						YBL111C	0.0804295	15.2722						YBL111C	0.0766351	45
				YBL112C	0	NA						YBL112C	0	NA						YBL112C	0	NA
				YBL113C	4.38011	17.6969						YBL113C	12.6698	13.5744						YBL113C	5.76769	5.50295
				YBR084C-A	508.754	0.074785						YBR084C-A	444.882	0.137178						YBR084C-A	168.971	0.611198
				YBR089C-A	9.45935	1.6151						YBR089C-A	12.3994	2.50307						YBR089C-A	15.8308	1.91978
				YBR162W-A	16.392	1.0701						YBR162W-A	16.2006	1.59566						YBR162W-A	6.96288	2.73668
				YDL001W	5.23139	12.8328						YDL001W	4.07982	8.46937						YDL001W	3.53662	10.6937
				YDL002C	15.0599	4.71937						YDL002C	11.4331	15.0266						YDL002C	27.4761	5.29257
				YDL003W	6.38542	18.6002						YDL003W	39.3167	4.5475						YDL003W	29.4882	13.3206
				YDL004W	11.0144	2.13222						YDL004W	12.7913	1.66029						YDL004W	14.5467	4.12482
				YDL005C	16.918	3.50848						YDL005C	19.6143	2.67418						YDL005C	18.5786	5.27377
				YDL006W	14.9262	9.12741						YDL006W	8.84431	5.08883						YDL006W	11.8224	7.91549
				YDL007W	53.1667	1.5253						YDL007W	76.8953	4.12592						YDL007W	71.3355	1.58105
				YDL008W	4.73746	8.57336						YDL008W	17.3983	6.0924						YDL008W	7.88041	11.9989
				YDL009C	1.28341	9.21102						YDL009C	4.80823	4.27806						YDL009C	2.71324	6.26171
				YDL010W	0.194166	37						YDL010W	9.19712	7.8025						YDL010W	2.51172	9.38154
				YDL011C	0	NA						YDL011C	0	NA						YDL011C	0	NA
				YDL012C	12.3254	2.2858						YDL012C	10.4043	2.50884						YDL012C	11.3652	11.0654
				YDL013W	20.5374	4.76541						YDL013W	8.91319	8.27664						YDL013W	22.6212	7.86491
				YDL014W	248.386	0.552081						YDL014W	152.584	1.52175						YDL014W	59.81	3.10788
				YDL015C	30.6322	2.07465						YDL015C	24.8254	1.73712						YDL015C	19.4752	2.1132
				YDL016C	8.04924	1.55913						YDL016C	5.5857	2.27935						YDL016C	4.9996	1.43326
				YDL017W	6.64379	13.5547						YDL017W	4.70423	20.3114						YDL017W	7.14394	34.7636
				YDL018C	4.25331	26.0896						YDL018C	26.813	8.1272						YDL018C	39.2729	7.5524
				YDL019C	22.2389	3.33537						YDL019C	137.125	3.37007						YDL019C	68.8402	3.00672
				YDL020C	19.9437	13.0352						YDL020C	65.2807	3.16318						YDL020C	42.8128	2.2965
				YDL021W	1.43333	16.5579						YDL021W	4.66182	13.4341						YDL021W	13.0043	5.24957
				YDL022W	21.0297	3.71889						YDL022W	116.955	1.02934						YDL022W	333.541	1.44282
				YDL023C	0.181608	37						YDL023C	0	NA						YDL023C	0.0967081	19.5357
				YDL024C	0.384495	37						YDL024C	0	NA						YDL024C	1.56038	32.571
				YDL025C	24.6413	5.14355						YDL025C	24.9734	6.02152						YDL025C	59.8525	2.14006
				YDL026W	0	NA						YDL026W	0.1728	43						YDL026W	0	NA
				YDL027C	5.52876	13.3393						YDL027C	7.79154	15.2584						YDL027C	10.883	3.64902
				YDL028C	11.3926	7.38224						YDL028C	6.11092	8.82906						YDL028C	13.3745	4.00388
				YDL029W	37.8342	2.14178						YDL029W	77.0001	1.05766						YDL029W	66.2238	1.09371
				YDL030W	3.14705	14.3609						YDL030W	21.1898	12.3788						YDL030W	8.61678	6.33744
				YDL031W	30.4051	2.46724						YDL031W	14.7497	4.94021						YDL031W	5.41326	10.3034
				YDL032W	0	NA						YDL032W	0	NA						YDL032W	0	NA
				YDL033C	62.307	4.93868						YDL033C	68.0321	11.0659						YDL033C	18.3866	8.39252
				YDL034W	0.573183	11.8767						YDL034W	0.199547	20.359						YDL034W	0.169397	9.70192
				YDL035C	16.2179	6.04808						YDL035C	17.5507	4.23581						YDL035C	19.5971	4.50893
				YDL036C	31.8232	10.22						YDL036C	5.44163	10.3317						YDL036C	1.54083	12.0848
				YDL037C	13.4675	20.8095						YDL037C	0.668921	34.9043						YDL037C	0.352565	45
				YDL039C	6.95285	11.6457						YDL039C	2.06819	17.4971						YDL039C	0.833076	18.451
				YDL040C	87.1598	4.10645						YDL040C	75.8324	2.32149						YDL040C	53.2818	1.698
				YDL041W	0	NA						YDL041W	0	NA						YDL041W	0	NA
				YDL042C	5.04634	36.4312						YDL042C	1.37828	23.442						YDL042C	5.84697	7.64418
				YDL043C	18.5481	7.84285						YDL043C	1.38253	16.5199						YDL043C	0.875694	33.4971
				YDL044C	6.48754	13.2682						YDL044C	5.27317	10.055						YDL044C	4.12557	9.91287
				YDL045C	6.41506	10.3938						YDL045C	9.05274	12.2677						YDL045C	9.81722	10.553
				YDL046W	65.3405	1.56187						YDL046W	57.5654	1.77917						YDL046W	46.8871	2.44228
				YDL047W	23.3748	3.46301						YDL047W	13.0846	4.36185						YDL047W	12.8205	3.96381
				YDL048C	1.38582	9.30874						YDL048C	25.5137	6.2757						YDL048C	44.1873	3.95964
				YDL049C	9.30568	9.95887						YDL049C	21.3914	8.10092						YDL049C	11.8147	7.5273
				YDL050C	1.64757	1.65013						YDL050C	0.812475	5.74661						YDL050C	0.287829	13.4242
				YDL051W	14.2596	1.08683						YDL051W	10.5338	3.72984						YDL051W	3.59982	7.55223
				YDL052C	47.4058	3.07297						YDL052C	42.2235	5.25878						YDL052C	41.3858	4.81146
				YDL053C	9.47292	5.52131						YDL053C	19.7995	3.93543						YDL053C	19.0096	1.78435
				YDL054C	4.19553	13.7477						YDL054C	1.16479	16.5416						YDL054C	8.49424	16.4693
				YDL055C	356.277	0.620971						YDL055C	307.874	0.80315						YDL055C	127.233	1.60604
				YDL056W	13.7597	9.11695						YDL056W	57.2751	34.9614						YDL056W	24.0296	4.29653
				YDL057W	12.2756	8.44442						YDL057W	2.99222	14.3891						YDL057W	9.30326	30.8169
				YDL058W	31.3755	2.61753						YDL058W	34.3314	1.90931						YDL058W	14.6091	3.42835
				YDL059C	7.07748	28.8426						YDL059C	5.59334	10.8562						YDL059C	10.3683	18.4101
				YDL060W	84.8931	2.01501						YDL060W	68.7106	6.41891						YDL060W	3.1617	16.8812
				YDL061C	169.144	0.131106						YDL061C	146.792	0.157678						YDL061C	63.5189	0.238495
				YDL062W	0.0602024	18.4718						YDL062W	0.00829245	43						YDL062W	0.0330294	45
				YDL063C	30.118	3.80172						YDL063C	6.40005	6.08527						YDL063C	3.38041	7.15458
				YDL064W	9.89795	2.81568						YDL064W	7.49264	2.53844						YDL064W	5.53274	5.28386
				YDL065C	4.5632	6.68774						YDL065C	13.4152	4.24663						YDL065C	20.8078	4.67214
				YDL066W	84.4639	1.74004						YDL066W	98.0526	1.06655						YDL066W	139.712	1.71711
				YDL067C	23.1645	1.81997						YDL067C	17.2522	2.77723						YDL067C	13.0701	2.43347
				YDL068W	0.248784	8.8851						YDL068W	0.0111531	43						YDL068W	0	NA
				YDL069C	3.22482	5.19073						YDL069C	0.515067	8.66682						YDL069C	0.153358	13.957
				YDL070W	36.3304	3.89199						YDL070W	27.1691	1.74188						YDL070W	10.1944	5.75205
				YDL071C	1.36997	21.6383						YDL071C	1.09977	12.0227						YDL071C	0.160691	14.9887
				YDL072C	30.6651	2.56388						YDL072C	70.6728	1.27327						YDL072C	112.218	3.33787
				YDL073W	15.1507	5.71402						YDL073W	15.4404	7.02847						YDL073W	10.2927	12.5915
				YDL074C	34.6469	5.55933						YDL074C	33.6979	2.68958						YDL074C	22.6225	3.18344
				YDL075W	634.424	0.191118						YDL075W	536.241	0.355034						YDL075W	143.586	0.570883
				YDL076C	20.1779	4.61978						YDL076C	31.5047	3.69679						YDL076C	42.0892	4.40818
				YDL077C	32.5785	6.87298						YDL077C	35.9002	7.9875						YDL077C	24.3042	3.84511
				YDL078C	30.2021	2.33936						YDL078C	17.0554	4.29893						YDL078C	16.8747	1.9857
				YDL079C	4.12043	16.6589						YDL079C	0.993703	8.38977						YDL079C	6.60887	8.28443
				YDL080C	47.8694	5.5691						YDL080C	30.2285	11.325						YDL080C	4.35709	9.57608
				YDL081C	340.068	0.11301						YDL081C	268.341	0.227149						YDL081C	122.465	0.333908
				YDL082W	182.013	0.23361						YDL082W	140.669	0.376285						YDL082W	50.3713	1.12726
				YDL083C	311.952	0.147919						YDL083C	216.26	0.246392						YDL083C	86.778	0.698297
				YDL084W	212.47	0.692363						YDL084W	151.599	0.746982						YDL084W	90.9878	1.09468
				YDL085W	0	NA						YDL085W	0.182266	43						YDL085W	7.38924	15.9702
				YDL086W	15.5908	3.22136						YDL086W	20.9465	3.56899						YDL086W	21.2455	1.56047
				YDL087C	5.47479	19.4902						YDL087C	1.84941	33.7339						YDL087C	3.14709	19.0018
				YDL088C	22.1919	6.24662						YDL088C	8.21891	15.4937						YDL088C	7.93341	9.61107
				YDL089W	5.51633	13.6805						YDL089W	10.6278	11.4583						YDL089W	4.68219	8.46391
				YDL090C	22.8548	10.3153						YDL090C	31.3699	16.3978						YDL090C	17.714	5.00899
				YDL091C	1.92434	23.9128						YDL091C	2.57603	13.832						YDL091C	9.97013	4.75057
				YDL092W	8.8516	2.90153						YDL092W	10.1404	2.82021						YDL092W	2.9987	6.11911
				YDL093W	11.7922	12.3129						YDL093W	12.6379	9.24717						YDL093W	2.68021	21.3066
				YDL094C	0.497232	17.3785						YDL094C	0.996616	13.7089						YDL094C	0.110347	8.03548
				YDL095W	55.4846	3.01825						YDL095W	96.0003	3.74631						YDL095W	47.7435	5.21292
				YDL096C	0.0256317	37						YDL096C	0.0117725	43						YDL096C	0	NA
				YDL097C	86.838	2.19137						YDL097C	106.033	1.45537						YDL097C	138.202	0.950377
				YDL098C	8.87025	14.3832						YDL098C	2.10499	7.13883						YDL098C	4.51161	9.64496
				YDL099W	8.33628	4.01759						YDL099W	11.7435	1.77787						YDL099W	15.0281	3.15009
				YDL100C	85.8945	1.41811						YDL100C	101.408	1.187						YDL100C	60.6179	1.05714
				YDL101C	7.34747	9.79072						YDL101C	6.86378	11.9281						YDL101C	12.8099	7.09173
				YDL102W	15.5481	18.1866						YDL102W	17.6507	8.48236						YDL102W	5.39206	17.8984
				YDL103C	22.5823	19.9373						YDL103C	24.6824	9.21266						YDL103C	17.1426	4.08608
				YDL104C	2.40726	4.39987						YDL104C	7.77064	25.0994						YDL104C	7.84622	15.3231
				YDL105W	1.25151	34.4772						YDL105W	7.64722	20.7006						YDL105W	2.66787	24.8876
				YDL106C	7.11638	9.53142						YDL106C	8.193	12.9246						YDL106C	3.68709	25.1282
				YDL107W	0.927332	12.8015						YDL107W	2.3107	10.4656						YDL107W	2.15639	8.68898
				YDL108W	5.59976	31.3688						YDL108W	1.96771	15.5203						YDL108W	6.66636	19.9648
				YDL109C	16.7247	18.0271						YDL109C	10.1429	19.6702						YDL109C	1.62939	23.7007
				YDL110C	1.5464	8.24297						YDL110C	10.6108	6.05145						YDL110C	34.3281	2.38632
				YDL111C	33.5966	4.10855						YDL111C	31.3756	34.1069						YDL111C	3.48974	12.7973
				YDL112W	64.7555	4.45773						YDL112W	54.3213	8.25922						YDL112W	19.2764	5.58722
				YDL113C	11.2547	14.6774						YDL113C	27.1763	5.9327						YDL113C	32.7395	4.14717
				YDL114W	0.0394782	37						YDL114W	0.265588	18.883						YDL114W	0.0268619	27.7755
				YDL115C	12.4885	5.55794						YDL115C	12.6904	3.61617						YDL115C	23.7933	8.45837
				YDL116W	22.1134	8.47225						YDL116W	39.1393	11.9437						YDL116W	13.1736	5.89385
				YDL117W	13.0206	36.2685						YDL117W	35.2239	23.5588						YDL117W	24.7576	8.79852
				YDL118W	0	NA						YDL118W	0.241143	17.5268						YDL118W	0.0157224	45
				YDL119C	3.56593	17.9965						YDL119C	7.91891	9.14013						YDL119C	9.04998	29.0807
				YDL120W	22.4547	7.20424						YDL120W	27.3458	3.90935						YDL120W	14.798	4.32449
				YDL121C	23.2927	1.67664						YDL121C	14.3502	2.06849						YDL121C	9.93811	2.28655
				YDL122W	32.1012	3.312						YDL122W	41.1727	3.03941						YDL122W	22.3925	4.06381
				YDL123W	4.41135	6.40189						YDL123W	21.3274	7.99603						YDL123W	13.5214	10.3458
				YDL124W	55.9403	1.67604						YDL124W	179.726	0.647102						YDL124W	236.541	0.803334
				YDL125C	94.5782	0.907526						YDL125C	68.6742	0.787318						YDL125C	69.909	0.803051
[truncated: 4,596 more rows]

## Sheet: Sheet2.GO of HVGs_With Periodic
HVGs_2hr (With Cell Cycle Regulated Periodic Genes)	Category	Term	Count	%	P Value < 0.05	Genes	List Total	Pop Hits	Pop Total	Fold Enrichment	Bonferroni	Benjamini	FDR
	GOTERM_BP_DIRECT	GO:0042908~xenobiotic transport	3	2.06897	0.023851	YOR328W, YGR281W, YOR153W	138	10	5557	12.0804	0.999983	0.999983	29.0372
	GOTERM_BP_DIRECT	GO:0000749~response to pheromone involved in conjugation with cellular fusion	3	2.06897	0.023851	YDR093W, YAL026C, YCR091W	138	10	5557	12.0804	0.999983	0.999983	29.0372
	GOTERM_BP_DIRECT	GO:0006810~transport	30	20.6897	0.0262805	YFL040W, YDR093W, YOL138C, YDR506C, YOR328W, YGR281W, YDR046C, YJL054W, YCR091W, YML123C, YKL057C, YCL008C, YNR072W, YKL209C, YBR105C, YHR094C, YGL016W, YJL214W, YGL241W, YGR163W, YGR055W, YMR171C, YJL078C, YBR293W, YJL198W, YOR153W, YMR129W, YLR386W, YOR329C, YPR138C	138	822	5557	1.46964	0.999995	0.997663	31.506
	GOTERM_BP_DIRECT	GO:1904659~glucose transmembrane transport	4	2.75862	0.0306267	YFL040W, YNR072W, YJL214W, YHR094C	138	28	5557	5.75259	0.999999	0.991064	35.7243
	GOTERM_BP_DIRECT	GO:0045332~phospholipid translocation	3	2.06897	0.0338757	YDR093W, YAL026C, YCR091W	138	12	5557	10.067	1	0.980162	38.7186
	GOTERM_BP_DIRECT	GO:0046323~glucose import	4	2.75862	0.0366347	YFL040W, YNR072W, YJL214W, YHR094C	138	30	5557	5.36908	1	0.966505	41.159
	GOTERM_BP_DIRECT	GO:0061414~positive regulation of transcription from RNA polymerase II promoter by a nonfermentable carbon source	3	2.06897	0.039399	YMR019W, YJL206C, YLR014C	138	13	5557	9.29264	1	0.952556	43.5131
HVGs_16hr (With Cell Cycle Regulated Periodic Genes)	Category	Term	Count	%	P Value < 0.05	Genes	List Total	Pop Hits	Pop Total	Fold Enrichment	Bonferroni	Benjamini	FDR
	GOTERM_BP_DIRECT	GO:0055085~transmembrane transport	24	7.76699	0.00381798	YDL206W, YBR295W, YNL268W, YHL035C, YDR406W, YDR270W, YCR011C, YHL047C, YKL174C, YLR092W, YMR166C, YPL092W, YLR138W, YMR088C, YJR040W, YDR119W, YOL158C, YML123C, YEL031W, YLL048C, YJL212C, YBR293W, YOR153W, YEL065W	295	240	5557	1.88373	0.946202	0.946202	5.66926
	GOTERM_BP_DIRECT	GO:0006810~transport	61	19.7411	0.0045583	YFR002W, YKL205W, YLR092W, YPL092W, YML071C, YKL176C, YJR040W, YNR017W, YML123C, YPR055W, YAR035W, YJL207C, YEL065W, YPL094C, YDL206W, YNL268W, YGR131W, YDR406W, YBL079W, YDL116W, YHL047C, YMR166C, YKL068W, YMR088C, YDR119W, YOL158C, YEL031W, YLL048C, YER166W, YJL078C, YBR293W, YOR153W, YIL115C, YDR457W, YER110C, YOR270C, YOR383C, YDR270W, YCR011C, YKL174C, YMR125W, YLR138W, YJL054W, YJL079C, YKR…	295	822	5557	1.3979	0.969514	0.825399	6.73318
	GOTERM_BP_DIRECT	GO:0006879~cellular iron ion homeostasis	8	2.589	0.00589326	YBR295W, YOL158C, YOR384W, YDR270W, YHL047C, YKL134C, YEL065W, YJR040W	295	42	5557	3.58805	0.989065	0.77804	8.62337
	GOTERM_BP_DIRECT	GO:0015891~siderophore transport	4	1.2945	0.00672839	YOR382W, YOR383C, YHL047C, YEL065W	295	8	5557	9.41864	0.994246	0.724582	9.78757
	GOTERM_BP_DIRECT	GO:0006811~ion transport	14	4.53074	0.00969992	YOR270C, YDL206W, YBR295W, YOL158C, YOR382W, YLL048C, YOR383C, YOR384W, YPR128C, YDR270W, YHL047C, YLR138W, YEL065W, YJR040W	295	119	5557	2.21615	0.999417	0.774488	13.8186
	GOTERM_BP_DIRECT	GO:0006629~lipid metabolic process	16	5.17799	0.014001	YMR296C, YPL148C, YNL130C, YKL051W, YMR165C, YPL231W, YOL002C, YML059C, YGR170W, YLR100W, YMR202W, YDR147W, YGR007W, YAR035W, YLR056W, YOR237W	295	152	5557	1.98287	0.999979	0.833938	19.356
	GOTERM_BP_DIRECT	GO:0006075~(1->3)-beta-D-glucan biosynthetic process	3	0.970874	0.0155901	YDR420W, YLR342W, YGR032W	295	4	5557	14.128	0.999994	0.820027	21.3163
	GOTERM_BP_DIRECT	GO:0051028~mRNA transport	9	2.91262	0.0203591	YFR002W, YBL079W, YDL116W, YGL092W, YMR125W, YKL068W, YIL115C, YDR457W, YER110C	295	65	5557	2.60824	1	0.859754	26.9355
	GOTERM_BP_DIRECT	GO:0071555~cell wall organization	11	3.55987	0.0259536	YJL159W, YEL058W, YLR343W, YMR176W, YLR342W, YOR009W, YGR032W, YKR042W, YBL101C, YHR143W, YNL192W	295	94	5557	2.20436	1	0.892715	33.0489
	GOTERM_BP_DIRECT	GO:0006355~regulation of transcription, DNA-templated	38	12.2977	0.0270838	YJL103C, YER069W, YGR047C, YDR216W, YMR165C, YCR093W, YNL103W, YPR086W, YMR182C, YER169W, YNR023W, YBR081C, YPL254W, YER028C, YLR226W, YBR198C, YPR023C, YDR223W, YDR296W, YAL001C, YGL013C, YIL131C, YOR295W, YDR213W, YPR199C, YLR256W, YPL138C, YDL056W, YDR096W, YPR009W, YJR140C, YML081W, YBL052C, YBR112C, YCR065W, YDR457W, YGL131C, YNL206C	295	509	5557	1.40632	1	0.877266	34.2244
	GOTERM_BP_DIRECT	GO:0006865~amino acid transport	7	2.26537	0.0328125	YDR119W, YNL268W, YBR293W, YKL174C, YEL064C, YMR088C, YKL176C	295	46	5557	2.86654	1	0.901451	39.8917
	GOTERM_BP_DIRECT	GO:0015918~sterol transport	4	1.2945	0.0345541	YJL079C, YJL078C, YDL019C, YOR237W	295	14	5557	5.38208	1	0.893419	41.5221
	GOTERM_BP_DIRECT	GO:0015802~basic amino acid transport	3	0.970874	0.0363207	YNL268W, YBR293W, YMR088C	295	6	5557	9.41864	1	0.886308	43.1335
	GOTERM_BP_DIRECT	GO:0000282~cellular bud site selection	5	1.61812	0.0403239	YGR041W, YDR420W, YKR027W, YLR074C, YGR014W	295	25	5557	3.76746	1	0.894192	46.6329
	GOTERM_BP_DIRECT	GO:0034398~telomere tethering at nuclear periphery	4	1.2945	0.041546	YBL079W, YDL116W, YGL092W, YKL068W	295	15	5557	5.02328	1	0.884824	47.6605
	GOTERM_BP_DIRECT	GO:0036228~protein targeting to nuclear inner membrane	3	0.970874	0.0490988	YBL079W, YGL092W, YKL068W	295	7	5557	8.07312	1	0.909642	53.6117
	GOTERM_BP_DIRECT	GO:0006646~phosphatidylethanolamine biosynthetic process	3	0.970874	0.0490988	YGR170W, YGR007W, YDR147W	295	7	5557	8.07312	1	0.909642	53.6117
	GOTERM_BP_DIRECT	GO:0015976~carbon utilization	3	0.970874	0.0490988	YJL103C, YNL036W, YDR511W	295	7	5557	8.07312	1	0.909642	53.6117
HVGs_36hr (With Cell Cycle Regulated Periodic Genes)	Category	Term	Count	%	P Value < 0.05	Genes	List Total	Pop Hits	Pop Total	Fold Enrichment	Bonferroni	Benjamini	FDR
	GOTERM_BP_DIRECT	GO:0055085~transmembrane transport	49	9.47776	2.03351e-08	YDR345C, YBR021W, YDR536W, YGL104C, YCR011C, YGL255W, YOL119C, YJL094C, YPL092W, YGL008C, YNL270C, YOR306C, YDR160W, YJR040W, YHL016C, YDL199C, YLL015W, YJL163C, YDL194W, YKL188C, YNR072W, YBR241C, YBR235W, YFL055W, YML116W, YGL114W, YHL035C, YPL274W, YDR406W, YLR348C, YPL224C, YHL047C, YDL119C, YMR166C, YNR039C, YOR348C, YPL058C, YMR088C, YIL166C, YHR096C, YOL156W, YEL031W, YNR070W, YJL212C, YBR…	485	240	5557	2.33929	2.16363e-05	2.16363e-05	3.23829e-05
	GOTERM_BP_DIRECT	GO:0031505~fungal-type cell wall organization	30	5.80271	7.04253e-06	YPL180W, YOL155C, YGL028C, YJL158C, YKL164C, YBR067C, YHR102W, YKL163W, YOR321W, YMR305C, YNL194C, YCR017C, YPR159W, YNL283C, YNL066W, YBR078W, YKR042W, YJL116C, YGR143W, YJR151C, YJL159W, YDR349C, YJL042W, YDL095W, YGR189C, YER150W, YJR066W, YER093C, YOL078W, YDR077W	485	140	5557	2.45523	0.00746527	0.00373963	0.0112144
	GOTERM_BP_DIRECT	GO:0071555~cell wall organization	23	4.44874	1.22183e-05	YLR286C, YPR159W, YOL155C, YLL031C, YGL028C, YJL158C, YKL164C, YNL283C, YKL163W, YNL066W, YBR078W, YKR042W, YMR305C, YGR143W, YBR023C, YJL159W, YHL028W, YGR189C, YLR342W, YER124C, YBL101C, YHR143W, YCR017C	485	94	5557	2.80349	0.0129162	0.00432409	0.0194555
	GOTERM_BP_DIRECT	GO:0008652~cellular amino acid biosynthetic process	23	4.44874	2.0804e-05	YOL058W, YKL001C, YER023W, YFR030W, YBR084W, YML096W, YDL182W, YIL046W, YGL009C, YJR016C, YOR303W, YJR109C, YJL088W, YNL104C, YLR355C, YMR108W, YJR148W, YHR025W, YPR145W, YCL030C, YHR018C, YOR184W, YOR130C	485	97	5557	2.71678	0.0218925	0.00551864	0.0331245
	GOTERM_BP_DIRECT	GO:0000050~urea cycle	6	1.16054	2.73876e-05	YOL058W, YJL088W, YOR303W, YJR109C, YJL130C, YPL111W	485	6	5557	11.4577	0.0287203	0.0058112	0.0436047
	GOTERM_BP_DIRECT	GO:0006526~arginine biosynthetic process	7	1.35397	0.000133772	YOL058W, YJL088W, YOR303W, YJR109C, YJL130C, YHR018C, YOR130C	485	11	5557	7.29128	0.132676	0.0234447	0.212814
	GOTERM_BP_DIRECT	GO:0042908~xenobiotic transport	6	1.16054	0.000854859	YDR406W, YNR070W, YOR153W, YOL075C, YPL058C, YDR011W	485	10	5557	6.87464	0.597459	0.121899	1.35268
	GOTERM_BP_DIRECT	GO:0006810~transport	96	18.5687	0.00147146	YKL124W, YBR021W, YDR536W, YGL104C, YOL065C, YGL255W, YOL119C, YPR029C, YPL092W, YGL008C, YOR297C, YJR040W, YGR257C, YDL199C, YNR017W, Q0085, YDL194W, YDL018C, YOR089C, YOR016C, YBR241C, YOR046C, YJL207C, YBR235W, YOL062C, YPL274W, YDR406W, YLR348C, YMR308C, YPL224C, YHL047C, YOR299W, YOL031C, YMR166C, YOR348C, YMR088C, YNR056C, YHR096C, YBR102C, YEL031W, YGL137W, YNL064C, YJL078C, YPR036W, YDL07…	485	822	5557	1.33813	0.791285	0.177863	2.31769
	GOTERM_BP_DIRECT	GO:0005992~trehalose biosynthetic process	5	0.967118	0.00160725	YML100W, YBR126C, YKL035W, YDR074W, YMR105C	485	7	5557	8.18409	0.819404	0.173178	2.52901
	GOTERM_BP_DIRECT	GO:0015891~siderophore transport	5	0.967118	0.00299421	YOR382W, YOR383C, YHL047C, YNR060W, YHL040C	485	8	5557	7.16108	0.958854	0.27317	4.6631
	GOTERM_BP_DIRECT	GO:0009082~branched-chain amino acid biosynthetic process	6	1.16054	0.00350079	YJR016C, YNL104C, YLR355C, YMR108W, YJR148W, YGL009C	485	13	5557	5.28818	0.97604	0.287671	5.43157
	GOTERM_BP_DIRECT	GO:0005978~glycogen biosynthetic process	6	1.16054	0.00350079	YKR058W, YEL011W, YKL035W, YJL137C, YMR105C, YFR017C	485	13	5557	5.28818	0.97604	0.287671	5.43157
	GOTERM_BP_DIRECT	GO:0006855~drug transmembrane transport	7	1.35397	0.00429142	YML116W, YDR406W, YNR070W, YOR153W, YOL075C, YPL058C, YDR011W	485	19	5557	4.22127	0.989703	0.317044	6.61937
	GOTERM_BP_DIRECT	GO:0035690~cellular response to drug	6	1.16054	0.005061	YDR406W, YNR070W, YOR153W, YOL075C, YPL058C, YDR011W	485	14	5557	4.91046	0.995477	0.339841	7.76211
	GOTERM_BP_DIRECT	GO:0005975~carbohydrate metabolic process	18	3.48162	0.0064772	YIL162W, YLR286C, YML051W, YPR159W, YFR053C, YGL028C, YEL011W, YGR043C, YDL022W, YNL066W, YKR042W, YMR305C, YGR143W, YIR007W, YPR160W, YCL040W, YGR189C, YMR105C	485	102	5557	2.02195	0.999006	0.389739	9.83081
	GOTERM_BP_DIRECT	GO:0055072~iron ion homeostasis	8	1.54739	0.0104579	YOR382W, YLR214W, YOR383C, YPL224C, YHL047C, YNR060W, YHL040C, YMR058W	485	29	5557	3.16075	0.999986	0.525607	15.4151
	GOTERM_BP_DIRECT	GO:0007049~cell cycle	40	7.73694	0.0111394	YPL256C, YLR320W, YBR133C, YCL014W, YJR046W, YJL019W, YER147C, YDR247W, YIL046W, YDR113C, YLR310C, YDL003W, YPR019W, YOR353C, YPR115W, YER124C, YER179W, YPL209C, YDL017W, YKL203C, YKL022C, YFR027W, YAL040C, YOL004W, YKL108W, YGR044C, YNL066W, YLL003W, YKR042W, YPR164W, YBL063W, YJL074C, YBR160W, YGL238W, YBR275C, YBR274W, YNL327W, YDL239C, YJR066W, YJL187C	485	310	5557	1.47842	0.999993	0.525232	16.3381
	GOTERM_BP_DIRECT	GO:0046323~glucose import	8	1.54739	0.0126454	YDL199C, YOL156W, YFR053C, YDR345C, YCL040W, YDR536W, YNR072W, YHR096C	485	30	5557	3.0554	0.999999	0.549095	18.3442
	GOTERM_BP_DIRECT	GO:0001558~regulation of cell growth	5	0.967118	0.0159765	YPL180W, YER093C, YJR066W, YKL203C, YOL078W	485	12	5557	4.77405	1	0.614037	22.6225
	GOTERM_BP_DIRECT	GO:0009099~valine biosynthetic process	4	0.773694	0.0176107	YJR016C, YLR355C, YMR108W, YJR148W	485	7	5557	6.54728	1	0.630271	24.6436
	GOTERM_BP_DIRECT	GO:1902475~L-alpha-amino acid transmembrane transport	6	1.16054	0.020437	YFL055W, YPL274W, YDL210W, YNL270C, YNR056C, YDR160W	485	19	5557	3.61823	1	0.666633	28.0229
	GOTERM_BP_DIRECT	GO:0000920~cell separation after cytokinesis	6	1.16054	0.020437	YLR286C, YNR067C, YOR353C, YER124C, YNL327W, YHR143W	485	19	5557	3.61823	1	0.666633	28.0229
	GOTERM_BP_DIRECT	GO:0015807~L-amino acid transport	6	1.16054	0.020437	YFL055W, YPL274W, YDL210W, YNL270C, YNR056C, YDR160W	485	19	5557	3.61823	1	0.666633	28.0229
	GOTERM_BP_DIRECT	GO:0051038~negative regulation of transcription involved in meiotic cell cycle	3	0.580271	0.021401	YOL004W, YGR044C, YNL330C	485	3	5557	11.4577	1	0.665823	29.1427
	GOTERM_BP_DIRECT	GO:0003333~amino acid transmembrane transport	7	1.35397	0.0258155	YFL055W, YPL274W, YOR348C, YDL210W, YNL270C, YNR056C, YDR160W	485	27	5557	2.97052	1	0.717742	34.0651
	GOTERM_BP_DIRECT	GO:0005987~sucrose catabolic process	4	0.773694	0.0263805	YIL162W, YJL176C, YOR290C, YBR289W	485	8	5557	5.72887	1	0.70968	34.6714
	GOTERM_BP_DIRECT	GO:0016310~phosphorylation	28	5.41586	0.0275406	YFR053C, YJL141C, YHR102W, YDR247W, YEL041W, YDR208W, YHR025W, YKL198C, YPL209C, YDL017W, YKL203C, YNL020C, YKL001C, YDR490C, YDR507C, YOL045W, YBR136W, YNL183C, YFR014C, YBR160W, YCL040W, YMR013C, YBR274W, YGR277C, YPL141C, YJR066W, YJL187C, YCR008W	485	212	5557	1.51329	1	0.710064	35.9
	GOTERM_BP_DIRECT	GO:0051301~cell division	26	5.02901	0.0344098	YAL040C, YPL256C, YOL004W, YLR320W, YBR133C, YGR044C, YJR046W, YNL066W, YER147C, YLL003W, YKR042W, YPR164W, YBL063W, YDR113C, YLR310C, YDL003W, YJL074C, YBR160W, YGL238W, YOR353C, YER124C, YNL327W, YDL017W, YDL239C, YJL187C, YKL022C	485	197	5557	1.51219	1	0.774689	42.7426
	GOTERM_BP_DIRECT	GO:0030003~cellular cation homeostasis	4	0.773694	0.0370601	YMR105C, YOR153W, YDR011W, YCR008W	485	9	5557	5.09233	1	0.78678	45.1946
	GOTERM_BP_DIRECT	GO:0046618~drug export	3	0.580271	0.0403447	YDR406W, YOR153W, YDR011W	485	4	5557	8.5933	1	0.802663	48.097
	GOTERM_BP_DIRECT	GO:0070413~trehalose metabolism in response to stress	3	0.580271	0.0403447	YML100W, YBR126C, YDR074W	485	4	5557	8.5933	1	0.802663	48.097
	GOTERM_BP_DIRECT	GO:0015847~putrescine transport	3	0.580271	0.0403447	YPL274W, YDL210W, YHL016C	485	4	5557	8.5933	1	0.802663	48.097
	GOTERM_BP_DIRECT	GO:0006865~amino acid transport	9	1.74081	0.0427975	YFL055W, YCL038C, YPL274W, YBR293W, YOR348C, YDL210W, YMR088C, YNL270C, YDR160W	485	46	5557	2.24173	1	0.810266	50.1697
	GOTERM_BP_DIRECT	GO:0051726~regulation of cell cycle	6	1.16054	0.0443742	YLR310C, YER167W, YBR133C, YDR440W, YJR066W, YKL203C	485	23	5557	2.98897	1	0.810866	51.4609
	GOTERM_BP_DIRECT	GO:0030174~regulation of DNA-dependent DNA replication initiation	5	0.967118	0.0444985	YOL004W, YNL182C, YJR046W, YIL046W, YNL330C	485	16	5557	3.58054	1	0.800991	51.5613
	GOTERM_BP_DIRECT	GO:0015755~fructose transport	5	0.967118	0.0444985	YOL156W, YDR345C, YDL194W, YNR072W, YHR096C	485	16	5557	3.58054	1	0.800991	51.5613
	GOTERM_BP_DIRECT	GO:0015761~mannose transport	5	0.967118	0.0444985	YOL156W, YDR345C, YDL194W, YNR072W, YHR096C	485	16	5557	3.58054	1	0.800991	51.5613
	GOTERM_BP_DIRECT	GO:0009097~isoleucine biosynthetic process	4	0.773694	0.0496005	YJR016C, YLR355C, YMR108W, YJR148W	485	10	5557	4.58309	1	0.825545	55.52

## Sheet: Sheet3.GO of HVGs_No Periodic
HVGs_2hr (Without Cell Cycle Regulated Periodic Genes)	Category	Term	Count	%	Pvalue<0.05	Genes	List Total	Pop Hits	Pop Total	Fold Enrichment	Bonferroni	Benjamini	FDR
	GOTERM_BP_DIRECT	GO:0006810~transport	27	23.0769	0.00873611	YGR055W, YFL040W, YOR328W, YOR153W, YJL054W, YDR046C, YMR129W, YGL016W, YDR093W, YMR171C, YGR281W, YPR138C, YGR163W, YKL057C, YCL008C, YJL214W, YCR091W, YOR329C, YBR293W, YBR105C, YJL198W, YNR072W, YHR094C, YML123C, YOL138C, YGL241W, YDR506C	111	822	5557	1.64441	0.966484	1	1
	GOTERM_BP_DIRECT	GO:0000749~response to pheromone involved in conjugation with cellular fusion	3	2.5641	0.0157523	YAL026C, YDR093W, YCR091W	111	10	5557	15.0189	0.997855	1	1
	GOTERM_BP_DIRECT	GO:0042908~xenobiotic transport	3	2.5641	0.0157523	YOR153W, YGR281W, YOR328W	111	10	5557	15.0189	0.997855	1	1
	GOTERM_BP_DIRECT	GO:1904659~glucose transmembrane transport	4	3.4188	0.0172555	YNR072W, YFL040W, YHR094C, YJL214W	111	28	5557	7.15187	0.998813	1	1
	GOTERM_BP_DIRECT	GO:0046323~glucose import	4	3.4188	0.0207851	YNR072W, YFL040W, YHR094C, YJL214W	111	30	5557	6.67508	0.999705	1	1
	GOTERM_BP_DIRECT	GO:0045332~phospholipid translocation	3	2.5641	0.0225161	YAL026C, YDR093W, YCR091W	111	12	5557	12.5158	0.999851	1	1
	GOTERM_BP_DIRECT	GO:0061414~positive regulation of transcription from RNA polymerase II promoter by a nonfermentable carbon source	3	2.5641	0.0262703	YJL206C, YMR019W, YLR014C	111	13	5557	11.553	0.999966	1	1
	GOTERM_BP_DIRECT	GO:0015761~mannose transport	3	2.5641	0.0388928	YNR072W, YHR094C, YJL214W	111	16	5557	9.38682	1	1	1
	GOTERM_BP_DIRECT	GO:0015755~fructose transport	3	2.5641	0.0388928	YNR072W, YHR094C, YJL214W	111	16	5557	9.38682	1	1	1
	GOTERM_BP_DIRECT	GO:0055085~transmembrane transport	10	8.54701	0.0473273	YOR153W, YBR293W, YJL198W, YDR046C, YNR072W, YFL040W, YHR094C, YJL214W, YML123C, YGR281W	111	240	5557	2.08596	1	1	1
HVGs_16hr (Without Cell Cycle Regulated Periodic Genes)	Category	Term	Count	%	Pvalue<0.05	Genes	List Total	Pop Hits	Pop Total	Fold Enrichment	Bonferroni	Benjamini	FDR
	GOTERM_BP_DIRECT	GO:0006810~transport	57	21.1896	0.00146037	YCR011C, YML071C, YEL065W, YDR496C, YPR055W, YDR108W, YPL092W, YJL207C, YAL042W, YLR092W, YBL079W, YER110C, YDL206W, YHL047C, YNR017W, YKL176C, YGR131W, YKR027W, YHL035C, YLL048C, YDR119W, YPR128C, YBR293W, YDR406W, YLR138W, YKL205W, YML123C, YJL212C, YPL094C, YLR360W, YAR035W, YEL031W, YOR153W, YNL268W, YKL068W, YGL092W, YJL054W, YPL249C, YDL019C, YMR088C, YDR457W, YFR002W, YOR270C, YKL174C, YOR…	259	822	5557	1.4878	0.638909	0.548036	0.548036
	GOTERM_BP_DIRECT	GO:0055085~transmembrane transport	23	8.55019	0.00157256	YHL047C, YCR011C, YHL035C, YKL174C, YEL065W, YEL031W, YJR040W, YLL048C, YDR119W, YPL092W, YOR153W, YNL268W, YBR293W, YDR406W, YLR138W, YBR295W, YMR088C, YLR092W, YMR166C, YDL206W, YML123C, YJL212C, YDR270W	259	240	5557	2.05616	0.666107	0.548036	0.548036
	GOTERM_BP_DIRECT	GO:0015891~siderophore transport	4	1.48699	0.00465534	YHL047C, YOR382W, YOR383C, YEL065W	259	8	5557	10.7278	0.961317	1	1
	GOTERM_BP_DIRECT	GO:0006811~ion transport	13	4.83271	0.00878705	YOR270C, YHL047C, YOR383C, YEL065W, YJR040W, YLL048C, YPR128C, YOR384W, YOR382W, YLR138W, YBR295W, YDL206W, YDR270W	259	119	5557	2.34389	0.99787	1	1
	GOTERM_BP_DIRECT	GO:0051028~mRNA transport	9	3.34572	0.00983621	YKL068W, YGL092W, YDR457W, YBL079W, YDL116W, YIL115C, YER110C, YMR125W, YFR002W	259	65	5557	2.97078	0.998982	1	1
	GOTERM_BP_DIRECT	GO:0006879~cellular iron ion homeostasis	7	2.60223	0.0121405	YHL047C, YOR384W, YEL065W, YKL134C, YJR040W, YBR295W, YDR270W	259	42	5557	3.57593	0.999799	1	1
	GOTERM_BP_DIRECT	GO:0006355~regulation of transcription, DNA-templated	35	13.0112	0.0180526	YDR223W, YPR199C, YDR213W, YNL206C, YER169W, YAL001C, YNL103W, YLR226W, YLR256W, YPL138C, YGL013C, YDR457W, YBR198C, YMR165C, YNR023W, YDL056W, YBR112C, YDR296W, YPR023C, YBR081C, YDR216W, YER069W, YGL131C, YPR086W, YCR093W, YPL254W, YER028C, YOR295W, YPR009W, YML081W, YGR047C, YJR140C, YMR182C, YJL103C, YDR096W	259	509	5557	1.47534	0.999997	1	1
	GOTERM_BP_DIRECT	GO:0006629~lipid metabolic process	14	5.20446	0.0236624	YAR035W, YNL130C, YPL231W, YGR007W, YOR237W, YMR202W, YKL051W, YLR100W, YLR056W, YML059C, YMR296C, YOL002C, YMR165C, YGR170W	259	152	5557	1.97617	1	1	1
	GOTERM_BP_DIRECT	GO:0015802~basic amino acid transport	3	1.11524	0.0284545	YNL268W, YBR293W, YMR088C	259	6	5557	10.7278	1	1	1
	GOTERM_BP_DIRECT	GO:0034398~telomere tethering at nuclear periphery	4	1.48699	0.0297338	YKL068W, YGL092W, YBL079W, YDL116W	259	15	5557	5.72149	1	1	1
	GOTERM_BP_DIRECT	GO:0015976~carbon utilization	3	1.11524	0.0386313	YNL036W, YDR511W, YJL103C	259	7	5557	9.19526	1	1	1
	GOTERM_BP_DIRECT	GO:0036228~protein targeting to nuclear inner membrane	3	1.11524	0.0386313	YKL068W, YGL092W, YBL079W	259	7	5557	9.19526	1	1	1
	GOTERM_BP_DIRECT	GO:0006325~chromatin organization	6	2.23048	0.0397149	YOR295W, YPR023C, YBR081C, YDR216W, YBR198C, YPL254W	259	41	5557	3.13984	1	1	1
	GOTERM_BP_DIRECT	GO:0006607~NLS-bearing protein import into nucleus	4	1.48699	0.0415166	YKL068W, YGL092W, YIL115C, YER110C	259	17	5557	5.04838	1	1	1
	GOTERM_BP_DIRECT	GO:0006351~transcription, DNA-templated	34	12.6394	0.0444361	YDR223W, YPR199C, YDR213W, YPR010C, YNL206C, YER169W, YAL001C, YNL103W, YLR226W, YLR256W, YGL013C, YDR457W, YBR198C, YMR165C, YNR023W, YDL056W, YBR112C, YDR296W, YPR023C, YBR081C, YDR216W, YGL131C, YPR086W, YCR093W, YPL254W, YER028C, YOR295W, YPR009W, YML081W, YGR047C, YJR140C, YMR182C, YJL103C, YDR096W	259	527	5557	1.38423	1	1	1
	GOTERM_BP_DIRECT	GO:0006606~protein import into nucleus	6	2.23048	0.0473707	YKL068W, YGL092W, YBL079W, YDL116W, YER110C, YFR002W	259	43	5557	2.9938	1	1	1
	GOTERM_BP_DIRECT	GO:0070072~vacuolar proton-transporting V-type ATPase complex assembly	3	1.11524	0.0499566	YMR205C, YOR270C, YKL119C	259	8	5557	8.04585	1	1	1
HVGs_36hr (Without Cell Cycle Regulated Periodic Genes)	Category	Term	Count	%	PValue	Genes	List Total	Pop Hits	Pop Total	Fold Enrichment	Bonferroni	Benjamini	FDR
	GOTERM_BP_DIRECT	GO:0055085~transmembrane transport	47	10.7306	6.78871e-10	YDR011W, YCR011C, YNL270C, YHL016C, YEL031W, YML116W, YIL166C, YPL092W, YOR153W, YOR306C, YGL104C, YDR536W, YMR088C, YDR345C, YOR348C, YLL015W, YDR160W, YDL210W, YLR348C, YOL119C, YKL188C, YHL047C, YHL035C, YOL156W, YJL094C, YFL055W, YJL163C, YJR040W, YDL199C, YPL274W, YBR235W, YPL224C, YGL008C, YDL119C, YBR293W, YOL075C, YNR039C, YDR406W, YBR021W, YNR070W, YDL194W, YNR072W, YHR096C, YGL114W, YGL…	409	240	5557	2.66075	6.40854e-07	6.40854e-07	6.38817e-07
	GOTERM_BP_DIRECT	GO:0008652~cellular amino acid biosynthetic process	23	5.25114	1.26985e-06	YIL046W, YJR109C, YJR016C, YOR130C, YOL058W, YHR025W, YKL001C, YJR148W, YPR145W, YOR303W, YHR018C, YER023W, YNL104C, YGL009C, YBR084W, YOR184W, YJL088W, YMR108W, YML096W, YDL182W, YFR030W, YLR355C, YCL030C	409	97	5557	3.22161	0.00119802	0.00059937	0.000597465
	GOTERM_BP_DIRECT	GO:0000050~urea cycle	6	1.36986	1.17557e-05	YJR109C, YJL088W, YOL058W, YJL130C, YOR303W, YPL111W	409	6	5557	13.5868	0.0110361	0.00369914	0.00368738
	GOTERM_BP_DIRECT	GO:0006526~arginine biosynthetic process	7	1.59817	5.08036e-05	YJR109C, YJL088W, YOR130C, YOL058W, YJL130C, YOR303W, YHR018C	409	11	5557	8.64614	0.0468279	0.0119896	0.0119515
	GOTERM_BP_DIRECT	GO:0006810~transport	88	20.0913	0.000142288	YDR011W, YCR011C, YNL270C, YLR384C, YHL016C, YNL064C, YDR128W, YDR108W, YML116W, YIL166C, YPL092W, YOR306C, YJL207C, YGL104C, YDR536W, YPR036W, YHL040C, YER110C, YOR297C, YLL015W, YDR160W, YDL210W, YLR348C, YKL188C, YHL047C, YNR017W, YNL297C, YHL023C, YHL035C, YHR108W, YFL055W, YJL094C, YDL199C, YMR058W, YPL224C, YDL119C, YBR293W, YKL124W, YDR406W, YOL065C, YOR299W, YDL194W, YNR072W, YGL167C, YHR…	409	822	5557	1.45455	0.125698	0.0268639	0.0267786
	GOTERM_BP_DIRECT	GO:0015891~siderophore transport	5	1.14155	0.00158003	YHL047C, YOR382W, YOR383C, YNR060W, YHL040C	409	8	5557	8.49175	0.775241	0.220407	0.219706
	GOTERM_BP_DIRECT	GO:0009082~branched-chain amino acid biosynthetic process	6	1.36986	0.00163437	YGL009C, YJR016C, YMR108W, YJR148W, YLR355C, YNL104C	409	13	5557	6.27083	0.786498	0.220407	0.219706
	GOTERM_BP_DIRECT	GO:0055072~iron ion homeostasis	8	1.82648	0.00413118	YPL224C, YHL047C, YOR382W, YLR214W, YOR383C, YNR060W, YHL040C, YMR058W	409	29	5557	3.74808	0.979918	0.441603	0.4402
	GOTERM_BP_DIRECT	GO:0042908~xenobiotic transport	5	1.14155	0.0042102	YOR153W, YDR011W, YDR406W, YOL075C, YNR070W	409	10	5557	6.7934	0.981367	0.441603	0.4402
	GOTERM_BP_DIRECT	GO:0001558~regulation of cell growth	5	1.14155	0.00882032	YOL078W, YJR066W, YKL203C, YPL180W, YER093C	409	12	5557	5.66117	0.999767	0.667135	0.665014
	GOTERM_BP_DIRECT	GO:0006855~drug transmembrane transport	6	1.36986	0.0102301	YOR153W, YDR011W, YDR406W, YOL075C, YNR070W, YML116W	409	19	5557	4.29057	0.999939	0.667135	0.665014
	GOTERM_BP_DIRECT	GO:1902475~L-alpha-amino acid transmembrane transport	6	1.36986	0.0102301	YNR056C, YNL270C, YFL055W, YPL274W, YDR160W, YDL210W	409	19	5557	4.29057	0.999939	0.667135	0.665014
	GOTERM_BP_DIRECT	GO:0015807~L-amino acid transport	6	1.36986	0.0102301	YNR056C, YNL270C, YFL055W, YPL274W, YDR160W, YDL210W	409	19	5557	4.29057	0.999939	0.667135	0.665014
	GOTERM_BP_DIRECT	GO:0009099~valine biosynthetic process	4	0.913242	0.0110008	YJR016C, YMR108W, YJR148W, YLR355C	409	7	5557	7.76388	0.999971	0.667135	0.665014
	GOTERM_BP_DIRECT	GO:0005992~trehalose biosynthetic process	4	0.913242	0.0110008	YMR105C, YBR126C, YKL035W, YDR074W	409	7	5557	7.76388	0.999971	0.667135	0.665014
	GOTERM_BP_DIRECT	GO:0003333~amino acid transmembrane transport	7	1.59817	0.0118849	YNR056C, YNL270C, YFL055W, YPL274W, YOR348C, YDR160W, YDL210W	409	27	5557	3.5225	0.999987	0.667135	0.665014
	GOTERM_BP_DIRECT	GO:0005978~glycogen biosynthetic process	5	1.14155	0.0120141	YMR105C, YKR058W, YKL035W, YFR017C, YEL011W	409	13	5557	5.22569	0.999989	0.667135	0.665014
	GOTERM_BP_DIRECT	GO:0035690~cellular response to drug	5	1.14155	0.0158634	YOR153W, YDR011W, YDR406W, YOL075C, YNR070W	409	14	5557	4.85243	1	0.819749	0.817144
	GOTERM_BP_DIRECT	GO:0005987~sucrose catabolic process	4	0.913242	0.0166532	YOR290C, YIL162W, YBR289W, YJL176C	409	8	5557	6.7934	1	0.819749	0.817144
	GOTERM_BP_DIRECT	GO:0006865~amino acid transport	9	2.05479	0.0173676	YBR293W, YCL038C, YNL270C, YFL055W, YMR088C, YPL274W, YOR348C, YDR160W, YDL210W	409	46	5557	2.65829	1	0.819749	0.817144
	GOTERM_BP_DIRECT	GO:0030003~cellular cation homeostasis	4	0.913242	0.0236398	YOR153W, YDR011W, YMR105C, YCR008W	409	9	5557	6.03858	1	1	0.997879
	GOTERM_BP_DIRECT	GO:0015755~fructose transport	5	1.14155	0.0256692	YOL156W, YDL194W, YNR072W, YHR096C, YDR345C	409	16	5557	4.24587	1	1	0.997879
	GOTERM_BP_DIRECT	GO:0030174~regulation of DNA-dependent DNA replication initiation	5	1.14155	0.0256692	YIL046W, YNL330C, YNL182C, YOL004W, YJR046W	409	16	5557	4.24587	1	1	0.997879
	GOTERM_BP_DIRECT	GO:0015761~mannose transport	5	1.14155	0.0256692	YOL156W, YDL194W, YNR072W, YHR096C, YDR345C	409	16	5557	4.24587	1	1	0.997879
	GOTERM_BP_DIRECT	GO:0006811~ion transport	16	3.65297	0.0267578	YHL047C, YOR383C, Q0085, YJL094C, YJR040W, YBR235W, YMR058W, YPL224C, YGL008C, YOR382W, YLR214W, YNR060W, YGL167C, YPR036W, YHL040C, YGL255W	409	119	5557	1.8268	1	1	0.997879
	GOTERM_BP_DIRECT	GO:0046618~drug export	3	0.684932	0.0292116	YOR153W, YDR011W, YDR406W	409	4	5557	10.1901	1	1	0.997879
	GOTERM_BP_DIRECT	GO:0015847~putrescine transport	3	0.684932	0.0292116	YHL016C, YPL274W, YDL210W	409	4	5557	10.1901	1	1	0.997879
	GOTERM_BP_DIRECT	GO:0009097~isoleucine biosynthetic process	4	0.913242	0.0319667	YJR016C, YMR108W, YJR148W, YLR355C	409	10	5557	5.43472	1	1	0.997879
	GOTERM_BP_DIRECT	GO:0031929~TOR signaling	5	1.14155	0.0384365	YOL078W, YJR066W, YKL203C, YPL180W, YER093C	409	18	5557	3.77411	1	1	0.997879
	GOTERM_BP_DIRECT	GO:0006164~purine nucleotide biosynthetic process	5	1.14155	0.0384365	YGR061C, YBR084W, YMR120C, YGL234W, YML056C	409	18	5557	3.77411	1	1	0.997879
	GOTERM_BP_DIRECT	GO:0000902~cell morphogenesis	4	0.913242	0.0416154	YPL123C, YIL129C, YHR102W, YBR133C	409	11	5557	4.94065	1	1	0.997879
	GOTERM_BP_DIRECT	GO:0000059~protein import into nucleus, docking	3	0.684932	0.0463436	YER110C, YMR308C, YJL039C	409	5	5557	8.15208	1	1	0.997879
	GOTERM_BP_DIRECT	GO:0031505~fungal-type cell wall organization	17	3.88128	0.0498336	YDR077W, YOL078W, YJR066W, YNL194C, YHR102W, YKR042W, YBR078W, YCR017C, YNL066W, YPR159W, YOL155C, YPL180W, YER093C, YJR151C, YDR349C, YJL158C, YJL116C	409	140	5557	1.64983	1	1	0.997879

## Sheet: Sheet4.Cell Cycle Regulated Per
Cell Cycle Regulated Periodic Genes (598 genes)
YJR155W
YNL141W
YLR131C
YPL267W
YMR009W
YER170W
YOR023C
YOR374W
YPL061W
YBR070C
YGL021W
YBL009W
YFL050C
YKR021W
YJL084C
YBR158W
YNL172W
YNL077W
YOR058C
YJL115W
YDL197C
YKL185W
YKL052C
YBL069W
YGR177C
YEL064C
YIL140W
YPL255W
YBR200W
YJR053W
YER016W
YNL233W
YNL166C
YIL159W
YGR230W
YER114C
YDL074C
YBL097W
YFL025C
YGR188C
YKL092C
YCL014W
YJR092W
YLR353W
YGR041W
YML102W
YGR140W
YJR076C
YGL116W
YOR074C
YLR103C
YMR001C
YPR019W
YJL194W
YJR057W
YDL164C
YNL192W
YBR038W
YMR198W
YPL241C
YEL061C
YNL298W
YGR108W
YPR119W
YLR210W
YPR120C
YGR109C
YMR199W
YPL256C
YAL040C
YGR062C
YGR189C
YHR146W
YBR161W
YOL007C
YCR086W
YIL132C
YMR048W
YBR042C
YMR078C
YLR381W
YPR135W
YLR286C
YGL027C
YKL096W
YDL117W
YGR113W
YGR092W
YPR111W
YLR276C
YKL078W
YDR480W
YDR263C
YDR440W
YPR175W
YPR183W
YER124C
YHR143W
YOR264W
YNR067C
YIR010W
YDL101C
YGL061C
YKR054C
YMR299C
YAL059W
YFR027W
YNL327W
YDR147W
YOR144C
YKL048C
YJL196C
YGL200C
YOL158C
YGR145W
YAL007C
YDL018C
YHR110W
YOL017W
YGR098C
YLR233C
YDR518W
YOR033C
YIL009W
YJL157C
YDR130C
YER032W
YIL131C
YNL068C
YLR342W
YPL221W
YAL053W
YBR008C
YDR493W
YAL022C
YCL027W
YLR343W
YMR215W
YPR184W
YHR061C
YDR309C
YDR507C
YCR098C
YJL137C
YCL040W
YFL017C
YNL274C
YHR005C
YDL022W
YDR302W
YHR188C
YDR517W
YEL017W
YJL091C
YJL044C
YCR065W
YNL014W
YBL032W
YOR176W
YBR009C
YNL030W
YPL127C
YBR010W
YNL031C
YLL022C
YDR528W
YJR147W
YDL227C
YMR032W
YMR251W-A
YPL116W
YEL066W
YJL092W
YOR319W
YKL101W
YJL159W
YOR025W
YDR191W
YDR225W
YBL003C
YDR224C
YBL002W
YOL012C
YOR284W
YFR053C
YMR011W
YHR092C
YOR126C
YBR157C
YHR148W
YHR046C
YMR163C
YPL242C
YIL026C
YER019W
YPR106W
YBR086C
YOL101C
YJL073W
YMR132C
YMR294W
YNL188W
YPR141C
YPL269W
YCL024W
YGR238C
YAR018C
YBL063W
YPL155C
YGL216W
YNL308C
YKL008C
YFR001W
YKL183W
YDR503C
YIR034C
YAL025C
YGR289C
YDL003W
YKL165C
YBL023C
YEL032W
YLR274W
YGL201C
YBR202W
YNL173C
YNL328C
YLR288C
YGL089C
YDR219C
YJL042W
YKL089W
YLR190W
YBR098W
YER001W
YBR015C
YIL106W
YOR274W
YOR288C
YDL028C
YJL019W
YCL061C
YPR112C
YDR033W
YGR014W
YOL090W
YDR097C
YKL062W
YDL044C
YAL034W-A
YIR019C
YHR023W
YKL129C
YLR382C
YHR086W
YLR457C
YPR149W
YOR372C
YLR254C
YNL078W
YOR056C
YNL110C
YOL144W
YEL016C
YNR009W
YDL105W
YOR373W
YOL069W
YDR150W
YNL056W
YGL038C
YML060W
YGL055W
YPR075C
YML065W
YDR488C
YGL094C
YNL015W
YLR151C
YNL289W
YDL127W
YIL050W
YDL179W
YPL058C
YBL005W
YDR113C
YMR076C
YER153C
YGR222W
YNL329C
YML125C
YER037W
YBR092C
YDR481C
YML061C
YLR273C
YOR104W
YKL164C
YKL163W
YMR006C
YOL011W
YDR501W
YCR024C-A
YNL082W
YDL095W
YOR321W
YDL093W
YGL037C
YLR209C
YIL122W
YNL102W
YBL035C
YNL262W
YDL102W
YBR088C
YJR043C
YNL055C
YHR075C
YPL148C
YKL045W
YDL039C
YKL116C
YJL079C
YKR013W
YJL078C
YDR055W
YHR189W
YOR347C
YDL103C
YOR368W
YKL113C
YLR032W
YER095W
YPL153C
YOR101W
YOR049C
YBR073W
YBR267W
YOR346W
YAR007C
YNL312W
YJL173C
YOR127W
YDL138W
YBR275C
YPL208W
YDR198C
YPR018W
YGR044C
YDR465C
YNL072W
YDR279W
YER070W
YOR018W
YGR070W
YNL151C
YKR081C
YHR031C
YOR001W
YDR083W
YGR152C
YER104W
YHR154W
YLL002W
YDR389W
YGL175C
YDL153C
YBL052C
YDR180W
YGL126W
YMR305C
YGL028C
YIL167W
YAR008W
YJL105W
YOR315W
YOR073W
YMR190C
YBL031W
YKL130C
YBR130C
YER118C
YLR079W
YDR227W
YNL032W
YHR149C
YGR143W
YKL108W
YOR008C
YOR195W
YFL008W
YJL074C
YLR383W
YML058W
YLL021W
YGL093W
YDR356W
YMR117C
YER018C
YPL124W
YKL042W
YHR172W
YNL126W
YLR313C
YER150W
YHR152W
YHR153C
YOR313C
YGL207W
YMR179W
YDR308C
YML034W
YMR183C
YNL309W
YOR081C
YKL209C
YLR045C
YPL057C
YDR297W
YML052W
YGL162W
YDR346C
YPL032C
YPL163C
YAR003W
YJL187C
YER111C
YDR146C
YCR042C
YML072C
YBR083W
YGR099W
YML064C
YBR123C
YLR237W
YBR067C
YER011W
YIL011W
YNL273W
YKR010C
YOL006C
YNL088W
YLR234W
YBR162C
YGR221C
YLR183C
YLL028W
YPR156C
YOR273C
YOL124C
YML100W
YML085C
YLR212C
YBL067C
YML021C
YDR400W
YBL004W
YDR324C
YLR386W
YCL063W
YPL253C
YOR083W
YNL283C
YHL028W
YOR229W
YIL101C
YDR325W
YNL160W
YGR042W
YDR451C
YNL263C
YOR064C
YKL067W
YNL046W
YNL146C-A
YOR066W
YML027W
YPL158C
YPL162C
YPL230W
YLR120C
YLR121C
YNL304W
YER031C
YBR054W
YDR326C
YNL310C
YOL154W
YER158C
YJL218W
YOL159C-A
YOR342C
YLR194C
YLR049C
YBR071W
YKR077W
YJL217W
YDL156W
YPL014W
YBL010C
YGR151C
YJL181W
YML020W
YFR026C
YHR159W
YPR174C
YJR030C
YJR154W
YDR307W
YFL054C
YLR312C-B
YER152C
YHR127W
YGR153W
YJR054W
YOL019W
YDR348C
YDL010W
YDL211C
YIL141W
YNL165W
YOR114W
YJR116W
YEL047C
YLR042C
YFL052W
YLR050C
YNL300W
YBR241C
YLR326W
YMR304C-A
YER003C
YMR144W
YOR084W
YJL118W
YJR146W
YBR184W
YLR455W
YMR003W
YNL176C
YLR437C
YDR179W-A
YGL101W
YKL069W
YPR004C
YKR041W
YDR089W
YBL068W-A
YLL032C
YOR129C
YIL158W
YLR063W
YBL029W
YBR138C
YBR242W
YFR039C
YMR001C-A
YPL141C
YJL051W
YOR105W
YMR102C
YDR514C
YNL024C
YCR024C-B
YDL063C
YJR003C
YLR003C
YNR004W
YPR157W
YDR020C
YLR057W
YNL058C
YBR255W
YER140W
YIL092W
YLR363W-A
YML119W
YOL014W
YGR068C
YLR297W
YOL070C
YPL183C
YDR183C-A
YER139C
YOR262W
YHR151C
YBR139W
YCR090C
YMR031C
YJL077W-B
YCR095W-A
YER053C-A
YHL026C
YMR253C
YIL168W
YMR233W
YBR085C-A
YOR228C
