# Supplementary material for: Single‐cell RNA‐seq reveals early heterogeneity during aging in yeast
Source: Aging Cell. 2022 Oct 1;21(11):e13712. doi: 10.1111/acel.13712 (PMC9649600; doi:10.1111/acel.13712)
Supplement: Supplementary file 4 — Table S3 [file ACEL-21-e13712-s005.xlsx]

## Sheet: Legend
Sheet1	Genes with Top 30 Absolute Loading Values for PC1
	PC1_Per: Cell-cycle-regulated Periodic Genes Included as Input for PCA Analysis
	PC1_NoPer: Cell-cycle-regulated Periodic Genes Excluded as Input for PCA Analysis
Sheet2	Gene Ontology Analysis (Biological Processes/BP) of Genes with Top 30 Absolute Loading Values for PC1
	PC1_Per: Cell-cycle-regulated Periodic Genes Included as Input for PCA Analysis
	PC1_NoPer: Cell-cycle-regulated Periodic Genes Excluded as Input for PCA Analysis

## Sheet: Sheet1
PC1_Per	YBR117C		PC1_NoPer	YMR175W
	YGR088W			YJL052W
	YML128C			YER053C
	YHR087W			YGR248W
	YDR074W			YDR077W
	YGL037C			YKL035W
	YMR169C			YDR070C
	YGR043C			YLL026W
	YDL222C			YDR533C
	YML070W			YMR250W
	YMR105C			YDR171W
	YFR053C			YBR126C
	YML100W			YFL014W
	NR034W−A			YHR104W
	YDL223C			YDL204W
	YLR178C			YDR536W
	YCL040W			YOR173W
	YOR173W			YDL223C
	YDR536W			YLR178C
	YBR126C			YNR034W−A
	YFL014W			YMR105C
	YDL204W			YGR043C
	YHR104W			YDL222C
	YDR171W			YML070W
	YDR077W			YHR087W
	YMR250W			YDR074W
	YDR533C			YMR169C
	YLL026W			YML128C
	YER150W			YGR088W
	YKL035W			YBR117C

## Sheet: Sheet2
PC1_Per	Category	Term	Count	%	P Value < 0.05	Genes	List Total	Pop Hits	Pop Total	Fold Enrichment	Bonferroni	Benjamini	FDR
	GOTERM_BP_DIRECT	GO:0005992~trehalose biosynthetic process	5	17.2414	1.78689e-08	YML100W, YBR126C, YKL035W, YDR074W, YMR105C	29	7	5557	136.872	2.03705e-06	2.03705e-06	2.03217e-05
	GOTERM_BP_DIRECT	GO:0034599~cellular response to oxidative stress	6	20.6897	4.13333e-05	YBR126C, YFL014W, YGR043C, YHR104W, YMR250W, YDR533C	29	80	5557	14.3716	0.00470101	0.00235327	0.0469968
	GOTERM_BP_DIRECT	GO:0070413~trehalose metabolism in response to stress	3	10.3448	0.000146001	YML100W, YBR126C, YDR074W	29	4	5557	143.716	0.0165076	0.00553308	0.165916
	GOTERM_BP_DIRECT	GO:0051156~glucose 6-phosphate metabolic process	3	10.3448	0.000506239	YFR053C, YCL040W, YMR105C	29	7	5557	82.1232	0.0560913	0.0143278	0.574218
	GOTERM_BP_DIRECT	GO:0006006~glucose metabolic process	3	10.3448	0.00580245	YFR053C, YCL040W, YMR105C	29	23	5557	24.994	0.484906	0.124256	6.40389
	GOTERM_BP_DIRECT	GO:0034605~cellular response to heat	3	10.3448	0.00913952	YBR126C, YFL014W, YDR074W	29	29	5557	19.8228	0.648904	0.160081	9.91517
	GOTERM_BP_DIRECT	GO:0046323~glucose import	3	10.3448	0.00976201	YFR053C, YCL040W, YDR536W	29	30	5557	19.1621	0.673177	0.147654	10.5567
	GOTERM_BP_DIRECT	GO:0005975~carbohydrate metabolic process	4	13.7931	0.0141006	YFR053C, YCL040W, YGR043C, YMR105C	29	102	5557	7.51454	0.801885	0.183202	14.9135
	GOTERM_BP_DIRECT	GO:0019388~galactose catabolic process	2	6.89655	0.0150427	YHR104W, YMR105C	29	3	5557	127.747	0.822343	0.174684	15.8337
	GOTERM_BP_DIRECT	GO:0006011~UDP-glucose metabolic process	2	6.89655	0.0200083	YKL035W, YMR105C	29	4	5557	95.8103	0.900149	0.20579	20.5351
	GOTERM_BP_DIRECT	GO:0006013~mannose metabolic process	2	6.89655	0.0249497	YFR053C, YCL040W	29	5	5557	76.6483	0.943885	0.230374	24.9746
	GOTERM_BP_DIRECT	GO:0001678~cellular glucose homeostasis	2	6.89655	0.0249497	YFR053C, YCL040W	29	5	5557	76.6483	0.943885	0.230374	24.9746
	GOTERM_BP_DIRECT	GO:0016311~dephosphorylation	3	10.3448	0.0351059	YML100W, YBR126C, YDR074W	29	59	5557	9.74342	0.982991	0.287874	33.3972
PC1_NoPer	Category	Term	Count	%	P Value < 0.05	Genes	List Total	Pop Hits	Pop Total	Fold Enrichment	Bonferroni	Benjamini	FDR
	GOTERM_BP_DIRECT	GO:0005992~trehalose biosynthetic process	4	13.7931	3.53525e-06	YBR126C, YKL035W, YDR074W, YMR105C	28	7	5557	113.408	0.000371133	0.000371133	0.00395985
	GOTERM_BP_DIRECT	GO:0034599~cellular response to oxidative stress	6	20.6897	3.43374e-05	YBR126C, YFL014W, YGR043C, YHR104W, YMR250W, YDR533C	28	80	5557	14.8848	0.00359899	0.00180112	0.0384554
	GOTERM_BP_DIRECT	GO:0006098~pentose-phosphate shunt	3	10.3448	0.00229606	YBR117C, YGR248W, YGR043C	28	15	5557	39.6929	0.214444	0.0773032	2.54197
	GOTERM_BP_DIRECT	GO:0034605~cellular response to heat	3	10.3448	0.0085141	YBR126C, YFL014W, YDR074W	28	29	5557	20.5308	0.592538	0.201046	9.13332
	GOTERM_BP_DIRECT	GO:0019388~galactose catabolic process	2	6.89655	0.0145081	YHR104W, YMR105C	28	3	5557	132.31	0.784439	0.264277	15.1003
	GOTERM_BP_DIRECT	GO:0070413~trehalose metabolism in response to stress	2	6.89655	0.0192989	YBR126C, YDR074W	28	4	5557	99.2321	0.870775	0.288964	19.6104
	GOTERM_BP_DIRECT	GO:0006011~UDP-glucose metabolic process	2	6.89655	0.0192989	YKL035W, YMR105C	28	4	5557	99.2321	0.870775	0.288964	19.6104
