# Supplementary material for: Single‐cell RNA‐seq reveals early heterogeneity during aging in yeast
Source: Aging Cell. 2022 Oct 1;21(11):e13712. doi: 10.1111/acel.13712 (PMC9649600; doi:10.1111/acel.13712)
Supplement: Supplementary file 5 — Table S4 [file ACEL-21-e13712-s008.xlsx]

## Sheet: Legend
Sheet1	Differentially Expressed Genes Lists between the age groups derived by DESeq2.
Sheet2	Gene Ontology Analysis (Biological Processes or Cellular Components) of Differentially Expressed Genes between the age groups.

## Sheet: Sheet1
16hr vs 2hr	Gene ID	baseMean	log2|FoldChange| > 1	lfcSE	stat	pvalue	padj < 0.05		36hr vs 16hr	Gene ID	baseMean	log2|FoldChange| > 1	lfcSE	stat	pvalue	padj < 0.05		36hr vs 16hr	Gene ID	baseMean	log2|FoldChange| > 1	lfcSE	stat	pvalue	padj < 0.05
	YGL028C	20.4986	24.6106	1.51251	16.2714	1.58e-59	3.68e-56			YOL047C	16.8396	24.6551	1.57422	15.6618	2.76e-55	1.35e-51			YMR175W	44.2636	25.9175	1.16612	22.2255	1.95e-109	1.01e-105
	YMR251W	14.793	24.2395	1.90122	12.7494	3.14e-37	4.89e-34			YMR323W	18.9878	24.5793	1.64558	14.9365	1.91e-50	4.67e-47			YOL084W	39.7307	25.8609	1.33592	19.3581	1.74e-83	4.52e-80
	YMR250W	13.5895	24.1383	1.40209	17.216	2.02e-66	9.42e-63			YCR021C	8.52414	24.0237	1.87198	12.8333	1.07e-37	1.74e-34			YLR237W	20.6802	24.8935	1.56568	15.8995	6.39e-57	5.53e-54
	YNL279W	10.695	23.8183	2.21493	10.7535	5.7e-27	6.67e-24			YMR175W	41.4424	9.86177	1.06644	9.24734	2.3e-20	1.88e-17			YMR271C	20.6652	24.8863	1.55882	15.9649	2.25e-57	2.33e-54
	YOL063C	8.50571	21.6698	2.06159	10.5112	7.67e-26	7.17e-23			YDR536W	170.879	9.4786	0.879365	10.7789	4.33e-27	5.3e-24			YPL250C	16.4687	24.5651	1.70774	14.3845	6.47e-47	4.8e-44
	YHR096C	12.8208	10.4096	1.53251	6.7925	1.1e-11	5.72e-09			YGR110W	20.8833	8.95176	2.68817	3.33006	0.000868268	0.0179295			YBR280C	14.495	24.4568	1.48621	16.4558	7.62e-61	1.32e-57
	YER124C	50.252	10.3439	1.45831	7.09307	1.31e-12	8.76e-10			YDR070C	38.9308	8.32966	1.01018	8.24575	1.64e-16	1e-13			YGR110W	13.8142	24.3832	2.91905	8.35313	6.65e-17	1.05e-14
	YOL159C	14.5173	8.58456	1.49959	5.72459	1.04e-08	2.69e-06			YNL194C	40.7331	7.83909	1.74715	4.48678	7.23e-06	0.000442346			YMR253C	12.4843	24.2355	2.16406	11.1991	4.12e-29	1.34e-26
	YGL104C	8.64589	7.82724	1.84293	4.24717	2.16e-05	0.00220018			YER061C	14.1393	7.75056	1.45693	5.3198	1.04e-07	1.02e-05			YOR386W	8.90896	23.7727	2.04769	11.6095	3.69e-31	1.28e-28
	YDR171W	21.2836	7.67965	0.97539	7.87342	3.45e-15	2.69e-12			YDL214C	25.5833	7.72871	1.11299	6.94408	3.81e-12	1.33e-09			YCR021C	8.36045	22.6521	1.94511	11.6456	2.42e-31	8.95e-29
	YDL227C	17.3842	7.5357	1.48556	5.07263	3.92e-07	7.34e-05			YPL223C	28.599	7.06198	1.43455	4.92277	8.53e-07	6.63e-05			YDL204W	99.1658	13.2932	1.04123	12.7669	2.51e-37	1.45e-34
	YLR173W	27.5551	7.38905	1.57802	4.68247	2.83e-06	0.000414085			YDR223W	14.6019	6.94665	1.34251	5.17438	2.29e-07	2.07e-05			YGR088W	370.135	12.0988	0.753093	16.0654	4.46e-58	5.78e-55
	YKL164C	28.5202	7.31673	1.22624	5.96679	2.42e-09	7.54e-07			YJR039W	9.27258	6.44028	1.43079	4.50121	6.76e-06	0.000429447			YKL163W	101.695	12.0401	1.19673	10.0608	8.23e-24	2.03e-21
	YNR056C	10.8983	7.2376	1.50743	4.80129	1.58e-06	0.000239688			YJL089W	6.04792	6.32357	1.91085	3.30929	0.000935313	0.018915			YBR117C	233.823	11.5929	0.810838	14.2974	2.27e-46	1.47e-43
	YBR117C	11.226	6.99372	1.19148	5.86977	4.36e-09	1.28e-06			YBR280C	12.7676	6.20861	1.36587	4.54552	5.48e-06	0.000362417			YPR030W	24.3986	11.3125	1.32508	8.53723	1.37e-17	2.3e-15
	YNL192W	70.9691	6.68081	0.976522	6.84143	7.84e-12	4.58e-09			YKL163W	93.5314	6.20142	1.14337	5.4238	5.83e-08	6.35e-06			YDR536W	181.088	11.2242	0.895895	12.5285	5.21e-36	2.7e-33
	YDR142C	8.87267	6.65551	1.71517	3.88039	0.000104291	0.00717002			YER158C	7.19925	6.06766	1.46829	4.13246	3.59e-05	0.00164155			YPL123C	15.2613	10.9829	1.64947	6.65843	2.77e-11	1.89e-09
	YKR098C	19.7504	6.64439	1.56342	4.2499	2.14e-05	0.00220018			YBR072W	193.296	6.04718	1.01548	5.95497	2.6e-09	4.55e-07			YMR323W	20.9312	10.8465	1.63904	6.61761	3.65e-11	2.37e-09
	YBR156C	16.4201	6.28363	1.6674	3.76852	0.000164216	0.0102361			YOR192C	7.29399	5.99991	1.73068	3.46679	0.000526722	0.0129537			YGR256W	116.371	10.3905	1.27034	8.1793	2.85e-16	3.9e-14
	YLR382C	7.22974	6.10671	1.66926	3.65834	0.000253858	0.0139408			YIL101C	9.12186	5.9612	1.43799	4.1455	3.39e-05	0.00158039			YOR137C	30.4232	10.1758	1.31749	7.72364	1.13e-14	1.33e-12
	YNR034W-A	7.43208	6.08935	1.85563	3.28155	0.00103238	0.0377061			YMR175W-A	4.52329	5.95419	1.06887	5.57055	2.54e-08	3.11e-06			YNR056C	65.9339	10.1444	1.07849	9.40607	5.15e-21	9.9e-19
	YGL156W	33.1125	6.08891	1.22319	4.9779	6.43e-07	0.000107321			YJL116C	80.4306	5.95343	1.55728	3.82297	0.000131852	0.00454897			YNR034W-A	72.3574	9.604	0.814845	11.7863	4.59e-32	1.83e-29
	YGR248W	5.82055	6.04822	1.65107	3.66322	0.000249065	0.0138616			YEL073C	4.84311	5.93389	1.81315	3.27269	0.00106528	0.021193			YDR247W	28.7032	9.22532	1.29784	7.10823	1.18e-12	1.03e-10
	YLR369W	30.6535	5.91678	1.18508	4.99273	5.95e-07	0.000103079			YNL331C	8.35159	5.86248	1.57831	3.71439	0.000203692	0.00611576			YOR178C	9.25829	9.17373	1.8313	5.0094	5.46e-07	1.49e-05
	YGR088W	5.81092	5.86539	1.84104	3.18592	0.00144296	0.0471738			YPL278C	4.01115	5.80179	1.92108	3.02007	0.0025272	0.0391396			YMR169C	284.696	9.16061	0.8437	10.8577	1.83e-27	5.29e-25
	YMR133W	4.9748	5.82275	1.5409	3.7788	0.000157588	0.00995571			YLR368W	3.83982	5.74346	1.605	3.57847	0.000345606	0.00955591			YHR176W	11.0504	9.04571	1.74842	5.17364	2.3e-07	6.92e-06
	YIL140W	25.0127	5.72949	1.35614	4.22486	2.39e-05	0.00232861			YMR096W	59.4615	5.68525	1.90848	2.97893	0.00289253	0.0427829			YAL061W	69.2216	8.99234	0.950019	9.46543	2.92e-21	5.83e-19
	YGR256W	7.79924	5.70617	1.70036	3.35585	0.000791201	0.0303186			YOR178C	9.21655	5.68116	1.87295	3.03326	0.00241925	0.0378269			YLR327C	38.2981	8.98396	0.930837	9.65149	4.84e-22	1.05e-19
	YNL274C	53.7408	5.68984	1.05369	5.39994	6.67e-08	1.48e-05			YGR088W	357.401	5.63383	0.817872	6.8884	5.64e-12	1.84e-09			YJR010W	10.5248	8.98255	1.73445	5.17891	2.23e-07	6.77e-06
	YCL038C	8.08969	5.64885	1.43918	3.92505	8.67e-05	0.00618642			YIL066C	3.46649	5.5958	1.80798	3.09506	0.00196773	0.0332071			YKL164C	71.8655	8.75494	1.07899	8.114	4.9e-16	6.35e-14
	YML023C	5.38691	5.60905	1.57964	3.55084	0.000384009	0.01811			YFR015C	17.9773	5.53688	1.10218	5.02357	5.07e-07	4.14e-05			YHR096C	94.0588	8.66118	0.892486	9.70455	2.88e-22	6.5e-20
	YDR436W	21.6346	5.60148	1.38808	4.03542	5.45e-05	0.00424678			YKL148C	17.4821	5.53435	1.26937	4.3599	1.3e-05	0.000723879			YBR145W	13.9024	8.62407	1.56566	5.50827	3.62e-08	1.34e-06
	YKL121W	4.18524	5.57422	1.60592	3.47105	0.000518426	0.0214482			YMR279C	4.23309	5.50816	1.39985	3.93484	8.33e-05	0.00325955			YDR055W	28.6478	8.5587	1.22825	6.96821	3.21e-12	2.6e-10
	YBR158W	33.394	5.50569	1.54555	3.56229	0.00036764	0.0177494			YER076C	17.7046	5.35196	1.60457	3.33545	0.000851603	0.0176599			YBR116C	43.2618	8.49543	0.702602	12.0914	1.17e-33	5.53e-31
	YNL102W	25.0567	5.43782	1.01534	5.35566	8.52e-08	1.81e-05			YPR160W	51.7998	5.34078	1.18822	4.49478	6.96e-06	0.000436953			YGL117W	31.3436	8.247	1.68924	4.88207	1.05e-06	2.59e-05
	YPL171C	64.5619	5.39874	0.80251	6.72732	1.73e-11	8.08e-09			YDL169C	12.8441	5.14035	1.51446	3.39419	0.000688316	0.0155236			YJR155W	14.3104	8.21716	1.64887	4.98352	6.24e-07	1.64e-05
	YLR286C	40.8777	5.39354	1.3439	4.01334	5.99e-05	0.00456873			YGR066C	53.4514	5.12909	0.97305	5.27114	1.36e-07	1.28e-05			YDL117W	16.7794	8.10264	1.3931	5.81624	6.02e-09	2.74e-07
	YLR299W	7.12884	5.38336	1.63438	3.29382	0.00098835	0.0363822			YFR017C	75.1281	5.1216	0.905511	5.65604	1.55e-08	2.11e-06			YGL104C	8.91168	8.01401	1.47788	5.42263	5.87e-08	2.07e-06
	YDL018C	16.8197	5.32699	1.29274	4.12069	3.78e-05	0.00323213			YPL222W	28.1635	5.11011	1.22235	4.18057	2.91e-05	0.00141831			YHL016C	17.3337	7.97256	1.85958	4.28728	1.81e-05	0.000321354
	YGR237C	20.3388	5.31122	1.38988	3.82135	0.000132726	0.00849989			YBL075C	10.2722	5.10142	1.56566	3.25832	0.00112075	0.0220278			YMR096W	63.7016	7.92211	1.79418	4.41545	1.01e-05	0.000192967
	YBR001C	19.4423	5.23652	1.24285	4.2133	2.52e-05	0.00240111			YDL204W	96.0232	5.07498	0.992455	5.11357	3.16e-07	2.76e-05			YOL066C	21.2694	7.70216	1.57508	4.89001	1.01e-06	2.51e-05
	YHL021C	8.51893	5.2124	1.51679	3.43646	0.000589363	0.0239589			YLR327C	35.403	5.07212	0.903496	5.61388	1.98e-08	2.53e-06			YIL055C	15.6556	7.68688	1.37403	5.59441	2.21e-08	8.77e-07
	YCL024W	3.86499	5.20446	1.29771	4.0105	6.06e-05	0.00456873			YMR169C	276.926	5.03988	0.781421	6.44963	1.12e-10	2.61e-08			YDL214C	28.2311	7.67812	1.1329	6.77743	1.22e-11	9.07e-10
	YHR143W	73.3141	5.04268	1.18927	4.24014	2.23e-05	0.00222193			YDR005C	8.07261	5.01763	1.33288	3.76451	0.000166876	0.00530319			YNL327W	51.7876	7.66777	2.04884	3.7425	0.0001822	0.00239305
	YBL089W	11.5313	5.00279	1.42986	3.49881	0.000467343	0.020419			YBR117C	227.225	5.01629	0.73531	6.82201	8.98e-12	2.74e-09			YPL223C	29.9126	7.63013	1.52933	4.98918	6.06e-07	1.6e-05
	YPL215W	7.32346	4.97696	1.47634	3.37115	0.000748555	0.0289214			YER079W	18.9408	4.88603	0.908648	5.37726	7.56e-08	7.55e-06			YDR171W	137.453	7.61932	0.845157	9.01527	1.96e-19	3.51e-17
	YOR054C	5.6903	4.95817	1.55066	3.19745	0.00138647	0.0469691			YPR031W	2.57889	4.86468	1.28343	3.79036	0.000150426	0.00494528			YPR158W	23.0998	7.60312	1.21362	6.26486	3.73e-10	2.04e-08
	YBR251W	9.41415	4.93102	1.34233	3.67349	0.000239262	0.0134765			YEL059W	4.93471	4.81718	1.57699	3.05466	0.00225314	0.0365128			YJR122W	26.2271	7.54057	1.26123	5.97873	2.25e-09	1.08e-07
	YAL061W	25.969	4.86347	1.52321	3.1929	0.00140851	0.0470343			YMR174C	19.7661	4.78957	0.736618	6.50211	7.92e-11	1.94e-08			YKR058W	20.6264	7.49717	1.55927	4.80813	1.52e-06	3.54e-05
	YDL142C	11.5793	4.8156	1.44624	3.32974	0.000869261	0.0327726			YNL042W	7.30233	4.76617	1.60572	2.96825	0.00299501	0.0434077			YFR017C	77.9953	7.46591	0.910451	8.20023	2.4e-16	3.36e-14
	YNL305C	11.0626	4.81014	0.962797	4.99601	5.85e-07	0.000103079			YDR421W	30.5752	4.73665	1.33882	3.53793	0.000403279	0.0106692			YDL169C	13.3494	7.45615	1.55134	4.80627	1.54e-06	3.55e-05
	YHR087W	51.2723	4.76522	0.79319	6.00766	1.88e-09	6.29e-07			YOL084W	38.4463	4.69562	1.34107	3.50139	0.00046283	0.0119215			YCL038C	22.6582	7.42141	1.29919	5.71232	1.11e-08	4.9e-07
	YJL159W	146.814	4.70405	1.22156	3.85086	0.000117706	0.00775033			YNL144C	5.97661	4.69084	1.35954	3.45032	0.000559917	0.013367			YER150W	130.462	7.40986	1.09524	6.76548	1.33e-11	9.71e-10
	YJL164C	12.7582	4.65278	0.997205	4.66582	3.07e-06	0.000435457			YJL088W	6.8441	4.67439	1.46299	3.1951	0.00139783	0.0257968			YGL053W	16.0413	7.40605	1.17832	6.28527	3.27e-10	1.81e-08
	YNL039W	16.5749	4.64352	1.07691	4.3119	1.62e-05	0.00180162			YHR195W	28.7342	4.62532	1.27344	3.63214	0.000281082	0.00799775			YGR044C	79.4715	7.38406	0.612113	12.0632	1.65e-33	7.14e-31
	YGL096W	3.39656	4.59139	1.44099	3.18627	0.0014412	0.0471738			YKL209C	5.5	4.6035	1.55792	2.9549	0.00312767	0.0447568			YOR173W	132.681	7.30569	0.932755	7.83238	4.79e-15	5.91e-13
	YBR116C	3.42112	4.58247	1.2535	3.65573	0.000256452	0.0139408			YGR043C	280.511	4.5958	0.782703	5.87171	4.31e-09	6.71e-07			YNL117W	12.4852	7.28435	1.74552	4.17316	3e-05	0.000499519
	YIL017C	28.3524	4.49257	1.35048	3.32665	0.000878977	0.0328738			YMR034C	4.90795	4.59006	1.38538	3.3132	0.000922337	0.018808			YPR015C	11.8275	7.28052	1.38306	5.26406	1.41e-07	4.47e-06
	YML059C	40.6718	4.47333	1.11882	3.99825	6.38e-05	0.00473529			YJL144W	12.1237	4.57532	1.29283	3.539	0.000401646	0.0106692			YMR250W	97.859	7.26271	0.972689	7.46663	8.23e-14	8.54e-12
	YDL048C	16.0147	4.41615	1.17726	3.75121	0.00017598	0.010414			YER067C-A	6.4088	4.56955	0.83253	5.48875	4.05e-08	4.72e-06			YLR299W	12.3189	7.25199	1.7024	4.25985	2.05e-05	0.000359757
	YEL016C	9.69466	4.34927	1.17708	3.69496	0.000219925	0.0128519			YKL093W	6.29064	4.54587	1.43431	3.16937	0.0015277	0.027254			YGL180W	12.101	7.23445	1.65477	4.37188	1.23e-05	0.000230711
	YBL037W	11.1881	4.3259	1.33698	3.23557	0.001214	0.0426725			YPL001W	3.88745	4.53077	1.53571	2.95028	0.00317484	0.0451676			YPR026W	14.8783	7.20657	1.32896	5.42272	5.87e-08	2.07e-06
	YLR139C	3.98704	4.31634	1.04787	4.11916	3.8e-05	0.00323213			YCR091W	5.30223	4.49203	1.50581	2.98313	0.00285316	0.0427014			YOR134W	13.8536	7.18227	1.51514	4.74034	2.13e-06	4.73e-05
	YAR007C	17.6417	4.25926	1.04196	4.08775	4.36e-05	0.00357255			YGR256W	111.509	4.46811	1.19783	3.73016	0.000191357	0.00585312			YLR001C	29.9709	7.07688	1.47859	4.78624	1.7e-06	3.87e-05
	YOR018W	10.9076	4.14477	1.29578	3.19867	0.00138062	0.0469691			YGR287C	14.8614	4.42528	1.16758	3.79014	0.000150561	0.00494528			YKR098C	21.6352	7.06487	1.25515	5.62872	1.82e-08	7.36e-07
	YMR008C	8.85138	4.13647	1.15853	3.57046	0.000356359	0.0175366			YLR001C	31.0031	4.40708	1.27581	3.45433	0.000551653	0.0133283			YLL061W	10.1188	7.06294	2.07341	3.40644	0.000658159	0.00705275
	YJR030C	28.2306	4.1143	1.06576	3.86045	0.00011318	0.00755879			YJL108C	25.1395	4.33863	0.978844	4.4324	9.32e-06	0.000537858			YGR043C	292.076	7.05751	0.907057	7.78068	7.21e-15	8.7e-13
	YOR311C	12.1684	4.03741	1.11917	3.6075	0.000309157	0.016059			YBR116C	42.6279	4.32102	0.6448	6.70133	2.07e-11	5.62e-09			YIL024C	9.87592	7.02683	2.0403	3.44403	0.000573122	0.00627291
	YNL321W	16.8585	3.80058	1.05578	3.59979	0.000318478	0.0161835			YOL105C	15.3177	4.30376	1.44175	2.9851	0.00283487	0.0425578			YGL096W	15.2712	6.99525	1.20726	5.79432	6.86e-09	3.09e-07
	YOL155C	77.5073	3.72848	1.13866	3.27443	0.00105874	0.038369			YDR019C	27.8421	4.25703	1.10784	3.84264	0.000121719	0.00438008			YOL096C	13.0057	6.95411	1.46189	4.75694	1.97e-06	4.4e-05
	YGR092W	14.5887	3.70967	1.16286	3.19013	0.00142209	0.0471509			YOR374W	89.6704	4.24262	0.722905	5.86884	4.39e-09	6.71e-07			YHR087W	175.995	6.90706	0.667891	10.3416	4.57e-25	1.19e-22
	YOR347C	8.86661	3.60379	0.938788	3.83877	0.000123653	0.00802888			YER121W	6.92536	4.23812	1.27015	3.33672	0.000847739	0.0176546			YIL101C	9.91313	6.8745	1.42179	4.83511	1.33e-06	3.18e-05
	YBR054W	39.2338	3.55855	1.11001	3.20586	0.0013466	0.0465155			YPR158W	22.7393	4.2108	1.06059	3.97024	7.18e-05	0.00292826			YFL054C	8.76037	6.85583	1.92827	3.55543	0.000377358	0.00435052
	YKR089C	26.7812	3.52639	0.995447	3.54252	0.000396327	0.01811			YMR227C	11.9615	4.17165	1.31798	3.16518	0.00154986	0.0274819			YPL230W	8.41324	6.79356	1.54698	4.3915	1.13e-05	0.000213146
	YIL111W	9.2107	3.52307	1.00779	3.49583	0.000472584	0.0204568			YER150W	128.462	4.16845	0.939842	4.43527	9.2e-06	0.000537858			YDR255C	10.9575	6.7681	1.06943	6.32869	2.47e-10	1.39e-08
	YJR102C	8.16004	3.50354	1.09333	3.20446	0.00135318	0.0465155			YNL200C	26.1315	4.11805	0.895703	4.59756	4.27e-06	0.000298856			YHR033W	18.5012	6.74361	1.4019	4.81035	1.51e-06	3.52e-05
	YIL161W	5.54895	3.44753	0.918379	3.75393	0.000174084	0.010414			YPR030W	24.2151	4.09214	1.36028	3.0083	0.00262711	0.0404101			YHR016C	18.2069	6.70829	1.30118	5.15553	2.53e-07	7.58e-06
	YGR044C	58.6605	3.40725	0.813704	4.18733	2.82e-05	0.00261264			YPR032W	23.9798	4.09022	1.19065	3.43527	0.000591954	0.0138975			YLR164W	17.7722	6.69835	1.38463	4.83764	1.31e-06	3.16e-05
	YLL026W	84.7102	3.37373	0.733429	4.59994	4.23e-06	0.000564487			YJL163C	38.4414	4.07515	1.36731	2.98041	0.00287865	0.0427829			YER037W	9.7051	6.67803	1.10635	6.03611	1.58e-09	7.8e-08
	YCL026C-B	32.3228	3.36487	0.826668	4.0704	4.69e-05	0.00378297			YML128C	302.697	4.0182	0.712498	5.6396	1.7e-08	2.25e-06			YJL161W	8.57266	6.66185	1.36358	4.88555	1.03e-06	2.56e-05
	YKL071W	171.176	3.21561	0.881141	3.64937	0.000262889	0.0141265			YBR114W	22.1189	3.98293	1.1136	3.57661	0.000348074	0.00957009			YER158C	7.65232	6.66123	1.62282	4.10472	4.05e-05	0.000646181
	YOR192C-C	3.20459	3.16269	0.98978	3.19534	0.00139664	0.0469733			YKL211C	9.41926	3.9636	1.21974	3.24954	0.00115594	0.0222763			YJL163C	38.6267	6.59607	1.5103	4.36739	1.26e-05	0.000232976
	YMR090W	41.0542	2.86564	0.810289	3.53657	0.000405364	0.0182219			YLR191W	7.79309	3.94233	1.32578	2.97359	0.0029434	0.0429999			YPL171C	123.364	6.55166	0.657399	9.96604	2.15e-23	5.06e-21
	YDL019C	92.0004	2.78101	0.813334	3.41927	0.000627897	0.025089			YOR049C	27.1083	3.90433	1.15265	3.38725	0.000705972	0.0158487			YFL013C	9.99568	6.53273	1.52617	4.28047	1.86e-05	0.000330223
	YGL037C	112.077	2.73862	0.700724	3.90827	9.3e-05	0.00648623			YJR122W	27.116	3.8436	1.10535	3.47728	0.000506526	0.0125835			YPL203W	15.369	6.51444	1.23764	5.26362	1.41e-07	4.47e-06
	YOR383C	160.304	2.70426	0.777652	3.47747	0.000506169	0.0213157			YNR034W-A	72.688	3.81669	0.872263	4.37563	1.21e-05	0.000689058			YDL222C	114.394	6.51098	0.909902	7.15569	8.33e-13	7.58e-11
	YDL022W	79.4775	2.65021	0.656168	4.03892	5.37e-05	0.00424678			YOL052C-A	46.1201	3.76299	0.66328	5.6733	1.4e-08	1.96e-06			YNL305C	29.5119	6.4784	0.787108	8.23064	1.86e-16	2.84e-14
	YML070W	85.9381	2.59586	0.657802	3.94627	7.94e-05	0.00579824			YEL011W	69.3133	3.71264	1.13522	3.27041	0.0010739	0.021278			YLR283W	9.51703	6.47006	1.40405	4.60815	4.06e-06	8.6e-05
	YOR136W	158.297	2.57776	0.624134	4.13014	3.63e-05	0.00319783			YFR053C	271.388	3.70529	0.815883	4.54145	5.59e-06	0.000364556			YNL274C	76.0448	6.45894	0.787493	8.20189	2.37e-16	3.36e-14
	YOR086C	41.5554	2.49391	0.700177	3.56183	0.000368277	0.0177494			YLR178C	216.963	3.67896	0.751471	4.89568	9.8e-07	7.49e-05			YER060W-A	10.8631	6.45479	1.77716	3.63207	0.000281155	0.00340007
	YOR052C	13.5456	2.42608	0.752793	3.22277	0.00126956	0.0442924			YLR251W	24.0447	3.64718	1.05631	3.45277	0.00055487	0.0133283			YML042W	8.81084	6.44964	1.00089	6.44392	1.16e-10	7.02e-09
	YLR285C-A	6.86714	2.40001	0.682886	3.51451	0.000440561	0.0194304			YDL222C	113.785	3.62624	0.857683	4.22795	2.36e-05	0.00124104			YIL135C	11.6258	6.43342	1.49037	4.31665	1.58e-05	0.000285366
	YLR304C	225.037	2.39376	0.573981	4.17046	3.04e-05	0.00273296			YBR046C	41.1253	3.59192	0.704622	5.09765	3.44e-07	2.95e-05			YEL039C	6.53699	6.43123	1.61736	3.97636	7e-05	0.00105535
	YGR254W	289.52	2.29448	0.39767	5.76981	7.94e-09	2.18e-06			YOL075C	37.7965	3.58604	1.15056	3.11679	0.00182834	0.0312863			YML128C	306.841	6.41976	0.862664	7.44179	9.93e-14	1.01e-11
	YHR054W-A	9.1049	2.19586	0.643889	3.41031	0.000648892	0.0257082			YLR252W	11.5313	3.56811	0.935715	3.81325	0.000137154	0.00463095			YMR111C	7.60579	6.4058	1.6734	3.82801	0.000129185	0.00179201
	YMR122W-A	28.2256	2.04779	0.562671	3.63941	0.000273259	0.0145169			YGL121C	36.8108	3.54352	0.826285	4.28849	1.8e-05	0.000978192			YDL018C	27.7072	6.38355	1.57154	4.06197	4.87e-05	0.000751324
	YLR154C-G	605.775	2.00228	0.302326	6.62291	3.52e-11	1.5e-08			YGL053W	16.2837	3.48369	1.14293	3.04804	0.00230342	0.0369604			YJL089W	6.32874	6.38235	2.10069	3.03822	0.00237982	0.0205722
	YJL052W	78.497	1.95822	0.564806	3.46707	0.000526163	0.0215773			YMR135C	24.9396	3.44035	1.15646	2.97489	0.00293094	0.0429999			YLR312C	6.20123	6.35856	1.74537	3.6431	0.000269378	0.00328059
	YHR094C	648.027	1.89238	0.415928	4.54977	5.37e-06	0.000678553			YDR453C	40.4552	3.43597	0.773634	4.44134	8.94e-06	0.000537858			YBR161W	20.6752	6.33561	1.42991	4.43077	9.39e-06	0.000182803
	YDL124W	135.172	1.891	0.428864	4.40931	1.04e-05	0.00127579			YIR016W	25.3176	3.41127	0.967172	3.52705	0.000420216	0.0110566			YER053C-A	6.39107	6.30881	1.18206	5.33711	9.44e-08	3.22e-06
	YDR533C	112.506	1.68287	0.428939	3.92332	8.73e-05	0.00618642			YOL119C	47.4242	3.40154	1.07092	3.17628	0.00149175	0.0269395			YOL155C	159.134	6.30856	0.987114	6.39091	1.65e-10	9.51e-09
	YLR127C	153.665	1.46027	0.221112	6.6042	4e-11	1.56e-08			YJL052W	456.485	3.39125	0.389578	8.70493	3.18e-18	2.22e-15			YKR069W	5.95361	6.2989	1.83253	3.43726	0.000587622	0.00641641
	YJR009C	1330.07	1.1818	0.210891	5.60385	2.1e-08	4.9e-06			YDL223C	363.385	3.37606	0.830115	4.06697	4.76e-05	0.0020999			YOR192C	7.34598	6.27975	1.86492	3.36731	0.000759054	0.00790758
	YBR196C	320.909	1.16878	0.27927	4.18512	2.85e-05	0.00261264			YGR243W	38.2181	3.37099	0.738135	4.5669	4.95e-06	0.000336448			YPL248C	6.12642	6.26017	1.86444	3.35767	0.000786023	0.00810763
	YLR154W-A	12.0356	1.13271	0.264894	4.27608	1.9e-05	0.00206798			YDR074W	407.486	3.34232	0.490552	6.81338	9.53e-12	2.74e-09			YNL144C	5.75225	6.25465	1.54562	4.0467	5.19e-05	0.000799687
	YLR179C	155.073	1.10883	0.312974	3.54288	0.000395782	0.01811			YMR105C	232.14	3.32652	0.653298	5.09189	3.55e-07	2.99e-05			YPR002W	6.02943	6.23801	1.73829	3.58858	0.000332485	0.00392029
	YGR209C	153.215	1.10712	0.251718	4.39828	1.09e-05	0.00130794			YMR029C	27.2199	3.3241	1.03392	3.21503	0.0013043	0.0245509			YKR075C	11.1745	6.21028	1.33422	4.65463	3.25e-06	7.05e-05
	YOR298C-A	64.7566	1.04664	0.305952	3.42094	0.000624055	0.025089			YLR134W	22.682	3.31717	1.02119	3.24834	0.0011608	0.0222782			YMR278W	27.044	6.19769	1.10407	5.61348	1.98e-08	7.98e-07
	YKL182W	311.541	-1.19362	0.336991	-3.542	0.000397103	0.01811			YMR250W	101.439	3.30677	0.84426	3.91677	8.97e-05	0.00343126			YBL049W	5.53657	6.19161	1.96473	3.15139	0.00162497	0.0150274
	YJR016C	140.812	-1.24793	0.332479	-3.75342	0.00017444	0.010414			YKL035W	173.92	3.29155	0.534467	6.15857	7.34e-10	1.5e-07			YJR096W	69.095	6.18535	0.916565	6.74841	1.49e-11	1.06e-09
	YKL216W	203.26	-1.33029	0.392099	-3.39273	0.000691997	0.026959			YDR043C	33.1643	3.27832	1.05839	3.09747	0.00195183	0.0330528			YOL047C	18.0376	6.16618	1.51155	4.07936	4.52e-05	0.000705653
	YGR159C	82.799	-1.66717	0.462696	-3.60317	0.000314363	0.01615			YGR206W	7.86088	3.27811	1.00378	3.26577	0.00109168	0.021543			YER067C-A	6.55178	6.16279	0.925988	6.65537	2.83e-11	1.9e-09
	YGL078C	53.7247	-2.03469	0.62841	-3.23785	0.00120436	0.0426543			YJL107C	19.8128	3.27639	0.78647	4.16595	3.1e-05	0.00147869			YAR031W	5.33003	6.12996	1.26292	4.85381	1.21e-06	2.95e-05
	YJL122W	35.8737	-2.04986	0.627898	-3.26464	0.00109603	0.039114			YHR096C	97.0853	3.26753	0.868703	3.76139	0.000168971	0.00530557			YFL030W	12.7278	6.1249	1.20332	5.08999	3.58e-07	1.04e-05
	YLR002C	25.7463	-2.9111	0.818605	-3.55617	0.0003763	0.0179511			YMR278W	28.3982	3.26396	1.08319	3.01328	0.00258444	0.0398998			YJL155C	11.7002	6.12296	1.10505	5.54088	3.01e-08	1.16e-06
	YCR035C	20.4159	-3.14065	0.903758	-3.4751	0.000510664	0.0213157			YDR077W	2864.28	3.23041	0.338776	9.53552	1.49e-21	1.46e-18			YOR250C	5.87166	6.11997	1.85442	3.3002	0.000966153	0.00962073
	YJL033W	27.58	-3.36876	0.793157	-4.24729	2.16e-05	0.00220018			YMR195W	49.1546	3.2255	0.59318	5.43763	5.4e-08	6.01e-06			YIL166C	5.21331	6.1094	2.11077	2.8944	0.00379883	0.029726
	YBR074W	12.4617	-4.45818	1.24155	-3.59083	0.000329623	0.0163935			YHL021C	50.2338	3.2003	0.957584	3.34206	0.000831592	0.017467			YLR382C	6.23164	6.10303	1.49453	4.08357	4.43e-05	0.000695109
										YMR170C	12.7216	3.19748	0.848822	3.76696	0.000165245	0.00530319			YLR267W	5.1698	6.09402	2.2559	2.70137	0.0069054	0.0478043
										YEL012W	21.0135	3.19152	0.998691	3.1957	0.0013949	0.0257968			YBR046C	40.83	6.09023	0.78991	7.71003	1.26e-14	1.45e-12
										YFR030W	47.1359	3.17031	0.987817	3.20941	0.00133006	0.0249399			YDR436W	7.07038	6.08338	1.55718	3.90667	9.36e-05	0.00135605
										YGR248W	65.3057	3.12008	0.942434	3.31066	0.000930748	0.0189007			YKL062W	5.3923	6.08138	1.46879	4.1404	3.47e-05	0.000558594
										YBR006W	45.5102	3.10304	0.975812	3.17996	0.00147296	0.0266987			YBR203W	41.0373	6.00313	0.984795	6.09581	1.09e-09	5.58e-08
										YKL091C	22.9792	3.09233	1.01673	3.04145	0.00235439	0.0371273			YPL054W	5.61453	5.9688	1.65971	3.59629	0.000322783	0.00384965
										YOR173W	136.516	3.09199	0.988632	3.12754	0.00176273	0.0304834			YGR144W	21.8742	5.96851	0.986554	6.04986	1.45e-09	7.3e-08
										YLR149C	17.3577	3.09066	0.677829	4.55965	5.12e-06	0.00034351			YLL056C	5.5874	5.96216	1.76454	3.37887	0.000727842	0.00762837
										YGL165C	10.3727	3.08502	1.05263	2.93077	0.00338118	0.0472785			YOR205C	4.95667	5.95146	1.99147	2.98848	0.00280367	0.0232727
										YMR181C	11.4988	3.0795	0.964086	3.19422	0.00140212	0.0257968			YEL059W	4.97777	5.95134	1.5987	3.7226	0.00019718	0.00256383
										YOL058W	108.027	3.07781	0.833303	3.6935	0.000221185	0.00656049			YDL206W	9.67693	5.92228	1.37101	4.31966	1.56e-05	0.000282486
										YOL071W	5.9221	3.06274	0.99102	3.0905	0.00199823	0.0334524			YMR175W-A	4.91455	5.9138	1.07143	5.51953	3.4e-08	1.27e-06
										YFR052C-A	64.2005	3.0275	0.589417	5.13644	2.8e-07	2.49e-05			YJL116C	89.283	5.90426	1.37612	4.29052	1.78e-05	0.000317795
										YLR177W	45.7029	3.02464	0.796635	3.79677	0.000146595	0.00488053			YFR007W	7.62026	5.9036	1.72445	3.42347	0.000618265	0.00666852
										YOR031W	49.0589	3.01244	0.720839	4.17907	2.93e-05	0.00141831			YAL063C	4.51139	5.90151	1.74349	3.38488	0.000712093	0.00750882
										YDR171W	145.858	2.9804	0.683603	4.35983	1.3e-05	0.000723879			YNL194C	42.2133	5.89437	1.61994	3.63863	0.000274092	0.00333018
										YBR062C	13.2775	2.95926	0.875731	3.37918	0.000727014	0.0160996			YDL199C	6.26877	5.88517	2.14861	2.73905	0.00616161	0.0437297
										YLR269C	3.34038	2.95608	0.883924	3.34427	0.000824991	0.017403			YOR054C	9.05366	5.85426	1.03517	5.65537	1.56e-08	6.45e-07
										YMR256C	7.44057	2.95214	0.99257	2.97424	0.00293714	0.0429999			YOR113W	5.79161	5.84286	1.58737	3.68085	0.000232462	0.00294868
										YHL040C	113.818	2.93203	0.953458	3.07515	0.00210395	0.0346692			YPL088W	21.4656	5.83103	1.56596	3.7236	0.000196399	0.00256009
										YDR079W	4.82507	2.92708	0.964107	3.03605	0.00239698	0.0375988			YDR113C	5.09037	5.8247	2.12561	2.74024	0.00613936	0.0436315
										YJR100C	14.1338	2.92594	0.928273	3.15202	0.00162143	0.0285442			YDL223C	358.942	5.82118	0.882009	6.59991	4.11e-11	2.64e-09
										YER053C	123.694	2.92125	0.708584	4.12266	3.75e-05	0.0016816			YPL278C	4.26525	5.81301	1.98897	2.92263	0.00347093	0.0274919
										YHR075C	6.24064	2.90472	0.85252	3.40721	0.000656302	0.0148701			YHL021C	49.1569	5.80909	1.04456	5.56128	2.68e-08	1.04e-06
										YDR258C	52.367	2.90286	0.734678	3.9512	7.78e-05	0.003069			YBR053C	53.3333	5.7901	0.842354	6.87371	6.26e-12	4.92e-10
										YOR062C	28.6558	2.87939	0.774989	3.7154	0.000202883	0.00611576			YKL185W	6.00689	5.78449	1.77724	3.25476	0.00113489	0.0110053
										YGR042W	18.6067	2.80845	0.822567	3.41425	0.000639569	0.0146951			YDR043C	32.5474	5.771	1.0663	5.41219	6.23e-08	2.18e-06
										YBR230C	49.0895	2.80639	0.633229	4.43188	9.34e-06	0.000537858			YDL048C	33.816	5.75999	0.824491	6.98611	2.83e-12	2.33e-10
										YJR096W	72.6482	2.7986	0.77937	3.59085	0.000329603	0.00916522			YCR091W	5.35576	5.72381	1.78319	3.20988	0.00132792	0.0125536
										YGL009C	141.906	2.78372	0.700604	3.97331	7.09e-05	0.00291503			YMR170C	12.7225	5.68509	0.829237	6.8558	7.09e-12	5.49e-10
										YKL150W	74.6172	2.77112	0.590887	4.68976	2.74e-06	0.000199796			YGR237C	20.9797	5.66207	1.16991	4.83977	1.3e-06	3.14e-05
										YGR250C	38.0147	2.75779	0.943029	2.92439	0.00345129	0.0479846			YBR251W	13.603	5.63862	1.25389	4.4969	6.9e-06	0.000140284
										Q0130	25.0275	2.74137	0.509482	5.3807	7.42e-08	7.55e-06			YPL041C	3.7503	5.63441	1.97921	2.84679	0.00441622	0.0333985
										YBR126C	344.724	2.72792	0.501253	5.4422	5.26e-08	5.99e-06			YGR149W	24.2746	5.63058	1.45101	3.88045	0.000104262	0.0014779
										YBL045C	30.3099	2.68032	0.700305	3.82736	0.000129526	0.00453074			YDL042C	4.16423	5.62487	1.9815	2.83869	0.00452988	0.0340102
										YMR194C-B	23.2523	2.66397	0.645143	4.12927	3.64e-05	0.00164906			YIL066C	3.69091	5.60845	1.86766	3.00294	0.00267389	0.0225197
										YBR169C	54.2131	2.66354	0.775509	3.43457	0.000593496	0.0138975			YNL195C	14.2506	5.56831	1.21752	4.57347	4.8e-06	9.92e-05
										YML070W	347.604	2.65259	0.36977	7.17361	7.3e-13	2.98e-10			YJL102W	13.835	5.56018	1.66427	3.34091	0.000835049	0.00854484
										YLR270W	43.4812	2.64511	0.762636	3.46838	0.000523602	0.012942			YDR481C	6.58747	5.55826	1.53807	3.61379	0.000301756	0.00361549
										YHR030C	45.9856	2.63506	0.900645	2.92574	0.00343635	0.0479131			YNL063W	30.5964	5.53366	1.15199	4.80357	1.56e-06	3.58e-05
										YBR053C	57.0251	2.62638	0.789671	3.32592	0.000881286	0.0181219			YFL021W	17.8999	5.51748	0.780897	7.06557	1.6e-12	1.38e-10
										YIL136W	61.0105	2.61142	0.857729	3.04458	0.00233008	0.0371005			YFR053C	274.934	5.51338	0.92292	5.97385	2.32e-09	1.1e-07
										YDL235C	11.7905	2.59111	0.783438	3.30736	0.000941792	0.0189676			YOR049C	27.5075	5.49062	1.24105	4.42418	9.68e-06	0.000186706
										YGL055W	85.4248	2.56278	0.759745	3.37321	0.000742963	0.0163052			YGR021W	9.2426	5.48505	1.53413	3.57534	0.000349778	0.00407786
										YML004C	155.689	2.54561	0.453708	5.61069	2.02e-08	2.53e-06			YPL215W	9.30794	5.45644	1.63288	3.3416	0.000832981	0.00854052
										YNL103W-A	2.55205	2.53668	0.728597	3.4816	0.000498433	0.0124456			YGL065C	8.47749	5.43733	1.25843	4.32074	1.56e-05	0.000282084
										YJR059W	78.9321	2.52092	0.495437	5.08828	3.61e-07	3e-05			YDR074W	399.073	5.43659	0.752072	7.22882	4.87e-13	4.68e-11
										YCR060W	12.3258	2.51849	0.800426	3.14644	0.00165272	0.0289907			YLR369W	20.2113	5.43287	1.18616	4.58021	4.65e-06	9.64e-05
										YDL110C	28.5297	2.49242	0.721108	3.45638	0.000547489	0.0133283			YMR168C	6.26398	5.40375	1.84301	2.93202	0.00336769	0.0267559
										YJL174W	37.0299	2.48975	0.793257	3.13865	0.0016973	0.0296663			YGL144C	4.56553	5.3985	1.54124	3.50269	0.000460579	0.00517205
										YOR020W-A	11.0635	2.47379	0.661323	3.74067	0.00018353	0.00564903			YBR001C	22.1366	5.39502	1.01951	5.29177	1.21e-07	3.95e-06
										YKL039W	49.0166	2.46441	0.838438	2.93929	0.00328961	0.0463958			YLR286C	5.10466	5.39223	1.51574	3.5575	0.000374402	0.00433253
										YBR085C-A	117.858	2.45951	0.330459	7.4427	9.86e-14	4.83e-11			YBR158W	24.3193	5.34635	1.41951	3.76633	0.000165667	0.00219815
										YDR054C	41.3772	2.3835	0.753303	3.16406	0.00155585	0.0274885			YKL026C	7.2773	5.34319	1.81507	2.94379	0.00324218	0.0260378
										YGL037C	436.212	2.37624	0.392805	6.04942	1.45e-09	2.68e-07			YLR265C	5.5388	5.32784	1.59618	3.33788	0.000844204	0.00860458
										YHR055C	2.17332	2.37272	0.479086	4.95259	7.32e-07	5.78e-05			YJL088W	6.72136	5.30927	1.58027	3.35972	0.000780224	0.00807944
										YPR100W	5.86663	2.3722	0.798812	2.96966	0.00298132	0.0434077			YCL026C-B	99.9473	5.29034	0.643596	8.21998	2.04e-16	3.02e-14
										YOR163W	24.4128	2.33919	0.562487	4.15866	3.2e-05	0.00150639			YIL067C	8.49908	5.28189	1.74844	3.02092	0.0025201	0.0213982
										YGR102C	17.021	2.31222	0.740633	3.12195	0.00179655	0.0308502			YGR248W	64.932	5.26204	1.13527	4.63505	3.57e-06	7.68e-05
										YCL040W	250.461	2.30877	0.493898	4.67458	2.95e-06	0.000211998			YOR066W	11.6847	5.25934	1.48904	3.53204	0.000412368	0.00471226
										YBL064C	84.7113	2.29805	0.49287	4.66259	3.12e-06	0.000221472			YPR005C	10.1089	5.24363	1.75092	2.99478	0.00274641	0.0229442
										YKL085W	83.0313	2.29566	0.566202	4.0545	5.02e-05	0.00219539			YJL159W	196.889	5.23951	1.04184	5.0291	4.93e-07	1.38e-05
										YDR513W	74.7511	2.2903	0.378781	6.04649	1.48e-09	2.68e-07			YGL051W	4.35922	5.23475	1.88913	2.77098	0.00558881	0.0406659
										YJL164C	49.1774	2.28526	0.728427	3.13725	0.00170538	0.0297015			YKL121W	2.82373	5.22706	1.65505	3.15825	0.00158718	0.0147568
										YJL133C-A	91.9505	2.28437	0.374158	6.10538	1.03e-09	2.01e-07			YML100W	272.327	5.18404	0.911169	5.68944	1.27e-08	5.56e-07
										YAL060W	113.89	2.28359	0.665423	3.43178	0.000599628	0.0139742			YLL026W	222.364	5.1701	0.71438	7.23719	4.58e-13	4.48e-11
										YOR203W	18.923	2.2722	0.674884	3.3668	0.000760468	0.016541			YFR015C	18.7646	5.16152	1.23956	4.16398	3.13e-05	0.000511834
										YFL014W	573.233	2.25358	0.466322	4.83267	1.35e-06	0.000101429			YER038C	2.64497	5.1386	1.33153	3.85918	0.000113768	0.00159522
										YNL104C	231.498	2.23592	0.564108	3.96364	7.38e-05	0.0029611			YLR270W	41.0282	5.12925	0.826182	6.20838	5.35e-10	2.86e-08
										YHR087W	195.494	2.22919	0.486947	4.5779	4.7e-06	0.00032374			YJL144W	13.2141	5.12572	1.38552	3.69949	0.000216034	0.00276737
										YFL036W	39.6798	2.21824	0.740315	2.99634	0.00273241	0.0416586			YDL243C	203.503	5.1244	0.891187	5.75008	8.92e-09	3.99e-07
										YOR226C	16.2423	2.21356	0.718443	3.08106	0.00206268	0.0342195			YOR352W	4.44643	5.08232	1.44592	3.51495	0.000439841	0.00497145
										YDR168W	25.2107	2.18782	0.664254	3.29365	0.000988962	0.019755			YHR038W	4.7484	5.00236	1.33374	3.75063	0.000176392	0.00232856
										YCL026C-B	110.007	2.17506	0.416709	5.21961	1.79e-07	1.66e-05			YDL110C	25.7682	4.99804	0.779585	6.41115	1.44e-10	8.42e-09
										YOR382W	235.021	2.16301	0.646208	3.34724	0.000816204	0.0173674			YNL106C	21.9808	4.9742	1.12275	4.43035	9.41e-06	0.000182803
										YLL023C	67.3008	2.15872	0.676074	3.19302	0.00140794	0.0258069			YOR311C	19.0863	4.96883	1.04252	4.76619	1.88e-06	4.22e-05
										YDR533C	314.154	2.14307	0.288891	7.41828	1.19e-13	5.28e-11			YJL052W	456.338	4.95841	0.477859	10.3763	3.18e-25	8.68e-23
										YDL022W	276.439	2.14193	0.405374	5.28383	1.27e-07	1.21e-05			YGL037C	404.598	4.94584	0.564212	8.76592	1.85e-18	3.2e-16
										YDR525W-A	11.966	2.13344	0.69881	3.05297	0.00226592	0.0365987			YOL032W	12.4572	4.9182	1.26099	3.90028	9.61e-05	0.00138079
										YBR047W	26.7207	2.13333	0.632094	3.37502	0.000738102	0.0162715			YML070W	332.935	4.9088	0.535518	9.16644	4.89e-20	9.06e-18
										YGR008C	49.8416	2.11121	0.504655	4.18347	2.87e-05	0.00141831			YDR070C	43.3273	4.87	1.16952	4.16409	3.13e-05	0.000511834
										YKL103C	90.9007	2.06858	0.57994	3.56689	0.000361241	0.00982173			YDL239C	20.9389	4.86335	1.28314	3.79019	0.000150533	0.002018
										YGR183C	16.8791	2.06016	0.632877	3.25522	0.00113303	0.0221802			YFL042C	34.5836	4.86219	1.3318	3.65085	0.000261377	0.00321333
										YPL170W	11.4285	2.05671	0.657944	3.12596	0.00177225	0.0305401			YER053C	123.648	4.85377	0.968352	5.0124	5.38e-07	1.48e-05
										YJR086W	12.4349	2.04935	0.544168	3.76602	0.000165873	0.00530319			YNL191W	8.92921	4.83287	1.67959	2.87741	0.00400958	0.0310681
										YDR427W	40.1719	2.04296	0.638853	3.19786	0.00138453	0.0257639			YGL095C	16.4204	4.82838	1.344	3.59255	0.00032746	0.00388806
										YAL030W	77.4519	2.00381	0.521412	3.84304	0.00012152	0.00438008			YAL028W	7.43038	4.81562	1.75191	2.74879	0.00598161	0.0428036
										YHR104W	184.458	1.98833	0.491882	4.04228	5.29e-05	0.00229252			YDR223W	15.632	4.81385	1.37512	3.50068	0.000464071	0.0052
										YDL131W	64.5692	1.98662	0.647591	3.0677	0.00215713	0.0354261			YKL211C	9.21267	4.80686	1.42548	3.37211	0.000745958	0.00780248
										YDR293C	68.241	1.9795	0.534175	3.70571	0.000210797	0.0062905			YDL149W	19.0347	4.76427	1.23353	3.86229	0.000112328	0.00158358
										YPL061W	231.415	1.97746	0.56416	3.50514	0.000456369	0.0118173			YGR243W	38.2975	4.75389	0.716507	6.63481	3.25e-11	2.16e-09
										YKL100C	82.7478	1.97625	0.648866	3.04569	0.00232145	0.0371005			YGR194C	51.0833	4.71232	1.03477	4.554	5.26e-06	0.000108364
										YBR221W-A	3.38031	1.97451	0.524971	3.76117	0.000169119	0.00530557			YCL040W	233.588	4.68201	0.650771	7.19455	6.27e-13	5.81e-11
										YGR186W	62.7601	1.96515	0.506744	3.878	0.000105319	0.00390479			YLR431C	2.30641	4.66574	1.63808	2.8483	0.0043953	0.0332888
										YMR090W	125.495	1.9476	0.483765	4.02592	5.68e-05	0.00242854			YDL022W	249.924	4.6647	0.572877	8.14259	3.87e-16	5.15e-14
										YLL026W	256.852	1.93038	0.513466	3.75951	0.000170249	0.00530698			YGL196W	37.8745	4.65706	1.02527	4.54229	5.56e-06	0.000114107
										YPR098C	27.7363	1.92017	0.571492	3.35992	0.000779652	0.0168833			YBR072W	211.158	4.64923	1.09746	4.23637	2.27e-05	0.000394152
										YGR231C	73.6301	1.91579	0.561472	3.41209	0.000644673	0.0147431			YBL084C	5.65087	4.64235	1.67772	2.76705	0.00565654	0.040929
										YDL168W	98.5725	1.90717	0.500155	3.81315	0.000137206	0.00463095			YMR090W	111.68	4.63511	0.650044	7.13046	1e-12	8.95e-11
										YOR317W	50.8834	1.90214	0.613805	3.09894	0.00194216	0.0330512			YDR421W	31.9037	4.63433	1.4362	3.2268	0.00125184	0.0119605
										YER062C	325.667	1.88126	0.322553	5.83242	5.46e-09	8.1e-07			YLR345W	18.8889	4.62436	1.30771	3.53623	0.000405888	0.00465873
										YLR162W	6.951	1.83538	0.434371	4.22539	2.39e-05	0.00124187			YBR006W	46.9606	4.62428	1.18429	3.90468	9.44e-05	0.00136349
										YPR087W	5.14066	1.82205	0.582261	3.12927	0.0017524	0.0304122			YJL164C	44.2566	4.60625	0.873716	5.27202	1.35e-07	4.35e-06
										YLL009C	27.8947	1.81995	0.564247	3.22546	0.00125772	0.0238577			YBR225W	6.33837	4.59697	1.39923	3.28535	0.00101854	0.010046
										YJL123C	44.6549	1.78883	0.437536	4.08842	4.34e-05	0.00193236			YMR008C	30.4966	4.59313	1.25809	3.65087	0.000261356	0.00321333
										YGR254W	705.503	1.78405	0.252039	7.07846	1.46e-12	5.49e-10			YKL091C	22.5712	4.58871	1.09603	4.18665	2.83e-05	0.000473783
										YDR529C	38.5427	1.78381	0.536742	3.32341	0.00088923	0.0182088			YNL200C	26.6663	4.57005	0.893341	5.11568	3.13e-07	9.22e-06
										YHR054W-A	22.3289	1.77568	0.486887	3.64701	0.00026531	0.00763779			YNL192W	67.8557	4.5626	0.990042	4.60849	4.06e-06	8.6e-05
										YKL142W	75.7951	1.75922	0.555192	3.16866	0.00153143	0.027254			YPR032W	25.5381	4.56066	1.35829	3.35765	0.000786072	0.00810763
										YOR184W	83.6061	1.74352	0.591156	2.94934	0.00318455	0.0451745			YKR091W	6.06343	4.56025	1.41129	3.23127	0.00123242	0.0118185
										YML131W	236.015	1.64807	0.416765	3.95444	7.67e-05	0.00305241			YBR047W	24.2781	4.55868	0.803477	5.67369	1.4e-08	5.89e-07
										YGL157W	99.7387	1.64415	0.4286	3.83609	0.00012501	0.00443331			YOL148C	4.37246	4.55811	1.66129	2.74372	0.0060748	0.0432687
										YDL130W-A	24.4552	1.64018	0.517281	3.17076	0.00152041	0.027254			YMR029C	27.3565	4.55727	1.09361	4.1672	3.08e-05	0.00050788
										YDR214W	60.1046	1.62813	0.557919	2.91822	0.0035204	0.0486691			YOR383C	437.714	4.55614	0.907833	5.0187	5.2e-07	1.44e-05
										YKL013C	43.0975	1.6249	0.532685	3.0504	0.00228536	0.0367913			YIL136W	57.0997	4.5448	0.990043	4.59051	4.42e-06	9.25e-05
										YLL039C	115.097	1.60519	0.449893	3.56795	0.000359789	0.00982173			YLL006W	12.7569	4.52938	1.57678	2.87255	0.00407169	0.0312484
										YGR086C	224.259	1.59661	0.296648	5.38216	7.36e-08	7.55e-06			YMR174C	21.5658	4.51359	0.83126	5.42982	5.64e-08	2.03e-06
										YHR008C	97.8896	1.58559	0.404544	3.91946	8.87e-05	0.00341996			YDR506C	6.24622	4.49842	1.60114	2.80952	0.00496157	0.0366154
										YPR036W-A	78.7404	1.57769	0.252165	6.2566	3.93e-10	8.75e-08			YOR390W	4.01642	4.48292	1.65836	2.70323	0.00686689	0.0476913
										YGR279C	260.862	1.55193	0.522897	2.96795	0.00299791	0.0434077			YKL071W	315.645	4.45517	0.705507	6.31484	2.7e-10	1.51e-08
										YKR042W	242.76	1.5347	0.483867	3.17173	0.00151532	0.027254			YMR196W	57.8466	4.44706	0.943336	4.71418	2.43e-06	5.33e-05
										YJL055W	55.3406	1.48799	0.511423	2.90951	0.00361998	0.0494866			YJL066C	10.0586	4.44683	1.55873	2.85286	0.00433283	0.0329117
										YLR467W	2.05996	1.48296	0.487182	3.04396	0.00233489	0.0371005			YJL048C	21.414	4.43624	1.22538	3.62031	0.000294252	0.00354194
										YMR251W-A	108.016	1.4751	0.427836	3.44781	0.000565144	0.0134263			YNL321W	23.2811	4.42364	1.46802	3.01334	0.00258386	0.0218675
										YPL154C	98.9219	1.469	0.405874	3.61934	0.000295351	0.00825971			YIR014W	11.2784	4.41455	1.50434	2.93454	0.00334041	0.0265798
										YPR148C	51.3503	1.46559	0.494325	2.96483	0.00302852	0.0436679			YBL078C	13.8535	4.41298	0.913729	4.82964	1.37e-06	3.23e-05
										YDR345C	338.834	1.42732	0.474742	3.00652	0.00264254	0.0404143			YPL072W	2.9601	4.41105	1.10963	3.97525	7.03e-05	0.00105722
										YOL143C	355.878	1.42329	0.287182	4.95603	7.19e-07	5.77e-05			YER121W	7.26041	4.41031	1.492	2.95597	0.00311685	0.0254053
										YDR001C	117.827	1.41992	0.48308	2.9393	0.00328958	0.0463958			YIL108W	32.7456	4.3773	0.852	5.13768	2.78e-07	8.25e-06
										YLR154W-F	8.34308	1.41948	0.336486	4.21853	2.46e-05	0.00126677			YGL121C	38.4344	4.37646	0.91616	4.77696	1.78e-06	4.01e-05
										YLR158C	34.6832	1.4052	0.238047	5.90304	3.57e-09	5.82e-07			YHR018C	53.5839	4.34567	1.26869	3.42533	0.000614064	0.00666478
										YMR315W	57.3634	1.40226	0.478014	2.93351	0.00335158	0.047134			YCR003W	11.3454	4.33746	0.913207	4.74969	2.04e-06	4.54e-05
										YBR111C	64.2871	1.40097	0.462843	3.02687	0.00247097	0.0385125			YMR105C	236.425	4.33368	0.784102	5.52693	3.26e-08	1.24e-06
										YJR016C	122.718	1.38616	0.464077	2.98692	0.00281804	0.0424354			YHR034C	6.13252	4.33093	1.50204	2.88335	0.00393464	0.0306041
										YOL151W	179.953	1.37152	0.289374	4.73962	2.14e-06	0.000158772			YIL014C-A	8.55521	4.30659	1.3735	3.13549	0.00171568	0.0156157
										YCL035C	104.369	1.3698	0.458351	2.98853	0.00280325	0.0424187			YJL082W	26.9142	4.30018	1.30466	3.29601	0.00098069	0.00970957
										YHR094C	1236.43	1.3664	0.182406	7.49099	6.84e-14	3.72e-11			YGL176C	8.61961	4.29602	1.45404	2.95454	0.00313137	0.0254597
										YHR162W	177.651	1.33974	0.347922	3.85068	0.00011779	0.00430199			YOL008W	9.5136	4.29282	1.44721	2.96628	0.00301428	0.0247847
										YNR001C	151.038	1.33324	0.435315	3.06269	0.00219354	0.0359036			YPL070W	6.52201	4.28289	1.17135	3.65636	0.000255818	0.0031762
										YLR160C	66.8976	1.30306	0.228604	5.70006	1.2e-08	1.72e-06			YNL082W	3.21065	4.26816	1.11981	3.8115	0.000138125	0.00188082
										YER178W	219.318	1.29456	0.30101	4.30073	1.7e-05	0.000936103			YPL057C	20.7586	4.2577	1.24341	3.42422	0.000616561	0.00666852
										YOR187W	107.495	1.28928	0.432815	2.97882	0.00289357	0.0427829			YOL052C-A	48.0947	4.25329	0.669078	6.35695	2.06e-10	1.17e-08
										YDR388W	122.92	1.28319	0.421899	3.04148	0.00235422	0.0371273			YKL134C	11.0628	4.2517	1.50679	2.82169	0.00477718	0.0356605
										Q0250	21.6293	1.25196	0.358895	3.48836	0.000485999	0.0122602			YLR324W	21.4244	4.24065	1.102	3.84815	0.000119013	0.00165979
										YLR154W-E	6.75806	1.24212	0.296204	4.19344	2.75e-05	0.00138507			YOL048C	22.0158	4.22405	0.981896	4.30194	1.69e-05	0.000303942
										YGR282C	190.074	1.20379	0.327071	3.68051	0.00023277	0.00678082			YDR258C	53.1804	4.22038	0.89399	4.72083	2.35e-06	5.19e-05
										YOR285W	136.978	1.1982	0.280582	4.27042	1.95e-05	0.00104929			YLR178C	221.84	4.21469	0.855367	4.92735	8.34e-07	2.16e-05
										YOR027W	142.06	1.191	0.335561	3.54928	0.000386292	0.0104448			YOR374W	95.976	4.21308	0.762958	5.52203	3.35e-08	1.26e-06
										YNL208W	164.613	1.1836	0.303773	3.89633	9.77e-05	0.00367658			YPR135W	13.2861	4.1936	1.32234	3.17134	0.00151736	0.0141839
										YJR085C	108.648	1.13367	0.389016	2.91419	0.00356608	0.0490235			YBL089W	6.19088	4.18492	1.37338	3.04717	0.00231009	0.0200414
										YDL124W	238.691	1.10802	0.317312	3.49188	0.000479642	0.0122175			YBR114W	22.1971	4.17856	1.26825	3.29474	0.000985134	0.009735
										YKL096W-A	236.449	1.06025	0.275204	3.8526	0.000116872	0.00430055			YER079W	20.403	4.17003	1.05002	3.97137	7.15e-05	0.00106839
										YMR173W-A	27.6479	1.02528	0.269785	3.80036	0.000144485	0.0048432			YOR347C	11.6084	4.16735	0.993935	4.19278	2.76e-05	0.000462646
										YGR209C	229.639	1.02051	0.245014	4.16511	3.11e-05	0.00147869			YLR258W	99.7528	4.16169	0.899997	4.62411	3.76e-06	8.07e-05
										YLR154W-C	449.138	1.00412	0.253311	3.96397	7.37e-05	0.0029611			YPR160W	58.4198	4.14816	1.40138	2.96006	0.00307579	0.0251294
										YGL102C	2.81722	-1.00207	0.267169	-3.75069	0.000176351	0.00546241			YJR008W	14.688	4.13703	1.26005	3.28323	0.00102626	0.0101029
										YDR025W	219.126	-1.00778	0.277788	-3.62789	0.000285749	0.00803711			YNL173C	6.98643	4.12697	1.2684	3.25369	0.00113916	0.011026
										YOR293W	219.584	-1.02499	0.295976	-3.46309	0.000534016	0.0130674			YGR008C	45.8312	4.12015	0.676026	6.09466	1.1e-09	5.58e-08
										YKR057W	119.28	-1.04825	0.277375	-3.77917	0.000157354	0.00513395			YAR007C	13.6726	4.09128	1.22699	3.3344	0.000854834	0.00867882
										YBR191W-A	11.3341	-1.05668	0.235378	-4.48931	7.15e-06	0.000442346			YLR252W	12.1767	4.09091	1.11793	3.65935	0.000252852	0.00316859
										YBR181C	114.051	-1.06574	0.316155	-3.37094	0.000749123	0.016367			YIL017C	17.3888	4.08548	1.45953	2.79918	0.00512331	0.0376483
										YEL054C	63.4924	-1.07968	0.268904	-4.0151	5.94e-05	0.00248553			YIL111W	10.1447	4.04423	1.04688	3.86313	0.000111946	0.00158249
										YLR264C-A	40.6392	-1.10751	0.345567	-3.20492	0.00135101	0.025236			YFR052C-A	64.2429	4.04405	0.661076	6.11738	9.51e-10	5e-08
										YHR174W	3370.51	-1.12443	0.170016	-6.61366	3.75e-11	9.66e-09			YLR099C	36.1314	4.01042	1.02608	3.90847	9.29e-05	0.00134978
										YHR010W	151.185	-1.15148	0.269859	-4.26698	1.98e-05	0.00105402			YER175C	21.304	4.00936	1.29122	3.10508	0.00190226	0.0169861
										YGL147C	251.325	-1.15243	0.325064	-3.54523	0.000392274	0.0105483			YDR077W	2901.23	3.97576	0.417342	9.5264	1.63e-21	3.38e-19
										YLR406C	86.8147	-1.24435	0.360428	-3.45242	0.000555574	0.0133283			YGL227W	35.9893	3.96078	1.14776	3.45086	0.000558795	0.00612903
										YIL133C	132.669	-1.25499	0.343314	-3.65552	0.000256663	0.0074326			YMR110C	19.2557	3.9567	1.11412	3.55143	0.000383146	0.00440745
										YGR214W	331.747	-1.26163	0.300705	-4.19558	2.72e-05	0.00138507			YLR092W	23.7465	3.93338	1.44636	2.71951	0.00653797	0.0458985
										YBL087C	166.726	-1.26628	0.343553	-3.68584	0.000227947	0.00672031			YJL036W	11.7303	3.91507	1.21974	3.20977	0.00132843	0.0125536
										YGL076C	349.314	-1.29335	0.238898	-5.41382	6.17e-08	6.56e-06			YGL160W	20.9984	3.91387	1.16701	3.35376	0.000797203	0.00820613
										YDL075W	337.893	-1.32006	0.291067	-4.53526	5.75e-06	0.000370482			YOR382W	220.166	3.9087	0.772941	5.05692	4.26e-07	1.21e-05
										YOR234C	37.225	-1.62014	0.500195	-3.23901	0.00119944	0.0228406			YOL058W	109.526	3.90326	1.02734	3.7994	0.000145045	0.00195962
										YLR048W	458.774	-1.63815	0.276016	-5.935	2.94e-09	4.96e-07			YBL113C	4.26478	3.90049	0.777762	5.01501	5.3e-07	1.46e-05
										YLR180W	258.826	-1.65474	0.472001	-3.5058	0.000455237	0.0118173			YHR104W	169.359	3.89539	0.709546	5.48998	4.02e-08	1.48e-06
										YAL025C	7.77052	-2.92861	1.00444	-2.91567	0.00354923	0.0489294			YDR200C	16.3532	3.89214	1.40534	2.76954	0.00561354	0.0407886
										YMR014W	6.75223	-3.4663	1.06663	-3.24978	0.00115494	0.0222763			YHR056C	14.1941	3.88922	1.08508	3.58426	0.000338042	0.00396778
										YDL060W	27.3726	-3.63221	1.03276	-3.51697	0.000436497	0.0114236			YLR011W	13.1329	3.87318	1.37952	2.80763	0.00499069	0.036778
										YPL086C	11.1569	-3.63351	1.19491	-3.04082	0.00235934	0.0371273			YIL124W	31.752	3.87027	0.79848	4.84705	1.25e-06	3.04e-05
										YBR195C	5.7818	-4.00569	1.3406	-2.98798	0.00280827	0.0424187			YIR018C-A	1.60534	3.86294	1.38764	2.78381	0.00537237	0.0391573
										YLL034C	13.5584	-4.30707	1.07253	-4.01581	5.92e-05	0.00248553			YJL019W	12.2206	3.86178	1.27362	3.03212	0.00242841	0.0208586
										YGR079W	7.63142	-4.77256	1.4123	-3.37927	0.000726776	0.0160996			YJL107C	19.9631	3.86064	0.866237	4.4568	8.32e-06	0.000166
										YGL169W	16.3317	-5.14045	1.38355	-3.7154	0.000202882	0.00611576			YDR376W	19.0006	3.85736	1.37034	2.81489	0.00487937	0.0362148
										YHR124W	5.88569	-5.50363	1.72641	-3.1879	0.0014331	0.0260728			YFR014C	25.544	3.85726	1.16072	3.32315	0.000890072	0.00900136
										YLR173W	18.7688	-6.27231	1.63484	-3.83665	0.000124723	0.00443331			YGL125W	13.1075	3.85469	1.19887	3.21527	0.00130323	0.012383
										YNL187W	8.64333	-7.07702	2.02741	-3.49067	0.00048181	0.0122175			YJL060W	37.3406	3.84998	0.881224	4.3689	1.25e-05	0.000232205
																			YBR054W	39.1764	3.83784	1.09105	3.51756	0.000435542	0.0049336
																			YDL142C	19.5679	3.83644	1.24601	3.07898	0.00207709	0.0183264
																			YIL107C	33.3679	3.83064	1.00261	3.82067	0.000133089	0.00182663
																			YPR031W	2.82498	3.8157	1.27167	3.00054	0.002695	0.0226607
																			YGR254W	616.181	3.8043	0.341519	11.1394	8.07e-29	2.46e-26
																			YBR126C	338.193	3.77419	0.584459	6.45759	1.06e-10	6.49e-09
																			YBL060W	10.6285	3.74362	1.19188	3.14094	0.00168406	0.015409
																			YDR453C	42.5294	3.73959	0.885144	4.22484	2.39e-05	0.000412132
																			YHR138C	23.6012	3.73396	0.863518	4.32413	1.53e-05	0.000278762
																			YMR020W	20.6299	3.71922	1.37442	2.70603	0.0068092	0.0473541
																			YLR119W	5.53464	3.71883	1.16735	3.18571	0.00144401	0.0135226
																			YHR054W-A	20.0723	3.71615	0.54258	6.84904	7.43e-12	5.67e-10
																			YKL035W	181.196	3.70297	0.605357	6.11701	9.54e-10	5e-08
																			YOR040W	24.7137	3.6968	1.18379	3.12287	0.001791	0.0162001
																			YIL130W	3.05904	3.68117	1.27943	2.8772	0.00401227	0.0310681
																			YMR195W	50.248	3.68052	0.64296	5.72434	1.04e-08	4.6e-07
																			YDR085C	31.1661	3.67782	1.36931	2.68589	0.00723371	0.0496409
																			YGL156W	38.6402	3.67577	1.2396	2.96528	0.00302404	0.0247847
																			YLL013C	43.0435	3.66915	0.899593	4.07867	4.53e-05	0.000705653
																			YOL043C	8.01753	3.65942	1.3113	2.79068	0.00525974	0.038505
																			YOR031W	49.2885	3.64413	0.824155	4.42165	9.79e-06	0.000188207
																			YKL036C	1.67677	3.6428	0.967086	3.76678	0.000165369	0.00219815
																			YDR073W	16.4855	3.62415	1.01272	3.57861	0.000345427	0.00403621
																			YMR227C	13.113	3.61241	1.31958	2.73755	0.00618996	0.0438279
																			YER066C-A	2.95276	3.59226	1.22266	2.93807	0.00330267	0.026401
																			YAL008W	12.0627	3.59001	1.24308	2.88798	0.00387719	0.0302479
																			YKL213C	40.8252	3.57554	1.10523	3.23512	0.00121593	0.0116819
																			YDR516C	60.624	3.56974	1.05542	3.38231	0.000718786	0.00756402
																			YML131W	210.874	3.55799	0.657835	5.40864	6.35e-08	2.21e-06
																			YHL023C	33.8923	3.53995	1.16955	3.02677	0.00247179	0.0211562
																			YAR018C	23.5546	3.5342	1.0168	3.47579	0.000509346	0.0056343
																			YDR533C	297.246	3.53344	0.421389	8.38523	5.06e-17	8.21e-15
																			YHL036W	2.27504	3.53098	1.084	3.25737	0.00112448	0.0109248
																			YJL108C	26.9915	3.50585	1.15427	3.03729	0.00238714	0.0205722
																			YKR076W	53.0949	3.49789	1.12017	3.12264	0.00179238	0.0162001
																			YKL150W	74.8057	3.4896	0.705601	4.94556	7.59e-07	1.98e-05
																			YMR304W	56.1042	3.48249	0.926522	3.75867	0.00017082	0.00226075
																			YNL183C	60.7191	3.46943	1.08855	3.18721	0.00143654	0.0134769
																			YDR387C	22.866	3.46166	1.13971	3.03732	0.00238694	0.0205722
																			YPR159W	52.0047	3.45235	1.0953	3.15196	0.00162179	0.0150274
																			YLR361C	15.9981	3.44226	1.27544	2.69887	0.00695744	0.0480629
																			YLR181C	16.2333	3.44139	1.1695	2.94262	0.00325449	0.0260963
																			YGR066C	59.1876	3.41127	1.05667	3.22832	0.00124518	0.0119188
																			YLL039C	99.73	3.38839	0.596183	5.68347	1.32e-08	5.7e-07
																			YFL014W	549.023	3.3867	0.507089	6.67872	2.41e-11	1.67e-09
																			YHR011W	9.2108	3.38483	1.20097	2.81841	0.00482618	0.0359228
																			YMR114C	12.5832	3.37016	1.24769	2.70111	0.0069108	0.0478043
																			YPL066W	29.0886	3.35655	1.11087	3.02154	0.00251489	0.0213982
																			YJL079C	34.3964	3.34726	1.16443	2.87458	0.00404562	0.0311855
																			YLR205C	10.998	3.31359	0.809724	4.09225	4.27e-05	0.000673672
																			YIR016W	27.2709	3.30285	1.12475	2.93652	0.00331915	0.0264919
																			YNL260C	5.28487	3.29568	1.16036	2.84021	0.00450832	0.0338973
																			YLL023C	62.0346	3.28827	0.898958	3.65787	0.000254325	0.0031762
																			YKL085W	81.4087	3.27128	0.677201	4.8306	1.36e-06	3.23e-05
																			YDR001C	100.831	3.26749	0.778609	4.19658	2.71e-05	0.000456442
																			YAL060W	108.548	3.25547	0.796691	4.08624	4.38e-05	0.000689264
																			YHR055C	2.10076	3.24677	0.587572	5.52574	3.28e-08	1.24e-06
																			YOR052C	19.3329	3.24265	0.630213	5.14533	2.67e-07	7.96e-06
																			YGL165C	10.7727	3.22325	1.09464	2.94456	0.00323413	0.0260134
																			YIL095W	6.79893	3.21376	0.935112	3.43676	0.000588707	0.00641641
																			YHR037W	32.5694	3.18725	1.102	2.89224	0.00382509	0.0298864
																			YEL060C	73.8438	3.15778	0.759093	4.15994	3.18e-05	0.000519342
																			YCR083W	7.86943	3.153	1.02643	3.07183	0.00212752	0.0186446
																			YEL012W	22.8127	3.12284	1.09335	2.85622	0.00428714	0.0326125
																			YML004C	156.393	3.1204	0.550407	5.66926	1.43e-08	6e-07
																			YLR120C	61.0258	3.11965	0.990101	3.15084	0.00162802	0.0150287
																			YGL157W	89.2426	3.11825	0.59967	5.19994	1.99e-07	6.12e-06
																			YOR028C	17.919	3.11162	0.920874	3.37899	0.000727522	0.00762837
																			YCL039W	64.609	3.11002	1.1327	2.74567	0.00603881	0.0431534
																			YOR120W	53.3296	3.10852	0.995743	3.12181	0.00179741	0.0162173
																			YDR019C	31.5084	3.09837	1.08027	2.86814	0.00412893	0.0315477
																			YLR218C	12.4306	3.08819	0.944849	3.26845	0.00108139	0.0105456
																			YMR194C-B	24.1016	3.0858	0.734855	4.1992	2.68e-05	0.000454139
																			YBR230W-A	9.58174	3.07903	1.02743	2.99683	0.00272801	0.0228363
																			YBL064C	83.2735	3.05258	0.601922	5.0714	3.95e-07	1.13e-05
																			YER062C	297.192	3.05052	0.472055	6.46222	1.03e-10	6.37e-09
																			YGR161C	44.9693	3.0423	1.03634	2.93562	0.00332879	0.026528
																			YOR161C	45.3582	3.02335	1.02344	2.9541	0.00313584	0.0254597
																			YDL065C	17.2417	3.0199	0.909273	3.32122	0.000896233	0.00901096
																			YDR093W	38.8146	2.99807	0.76238	3.93251	8.41e-05	0.00123896
																			YHR094C	1050.58	2.99006	0.398664	7.50019	6.37e-14	6.75e-12
																			YAR027W	20.0001	2.98801	1.06007	2.81869	0.00482204	0.0359228
																			YDR430C	24.9177	2.9738	1.04653	2.84157	0.00448918	0.0338516
																			YLR304C	280.134	2.96961	0.66511	4.46484	8.01e-06	0.000160505
																			YLR149C	18.2821	2.96208	0.82473	3.59157	0.000328691	0.00389326
																			YBR085C-A	120.077	2.95338	0.437731	6.74703	1.51e-11	1.06e-09
																			YKL040C	19.1656	2.94624	1.06568	2.76467	0.00569807	0.0411148
																			YBR077C	18.9519	2.94503	0.916585	3.21305	0.00131333	0.0124562
																			YKL103C	85.4402	2.92904	0.731768	4.00269	6.26e-05	0.000950009
																			YHR117W	14.7225	2.90962	0.872542	3.33465	0.00085408	0.00867882
																			YDR054C	41.3113	2.90399	0.864089	3.36075	0.000777319	0.00807944
																			YOR132W	24.0585	2.90114	0.99439	2.91751	0.00352841	0.0278621
																			YGR042W	19.26	2.8915	0.870551	3.32146	0.000895485	0.00901096
																			YDR513W	75.5075	2.88616	0.511771	5.63956	1.7e-08	6.96e-07
																			YDR490C	33.2687	2.85407	0.942598	3.02787	0.00246282	0.0211192
																			YDR406W	110.662	2.84785	0.966494	2.94658	0.00321308	0.0259716
																			YBR230C	50.5601	2.83521	0.780767	3.63132	0.000281977	0.00340208
																			YJR030C	9.72306	2.82353	1.02919	2.74344	0.00607997	0.0432687
																			YDR059C	23.0264	2.82231	1.04169	2.70935	0.00674155	0.0470729
																			YDL124W	195.127	2.80191	0.427255	6.55793	5.46e-11	3.45e-09
																			YNR034W	22.8939	2.77343	0.897297	3.09087	0.00199568	0.0176984
																			YMR043W	8.49081	2.76099	0.930983	2.96567	0.00302026	0.0247847
																			YMR122W-A	34.4968	2.72566	0.454504	5.99699	2.01e-09	9.81e-08
																			YKL186C	8.61481	2.71732	0.999835	2.71777	0.0065724	0.0460529
																			YDL130W-A	22.5248	2.67401	0.641136	4.17074	3.04e-05	0.000503237
																			YOR062C	30.7043	2.65583	0.782827	3.39261	0.000692303	0.00731717
																			YPR148C	45.6151	2.62258	0.592662	4.42508	9.64e-06	0.000186626
																			YCL035C	93.1748	2.6107	0.531352	4.91332	8.95e-07	2.29e-05
																			YNL007C	69.1084	2.60853	0.71518	3.64737	0.000264935	0.00323408
																			YNL160W	538.761	2.60558	0.829818	3.13995	0.00168978	0.0154342
																			YHL035C	111.964	2.60388	0.847055	3.07404	0.0021118	0.0185381
																			YMR173W	23.342	2.59986	0.88483	2.93826	0.00330065	0.026401
																			YMR251W-A	97.7209	2.59667	0.528514	4.91316	8.96e-07	2.29e-05
																			YPL154C	88.1065	2.56439	0.501696	5.11145	3.2e-07	9.37e-06
																			YLL009C	26.3495	2.55829	0.586366	4.36297	1.28e-05	0.000236896
																			YGL248W	65.2075	2.5556	0.940424	2.7175	0.00657772	0.0460529
																			YML130C	33.6889	2.53725	0.712084	3.56313	0.000366464	0.00425328
																			YOR184W	82.1236	2.51976	0.647726	3.89016	0.000100177	0.00143173
																			YIR038C	62.4483	2.51529	0.739282	3.40235	0.000668099	0.00711724
																			YBR169C	58.7739	2.50949	0.896201	2.80014	0.00510801	0.0375892
																			YJL055W	50.5958	2.50602	0.697566	3.59251	0.000327503	0.00388806
																			YPL260W	57.269	2.5051	0.698403	3.5869	0.000334632	0.00393667
																			YDL072C	89.1508	2.48862	0.589927	4.21853	2.46e-05	0.000422434
																			YBR014C	26.3126	2.48847	0.803841	3.09573	0.00196332	0.0174712
																			YLR177W	50.1601	2.48788	0.922666	2.6964	0.00700924	0.0482921
																			YOR020W-A	11.7581	2.47989	0.6664	3.72132	0.000198182	0.00257042
																			YKL096W	160.063	2.4774	0.625406	3.96128	7.45e-05	0.00110821
																			YPL004C	111.425	2.47607	0.652719	3.79346	0.00014856	0.0019967
																			YMR315W	50.6012	2.4723	0.668589	3.69778	0.000217489	0.00277915
																			YJR059W	82.6092	2.46867	0.603088	4.09338	4.25e-05	0.00067242
																			YPL240C	261.634	2.44068	0.465399	5.24427	1.57e-07	4.85e-06
																			YFL057C	32.8384	2.42969	0.818226	2.96946	0.00298325	0.0246528
																			YFL016C	67.3568	2.4256	0.741158	3.27271	0.0010652	0.0104269
																			YDR529C	37.4712	2.42511	0.585108	4.14473	3.4e-05	0.000549861
																			YGR019W	39.1868	2.40526	0.816602	2.94544	0.00322493	0.0259797
																			YDR517W	86.7134	2.40265	0.760141	3.16079	0.0015734	0.014655
																			YOR185C	22.4006	2.39221	0.83504	2.86478	0.00417294	0.0318371
																			YML005W	12.3192	2.38885	0.471947	5.0617	4.16e-07	1.18e-05
																			YKL100C	81.4756	2.37736	0.694324	3.424	0.000617077	0.00666852
																			YKL067W	50.5946	2.37588	0.598762	3.96799	7.25e-05	0.00108055
																			YDL019C	59.2803	2.34756	0.753664	3.11486	0.0018403	0.0165467
																			YBR222C	67.569	2.31761	0.837175	2.76837	0.00563378	0.0408213
																			YGR102C	18.1572	2.30874	0.84149	2.74363	0.00607642	0.0432687
																			YMR272C	65.2176	2.30032	0.677047	3.39758	0.000679839	0.00722747
																			YBR221W-A	3.38283	2.28614	0.651069	3.51136	0.000445824	0.00501721
																			YNL104C	243.486	2.28234	0.564851	4.04061	5.33e-05	0.000818285
																			YBR149W	59.6014	2.2759	0.620773	3.66623	0.000246149	0.00309956
																			YDR368W	94.1404	2.26913	0.577683	3.92798	8.57e-05	0.00125541
																			YKL013C	41.5183	2.26499	0.620774	3.64865	0.00026362	0.00323324
																			YFR003C	9.4977	2.23985	0.722953	3.09819	0.00194705	0.0173561
																			YJL133C-A	97.0568	2.22769	0.412024	5.4067	6.42e-08	2.22e-06
																			YJR134C	29.1071	2.22697	0.737121	3.02117	0.00251798	0.0213982
																			YJR065C	96.0367	2.22342	0.722917	3.07562	0.00210067	0.0184717
																			YDR003W-A	8.49685	2.20451	0.760788	2.89767	0.00375949	0.0294626
																			YKL065C	55.8176	2.20333	0.593763	3.71079	0.000206615	0.00265358
																			Q0130	27.6174	2.19825	0.476822	4.61021	4.02e-06	8.59e-05
																			YNL322C	69.0468	2.17809	0.634685	3.43177	0.000599659	0.00652208
																			YFR010W	69.568	2.17698	0.607872	3.58132	0.000341864	0.00400359
																			YLL060C	67.0383	2.17079	0.702484	3.09016	0.00200046	0.0177106
																			YGR086C	213.698	2.14914	0.378211	5.68239	1.33e-08	5.7e-07
																			YOL151W	165.015	2.14822	0.384528	5.58665	2.31e-08	9.1e-07
																			YOR136W	100.767	2.14473	0.650155	3.2988	0.000970996	0.00963198
																			YDR168W	26.5424	2.13174	0.785317	2.71449	0.00663778	0.0464108
																			YAL030W	79.8242	2.10512	0.620517	3.39253	0.000692508	0.00731717
																			YMR311C	18.128	2.10214	0.697445	3.01405	0.00257781	0.0218524
																			YLR300W	108.537	2.09825	0.693328	3.02635	0.0024753	0.0211562
																			YKL142W	74.6241	2.07373	0.598057	3.46745	0.000525418	0.00578741
																			YPR098C	28.2716	2.02794	0.666011	3.0449	0.00232755	0.0201592
																			YDR345C	319.94	2.01862	0.551209	3.66217	0.000250089	0.00314155
																			YLR162W	6.96422	2.00059	0.499552	4.00477	6.21e-05	0.000944462
																			YDR028C	61.6139	1.99511	0.646781	3.08468	0.0020377	0.0180096
																			YPL013C	30.4334	1.98972	0.647962	3.07074	0.00213527	0.018681
																			YLR160C	61.909	1.9801	0.248229	7.9769	1.5e-15	1.9e-13
																			YDR366C	3.75035	1.95556	0.57416	3.40596	0.000659326	0.00705275
																			YDL131W	66.9936	1.93268	0.645837	2.99252	0.00276686	0.0230409
																			YOR285W	125.205	1.93204	0.38596	5.0058	5.56e-07	1.5e-05
																			YGR209C	202.431	1.92497	0.263762	7.29813	2.92e-13	2.91e-11
																			YMR314W	49.6507	1.92198	0.547084	3.51313	0.000442867	0.00499477
																			YLR158C	32.9305	1.91847	0.266029	7.21152	5.53e-13	5.22e-11
																			YLR154C-G	496.483	1.89584	0.289684	6.54452	5.97e-11	3.73e-09
																			YKL007W	34.752	1.85723	0.608972	3.04979	0.00229004	0.0199007
																			YNR001C	141.858	1.85669	0.555447	3.3427	0.000829676	0.00852349
																			YMR226C	141.307	1.85352	0.370671	5.00045	5.72e-07	1.53e-05
																			YLR154W-A	14.7372	1.84561	0.243549	7.57797	3.51e-14	3.87e-12
																			YDR452W	63.7556	1.8247	0.661124	2.76	0.00578009	0.0415334
																			YJR085C	99.8721	1.81628	0.458864	3.95821	7.55e-05	0.00111934
																			YIR035C	72.5323	1.79785	0.634632	2.83291	0.00461269	0.0345319
																			YJL143W	59.9437	1.79601	0.577877	3.10794	0.00188396	0.0168517
																			Q0105	9.28716	1.79577	0.438543	4.09486	4.22e-05	0.000670205
																			YDR032C	122.335	1.78621	0.463941	3.85007	0.000118084	0.00165127
																			YNL121C	31.7983	1.77506	0.504082	3.52138	0.000429307	0.00487362
																			YNL241C	208.741	1.75384	0.51671	3.39424	0.000688196	0.00730135
																			YHR007C-A	3.71859	1.7535	0.5863	2.99079	0.00278259	0.0231347
																			YOR298C-A	78.099	1.734	0.327595	5.29312	1.2e-07	3.95e-06
																			YBL056W	120.274	1.72185	0.547034	3.14762	0.00164605	0.0151553
																			YDL168W	106.308	1.71376	0.602734	2.84331	0.00446472	0.0337161
																			YJL062W-A	35.3552	1.7109	0.576882	2.96576	0.00301934	0.0247847
																			YBR111C	62.8773	1.70018	0.529806	3.20906	0.00133172	0.0125617
																			YHR008C	99.6661	1.69366	0.512532	3.30451	0.00095144	0.00949245
																			YJL151C	31.7989	1.68926	0.506035	3.33822	0.000843181	0.00860458
																			YKL195W	40.0347	1.68648	0.594857	2.8351	0.00458114	0.0343453
																			YOR027W	132.197	1.67006	0.415978	4.01479	5.95e-05	0.000907886
																			YLR467W	2.08613	1.64353	0.554712	2.96285	0.00304808	0.0249424
																			YFL018C	116.773	1.62047	0.585939	2.7656	0.00568182	0.0410547
																			YNL208W	155.99	1.62023	0.388722	4.1681	3.07e-05	0.000507478
																			YJR109C	197.908	1.61538	0.586637	2.75363	0.00589391	0.0422342
																			YGL219C	7.01366	1.61408	0.582984	2.76865	0.00562894	0.0408213
																			YMR173W-A	25.671	1.59885	0.324632	4.92513	8.43e-07	2.18e-05
																			YER074W-A	23.0606	1.59831	0.578926	2.76082	0.00576565	0.0414871
																			YJL020C	170.653	1.59513	0.45268	3.52375	0.000425492	0.0048409
																			YBL001C	48.4414	1.56142	0.535337	2.91671	0.00353746	0.0278911
																			YLR154W-F	8.26623	1.55627	0.369877	4.20752	2.58e-05	0.000439169
																			YPR036W-A	81.6208	1.55283	0.293268	5.29492	1.19e-07	3.93e-06
																			YLR179C	161.164	1.53513	0.315006	4.87333	1.1e-06	2.69e-05
																			YDR353W	135.4	1.5285	0.343993	4.44341	8.85e-06	0.000174664
																			YDL097C	133.312	1.52262	0.512775	2.96936	0.00298419	0.0246528
																			YPR028W	94.6033	1.51897	0.445506	3.40953	0.000650752	0.00698986
																			YKR042W	255.396	1.51271	0.513551	2.9456	0.00322332	0.0259797
																			YIL062C	76.6636	1.50966	0.482233	3.13056	0.00174473	0.0158523
																			YLR154W-C	417.314	1.49608	0.249515	5.99595	2.02e-09	9.81e-08
																			YBR089C-A	14.7325	1.46235	0.479396	3.05041	0.00228531	0.019893
																			YBL107W-A	1.74087	1.44618	0.514329	2.81178	0.00492687	0.0364206
																			YJL123C	49.1126	1.43242	0.456819	3.13564	0.00171482	0.0156157
																			YOL143C	355.516	1.42441	0.297955	4.78064	1.75e-06	3.96e-05
																			YNL190W	139.005	1.41875	0.407853	3.47858	0.000504069	0.0056213
																			YER057C	44.4659	1.41351	0.40656	3.47675	0.000507526	0.00562616
																			YAL005C	339.34	1.37702	0.350297	3.93102	8.46e-05	0.00124318
																			YLR188W	20.4355	1.36698	0.422465	3.23573	0.00121333	0.0116785
																			YPL061W	264.114	1.36123	0.488997	2.78372	0.00537394	0.0391573
																			YLR354C	266.294	1.35647	0.277098	4.89527	9.82e-07	2.48e-05
																			YKL210W	92.3273	1.34276	0.45429	2.95572	0.00311935	0.0254053
																			YJR104C	881.272	1.31366	0.217464	6.04084	1.53e-09	7.65e-08
																			YLR154W-B	652.443	1.30913	0.289113	4.5281	5.95e-06	0.000121561
																			YIL051C	114.006	1.29856	0.389781	3.33152	0.00086373	0.00875201
																			YIL075C	159.128	1.29852	0.420031	3.09148	0.00199161	0.0176926
																			YGR279C	280.083	1.29289	0.459478	2.81383	0.00489558	0.0362833
																			YPL271W	27.4243	1.28787	0.448933	2.86873	0.00412129	0.0315357
																			YGR282C	192.016	1.26493	0.329735	3.83621	0.000124946	0.00173785
																			YMR072W	37.6932	1.26126	0.451978	2.79053	0.00526215	0.038505
																			YOR121C	8.91756	1.23641	0.409225	3.02135	0.0025165	0.0213982
																			YHR179W	459.609	1.22964	0.324117	3.7938	0.000148359	0.0019967
																			YBR126W-A	5.70236	1.2132	0.326941	3.71076	0.000206639	0.00265358
																			YPL225W	49.3937	1.20557	0.447505	2.69398	0.00706043	0.0485803
																			YDL126C	346.238	1.19959	0.304468	3.93996	8.15e-05	0.00120456
																			YBR126W-B	3.35289	1.15996	0.372496	3.11402	0.00184555	0.0165653
																			YKL152C	659.459	1.02987	0.165108	6.23757	4.44e-10	2.4e-08
																			YLR127C	103.883	1.01094	0.237505	4.25652	2.08e-05	0.000363919
																			YLR249W	850.667	-1.0043	0.309985	-3.23982	0.00119604	0.0115551
																			YPR080W	754.365	-1.0061	0.156514	-6.42814	1.29e-10	7.62e-09
																			YGR085C	143.141	-1.01161	0.240135	-4.21267	2.52e-05	0.000430685
																			YOR369C	687.312	-1.02034	0.201889	-5.05399	4.33e-07	1.22e-05
																			YPL079W	266.381	-1.0269	0.290518	-3.53474	0.000408184	0.00467475
																			YNL162W	169.327	-1.03636	0.23583	-4.39453	1.11e-05	0.000211739
																			YPR132W	385.214	-1.04043	0.196268	-5.30108	1.15e-07	3.83e-06
																			YLR448W	149.219	-1.04053	0.29917	-3.47805	0.000505079	0.0056213
																			YKL006W	258.529	-1.05404	0.240009	-4.39169	1.12e-05	0.000213146
																			YOR312C	239.659	-1.05626	0.229463	-4.60318	4.16e-06	8.77e-05
																			YPL142C	25.4204	-1.06518	0.291378	-3.65566	0.00025652	0.0031762
																			YOR133W	123.224	-1.0745	0.270469	-3.97274	7.11e-05	0.00106537
																			YLR185W	171.575	-1.08486	0.255655	-4.24345	2.2e-05	0.000383198
																			YPL231W	243.152	-1.0913	0.404515	-2.69781	0.00697976	0.0481529
																			YJR123W	624.281	-1.09465	0.214718	-5.09808	3.43e-07	1e-05
																			YHL001W	71.2698	-1.09569	0.287417	-3.81218	0.000137745	0.00188058
																			YHR010W	140.782	-1.10187	0.263829	-4.17647	2.96e-05	0.000493887
																			YKL081W	326.26	-1.10543	0.302387	-3.65569	0.000256491	0.0031762
																			YKL180W	100.113	-1.1056	0.335098	-3.29933	0.000969146	0.00963198
																			YDR447C	147.849	-1.10692	0.296885	-3.72846	0.000192651	0.00252392
																			YDR471W	114.329	-1.10848	0.367916	-3.01286	0.00258802	0.0218675
																			YMR242C	236.742	-1.1224	0.25126	-4.46707	7.93e-06	0.000159456
																			YDR500C	141.335	-1.12741	0.244978	-4.60207	4.18e-06	8.79e-05
																			YFR031C-A	496.206	-1.12795	0.175318	-6.43371	1.25e-10	7.43e-09
																			YBR191W	144.126	-1.13336	0.268842	-4.21569	2.49e-05	0.000426364
																			YLR340W	319.297	-1.15497	0.196003	-5.89262	3.8e-09	1.79e-07
																			YOR096W	214.191	-1.15597	0.239353	-4.82955	1.37e-06	3.23e-05
																			YNL178W	859.582	-1.16324	0.207849	-5.59658	2.19e-08	8.72e-07
																			YBL027W	373.977	-1.1663	0.20554	-5.67433	1.39e-08	5.89e-07
																			YHR174W	3261.59	-1.17118	0.176961	-6.61828	3.63e-11	2.37e-09
																			YMR143W	176.827	-1.19021	0.237684	-5.00755	5.51e-07	1.5e-05
																			YBR189W	212.852	-1.1917	0.248326	-4.79891	1.6e-06	3.65e-05
																			YGL135W	201.783	-1.19767	0.270223	-4.43216	9.33e-06	0.000182641
																			YML073C	187.92	-1.20459	0.280205	-4.29895	1.72e-05	0.000307005
																			YOR167C	80.2751	-1.20494	0.271001	-4.44628	8.74e-06	0.000173008
																			YER131W	127.029	-1.20947	0.311399	-3.884	0.000102751	0.0014633
																			YPL131W	686.648	-1.21597	0.231658	-5.24899	1.53e-07	4.78e-06
																			YHL033C	64.8069	-1.22531	0.391808	-3.12733	0.00176404	0.0159997
																			YIL018W	514.411	-1.23028	0.282522	-4.35463	1.33e-05	0.000245223
																			YDL083C	175.425	-1.23239	0.25584	-4.81703	1.46e-06	3.42e-05
																			YGL123W	527.639	-1.24757	0.165441	-7.54084	4.67e-14	5.05e-12
																			YLR325C	133.082	-1.2524	0.214038	-5.8513	4.88e-09	2.26e-07
																			YOL039W	165.157	-1.2561	0.184323	-6.8147	9.45e-12	7.1e-10
																			YPR102C	170.331	-1.25985	0.258399	-4.8756	1.08e-06	2.67e-05
																			YOL120C	412.917	-1.26529	0.239347	-5.28643	1.25e-07	4.04e-06
																			YDL082W	100.41	-1.26748	0.377213	-3.36012	0.000779092	0.00807944
																			YGL102C	3.04049	-1.27977	0.271599	-4.71199	2.45e-06	5.37e-05
																			YDR025W	234.093	-1.28081	0.275511	-4.64886	3.34e-06	7.22e-05
																			YIL069C	76.7378	-1.30013	0.33182	-3.91818	8.92e-05	0.00130385
																			YHR203C	353.821	-1.30135	0.347565	-3.7442	0.000180969	0.00238291
																			YBR191W-A	12.0967	-1.30462	0.245998	-5.30335	1.14e-07	3.83e-06
																			YLR367W	66.4838	-1.32061	0.309105	-4.27239	1.93e-05	0.000341266
																			YBR031W	353.632	-1.32337	0.216843	-6.10288	1.04e-09	5.4e-08
																			YDR385W	138.866	-1.32604	0.312281	-4.24631	2.17e-05	0.000379611
																			YJL177W	99.3661	-1.32911	0.341175	-3.8957	9.79e-05	0.0014033
																			YKL156W	20.8837	-1.33534	0.391219	-3.41327	0.000641882	0.00690889
																			YMR116C	290.908	-1.36433	0.335595	-4.06542	4.79e-05	0.000742525
																			YBR181C	124.379	-1.3647	0.325111	-4.19764	2.7e-05	0.000455785
																			YEL033W	70.5862	-1.3749	0.180411	-7.62095	2.52e-14	2.84e-12
																			YKR057W	133.352	-1.38856	0.257843	-5.38529	7.23e-08	2.48e-06
																			YDR064W	337.534	-1.39381	0.246934	-5.64447	1.66e-08	6.82e-07
																			YBL087C	170.522	-1.41047	0.343817	-4.1024	4.09e-05	0.000650715
																			YDL228C	1.28616	-1.45569	0.444936	-3.27168	0.0010691	0.0104454
																			YGL103W	43.9171	-1.45592	0.49011	-2.97061	0.00297212	0.0246315
																			YJL190C	210.869	-1.50512	0.306426	-4.91185	9.02e-07	2.29e-05
																			YDL075W	354.287	-1.52978	0.288509	-5.30237	1.14e-07	3.83e-06
																			YPL220W	60.1927	-1.54882	0.365962	-4.2322	2.31e-05	0.000400191
																			YML026C	161.382	-1.55312	0.317339	-4.8942	9.87e-07	2.49e-05
																			YLR406C	97.1242	-1.56385	0.352042	-4.44221	8.9e-06	0.000174978
																			YGL076C	381.258	-1.57512	0.233311	-6.75117	1.47e-11	1.06e-09
																			YLR106C	155.13	-1.58266	0.541192	-2.92439	0.00345133	0.0273784
																			YDL229W	89.5303	-1.60939	0.438498	-3.67024	0.000242326	0.00306631
																			YEL054C	78.5601	-1.6469	0.234599	-7.02007	2.22e-12	1.89e-10
																			YKL056C	429.49	-1.66126	0.330445	-5.02735	4.97e-07	1.39e-05
																			YEL026W	91.5045	-1.68521	0.442836	-3.80549	0.000141525	0.00191705
																			YKL182W	236.978	-1.69508	0.407917	-4.15546	3.25e-05	0.000527961
																			YGL147C	307.265	-1.69722	0.322533	-5.26215	1.42e-07	4.48e-06
																			YGR214W	387.172	-1.71433	0.314749	-5.44665	5.13e-08	1.86e-06
																			YLR264C-A	51.2911	-1.72909	0.333595	-5.1832	2.18e-07	6.66e-06
																			YIL133C	166.429	-1.8324	0.343659	-5.33202	9.71e-08	3.29e-06
																			YLR264W	27.5424	-1.88802	0.377539	-5.00086	5.71e-07	1.53e-05
																			YLR048W	515.971	-1.99523	0.288538	-6.91496	4.68e-12	3.74e-10
																			YLR175W	110.014	-2.00611	0.576874	-3.47756	0.000506004	0.0056213
																			YOR234C	43.3311	-2.02449	0.492066	-4.11427	3.88e-05	0.00062385
																			YLR009W	18.2329	-2.16291	0.707181	-3.05849	0.00222454	0.0194284
																			YGL078C	43.6909	-2.16719	0.792326	-2.73523	0.00623367	0.0440603
																			YGL029W	6.73313	-2.20566	0.764003	-2.88698	0.00388957	0.030299
																			YMR266W	42.3909	-2.26629	0.726901	-3.11774	0.00182244	0.0164146
																			YDR165W	13.0883	-2.28579	0.794924	-2.87548	0.00403416	0.0311855
																			YMR229C	100.491	-2.30264	0.647336	-3.55711	0.000374962	0.00433253
																			YJL148W	44.5759	-2.31343	0.769702	-3.00561	0.00265048	0.0223588
																			YKR081C	32.0454	-2.32951	0.854646	-2.7257	0.00641657	0.0451685
																			YOR341W	107.338	-2.35308	0.676456	-3.47855	0.000504138	0.0056213
																			YHR089C	61.8223	-2.35547	0.471554	-4.99513	5.88e-07	1.56e-05
																			YGR128C	11.4296	-2.36659	0.869889	-2.72057	0.00651696	0.045813
																			YNL301C	55.9916	-2.3691	0.663945	-3.56822	0.000359417	0.00418084
																			YLR405W	13.6073	-2.37021	0.619921	-3.82341	0.000131618	0.00181124
																			YNL132W	48.9237	-2.37757	0.827204	-2.87422	0.00405022	0.0311855
																			YDR060W	53.2551	-2.38692	0.630691	-3.78461	0.000153949	0.00205319
																			YPL093W	31.6908	-2.39559	0.859799	-2.78622	0.00533261	0.0389656
																			YMR128W	25.8079	-2.42409	0.832924	-2.91034	0.00361039	0.0283799
																			YMR049C	44.7678	-2.44469	0.707684	-3.4545	0.000551313	0.00605977
																			YLR003C	10.0336	-2.52672	0.799053	-3.16214	0.00156613	0.0146135
																			YKL009W	26.115	-2.52812	0.679837	-3.71871	0.00020024	0.00259064
																			YGR162W	99.0935	-2.52971	0.615542	-4.10973	3.96e-05	0.000634297
																			YGR159C	59.95	-2.55018	0.673292	-3.78764	0.000152087	0.00203358
																			YGR271C-A	3.37047	-2.55753	0.86799	-2.9465	0.00321391	0.0259716
																			YOR078W	12.3771	-2.63924	0.725875	-3.63594	0.000276972	0.00335732
																			YJR070C	22.7544	-2.67799	0.978292	-2.73742	0.00619234	0.0438279
																			YGL111W	18.5094	-2.73217	0.802503	-3.40456	0.000662706	0.00707432
																			YOR145C	11.7576	-2.73961	0.914204	-2.99671	0.00272909	0.0228363
																			YCR035C	16.3949	-2.78191	0.968073	-2.87366	0.00405748	0.0311855
																			YLR363W-A	5.55679	-2.83033	1.03631	-2.73115	0.0063114	0.044549
																			YOR004W	16.2986	-3.00501	0.982671	-3.058	0.0022282	0.0194284
																			YGR090W	18.3353	-3.06606	1.1322	-2.70806	0.00676779	0.0471926
																			YJL122W	26.4968	-3.07756	0.707811	-4.348	1.37e-05	0.000251858
																			YKL216W	127.954	-3.10403	0.53264	-5.82762	5.62e-09	2.58e-07
																			YNL124W	25.4089	-3.1102	1.12847	-2.75611	0.00584926	0.0419723
																			YDR465C	13.4269	-3.13091	1.10884	-2.82358	0.00474908	0.0355018
																			YGR280C	6.64409	-3.1675	0.897615	-3.52879	0.000417461	0.00475997
																			YGR145W	22.7435	-3.2612	1.03468	-3.15188	0.00162225	0.0150274
																			YOR206W	19.8713	-3.49576	0.666391	-5.24581	1.56e-07	4.83e-06
																			YOL077C	29.1645	-3.63929	0.89299	-4.0754	4.59e-05	0.00071352
																			YDL036C	12.0408	-3.66279	1.25447	-2.91978	0.00350283	0.0277022
																			YKR099W	14.5831	-3.94404	1.28146	-3.07778	0.00208551	0.0183695
																			YDL060W	33.9292	-4.03422	1.00007	-4.03395	5.48e-05	0.000839372
																			YGR251W	5.2854	-4.11251	1.45978	-2.81722	0.00484417	0.0360051
																			YMR014W	9.95975	-4.19552	0.969448	-4.32774	1.51e-05	0.000275193
																			YHR169W	18.6063	-4.27684	1.2872	-3.3226	0.000891815	0.00900143
																			YAL025C	17.4469	-4.30609	0.847356	-5.08179	3.74e-07	1.08e-05
																			YPL086C	16.3559	-4.35926	1.17029	-3.72495	0.000195352	0.00255286
																			YML043C	10.7381	-4.55913	1.45018	-3.14383	0.00166753	0.0152847
																			YKL078W	4.61449	-4.99654	1.84943	-2.70166	0.00689943	0.0478043
																			YDR111C	8.77349	-5.05436	1.40761	-3.59073	0.000329751	0.00389692
																			YDL043C	6.53902	-5.35874	1.86624	-2.8714	0.00408657	0.0313163
																			YKR060W	5.55544	-5.8704	1.52071	-3.86029	0.000113252	0.00159228
																			YOR070C	11.0433	-5.87824	1.63292	-3.59984	0.000318411	0.00380626
																			YGR079W	14.3492	-6.21786	1.3954	-4.45598	8.35e-06	0.000166

## Sheet: Sheet2
16hr vs 2hr_Up-regulated	Category	Term	Count	%	P Value < 0.05	Genes	List Total	Pop Hits	Pop Total	Fold Enrichment	Bonferroni	Benjamini	FDR
	GOTERM_BP_DIRECT	GO:0006096~glycolytic process	5	4.7619	0.000763648	YBR196C, YJR009C, YGR254W, YJL052W, YOR347C	92	26	5557	11.6158	0.198106	0.198106	1.0099
	GOTERM_BP_DIRECT	GO:0071555~cell wall organization	8	7.61905	0.000805988	YLR286C, YJL159W, YOL155C, YGL028C, YKL164C, YER124C, YHR143W, YNL192W	92	94	5557	5.14061	0.207866	0.109981	1.06562
	GOTERM_BP_DIRECT	GO:0055114~oxidation-reduction process	15	14.2857	0.00137781	YPL171C, YNL274C, YJR009C, YDL022W, YHL021C, YCL026C-B, YGR256W, YOR136W, YJL052W, YIL111W, YGR088W, YDL124W, YGR209C, YKL071W, YAL061W	92	347	5557	2.61104	0.328648	0.124378	1.81527
	GOTERM_BP_DIRECT	GO:0006098~pentose-phosphate shunt	4	3.80952	0.00167621	YBR196C, YBR117C, YGR248W, YGR256W	92	15	5557	16.1072	0.384198	0.11415	2.20436
	GOTERM_BP_DIRECT	GO:0008152~metabolic process	13	12.381	0.00211177	YLR286C, YNL274C, YML059C, YBR117C, YKR089C, YGL028C, YBR001C, YEL016C, YGL037C, YMR008C, YOR136W, YGL156W, YLR304C	92	284	5557	2.76489	0.457163	0.115019	2.76977
	GOTERM_BP_DIRECT	GO:0000920~cell separation after cytokinesis	4	3.80952	0.00340458	YLR286C, YER124C, YHR143W, YNL192W	92	19	5557	12.7162	0.626785	0.151484	4.4302
	GOTERM_BP_DIRECT	GO:0006094~gluconeogenesis	4	3.80952	0.00340458	YBR196C, YJR009C, YGR254W, YJL052W	92	19	5557	12.7162	0.626785	0.151484	4.4302
	GOTERM_BP_DIRECT	GO:0006749~glutathione metabolic process	3	2.85714	0.0307518	YGR209C, YMR251W, YLR299W	92	17	5557	10.6592	0.99988	0.724603	33.9667
	GOTERM_BP_DIRECT	GO:0034599~cellular response to oxidative stress	5	4.7619	0.0414696	YDL124W, YGR209C, YCL026C-B, YMR250W, YDR533C	92	80	5557	3.77514	0.999995	0.783473	43.0361
16hr vs 2hr_Down-regulated	Category	Term	Count	%	P Value < 0.05	Genes	List Total	Pop Hits	Pop Total	Fold Enrichment	Bonferroni	Benjamini	FDR
	GOTERM_BP_DIRECT	GO:0006364~rRNA processing	5	50	0.000199636	YJL033W, YGL078C, YCR035C, YGR159C, YLR002C	10	206	5557	13.4879	0.00914213	0.00914213	0.188533
	GOTERM_BP_DIRECT	GO:0042254~ribosome biogenesis	4	40	0.00323876	YJL033W, YGL078C, YJL122W, YLR002C	10	199	5557	11.1698	0.138624	0.0718968	3.01965
	GOTERM_BP_DIRECT	GO:0010501~RNA secondary structure unwinding	2	20	0.0429186	YJL033W, YGL078C	10	27	5557	41.163	0.867062	0.489633	33.941
36hr vs 16hr_Up-regulated	Category	Term	Count	%	P Value < 0.05	Genes	List Total	Pop Hits	Pop Total	Fold Enrichment	Bonferroni	Benjamini	FDR
	GOTERM_BP_DIRECT	GO:0055114~oxidation-reduction process	41	16.1417	1.88182e-10	YGR183C, YFR030W, Q0250, YKL148C, YDL022W, YML131W, YHR104W, YCL035C, YGR256W, YGL055W, YJL052W, YOR374W, YKL150W, YGR209C, YBR006W, YMR170C, YDL168W, YMR169C, YJR096W, YDR529C, YHR008C, YMR315W, YOL151W, YAL060W, YPL061W, YCL026C-B, YHL021C, YIL066C, YMR256C, YNL331C, YGL157W, YBL045C, YKL085W, YDL124W, YDR513W, YGR088W, YDR453C, YBR046C, YER178W, YBL064C, YDR019C	216	347	5557	3.03977	9.18327e-08	9.18327e-08	2.70064e-07
	GOTERM_BP_DIRECT	GO:0034599~cellular response to oxidative stress	18	7.08661	6.06913e-09	YGR043C, YHR104W, YCL035C, YCL026C-B, YDR533C, YIL101C, YBR126C, YDR513W, YDL124W, YFL014W, YKL150W, YGR209C, YDR453C, YBR046C, YBR006W, YMR250W, YBL064C, YJR096W	216	80	5557	5.78854	2.96173e-06	1.48087e-06	8.70994e-06
	GOTERM_BP_DIRECT	GO:0034605~cellular response to heat	9	3.54331	9.37054e-06	YPR158W, YBR126C, YOL052C-A, YDR214W, YFL014W, YDR074W, YCR021C, YBR072W, YDR258C	216	29	5557	7.9842	0.00456241	0.00152312	0.013447
	GOTERM_BP_DIRECT	GO:0008152~metabolic process	27	10.6299	3.0278e-05	YLR134W, YFR030W, YGR282C, YFR053C, YER062C, YOR374W, YJR016C, YBR117C, YKL035W, YMR096W, YGL037C, YFR015C, YDR001C, YBR006W, YMR170C, YMR169C, YMR315W, YPL061W, YGR279C, YKL211C, YGR287C, YIL066C, YKR042W, YER061C, YGL009C, YER178W, YOR317W	216	284	5557	2.44586	0.0146673	0.00368716	0.0434439
	GOTERM_BP_DIRECT	GO:0005978~glycogen biosynthetic process	6	2.3622	8.26125e-05	YOR178C, YEL011W, YKL035W, YFR015C, YMR105C, YFR017C	216	13	5557	11.8739	0.0395147	0.00803089	0.118494
	GOTERM_BP_DIRECT	GO:0005975~carbohydrate metabolic process	14	5.51181	0.000134005	YFR053C, YGR279C, YGR282C, YEL011W, YGR287C, YGR043C, YGR248W, YDL022W, YKR042W, YMR278W, YPR160W, YKL085W, YCL040W, YMR105C	216	102	5557	3.53114	0.063306	0.0108406	0.192141
	GOTERM_BP_DIRECT	GO:0009267~cellular response to starvation	5	1.9685	0.00160609	YOR173W, YOL052C-A, YLR270W, YKL100C, YPL154C	216	14	5557	9.18816	0.543607	0.106007	2.28038
	GOTERM_BP_DIRECT	GO:0005992~trehalose biosynthetic process	4	1.5748	0.00178113	YBR126C, YKL035W, YDR074W, YMR105C	216	7	5557	14.7011	0.581035	0.103042	2.52597
	GOTERM_BP_DIRECT	GO:0006096~glycolytic process	6	2.3622	0.00279808	YFR053C, YCL040W, YMR323W, YER178W, YGR254W, YJL052W	216	26	5557	5.93697	0.745226	0.140952	3.94144
	GOTERM_BP_DIRECT	GO:0006457~protein folding	11	4.33071	0.00374019	YPR158W, YGR231C, YDR214W, YBL075C, YCR060W, YDR168W, YOR027W, YGR209C, YDR453C, YBR072W, YBR169C	216	96	5557	2.94787	0.839368	0.167118	5.23566
	GOTERM_BP_DIRECT	GO:0098869~cellular oxidant detoxification	6	2.3622	0.00459708	YDR513W, YGR088W, YGR209C, YCL035C, YDR453C, YBL064C	216	29	5557	5.3228	0.894448	0.184875	6.3987
	GOTERM_BP_DIRECT	GO:0046323~glucose import	6	2.3622	0.0053462	YFR053C, YDR345C, YCL040W, YDR536W, YHR094C, YHR096C	216	30	5557	5.14537	0.926901	0.195871	7.40456
	GOTERM_BP_DIRECT	GO:0019752~carboxylic acid metabolic process	4	1.5748	0.00748474	YKL085W, YNL104C, YMR250W, YDL131W	216	11	5557	9.35522	0.974429	0.245743	10.221
	GOTERM_BP_DIRECT	GO:0071465~cellular response to desiccation	3	1.1811	0.00849072	YBR126C, YGR008C, YDR001C	216	4	5557	19.2951	0.984411	0.257124	11.5181
	GOTERM_BP_DIRECT	GO:0009408~response to heat	5	1.9685	0.00920645	YOR173W, YGR086C, YOR178C, YLR270W, YOL105C	216	22	5557	5.84701	0.989041	0.259851	12.4304
	GOTERM_BP_DIRECT	GO:0071470~cellular response to osmotic stress	4	1.5748	0.00969823	YFL014W, YHR104W, YER062C, YCR021C	216	12	5557	8.57562	0.991399	0.257134	13.0521
	GOTERM_BP_DIRECT	GO:0006006~glucose metabolic process	5	1.9685	0.0108134	YFR053C, YCL040W, YMR278W, YMR105C, YJL052W	216	23	5557	5.59279	0.995037	0.268092	14.4468
	GOTERM_BP_DIRECT	GO:0007039~protein catabolic process in the vacuole	4	1.5748	0.0122529	YOR062C, YMR174C, YGR066C, YKL103C	216	13	5557	7.91595	0.997561	0.284119	16.2161
	GOTERM_BP_DIRECT	GO:0006740~NADPH regeneration	3	1.1811	0.0137917	YPL061W, YOR374W, YMR315W	216	5	5557	15.4361	0.998861	0.300014	18.0701
	GOTERM_BP_DIRECT	GO:0006098~pentose-phosphate shunt	4	1.5748	0.0184146	YBR117C, YGR248W, YGR043C, YGR256W	216	15	5557	6.86049	0.999885	0.364602	23.4124
	GOTERM_BP_DIRECT	GO:0031505~fungal-type cell wall organization	12	4.72441	0.0191724	YGR282C, YGR279C, YKL096W-A, YDL222C, YPR030W, YKL163W, YNL194C, YKR042W, YER150W, YJL116C, YJL174W, YDR077W	216	140	5557	2.20516	0.999921	0.36228	24.2566
	GOTERM_BP_DIRECT	GO:0051156~glucose 6-phosphate metabolic process	3	1.1811	0.0275169	YFR053C, YCL040W, YMR105C	216	7	5557	11.0258	0.999999	0.461479	32.9972
	GOTERM_BP_DIRECT	GO:0008652~cellular amino acid biosynthetic process	9	3.54331	0.0333478	YOL058W, YJR016C, YJL088W, YKL211C, YNL104C, YFR030W, YOR184W, YDL131W, YGL009C	216	97	5557	2.38703	1	0.513063	38.5375
	GOTERM_BP_DIRECT	GO:0045454~cell redox homeostasis	5	1.9685	0.0370435	YDR513W, YGR209C, YCL035C, YDR453C, YBL064C	216	33	5557	3.89801	1	0.535838	41.8251
	GOTERM_BP_DIRECT	GO:0009060~aerobic respiration	6	2.3622	0.0427444	YGR183C, YKL093W, YKL085W, Q0250, YDR529C, YBL045C	216	50	5557	3.08722	1	0.57375	46.5771
36hr vs 16hr_Down-regulated	Category	Term	Count	%	P Value < 0.05	Genes	List Total	Pop Hits	Pop Total	Fold Enrichment	Bonferroni	Benjamini	FDR
	GOTERM_BP_DIRECT	GO:0002181~cytoplasmic translation	11	44	1.54288e-10	YLR406C, YOR293W, YLR048W, YGL076C, YHR010W, YGR214W, YKR057W, YOR234C, YDL075W, YIL133C, YGL147C	22	171	5557	16.2485	7.40582e-09	7.40582e-09	1.47246e-07
	GOTERM_BP_DIRECT	GO:0000461~endonucleolytic cleavage to generate mature 3'-end of SSU-rRNA from (SSU-rRNA, 5.8S rRNA, LSU-rRNA)	4	16	4.63023e-07	YLR048W, YGR214W, YKR057W, YDL060W	22	5	5557	202.073	2.22249e-05	1.11125e-05	0.000441889
	GOTERM_BP_DIRECT	GO:0006412~translation	9	36	1.11232e-05	YLR406C, YLR048W, YHR010W, YGR214W, YKR057W, YOR234C, YDL075W, YIL133C, YGL147C	22	318	5557	7.1488	0.000533772	0.000177956	0.010615
	GOTERM_BP_DIRECT	GO:0042273~ribosomal large subunit biogenesis	4	16	0.000965152	YLL034C, YAL025C, YGL076C, YOR234C	22	53	5557	19.0635	0.0452919	0.0115205	0.917312
	GOTERM_BP_DIRECT	GO:0006407~rRNA export from nucleus	3	12	0.00200675	YOR293W, YLR048W, YGR214W	22	18	5557	42.0985	0.0919182	0.0190994	1.89882
	GOTERM_BP_DIRECT	GO:0006450~regulation of translational fidelity	3	12	0.00273561	YLR406C, YGL169W, YDL075W	22	21	5557	36.0844	0.123211	0.0216765	2.58045
	GOTERM_BP_DIRECT	GO:0000028~ribosomal small subunit assembly	3	12	0.00418579	YOR293W, YLR048W, YGR214W	22	26	5557	29.1451	0.182365	0.0283531	3.92406
	GOTERM_BP_DIRECT	GO:0000447~endonucleolytic cleavage in ITS1 to separate SSU-rRNA from 5.8S rRNA and LSU-rRNA from tricistronic rRNA transcript (SSU-rRNA, 5.8S rRNA, LSU-rRNA)	3	12	0.0111895	YLR048W, YGR214W, YKR057W	22	43	5557	17.6226	0.417325	0.0652869	10.1825
	GOTERM_BP_DIRECT	GO:0042254~ribosome biogenesis	4	16	0.0374102	YLL034C, YLR048W, YGR214W, YDL060W	22	199	5557	5.0772	0.839609	0.184007	30.5023
36hr vs 2hr_Up-regulated (BP)	Category	Term	Count	%	P Value < 0.05	Genes	List Total	Pop Hits	Pop Total	Fold Enrichment	Bonferroni	Benjamini	FDR
	GOTERM_BP_DIRECT	GO:0055114~oxidation-reduction process	75	14.2315	1.57773e-15	YML131W, YDL022W, YDR376W, YMR226C, YGR256W, YLR205C, YJL052W, YGR144W, YKL026C, YMR170C, YJR096W, YMR169C, YHR008C, YKL195W, YAL060W, YPL061W, YGL157W, YNL241C, YIL111W, YGL160W, YMR272C, YGR088W, YMR110C, YLR011W, YBR046C, YBL064C, YMR020W, YNL274C, YPL171C, YPL088W, YEL039C, YDR506C, YHR104W, YDR032C, YML130C, YCL035C, YDL243C, YOR136W, YDR368W, YKR069W, YOR374W, YBR145W, YJR155W, YJR104C, YKL…	455	347	5557	2.63974	1.37867e-12	1.37867e-12	2.42029e-12
	GOTERM_BP_DIRECT	GO:0034599~cellular response to oxidative stress	26	4.93359	1.75353e-09	YCR083W, YGR043C, YHR104W, YCL035C, YCL026C-B, YDR368W, YDR533C, YMR173W, YIL101C, YBR126C, YKL026C, YDR513W, YDL124W, YFL014W, YKL150W, YDR353W, YGR209C, YDR453C, YMR250W, YBR046C, YBR006W, YLR011W, YBL064C, YBR014C, YJR096W, YOR120W	455	80	5557	3.96929	1.55538e-06	7.77691e-07	2.72817e-06
	GOTERM_BP_DIRECT	GO:0005975~carbohydrate metabolic process	24	4.55408	5.14795e-06	YLR286C, YPR159W, YGR282C, YGR279C, YFR053C, YGR248W, YGR043C, YDL022W, YDR516C, YLR354C, YKR042W, YPR026W, YMR278W, YNR034W, YLR300W, YGL156W, YNL241C, YGR194C, YPR160W, YPL248C, YMR311C, YKL085W, YCL040W, YMR105C	455	102	5557	2.87369	0.00455583	0.00152092	0.00800896
	GOTERM_BP_DIRECT	GO:0098869~cellular oxidant detoxification	12	2.27704	8.56e-06	YCR083W, YKL026C, YDR513W, YGR088W, YJR104C, YKR076W, YGR209C, YCL035C, YDR453C, YIR038C, YBL064C, YBR014C	455	29	5557	5.05373	0.007564	0.00189639	0.0133169
	GOTERM_BP_DIRECT	GO:0005978~glycogen biosynthetic process	8	1.51803	2.57977e-05	YMR311C, YOR178C, YKR058W, YKL035W, YFR015C, YMR105C, YLR258W, YFR017C	455	13	5557	7.51581	0.022623	0.00456612	0.0401289
	GOTERM_BP_DIRECT	GO:0007039~protein catabolic process in the vacuole	8	1.51803	2.57977e-05	YIL017C, YDR028C, YKR075C, YOR062C, YMR174C, YGR066C, YEL060C, YKL103C	455	13	5557	7.51581	0.022623	0.00456612	0.0401289
	GOTERM_BP_DIRECT	GO:0045721~negative regulation of gluconeogenesis	6	1.13852	0.000634987	YIL017C, YEL012W, YCL039W, YGL227W, YGR066C, YDR255C	455	10	5557	7.32791	0.430737	0.0896281	0.983369
	GOTERM_BP_DIRECT	GO:0006098~pentose-phosphate shunt	7	1.32827	0.000760233	YBR117C, YGR248W, YGR043C, YLR354C, YGR256W, YNR034W, YNL241C	455	15	5557	5.69949	0.490631	0.0918711	1.17626
	GOTERM_BP_DIRECT	GO:0005992~trehalose biosynthetic process	5	0.948767	0.00126057	YML100W, YBR126C, YKL035W, YDR074W, YMR105C	455	7	5557	8.7237	0.673337	0.130514	1.94331
	GOTERM_BP_DIRECT	GO:0008152~metabolic process	39	7.40038	0.00144365	YNL274C, YFR053C, YGR282C, YBR001C, YER062C, YOR136W, YER037W, YGL156W, YKR069W, YLR304C, YOR374W, YBR117C, YDR481C, YKL035W, YMR096W, YGL037C, YFR015C, YDR001C, YBR006W, YMR170C, YMR008C, YMR169C, YBR222C, YJL155C, YMR315W, YHR037W, YLR286C, YPL061W, YGR279C, YKL211C, YLR345W, YIL066C, YKR042W, YPR026W, YLR300W, YLR258W, YOL043C, YMR110C, YKL152C	455	284	5557	1.67716	0.722364	0.132711	2.22261
	GOTERM_BP_DIRECT	GO:0000002~mitochondrial genome maintenance	11	2.08729	0.00162113	YGL219C, YGR144W, YDL142C, YMR072W, YJL102W, YFL016C, YLL006W, YDR258C, YLR304C, YJL143W, YDR077W	455	42	5557	3.19869	0.76286	0.134035	2.49263
	GOTERM_BP_DIRECT	GO:0006749~glutathione metabolic process	7	1.32827	0.00163219	YDR513W, YKR076W, YGR209C, YIR038C, YML004C, YLR299W, YLL060C	455	17	5557	5.02896	0.76518	0.123415	2.50944
	GOTERM_BP_DIRECT	GO:0034605~cellular response to heat	9	1.70778	0.00172119	YPR158W, YBR126C, YOL052C-A, YDR059C, YFL014W, YDR074W, YCR021C, YBR072W, YDR258C	455	29	5557	3.7903	0.783034	0.119561	2.64457
	GOTERM_BP_DIRECT	GO:0071465~cellular response to desiccation	4	0.759013	0.00203599	YBR126C, YGR008C, YDR001C, YPR026W	455	4	5557	12.2132	0.83598	0.129823	3.12112
	GOTERM_BP_DIRECT	GO:0019568~arabinose catabolic process	4	0.759013	0.00203599	YHR104W, YJR096W, YDR368W, YOR120W	455	4	5557	12.2132	0.83598	0.129823	3.12112
	GOTERM_BP_DIRECT	GO:0042843~D-xylose catabolic process	4	0.759013	0.00203599	YHR104W, YJR096W, YDR368W, YOR120W	455	4	5557	12.2132	0.83598	0.129823	3.12112
	GOTERM_BP_DIRECT	GO:0046835~carbohydrate phosphorylation	6	1.13852	0.0038305	YFR053C, YCL040W, YIL107C, YLR345W, YDR516C, YGR194C	455	14	5557	5.23422	0.966766	0.215851	5.79623
	GOTERM_BP_DIRECT	GO:0009267~cellular response to starvation	6	1.13852	0.0038305	YOR173W, YOL052C-A, YLR270W, YKL100C, YPL154C, YEL060C	455	14	5557	5.23422	0.966766	0.215851	5.79623
	GOTERM_BP_DIRECT	GO:0006096~glycolytic process	8	1.51803	0.00387679	YFR053C, YCL040W, YMR323W, YDR516C, YGR254W, YJL052W, YOR347C, YKL152C	455	26	5557	3.7579	0.968108	0.205223	5.86431
	GOTERM_BP_DIRECT	GO:0050821~protein stabilization	5	0.948767	0.0039741	YDR168W, YJR104C, YKL134C, YDR258C, YDL065C	455	9	5557	6.7851	0.970755	0.198085	6.00727
	GOTERM_BP_DIRECT	GO:0045454~cell redox homeostasis	9	1.70778	0.00416638	YCR083W, YDR513W, YDR353W, YGR209C, YCL035C, YDR453C, YBL064C, YFL018C, YBR014C	455	33	5557	3.33087	0.975358	0.195747	6.28918
	GOTERM_BP_DIRECT	GO:0006740~NADPH regeneration	4	0.759013	0.00478129	YPL061W, YNL241C, YOR374W, YMR315W	455	5	5557	9.77055	0.985753	0.210359	7.18542
	GOTERM_BP_DIRECT	GO:0006081~cellular aldehyde metabolic process	5	0.948767	0.00620017	YJR155W, YPL088W, YMR110C, YMR170C, YDL243C	455	10	5557	6.10659	0.995981	0.251999	9.22293
	GOTERM_BP_DIRECT	GO:0043161~proteasome-mediated ubiquitin-dependent protein catabolic process	11	2.08729	0.00725045	YIL017C, YKL213C, YEL012W, YMR314W, YCL039W, YGL227W, YIL075C, YGR066C, YAL005C, YDR255C, YDL126C	455	51	5557	2.63422	0.998427	0.27583	10.7041
	GOTERM_BP_DIRECT	GO:0006006~glucose metabolic process	7	1.32827	0.00874007	YFR053C, YCL040W, YMR278W, YMR105C, YJL052W, YNL241C, YJL155C	455	23	5557	3.71706	0.999585	0.309809	12.7661
	GOTERM_BP_DIRECT	GO:0046323~glucose import	8	1.51803	0.00902513	YDR387C, YDL199C, YFR053C, YDR345C, YCL040W, YDR536W, YHR094C, YHR096C	455	30	5557	3.25685	0.999678	0.30617	13.1556
	GOTERM_BP_DIRECT	GO:0031505~fungal-type cell wall organization	21	3.98482	0.00934227	YPR159W, YNL322C, YOL155C, YDR055W, YGR282C, YGR279C, YKL164C, YPR030W, YKL163W, YKR042W, YKL096W, YLR300W, YJL116C, YNL192W, YJL159W, YJR104C, YDL222C, YLR120C, YNL194C, YER150W, YDR077W	455	140	5557	1.83198	0.999758	0.303704	13.587
	GOTERM_BP_DIRECT	GO:0051156~glucose 6-phosphate metabolic process	4	0.759013	0.0147785	YFR053C, YCL040W, YDR516C, YMR105C	455	7	5557	6.97896	0.999998	0.423204	20.677
	GOTERM_BP_DIRECT	GO:0006000~fructose metabolic process	4	0.759013	0.0147785	YFR053C, YIL107C, YLR345W, YJL155C	455	7	5557	6.97896	0.999998	0.423204	20.677
	GOTERM_BP_DIRECT	GO:0006626~protein targeting to mitochondrion	12	2.27704	0.0151145	YNR001C, YOR027W, Q0130, YLL009C, YNL121C, YAL005C, YBR230C, YKL195W, YHR117W, YPL240C, YLR304C, YJL143W	455	65	5557	2.25474	0.999999	0.41746	21.0969
	GOTERM_BP_DIRECT	GO:0005993~trehalose catabolic process	3	0.56926	0.0188995	YBR001C, YDR001C, YPR026W	455	3	5557	12.2132	1	0.478442	25.6849
	GOTERM_BP_DIRECT	GO:0042631~cellular response to water deprivation	3	0.56926	0.0188995	YMR175W, YNL190W, YJL144W	455	3	5557	12.2132	1	0.478442	25.6849
	GOTERM_BP_DIRECT	GO:0006457~protein folding	15	2.8463	0.0230772	YPR158W, YCR083W, YHR034C, YOR027W, YDR168W, YAL005C, YBR072W, YBR169C, YPL240C, YNL007C, YGR209C, YDR453C, YFL016C, YHR176W, YKL195W	455	96	5557	1.90831	1	0.535602	30.4585
	GOTERM_BP_DIRECT	GO:0009408~response to heat	6	1.13852	0.029275	YOR173W, YGR086C, YOR178C, YLR270W, YPL004C, YFL016C	455	22	5557	3.33087	1	0.609854	37.0144
	GOTERM_BP_DIRECT	GO:0044262~cellular carbohydrate metabolic process	4	0.759013	0.0313583	YBR126C, YER062C, YBR149W, YGL156W	455	9	5557	5.42808	1	0.622615	39.0849
	GOTERM_BP_DIRECT	GO:0032581~ER-dependent peroxisome organization	4	0.759013	0.0313583	YPR028W, YDL204W, YLR324W, YDL065C	455	9	5557	5.42808	1	0.622615	39.0849
	GOTERM_BP_DIRECT	GO:0061709~reticulophagy	4	0.759013	0.0313583	YDL149W, YGL180W, YLR312C, YBL078C	455	9	5557	5.42808	1	0.622615	39.0849
	GOTERM_BP_DIRECT	GO:0070413~trehalose metabolism in response to stress	3	0.56926	0.0357631	YML100W, YBR126C, YDR074W	455	4	5557	9.15989	1	0.659304	43.2549
	GOTERM_BP_DIRECT	GO:0006109~regulation of carbohydrate metabolic process	3	0.56926	0.0357631	YDR028C, YKR075C, YOR062C	455	4	5557	9.15989	1	0.659304	43.2549
	GOTERM_BP_DIRECT	GO:0006003~fructose 2,6-bisphosphate metabolic process	3	0.56926	0.0357631	YIL107C, YLR345W, YJL155C	455	4	5557	9.15989	1	0.659304	43.2549
	GOTERM_BP_DIRECT	GO:0006654~phosphatidic acid biosynthetic process	3	0.56926	0.0357631	YIL124W, YLR099C, YOR311C	455	4	5557	9.15989	1	0.659304	43.2549
	GOTERM_BP_DIRECT	GO:0042026~protein refolding	5	0.948767	0.036314	YFL016C, YAL005C, YDR258C, YBR169C, YPL240C	455	16	5557	3.81662	1	0.652984	43.7572
	GOTERM_BP_DIRECT	GO:0006915~apoptotic process	6	1.13852	0.0413239	YPL171C, YGL160W, YLR011W, YPL123C, YNL305C, YHR179W	455	24	5557	3.0533	1	0.689567	48.1381
	GOTERM_BP_DIRECT	GO:0000103~sulfate assimilation	4	0.759013	0.0421403	YCR083W, YGR209C, YKR069W, YJR010W	455	10	5557	4.88527	1	0.685647	48.821
	GOTERM_BP_DIRECT	GO:0006979~response to oxidative stress	5	0.948767	0.0445194	YOR173W, YKL026C, YGR088W, YLR270W, YLR205C	455	17	5557	3.59211	1	0.695194	50.7633
	GOTERM_BP_DIRECT	GO:0005977~glycogen metabolic process	5	0.948767	0.0445194	YPR160W, YMR311C, YOR178C, YDR028C, YFR003C	455	17	5557	3.59211	1	0.695194	50.7633
36hr vs 2hr_Up-regulated (CC)	Category	Term	Count	%	P Value < 0.05	Genes	List Total	Pop Hits	Pop Total	Fold Enrichment	Bonferroni	Benjamini	FDR
	GOTERM_CC_DIRECT	GO:0005739~mitochondrion	145	27.5142	3.84887e-07	YIL055C, YDL149W, YPR098C, YBR001C, YGL104C, YHR038W, YPL154C, Q0130, YDL022W, YDR376W, YGR021W, YKL040C, YJL052W, YOL096C, YNL144C, YOR347C, YPL041C, YKL134C, YKL195W, YHR008C, YCR003W, YPL215W, YDL142C, YPL061W, YPL013C, YML042W, YLR382C, YDR258C, YIL111W, YER053C, YGR088W, YKL067W, YGR019W, YPR002W, YNL063W, YDR077W, YGR086C, YGR102C, YFR053C, YDR074W, YPL072W, YGR254W, YOL008W, YBR111C, YLR27…	492	1189	5861	1.45276	9.77565e-05	9.77565e-05	0.000501252
	GOTERM_CC_DIRECT	GO:0005618~cell wall	20	3.79507	1.68878e-06	YLR286C, YNL322C, YOL155C, YDR055W, YGR282C, YGR279C, YKL164C, YOR383C, YKL163W, YKR042W, YNL190W, YKL096W, YLR300W, YAL005C, YJL159W, YOR382W, YAL063C, YNL327W, YER150W, YDR077W	492	68	5861	3.50371	0.000428857	0.000214452	0.00219934
	GOTERM_CC_DIRECT	GO:0005576~extracellular region	26	4.93359	2.75197e-06	YNL322C, YOL155C, YDR055W, YGR282C, YOR383C, YKL164C, YDR032C, YKL163W, YNL160W, YPL123C, YKL096W, YBR053C, YJL079C, YOR382W, YKL103C, YLR286C, YGR279C, YKR042W, YNL190W, YAL005C, YLR300W, YJL159W, YAL063C, YNL327W, YER150W, YDR077W	492	110	5861	2.81571	0.000698758	0.000232974	0.00358394
	GOTERM_CC_DIRECT	GO:0005737~cytoplasm	244	46.2998	5.34586e-06	YBR001C, YPR030W, YER062C, YDL214C, YGR237C, YMR173W, YDR533C, YJL052W, YIL101C, YOR347C, YPL240C, YGR144W, YMR174C, YKL103C, YOR031W, YAL060W, YMR029C, YPR031W, YNR034W-A, YOR027W, YKR075C, YKL142W, YOR066W, YFR014C, YMR271C, YGR088W, YMR304W, YKL067W, YGR019W, YMR314W, YLR011W, YNL260C, YLR265C, YPR002W, YMR114C, YGR086C, YDL117W, YFR053C, YDR168W, YPR032W, YMR111C, YGL121C, YGR254W, YJR008W, Y…	492	2344	5861	1.24005	0.00135693	0.000339405	0.0069619
	GOTERM_CC_DIRECT	GO:0005741~mitochondrial outer membrane	23	4.36433	9.4976e-06	YIL136W, YGR086C, YPR098C, YAL008W, YLL013C, YPL072W, YKR042W, YLL006W, YJL082W, YGL219C, YOR285W, YIL124W, YPL041C, YPL004C, YJL133C-A, YKL150W, YIR038C, YMR110C, YPR002W, YNL121C, YBR230C, YHR117W, YKL152C	492	96	5861	2.85406	0.00240949	0.000482364	0.0123684
	GOTERM_CC_DIRECT	GO:0009277~fungal-type cell wall	23	4.36433	0.000154685	YLR286C, YNL322C, YOL155C, YDR055W, YGR282C, YGR279C, YKL164C, YOR383C, YKL163W, YKR042W, YPR026W, YNL190W, YKL096W, YLR300W, YJL116C, YAL005C, YJL052W, YJL159W, YOR382W, YAL063C, YNL327W, YER150W, YDR077W	492	114	5861	2.40342	0.038531	0.00652743	0.201265
	GOTERM_CC_DIRECT	GO:0005758~mitochondrial intermembrane space	18	3.41556	0.000555422	YEL039C, YNR001C, Q0130, YDR430C, YJL066C, YLR304C, YMR194C-B, YLR218C, YOL143C, YKL067W, YJR104C, YLL009C, YDR353W, YKL150W, YER057C, YKL195W, YJL143W, YKL152C	492	85	5861	2.52267	0.131612	0.0199576	0.720937
	GOTERM_CC_DIRECT	GO:0000324~fungal-type vacuole	41	7.77989	0.000649971	YNL322C, YDR055W, YGR282C, YDR536W, YMR251W-A, YOR049C, YOR383C, YPL154C, YIL067C, YJL151C, YPL123C, YGR254W, YKL096W, YER060W-A, YPL057C, YBR161W, YJL079C, YOR382W, YOR192C, YHR138C, YGR209C, YKL103C, YLR286C, YOL052C-A, YGR279C, YHL036W, YPR026W, YNL305C, YJL116C, YLR300W, YDR452W, YIL166C, YLR001C, YOL084W, YNL327W, YLR299W, YLR361C, YBR014C, YIR014W, YNL321W, YEL060C	492	284	5861	1.71978	0.15223	0.0204317	0.843183
	GOTERM_CC_DIRECT	GO:0005773~vacuole	31	5.88235	0.00209575	YPL154C, YOR062C, YGL095C, YIL067C, YPL123C, YJL151C, YGL156W, YBR161W, YDR481C, YMR174C, YMR195W, YKL103C, YCL038C, YHL035C, YGR279C, YDR028C, YKR075C, YPR026W, YNL305C, YDR452W, YLR001C, YLL061W, YIL017C, YBL089W, YHL023C, YGR066C, YLR299W, YBL078C, YNL321W, YEL060C, YBR077C	492	208	5861	1.77544	0.413088	0.0574901	2.69526
	GOTERM_CC_DIRECT	GO:0034657~GID complex	5	0.948767	0.00259188	YIL017C, YCL039W, YGL227W, YGR066C, YDR255C	492	8	5861	7.44538	0.482731	0.0637936	3.32341
	GOTERM_CC_DIRECT	GO:0000164~protein phosphatase type 1 complex	6	1.13852	0.00295015	YMR311C, YOR178C, YDR028C, YKR075C, YOR062C, YFR003C	492	13	5861	5.49812	0.527844	0.0659472	3.77469
	GOTERM_CC_DIRECT	GO:0031307~integral component of mitochondrial outer membrane	8	1.51803	0.00446698	YGL219C, YIL136W, YKL150W, YAL008W, YMR110C, YNL121C, YBR230C, YHR117W	492	26	5861	3.66542	0.679269	0.0904114	5.66383
	GOTERM_CC_DIRECT	GO:0005886~plasma membrane	57	10.8159	0.00621386	YDR093W, YGL053W, YDR536W, YMR251W-A, YBR054W, YLR092W, YGR256W, YJL052W, YNL173C, YAL030W, YKL035W, YMR008C, YOR390W, YHR094C, YAR031W, YJR059W, YPR159W, YDR406W, YKL007W, YNL192W, YNR056C, YHR096C, YLL061W, YNL183C, YCL040W, YDL223C, YML128C, YPL004C, YFL014W, YNL321W, YNL322C, YGR086C, YLR237W, YDR055W, YDR345C, YPR032W, YOR049C, YDR032C, YAR027W, YGR254W, YER060W-A, YCR021C, YGL051W, YCR091W,…	492	482	5861	1.40875	0.794692	0.114664	7.79705
	GOTERM_CC_DIRECT	GO:0031225~anchored component of membrane	13	2.46679	0.00692467	YNL322C, YOL155C, YDR055W, YOR383C, YNL190W, YKL096W, YOR382W, YAL063C, YLR120C, YNL327W, YMR008C, YER150W, YDR077W	492	65	5861	2.38252	0.82881	0.118447	8.65224
	GOTERM_CC_DIRECT	GO:0071944~cell periphery	35	6.64137	0.0110023	YLR237W, YDR093W, YGR086C, YOL155C, YDR055W, YDR345C, YDR536W, YMR251W-A, YOR383C, YOR049C, YER060W-A, YHL016C, YOR382W, YAL030W, YOR192C, YDL222C, YIR038C, YNL194C, YMR008C, YOR390W, YLR324W, YHR094C, YDR406W, YDL204W, YDL019C, YNL192W, YIL166C, YLL061W, YHR096C, YFL054C, YPL004C, YPR028W, YER150W, YOR161C, YDR077W	492	272	5861	1.53287	0.9398	0.170837	13.4183
	GOTERM_CC_DIRECT	GO:0005759~mitochondrial matrix	19	3.60531	0.019616	YNR001C, YHR011W, YJR122W, YDR376W, YKL040C, YLR382C, YOR136W, YDR258C, YLR304C, YOR374W, YKL085W, YIL051C, YKL134C, YFL016C, YLR369W, YFL018C, YOR040W, YHR008C, YHR037W	492	128	5861	1.76828	0.993474	0.269845	22.7409
	GOTERM_CC_DIRECT	GO:0005946~alpha,alpha-trehalose-phosphate synthase complex (UDP-forming)	3	0.56926	0.0374989	YML100W, YBR126C, YDR074W	492	4	5861	8.93445	0.999939	0.43507	39.2107
36hr vs 2hr_Down-regulated	Category	Term	Count	%	P Value < 0.05	Genes	List Total	Pop Hits	Pop Total	Fold Enrichment	Bonferroni	Benjamini	FDR
	GOTERM_BP_DIRECT	GO:0002181~cytoplasmic translation	46	41.4414	5.11132e-42	YOR369C, YBR191W, YDR447C, YLR048W, YGL076C, YPL079W, YLR367W, YHR010W, YOR234C, YGL103W, YKL006W, YGL147C, YLR325C, YKL156W, YDR500C, YML073C, YKR057W, YGR214W, YLR340W, YDL082W, YJL190C, YOR096W, YPL131W, YJL177W, YHL001W, YJR123W, YPR102C, YOL039W, YKL009W, YGR085C, YDL229W, YLR264W, YOR167C, YDR471W, YLR406C, YHL033C, YKL056C, YBR031W, YNL178W, YLR185W, YDR064W, YKL180W, YLR448W, YIL133C, YDL…	106	171	5557	14.1025	7.97365e-40	7.97365e-40	6.14515e-39
	GOTERM_BP_DIRECT	GO:0006412~translation	50	45.045	4.93547e-34	YDR447C, YLR048W, YPL079W, YEL026W, YLR367W, YGL103W, YOR234C, YKL006W, YGL147C, YLR325C, YDR500C, YKR057W, YPL131W, YJR123W, YPR102C, YGR085C, YOR167C, YLR264W, YLR406C, YHL033C, YKR060W, YGL123W, YBR031W, YLR249W, YLR185W, YNL178W, YKL180W, YDL075W, YIL133C, YOR369C, YBR191W, YHR010W, YBR189W, YKL156W, YGR162W, YML073C, YGR214W, YDL082W, YJL190C, YOR096W, YJL177W, YHL001W, YKL081W, YDL229W, YDR…	106	318	5557	8.24285	7.69933e-32	3.84966e-32	5.93374e-31
	GOTERM_BP_DIRECT	GO:0042254~ribosome biogenesis	38	34.2342	4.11893e-28	YDR060W, YGL078C, YLR048W, YGR090W, YHR089C, YEL026W, YHR169W, YMR049C, YGL111W, YOL077C, YBR189W, YDL060W, YMR229C, YGR128C, YJL122W, YOR078W, YKL078W, YGR214W, YMR128W, YLR340W, YOR004W, YJL148W, YOR096W, YOR206W, YOR145C, YGR280C, YKL009W, YNL124W, YPL093W, YGR145W, YHL033C, YLR009W, YOR341W, YGL029W, YGL123W, YKR060W, YGR251W, YLR175W	106	199	5557	10.0107	6.42552e-26	2.14184e-26	4.95204e-25
	GOTERM_BP_DIRECT	GO:0006364~rRNA processing	33	29.7297	1.22022e-21	YGL078C, YLR048W, YGR090W, YHR089C, YEL026W, YHR169W, YMR049C, YGL111W, YBR189W, YNL132W, YMR229C, YGR128C, YCR035C, YGR159C, YOR078W, YKL078W, YGR214W, YKR057W, YMR128W, YOR004W, YOR096W, YGR280C, YKL009W, YNL124W, YLR106C, YDL229W, YGR271C-A, YPL093W, YGR145W, YGL029W, YGL123W, YKR060W, YLR175W	106	206	5557	8.3981	1.90354e-19	4.75885e-20	1.46703e-18
	GOTERM_BP_DIRECT	GO:0042273~ribosomal large subunit biogenesis	14	12.6126	8.26359e-12	YDR060W, YHL001W, YGL076C, YOR206W, YKL009W, YOR234C, YKL006W, YMR049C, YGL111W, YPL093W, YLR009W, YJL122W, YGR162W, YAL025C	106	53	5557	13.848	1.28912e-09	2.57825e-10	9.93504e-09
	GOTERM_BP_DIRECT	GO:0000462~maturation of SSU-rRNA from tricistronic rRNA transcript (SSU-rRNA, 5.8S rRNA, LSU-rRNA)	15	13.5135	3.02399e-11	YGR090W, YEL026W, YGR271C-A, YBR189W, YDL060W, YGR145W, YKL156W, YGR128C, YKR060W, YOR078W, YKL078W, YGR251W, YMR128W, YDR064W, YOR004W	106	71	5557	11.0756	4.71743e-09	7.86238e-10	3.63564e-08
	GOTERM_BP_DIRECT	GO:0000027~ribosomal large subunit assembly	12	10.8108	6.95669e-11	YPL131W, YDR060W, YLR009W, YPR102C, YML073C, YKL009W, YLR106C, YGR085C, YLR340W, YKR081C, YLR448W, YOL077C	106	39	5557	16.1306	1.08524e-08	1.55035e-09	8.36378e-08
	GOTERM_BP_DIRECT	GO:0006407~rRNA export from nucleus	8	7.20721	1.88703e-08	YJR123W, YGL123W, YLR048W, YNL178W, YGR214W, YOR167C, YLR264W, YER131W	106	18	5557	23.2998	2.94376e-06	3.6797e-07	2.26871e-05
	GOTERM_BP_DIRECT	GO:0000028~ribosomal small subunit assembly	8	7.20721	3.44424e-07	YDR447C, YKL156W, YJR123W, YLR048W, YGR159C, YGR214W, YOR167C, YLR264W	106	26	5557	16.1306	5.37287e-05	5.97e-06	0.000414088
	GOTERM_BP_DIRECT	GO:0000447~endonucleolytic cleavage in ITS1 to separate SSU-rRNA from 5.8S rRNA and LSU-rRNA from tricistronic rRNA transcript (SSU-rRNA, 5.8S rRNA, LSU-rRNA)	9	8.10811	1.04192e-06	YMR229C, YLR048W, YOR078W, YHR169W, YGR251W, YOR145C, YGR214W, YKR057W, YOR004W	106	43	5557	10.9726	0.000162526	1.62538e-05	0.00125265
	GOTERM_BP_DIRECT	GO:0031167~rRNA methylation	9	8.10811	1.24082e-05	YMR229C, YGL123W, YGR090W, YKL078W, YEL026W, YHR169W, YMR128W, YOR004W, YOR096W	106	59	5557	7.99696	0.00193381	0.000175956	0.0149169
	GOTERM_BP_DIRECT	GO:0000461~endonucleolytic cleavage to generate mature 3'-end of SSU-rRNA from (SSU-rRNA, 5.8S rRNA, LSU-rRNA)	4	3.6036	6.37868e-05	YLR048W, YGR214W, YKR057W, YDL060W	106	5	5557	41.9396	0.00990171	0.000828911	0.0766617
	GOTERM_BP_DIRECT	GO:0042274~ribosomal small subunit biogenesis	6	5.40541	0.00021418	YGR145W, YNL132W, YKR060W, YGR251W, YMR014W, YOR096W	106	30	5557	10.4849	0.0328635	0.00256713	0.257197
	GOTERM_BP_DIRECT	GO:0000472~endonucleolytic cleavage to generate mature 5'-end of SSU-rRNA from (SSU-rRNA, 5.8S rRNA, LSU-rRNA)	6	5.40541	0.00029371	YMR229C, YOR078W, YHR169W, YGR251W, YOR145C, YOR004W	106	32	5557	9.8296	0.0447913	0.0032679	0.352546
	GOTERM_BP_DIRECT	GO:0000448~cleavage in ITS2 between 5.8S rRNA and LSU-rRNA of tricistronic rRNA transcript (SSU-rRNA, 5.8S rRNA, LSU-rRNA)	4	3.6036	0.000506972	YJL177W, YDR500C, YLR185W, YKL180W	106	9	5557	23.2998	0.0760595	0.00525996	0.607814
	GOTERM_BP_DIRECT	GO:0001522~pseudouridine synthesis	4	3.6036	0.00163351	YHR089C, YDL036C, YNL124W, YLR175W	106	13	5557	16.1306	0.225111	0.0158134	1.94633
	GOTERM_BP_DIRECT	GO:0000470~maturation of LSU-rRNA	4	3.6036	0.00205061	YHL033C, YKR060W, YGL076C, YEL026W	106	14	5557	14.9784	0.274013	0.0186604	2.4377
	GOTERM_BP_DIRECT	GO:0030490~maturation of SSU-rRNA	4	3.6036	0.00252827	YMR229C, YMR014W, YOR167C, YLR264W	106	15	5557	13.9799	0.326259	0.0217005	2.99764
	GOTERM_BP_DIRECT	GO:0006450~regulation of translational fidelity	4	3.6036	0.00680691	YLR406C, YJR123W, YDL229W, YDL075W	106	21	5557	9.98562	0.655448	0.054536	7.88357
	GOTERM_BP_DIRECT	GO:1902626~assembly of large subunit precursor of preribosome	3	2.7027	0.0144157	YLR009W, YKR081C, YPL093W	106	10	5557	15.7274	0.896193	0.107082	16.0187
	GOTERM_BP_DIRECT	GO:0000480~endonucleolytic cleavage in 5'-ETS of tricistronic rRNA transcript (SSU-rRNA, 5.8S rRNA, LSU-rRNA)	4	3.6036	0.020078	YMR229C, YHR169W, YGR251W, YOR004W	106	31	5557	6.76446	0.957745	0.139867	21.6393
	GOTERM_BP_DIRECT	GO:0000463~maturation of LSU-rRNA from tricistronic rRNA transcript (SSU-rRNA, 5.8S rRNA, LSU-rRNA)	4	3.6036	0.0320039	YAL025C, YGL076C, YMR049C, YKR081C	106	37	5557	5.66752	0.993744	0.205981	32.3663
	GOTERM_BP_DIRECT	GO:0000464~endonucleolytic cleavage in ITS1 upstream of 5.8S rRNA from tricistronic rRNA transcript (SSU-rRNA, 5.8S rRNA, LSU-rRNA)	2	1.8018	0.0374365	YMR229C, YGL078C	106	2	5557	52.4245	0.9974	0.228016	36.7912
	GOTERM_BP_DIRECT	GO:0042790~transcription of nuclear large rRNA transcript from RNA polymerase I promoter	3	2.7027	0.0399907	YOR341W, YML043C, YJL148W	106	17	5557	9.25139	0.998282	0.233009	38.7785
	GOTERM_BP_DIRECT	GO:0000466~maturation of 5.8S rRNA from tricistronic rRNA transcript (SSU-rRNA, 5.8S rRNA, LSU-rRNA)	3	2.7027	0.0490749	YAL025C, YMR049C, YKR081C	106	19	5557	8.27756	0.99961	0.269478	45.3914
