# Supplementary material for: Single‐cell RNA‐seq reveals early heterogeneity during aging in yeast
Source: Aging Cell. 2022 Oct 1;21(11):e13712. doi: 10.1111/acel.13712 (PMC9649600; doi:10.1111/acel.13712)
Supplement: Supplementary file 6 — Table S5 [file ACEL-21-e13712-s006.xlsx]

## Sheet: Legend
Sheet1	Differentially Expressed Genes Lists between the age subgroups of 16-hr/S and 16-hr/F derived by DESeq2.
Sheet2	Gene Ontology Analysis (Biological Processes or Cellular Components) of Differentially Expressed Genes between 16-hr/S and 16-hr/F
Sheet3	Correlation of the gene expression and generation of single cells in the age group of 16-hr with statistical significance
Sheet4	Correlation of the gene expression and generation of single cells in the age group of 36-hr with statistical significance

## Sheet: Sheet1
16hr/S vs 16hr/F	Gene ID	baseMean	log2|FoldChange| > 1	lfcSE	stat	pvalue	padj < 0.05
	YIL073C	21.6546	24.9011	1.89853	13.116	2.67e-39	1.14e-35
	YMR262W	13.9629	10.0201	2.35136	4.26142	2.03e-05	0.0058109
	YOL043C	10.6965	6.53866	1.77937	3.67471	0.000238119	0.0332467
	YHR017W	6.47727	5.3558	1.45551	3.67969	0.000233522	0.0332467
	YOR383C(FIT3)	356.264	4.94542	0.976079	5.06662	4.05e-07	0.000248226
	YDR333C	21.2687	3.76529	0.987337	3.81358	0.000136969	0.0255536
	YFL031W(HAC1)	315.067	1.4195	0.361142	3.93058	8.47e-05	0.0199527
	YJL178C	20.0801	-4.35857	1.15337	-3.77898	0.000157474	0.0270288
	YBL045C	9.39257	-4.74529	1.2188	-3.89343	9.88e-05	0.020196
	YDR462W	7.01513	-5.03365	1.28392	-3.92055	8.83e-05	0.0199527
	YGL187C	11.6084	-5.07899	1.36932	-3.70912	0.000207982	0.0324955
	YER019W	13.1337	-5.21026	1.36319	-3.82211	0.000132312	0.0255536
	YDR289C	6.62189	-5.3605	1.4607	-3.66982	0.000242722	0.0332467
	YKL010C	19.456	-5.41356	1.29936	-4.16633	3.1e-05	0.00830164
	YKR025W	17.642	-5.66028	1.31004	-4.32068	1.56e-05	0.00476755
	YDR472W	10.1163	-5.66324	1.54548	-3.66438	0.000247936	0.0332467
	YPR184W	13.1934	-5.98107	1.46412	-4.08509	4.41e-05	0.0111213
	YKL112W	11.8994	-6.02808	1.54562	-3.90011	9.61e-05	0.020196
	YBR065C	34.3465	-6.04246	1.66043	-3.63909	0.000273605	0.0355769
	YDR006C	14.3277	-6.07063	1.34112	-4.52655	6e-06	0.00224908
	YHR056C	9.0241	-6.15007	1.62288	-3.7896	0.000150889	0.0269776
	YDR259C	9.13245	-6.16559	1.6479	-3.74148	0.000182939	0.0301919
	YBL104C	10.8981	-6.23493	1.6832	-3.70422	0.000212042	0.0324955
	YGL036W	13.4962	-6.54861	1.8195	-3.59914	0.000319276	0.0402945
	YDR196C	19.8783	-6.64286	1.47083	-4.51641	6.29e-06	0.00224908
	YDR302W	20.1528	-7.05634	1.59718	-4.41799	9.96e-06	0.00328827
	YDR205W	22.4691	-7.10926	1.54149	-4.61193	3.99e-06	0.00190206
	YJL212C	33.8687	-8.75809	1.92406	-4.55188	5.32e-06	0.00224908
	YDR184C	24.2219	-8.91837	1.86204	-4.78956	1.67e-06	0.00089653
	YJL098W	8.25508	-22.8495	2.23189	-10.2377	1.34e-24	9.61e-22
	YDR234W	10.3286	-23.1389	2.2051	-10.4934	9.27e-26	7.95e-23
	YNL095C	11.5501	-23.309	2.05873	-11.322	1.02e-29	1.1e-26
	YMR271C	13.3125	-23.4577	1.92251	-12.2016	3.05e-34	4.36e-31
	YGL211W	15.9621	-23.7421	1.83067	-12.9691	1.83e-38	3.93e-35

## Sheet: Sheet2
16hr/S vs 16hr/F_Up-regulated	Category	Term	Count	%	P Value < 0.05	Genes	List Total	Pop Hits	Pop Total	Fold Enrichment	Bonferroni	Benjamini	FDR
	NA	NA	NA	NA	NA	NA	6	NA	NA	NA	NA	NA	NA
16hr/S vs 16hr/F_Down-regulated	Category	Term	Count	%	P Value < 0.05	Genes	List Total	Pop Hits	Pop Total	Fold Enrichment	Bonferroni	Benjamini	FDR
	GOTERM_CC_DIRECT	GO:0005739~mitochondrion	11	42.3077	0.018861	YGL211W, YDR462W, YPR184W, YKL010C, YDR234W, YJL098W, YDR196C, YGL187C, YJL178C, YER019W, YBL045C	25	1189	5861	2.0855	0.614053	0.614053	16.7559

## Sheet: Sheet3
Correlation with Generation_16hr_Positive	Category	Term	Count	%	P Value < 0.05	Genes	List Total	Pop Hits	Pop Total	Fold Enrichment	Bonferroni	Benjamini	FDR
	GOTERM_BP_DIRECT	GO:0042254~ribosome biogenesis	17	7.90698	0.00188927	YKL172W, YER036C, YPL266W, YOR206W, YOR056C, YDR432W, YMR131C, YBR189W, YGL171W, YGR145W, YOR224C, YGR128C, YGL123W, YHR066W, YDL014W, YJL148W, YOR310C	200	199	5557	2.37359	0.64254	0.64254	2.71786
	GOTERM_BP_DIRECT	GO:0045903~positive regulation of translational fidelity	4	1.86047	0.00323876	YNL137C, YGL123W, YML112W, YBR189W	200	9	5557	12.3489	0.828769	0.5862	4.61691
	GOTERM_BP_DIRECT	GO:0043161~proteasome-mediated ubiquitin-dependent protein catabolic process	7	3.25581	0.00919691	YBL058W, YER125W, YER012W, YOR261C, YGL048C, YAL005C, YOR157C	200	51	5557	3.81363	0.993437	0.812771	12.596
	GOTERM_BP_DIRECT	GO:0031167~rRNA methylation	7	3.25581	0.0181907	YGL171W, YPL266W, YGL123W, YGL136C, YDL014W, YGL019W, YOR310C	200	59	5557	3.29653	0.999954	0.917644	23.4709
	GOTERM_BP_DIRECT	GO:0006457~protein folding	9	4.18605	0.0210624	YCR060W, YOR281C, YDL143W, YGR132C, YER048C, YJL111W, YAL005C, YJL179W, YLR090W	200	96	5557	2.60484	0.999991	0.90134	26.6686
	GOTERM_BP_DIRECT	GO:0006407~rRNA export from nucleus	4	1.86047	0.0248187	YJR123W, YGL123W, YLR264W, YMR235C	200	18	5557	6.17444	0.999999	0.897575	30.6636
	GOTERM_BP_DIRECT	GO:0016485~protein processing	4	1.86047	0.0287127	YER078C, YOR223W, YOL098C, YBL045C	200	19	5557	5.84947	1	0.896071	34.5904
	GOTERM_BP_DIRECT	GO:0006364~rRNA processing	14	6.51163	0.0327111	YKL172W, YPL266W, YDR087C, YDL229W, YDR432W, YMR131C, YBR189W, YGR145W, YGL171W, YGR128C, YGL123W, YGL136C, YDL014W, YOR310C	200	206	5557	1.8883	1	0.895811	38.4061
	GOTERM_BP_DIRECT	GO:0030433~ER-associated ubiquitin-dependent protein catabolic process	6	2.7907	0.0346799	YBL058W, YMR022W, YML029W, YJL034W, YKL145W, YGL048C	200	51	5557	3.26882	1	0.881568	40.2078
	GOTERM_BP_DIRECT	GO:0032259~methylation	8	3.72093	0.035506	YOR021C, YPL266W, YJR129C, YGL136C, YMR228W, YBL024W, YGR157W, YDL014W	200	87	5557	2.55494	1	0.860075	40.9491
	GOTERM_BP_DIRECT	GO:0006829~zinc II ion transport	3	1.39535	0.0389158	YIL023C, YGL255W, YDR205W	200	9	5557	9.26167	1	0.859565	43.9191
Correlation with Generation_16hr_Negative	Category	Term	Count	%	P Value < 0.05	Genes	List Total	Pop Hits	Pop Total	Fold Enrichment	Bonferroni	Benjamini	FDR
	GOTERM_BP_DIRECT	GO:0055072~iron ion homeostasis	3	3.65854	0.0536797	YOR383C, YHL047C, YMR058W	73	29	5557	7.87482	1	1	51.4867
	GOTERM_BP_DIRECT	GO:0006811~ion transport	5	6.09756	0.0676855	YEL027W, YOR383C, YHL047C, YPR020W, YMR058W	73	119	5557	3.19846	1	0.999907	60.1008
	GOTERM_BP_DIRECT	GO:0015891~siderophore transport	2	2.43902	0.0991321	YOR383C, YHL047C	73	8	5557	19.0308	1	0.999901	74.5547
Correlation with Generation_16hr	Gene ID	Gene Name	R	P-value < 0.05
	YOR383C	FIT3	-0.550812	0.000129521
	YBR126W.A	TPS1	-0.539156	0.000191147
	YBR291C	CTP1	-0.478421	0.00117428
	YDL105W	NSE4	-0.441396	0.0030471
	YOL043C	NTG2	-0.440845	0.00308823
	YER033C	ZRG8	-0.43925	0.00321003
	YMR251W	GTO3	-0.428022	0.00419348
	YJL130C	URA2	-0.424103	0.0045939
	YER011W	TIR1	-0.423988	0.0046061
	YOR285W	RDL1	-0.416519	0.00546421
	YPR129W	SCD6	-0.409499	0.00639411
	YPR148C	YPR148C	-0.409033	0.00646046
	YOL044W	PEX15	-0.403577	0.00728225
	YFR032C.B	RRT5	-0.401141	0.00767731
	YLR154W.F	YLR154C-H	-0.396736	0.00843903
	YOR074C	CDC21	-0.395456	0.00867218
	YPL023C	MET12	-0.394996	0.00875713
	YKR010C	TOF2	-0.393753	0.00899087
	YPL191C	YPL191C	-0.384935	0.0108073
	YOR267C	HRK1	-0.383693	0.0110869
	YBR012C	YBR012C	-0.38281	0.0112894
	YBR066C	NRG2	-0.380466	0.0118422
	YDR219C	MFB1	-0.379016	0.0121956
	YGL173C	XRN1	-0.376461	0.0128402
	YGL094C	PAN2	-0.374295	0.0134092
	YPR138C	MEP3	-0.373794	0.013544
	YOL034W	SMC5	-0.370504	0.0144569
	YNL020C	ARK1	-0.370121	0.0145664
	YHL047C	ARN2	-0.369695	0.0146893
	YBR285W	YBR285W	-0.369494	0.0147475
	YJR139C	HOM6	-0.369156	0.0148457
	YFR036W.A	CDC26	-0.368767	0.0149596
	YCL021W.A	NFS1	-0.368732	0.0149699
	YFL031W	HAC1	-0.367454	0.0153494
	YJL077W.B	ICS3	-0.36609	0.0157635
	YDR176W	NGG1	-0.366061	0.0157721
	YML067C	ERV41	-0.36441	0.0162861
	YIL111W	COX5B	-0.363204	0.0166707
	YBL113C	YBL113C	-0.357587	0.0185632
	YML009C.A	MRPL39	-0.355155	0.0194371
	YHR055C	CUP1-2	-0.354346	0.0197351
	YMR101C	SRT1	-0.35178	0.020707
	YIR030W.A	DCG1	-0.351537	0.020801
	YOL135C	MED7	-0.350991	0.0210133
	YPR113W	PIS1	-0.350277	0.0212942
	YPR113W	REC102	-0.350185	0.0213309
	YIL073C	SPO22	-0.348564	0.0219809
	YLL038C	ENT4	-0.348293	0.0220913
	YBR166C	TYR1	-0.347636	0.0223606
	YDR150W	NUM1	-0.347605	0.0223733
	YHR219W	YHR219W	-0.346161	0.0229752
	YLR223C	IFH1	-0.345972	0.0230547
	YGL214W	YGL214W	-0.345635	0.0231978
	YHR015W	MIP6	-0.34508	0.0234347
	YNR001C	CIT1	-0.344144	0.0238385
	YMR262W	YMR262W	-0.3441	0.0238575
	YBR058C	UBP14	-0.343403	0.0241623
	YEL006W	YEA6	-0.341875	0.024842
	YBR126W.B	TPS1	-0.341576	0.0249766
	YEL050W.A	RML2	-0.341394	0.0250592
	YDR340W	YDR340W	-0.338915	0.0262038
	YPR204W	YPR204W	-0.338392	0.0264505
	YPL009C	TAE2	-0.337987	0.0266431
	YGR175C	ERG1	-0.3357	0.0277526
	YOR165W	SEY1	-0.333144	0.0290373
	YMR102C	YMR102C	-0.332637	0.0292978
	YLR100W	ERG27	-0.332001	0.0296275
	YDR342C	HXT7	-0.329545	0.0309298
	YOR352W	TFB6	-0.329339	0.031041
	YPR145C.A	NOC4	-0.327987	0.0317797
	YML037C	YML037C	-0.327833	0.0318647
	YNL299W	TRF5	-0.326397	0.0326676
	YCL025C	AGP1	-0.325389	0.0332408
	YBL079W	NUP170	-0.324189	0.0339335
	YGR076C	MRPL25	-0.323618	0.0342677
	YJL199C	MBB1	-0.323271	0.0344722
	YIL025C	YIL025C	-0.323079	0.0345852
	YOR349W	CIN1	-0.320497	0.0361414
	YJL103C	GSM1	-0.320321	0.036249
	YDR122W	KIN1	-0.319666	0.0366539
	YJR063W	RPA12	-0.318489	0.0373902
	YJR127C	RSF2	-0.318249	0.0375422
	YBL005W	PDR3	-0.314082	0.0402563
	YJR050W	ISY1	-0.313046	0.0409556
	YOR296W	YOR296W	-0.312414	0.0413863
	YMR182C	RGM1	-0.312408	0.0413907
	YDR476C	YDR476C	-0.309883	0.0431512
	YCR091W	KIN82	-0.308975	0.0437988
	YMR058W	FET3	-0.308032	0.0444802
	YPR020W	ATP20	-0.307717	0.0447098
	YGR240C.A	PFK1	-0.307285	0.0450261
	YMR014W	BUD22	-0.306628	0.0455103
	YPR062W	FCY1	-0.306257	0.0457852
	YBR094W	PBY1	-0.30618	0.0458426
	YKL160W	ELF1	-0.306079	0.0459179
	YHR194W	MDM31	-0.305797	0.0461291
	YEL027W	VMA3	-0.305672	0.0462226
	YIR018C.A	YIR017W-A	-0.305631	0.0462533
	YMR242C	RPL20A	-0.302634	0.0485465
	YDR183W	PLP1	-0.302576	0.0485915
	YKR058W	GLG1	-0.302081	0.0489794
	YOR237W	HES1	-0.30188	0.0491372
	YOR219C	STE13	0.300803	0.0499918
	YPL187W	MF(ALPHA)1	0.301268	0.0496218
	YLR273C	PIG1	0.301597	0.0493611
	YCL033C	MXR2	0.301832	0.0491757
	YNL168C	FMP41	0.302178	0.0489034
	YGR243W	FMP43	0.302348	0.0487698
	YFL008W	SMC1	0.30237	0.0487527
	YGL188C	YGL188C	0.302378	0.0487463
	YDR385W	EFT2	0.302647	0.0485365
	YMR228W	MTF1	0.302764	0.0484447
	YJL025W	RRN7	0.302809	0.0484099
	YER122C	GLO3	0.303232	0.0480814
	YNR023W	SNF12	0.303261	0.0480592
	YMR235C	RNA1	0.303357	0.047985
	YOL029C	YOL029C	0.303476	0.0478933
	YGL147C	RPL9A	0.304134	0.0473872
	YOR021C	SFM1	0.304545	0.0470735
	YKL006C.A	BYE1	0.304782	0.0468934
	YBL058W	SHP1	0.304839	0.0468505
	YJR123W	RPS5	0.305649	0.0462395
	YMR211W	DML1	0.305698	0.0462027
	YPR072W	NOT5	0.305711	0.0461932
	YDR259C	YAP6	0.305973	0.0459974
	YIL132C	CSM2	0.30604	0.0459471
	YFL054C	YFL054C	0.306533	0.0455808
	YDR419W	RAD30	0.307009	0.0452287
	YNL331C	AAD14	0.307184	0.0450997
	YNR016C	ACC1	0.308669	0.0440195
	YMR008C	PLB1	0.308888	0.0438613
	YDR111C	ALT2	0.309291	0.0435725
	YBR171W	SEC66	0.3093	0.0435659
	YML098W	TAF13	0.310124	0.0429809
	YDL083C	RPS16B	0.310193	0.0429319
	YOR157C	PUP1	0.310205	0.0429234
	YGR093W	YGR093W	0.310346	0.042824
	YDR042C	YDR042C	0.310414	0.042776
	YGL117W	YGL117W	0.310427	0.0427669
	YDR151C	CTH1	0.310549	0.0426812
	YEL017W	GTT3	0.31098	0.0423792
	YER019C.A	SPC25	0.311978	0.041686
	YOL012C	HTZ1	0.312333	0.0414425
	YGR223C	HSV2	0.31234	0.0414376
	YDR284C	DPP1	0.312501	0.0413273
	YDL155W	CLB3	0.313155	0.040881
	YGL123W	RPS2	0.313833	0.0404233
	YGR128C	UTP8	0.31393	0.0403578
	YDL188C	PPH22	0.314113	0.0402355
	YLR325C	RPL38	0.314535	0.0399538
	YMR279C	YMR279C	0.314786	0.0397864
	YLR318W	EST2	0.316159	0.0388839
	YER048C	CAJ1	0.316378	0.0387414
	YJL179W	PFD1	0.316853	0.0384339
	YPL197C	YPL197C	0.317726	0.0378743
	YKL096W.A	CWP1	0.317853	0.0377931
	YLL023C	POM33	0.318296	0.0375123
	YGR157W	CHO2	0.318296	0.0375121
	YIL083C	CAB2	0.318373	0.0374638
	YBR057C	MUM2	0.318544	0.0373555
	YFR051C	RET2	0.318995	0.0370723
	YDR376W	ARH1	0.319203	0.0369419
	YOL013W.A	HRD1	0.319408	0.036814
	YOR281C	PLP2	0.319591	0.0367005
	YOR256C	TRE2	0.319633	0.0366745
	YKL033W.A	TTI1	0.320137	0.0363624
	YDR200C	VPS64	0.320188	0.0363308
	YOR323C	PRO2	0.320199	0.0363244
	YOR012W	YOR012W	0.320739	0.0359926
	YNR044W	AGA1	0.321659	0.0354339
	YJR069C	HAM1	0.321695	0.0354125
	YOR251C	TUM1	0.322014	0.03522
	YHR026W	VMA16	0.322346	0.0350215
	YEL018W	EAF5	0.32288	0.0347031
	YML088W	UFO1	0.323119	0.0345619
	YOR056C	NOB1	0.323333	0.0344356
	YIL023C	YKE4	0.324354	0.0338377
	YGL041W.A	YGL041C-B	0.324613	0.0336877
	YGR132C	PHB1	0.324758	0.0336037
	YDR381W	YRA1	0.325109	0.0334012
	YJR156C	THI11	0.325405	0.0332313
	YGL065C	ALG2	0.325661	0.033085
	YGL255W	ZRT1	0.325999	0.0328926
	YAL010C	MDM10	0.326117	0.0328257
	YJL030W	MAD2	0.326676	0.0325101
	YBL090W	MRP21	0.326978	0.0323405
	YCR051W	YCR051W	0.327053	0.0322986
	YGR145W	ENP2	0.327226	0.0322019
	YGL136C	MRM2	0.328028	0.0317575
	YBL024W	NCL1	0.328101	0.0317173
	YPL220W	RPL1A	0.328511	0.0314918
	YBR173C	UMP1	0.328579	0.0314545
	YLR336C	SGD1	0.328631	0.031426
	YDL022W	GPD1	0.330866	0.0302236
	YPL074W	YTA6	0.331065	0.0301185
	YPR045C	THP3	0.331704	0.0297827
	YOR304C.A	CPA1	0.333548	0.0288309
	YDL132W	CDC53	0.333573	0.028818
	YLR016C	PML1	0.334411	0.0283943
	YDR421W	ARO80	0.334586	0.0283066
	YOR356W	CIR2	0.334589	0.0283047
	YJR129C	YJR129C	0.335936	0.0276359
	YBR191W	RPL21A	0.336408	0.0274049
	YMR169C	ALD3	0.336437	0.0273906
	YBR130C	SHE3	0.33693	0.0271513
	YOR206W	NOC2	0.336987	0.0271236
	YML004C	GLO1	0.33723	0.0270059
	YOR155C	ISN1	0.337792	0.0267364
	YLR194C	YLR194C	0.337892	0.0266884
	YDR180W	SCC2	0.338355	0.0264683
	YOR358W	HAP5	0.338739	0.0262865
	YHR173C	YHR173C	0.339352	0.0259989
	YOL005C	RPB11	0.340217	0.0255972
	YNL175C	NOP13	0.340677	0.0253858
	Q0130	OLI1	0.341747	0.0248996
	YBR025C	OLA1	0.342397	0.0246078
	YKL010C	UFD4	0.343014	0.0243337
	YDR413C	YDR413C	0.343103	0.0242948
	YOR204W	DED1	0.343195	0.0242541
	YBL077W	YBL077W	0.343315	0.024201
	YLR249W	YEF3	0.343668	0.024046
	YDR144C	MKC7	0.344046	0.0238813
	YNL325C	FIG4	0.344079	0.0238667
	YJR042W	NUP85	0.345363	0.0233137
	YHR096C	HXT5	0.345392	0.023301
	YDR354W	TRP4	0.345607	0.0232098
	YCL001W	RER1	0.346043	0.023025
	YPR065W	ROX1	0.346195	0.0229609
	YKL172W	EBP2	0.346196	0.0229604
	YOR261C	RPN8	0.346593	0.0227938
	YLR269C	YLR269C	0.346706	0.0227466
	YJL145W	SFH5	0.347367	0.0224714
	YMR317W	YMR317W	0.347385	0.0224639
	YBR242W	YBR242W	0.347561	0.0223914
	YNL286W	CUS2	0.348385	0.0220535
	YLR154C	RNH203	0.348484	0.0220136
	YER125W	RSP5	0.34853	0.0219947
	YFR011C	AIM13	0.348866	0.0218585
	YJL213W	YJL213W	0.349212	0.0217192
	YOR224C	RPB8	0.349834	0.02147
	YER186C	YER186C	0.350025	0.0213943
	YOR367W	SCP1	0.35013	0.0213525
	YEL059C.A	PCM1	0.350378	0.0212544
	YGR113W	DAM1	0.350716	0.0211214
	YPL032C	SVL3	0.351441	0.0208382
	YML052W	SUR7	0.351825	0.0206894
	YDL229W	SSB1	0.352691	0.0203575
	YOR152C	YOR152C	0.352998	0.0202406
	YER107W.A	GLE2	0.353545	0.0200343
	YPL183C	RTT10	0.354149	0.0198084
	YDR432W	NPL3	0.354378	0.0197235
	YLR139C	SLS1	0.354426	0.0197056
	YGR147C	NAT2	0.35506	0.019472
	YHL007C	STE20	0.355163	0.019434
	YML077W	BET5	0.355324	0.0193751
	YDR302W	GPI11	0.355793	0.0192046
	YIL108W	YIL108W	0.356458	0.0189645
	YMR022W	UBC7	0.359397	0.0179344
	YAL005C	SSA1	0.359497	0.0179001
	YBR294W	SUL1	0.359848	0.0177806
	YBL045C	COR1	0.359864	0.0177753
	YMR131C	RRB1	0.360582	0.0175326
	YOR013W	IRC11	0.361127	0.0173505
	YJL034W	KAR2	0.361257	0.0173071
	YER044C.A	ERG28	0.361375	0.017268
	YLR432W	IMD3	0.362187	0.0170007
	YLR090W	XDJ1	0.362311	0.01696
	YDL143W	CCT4	0.363107	0.0167019
	YMR223W	UBP8	0.363333	0.0166292
	YER012W	PRE1	0.365951	0.0158061
	YDL160C.A	DHH1	0.366093	0.0157624
	YOR334W	MRS2	0.366161	0.0157416
	YLR264W	RPS28B	0.367925	0.0152086
	YIL002W.A	INP51	0.368513	0.0150344
	YNR002C	ATO2	0.369525	0.0147385
	YMR172W	HOT1	0.370199	0.014544
	YER043C	SAH1	0.370401	0.0144862
	YER036C	ARB1	0.373509	0.0136209
	YBR163W	EXO5	0.374479	0.0133601
	YOR115C	TRS33	0.376901	0.0127271
	YDR289C	RTT103	0.377745	0.0125127
	YCL017C	NFS1	0.37846	0.0123334
	YGL048C	RPT6	0.379309	0.0121234
	YKR059W	TIF1	0.380184	0.0119102
	YKL079W	SMY1	0.381096	0.0116914
	YJL102W	MEF2	0.381234	0.0116585
	YNL038W	GPI15	0.382829	0.011285
	YGL171W	ROK1	0.382894	0.0112698
	YMR078C	CTF18	0.385352	0.010715
	YPR101W	SNT309	0.385985	0.0105758
	YPR147C	YPR147C	0.388045	0.0101338
	YEL033W	MTC7	0.388169	0.0101078
	YGR156W	PTI1	0.391241	0.00947942
	YLR131C	ACE2	0.392746	0.00918395
	YOL061W	PRS5	0.394584	0.00883406
	YLR448W	RPL6B	0.395079	0.00874174
	YGR187C	HGH1	0.396635	0.00845722
	YDL014W	NOP1	0.397828	0.00824433
	YMR060C	SAM37	0.398222	0.00817508
	YPL266W	DIM1	0.398468	0.00813205
	YOL054W	PSH1	0.399446	0.00796311
	YCR060W	TAH1	0.400404	0.00780049
	YBL071C	YBL071C	0.403764	0.00725269
	YIL062C	ARC15	0.405042	0.00705322
	YLR210W	CLB4	0.405158	0.00703526
	YDR087C	RRP1	0.405909	0.00692052
	YDR205W	MSC2	0.407122	0.00673861
	YKL180W	RPL17A	0.407376	0.00670113
	YPL107W	YPL107W	0.409008	0.00646405
	YBR164C	ARL1	0.41054	0.00624816
	YNL137C	NAM9	0.412083	0.00603711
	YDR090C	YDR090C	0.412569	0.0059719
	YAL063C.A	FLO9	0.414618	0.00570365
	YHR066W	SSF1	0.414721	0.00569042
	YJL148W	RPA34	0.414997	0.00565517
	YEL046C	GLY1	0.41638	0.00548144
	YJL111W	CCT7	0.416508	0.00546555
	YGL226C.A	VRG4	0.417475	0.00534713
	YER057C	HMF1	0.418862	0.00518117
	YPR170W.B	YPR170C	0.422522	0.00476456
	YOR372C	NDD1	0.422726	0.00474231
	YBR189W	RPS9B	0.423739	0.0046327
	YHR172W	SPC97	0.425091	0.00448993
	YOR140W	SFL1	0.425098	0.00448918
	YML029W	USA1	0.427344	0.00426048
	YML112W	CTK3	0.428701	0.00412731
	YOL098C	YOL098C	0.429395	0.00406055
	YDL125C	HNT1	0.429445	0.00405584
	YOL151W	GRE2	0.430622	0.00394491
	YOR310C	NOP58	0.440215	0.00313586
	YBL053W	YBL053W	0.440454	0.00311768
	YBL007C	SLA1	0.442325	0.00297878
	YGL019W	CKB1	0.443766	0.00287554
	YOR168W	GLN4	0.447189	0.00264285
	YOR223W	YOR223W	0.457725	0.00202714
	YDR184C	ATC1	0.465298	0.00166658
	YER136W	GDI1	0.47267	0.00137135
	YDR253C	MET32	0.475681	0.00126479
	YMR059W	SEN15	0.478071	0.00118553
	YDR128W	MTC5	0.495114	0.00073699
	YLR073C	RFU1	0.497586	0.000686461
	YLR388W	RPS29A	0.500289	0.000634791
	YKL145W	RPT1	0.501631	0.000610449
	YER078C	ICP55	0.5041	0.000567848
	YBR218C	PYC2	0.600188	2.09754e-05

## Sheet: Sheet4
Correlation with Generation_36hr_Positive	Category	Term	Count	%	P Value < 0.05	Genes	List Total	Pop Hits	Pop Total	Fold Enrichment	Bonferroni	Benjamini	FDR
	GOTERM_BP_DIRECT	GO:0032543~mitochondrial translation	18	5.17241	0.000526495	YDR296W, YDR462W, YPR166C, YNL177C, YKL003C, YDR341C, YDR116C, YLR069C, YDR347W, YNL284C, YER050C, YGL129C, YKL138C, YHR075C, YOR150W, YGR076C, YKR085C, YOR158W	325	120	5557	2.56477	0.332659	0.332659	0.800824
	GOTERM_BP_DIRECT	GO:0006094~gluconeogenesis	7	2.01149	0.000532202	YKL060C, YDR050C, YHR174W, YGR192C, YJR009C, YDL021W, YKL152C	325	19	5557	6.29943	0.335579	0.18488	0.809472
	GOTERM_BP_DIRECT	GO:0006096~glycolytic process	8	2.29885	0.000538396	YKL060C, YDR050C, YMR323W, YHR174W, YGR192C, YJR009C, YDL021W, YKL152C	325	26	5557	5.26107	0.338734	0.128785	0.818857
	GOTERM_BP_DIRECT	GO:0006890~retrograde vesicle-mediated transport, Golgi to ER	8	2.29885	0.00245744	YCL001W, YGL137W, YPR105C, YFR051C, YLR262C, YIL076W, YDR238C, YNL287W	325	33	5557	4.14508	0.848874	0.376502	3.68689
	GOTERM_BP_DIRECT	GO:0006412~translation	31	8.90805	0.00560697	YDR447C, YLR167W, YBR085W, YIL078W, YPR163C, YPR166C, YNL177C, YDR341C, YLR069C, YNL284C, YBR121C, YER050C, YFR045W, YGL147C, YML073C, YOR150W, YPR041W, YKR057W, YDR012W, YBR143C, YKL003C, YKL081W, YDR116C, YOL127W, YDR471W, YNL209W, YIL052C, YDR023W, YBR031W, YJL136C, YMR194W	325	318	5557	1.66683	0.986677	0.578381	8.22649
	GOTERM_BP_DIRECT	GO:0030150~protein import into mitochondrial matrix	6	1.72414	0.00920083	YGR082W, YNR017W, YPR024W, YOR232W, YMR203W, YNL070W	325	23	5557	4.46047	0.999174	0.69369	13.162
	GOTERM_BP_DIRECT	GO:0006886~intracellular protein transport	13	3.73563	0.00941687	YIL109C, YGR082W, YOL062C, YNR017W, YGL238W, YGL137W, YHR098C, YER166W, YLR293C, YLR262C, YLR026C, YDR238C, YNL287W	325	96	5557	2.31542	0.999301	0.645859	13.4506
	GOTERM_BP_DIRECT	GO:1902906~proteasome storage granule assembly	3	0.862069	0.00977576	YBR127C, YFR004W, YGL008C	325	3	5557	17.0985	0.999471	0.610577	13.9281
	GOTERM_BP_DIRECT	GO:0006626~protein targeting to mitochondrion	10	2.87356	0.012353	YBL099W, YGR082W, YNR017W, YNL026W, YLL009C, YOR232W, YMR203W, YNL070W, YLR304C, YMR002W	325	65	5557	2.63053	0.999929	0.653784	17.2857
	GOTERM_BP_DIRECT	GO:0070413~trehalose metabolism in response to stress	3	0.862069	0.0187997	YML100W, YBR126C, YDR074W	325	4	5557	12.8238	1	0.767196	25.1557
	GOTERM_BP_DIRECT	GO:0072593~reactive oxygen species metabolic process	3	0.862069	0.0187997	YGR192C, YJR009C, YHR008C	325	4	5557	12.8238	1	0.767196	25.1557
	GOTERM_BP_DIRECT	GO:0070682~proteasome regulatory particle assembly	4	1.14943	0.0228274	YDL110C, YOR117W, YGR232W, YGL048C	325	11	5557	6.21762	1	0.80056	29.7115
	GOTERM_BP_DIRECT	GO:0006891~intra-Golgi vesicle-mediated transport	6	1.72414	0.0244078	YGL137W, YPR105C, YLR262C, YIL076W, YLR026C, YDR238C	325	29	5557	3.53761	1	0.79433	31.4272
	GOTERM_BP_DIRECT	GO:0006337~nucleosome disassembly	5	1.43678	0.0261521	YLR357W, YKR008W, YBL006C, YMR091C, YPR034W	325	20	5557	4.27462	1	0.791026	33.2754
	GOTERM_BP_DIRECT	GO:0043161~proteasome-mediated ubiquitin-dependent protein catabolic process	8	2.29885	0.027194	YLL024C, YER012W, YGL227W, YGL048C, YFR004W, YOR362C, YPR108W, YBL041W	325	51	5557	2.68211	1	0.77963	34.3571
	GOTERM_BP_DIRECT	GO:0006888~ER to Golgi vesicle-mediated transport	11	3.16092	0.0333131	YIL109C, YCL001W, YIL039W, YGL137W, YHR098C, YFR051C, YIL076W, YDL099W, YLR026C, YDR238C, YNL287W	325	89	5557	2.11329	1	0.823545	40.386
	GOTERM_BP_DIRECT	GO:0016192~vesicle-mediated transport	16	4.5977	0.0339753	YOL062C, YER031C, YHR098C, YFR051C, YIL076W, YDL099W, YDR238C, YDL195W, YGL051W, YIL109C, YGL137W, YPR028W, YLR208W, YLR026C, YDR084C, YNL287W	325	154	5557	1.77646	1	0.809702	41.0064
	GOTERM_BP_DIRECT	GO:0006368~transcription elongation from RNA polymerase II promoter	8	2.29885	0.0358921	YLR357W, YBL008W, YKR008W, YBL006C, YMR091C, YPR034W, YPL101W, YPR023C	325	54	5557	2.53311	1	0.808199	42.7685
	GOTERM_BP_DIRECT	GO:0034599~cellular response to oxidative stress	10	2.87356	0.0419881	YBR126C, YAL015C, YDR296W, YDR353W, YCL035C, YMR250W, YBR244W, YFL039C, YIR037W, YBL022C	325	80	5557	2.13731	1	0.839617	48.0511
	GOTERM_BP_DIRECT	GO:0009306~protein secretion	4	1.14943	0.0442521	YFL039C, YDL099W, YDR084C, YOR329C	325	14	5557	4.88527	1	0.839506	49.8942
	GOTERM_BP_DIRECT	GO:0015031~protein transport	32	9.1954	0.0472988	YER008C, YER031C, YLR378C, YLR293C, YFR051C, YPR105C, YIL076W, YER009W, YMR203W, YLR330W, YGL051W, YNR017W, YJR125C, YBR171W, YNL287W, YNL070W, YGR082W, YOL062C, YNL026W, YHR098C, YLR262C, YDR238C, YNL189W, YDL195W, YIL109C, YLR240W, YGL238W, YGL137W, YDL088C, YLR208W, YLR026C, YOR329C	325	391	5557	1.39936	1	0.844426	52.2782
	GOTERM_BP_DIRECT	GO:0043044~ATP-dependent chromatin remodeling	5	1.43678	0.0478196	YLR357W, YKR008W, YBL006C, YMR091C, YPR034W	325	24	5557	3.56218	1	0.833378	52.6749
	GOTERM_BP_DIRECT	GO:0051603~proteolysis involved in cellular protein catabolic process	5	1.43678	0.0478196	YMR297W, YER012W, YDR430C, YOR362C, YBL041W	325	24	5557	3.56218	1	0.833378	52.6749
Correlation with Generation_36hr_Negative	Category	Term	Count	%	P Value < 0.05	Genes	List Total	Pop Hits	Pop Total	Fold Enrichment	Bonferroni	Benjamini	FDR
	GOTERM_BP_DIRECT	GO:0008652~cellular amino acid biosynthetic process	11	6.54762	0.00026979	YIL020C, YOR303W, YER069W, YFR030W, YML082W, YDR354W, YLR355C, YGL184C, YER052C, YDL182W, YNL316C	152	97	5557	4.14589	0.111467	0.111467	0.380597
	GOTERM_BP_DIRECT	GO:0009086~methionine biosynthetic process	5	2.97619	0.0104225	YFR030W, YML082W, YGL184C, YER052C, YGL125W	152	32	5557	5.71238	0.989837	0.899189	13.7626
	GOTERM_BP_DIRECT	GO:0055114~oxidation-reduction process	18	10.7143	0.0124706	YAL062W, YDR256C, YER069W, YFR030W, YPL088W, Q0250, YNL134C, YJR159W, YNL331C, YER101C, YNL240C, YJR025C, YLR355C, Q0105, YLR011W, YGL125W, YMR020W, YMR058W	152	347	5557	1.89644	0.995899	0.839932	16.2509
	GOTERM_BP_DIRECT	GO:0055072~iron ion homeostasis	4	2.38095	0.0428987	YOR382W, YOR383C, YMR177W, YMR058W	152	29	5557	5.04265	1	0.99178	46.1861
	GOTERM_BP_DIRECT	GO:0051321~meiotic cell cycle	7	4.16667	0.0950043	YPL121C, YLR219W, YBR076W, YOR177C, YIL073C, YNL273W, YHR124W	152	116	5557	2.20616	1	0.999841	75.6038
Correlation with Generation_36hr	Gene ID	Gene Name	R	P-value < 0.05
	YHR162W	MPC2	-0.636865	2.55972e-06
	YOR383C	FIT3	-0.619827	5.61361e-06
	YPL119C-A	YPL119C-A	-0.602645	1.18411e-05
	YPL119C	DBP1	-0.551616	8.58051e-05
	YIL011W	TIR3	-0.547431	9.95294e-05
	YOR382W	FIT2	-0.520819	0.000244575
	YCL064C	CHA1	-0.518351	0.000264856
	YCR073C	SSK22	-0.511542	0.000328928
	YLL061W	MMP1	-0.509651	0.000349048
	YAL062W	GDH3	-0.509332	0.000352548
	YLR467W	YRF1-5	-0.507851	0.000369226
	YPL250C	ICY2	-0.496313	0.000525481
	YMR078C	CTF18	-0.48899	0.000653226
	YLR313C	SPH1	-0.477113	0.000920346
	YOL054W	PSH1	-0.474511	0.000990519
	YJL103C	GSM1	-0.470752	0.00110032
	YLR162W-A	RRT15	-0.469961	0.00112479
	YBL107W-A	YBL107W-A	-0.466559	0.0012355
	YPL257W	YPL257W	-0.460051	0.00147473
	YLR236C	YLR236C	-0.459976	0.00147768
	YOR137C	SIA1	-0.458502	0.00153738
	YHL041W	YHL041W	-0.458141	0.00155232
	YNL240C	NAR1	-0.451875	0.00183303
	YGR292W	MAL12	-0.446368	0.00211588
	YFL031W	HAC1	-0.443831	0.00225872
	YJL079C	PRY1	-0.44203	0.00236525
	YER101C	AST2	-0.441897	0.00237324
	YDR142C	PEX7	-0.439389	0.00252941
	YMR107W	SPG4	-0.438404	0.0025932
	YLR119W	SRN2	-0.434711	0.00284506
	YJR046W	TAH11	-0.430152	0.00318551
	YEL057C	YEL057C	-0.426277	0.00350253
	YPR005C	HAL1	-0.421476	0.00393339
	YCL044C	MGR1	-0.42147	0.00393399
	YLL055W	YCT1	-0.418927	0.00418051
	YAR023C	YAR023C	-0.418079	0.0042657
	YDR183W	PLP1	-0.41685	0.00439181
	YGL182C	YGL182C	-0.416669	0.00441066
	YNL285W	YNL285W	-0.416669	0.00441066
	YOR339C	UBC11	-0.416669	0.00441066
	YNL282W	POP3	-0.412402	0.00487602
	YOL118C	YOL118C	-0.412079	0.0049129
	YPR178W	PRP4	-0.409638	0.0051997
	YLR466W	YRF1-4	-0.409067	0.00526896
	YHR124W	NDT80	-0.405231	0.00575471
	YBR004C	GPI18	-0.403654	0.00596545
	YOR274W	MOD5	-0.397534	0.00684813
	YDR090C	YDR090C	-0.397174	0.00690341
	YNL186W	UBP10	-0.396988	0.0069321
	YKR098C	UBP11	-0.394856	0.00726872
	YKL115C	YKL115C	-0.394581	0.00731313
	YBR076W	ECM8	-0.394139	0.00738491
	YPR123C	YPR123C	-0.392483	0.00765984
	YCL046W	YCL046W	-0.392412	0.00767169
	YIL023C	YKE4	-0.390785	0.00795066
	YMR020W	FMS1	-0.390557	0.00799043
	YGL005C	COG7	-0.389738	0.00813481
	YIR018C-A	YIR018C-A	-0.389309	0.00821132
	YGL164C	YRB30	-0.389054	0.00825693
	YDL214C	PRR2	-0.388873	0.00828956
	YHR054W-A	YHR054W-A	-0.387809	0.0084835
	YFR030W	MET10	-0.3875	0.00854073
	YDL129W	YDL129W	-0.386822	0.008667
	YLR154W-F	YLR154W-F	-0.386331	0.00875943
	YPR036W-A	YPR036W-A	-0.385718	0.0088761
	YLR188W	MDL1	-0.384119	0.00918692
	YGL252C	RTG2	-0.383639	0.00928192
	YMR119W-A	YMR119W-A	-0.382514	0.00950817
	YNL134C	YNL134C	-0.382143	0.00958374
	YDR514C	YDR514C	-0.381667	0.00968156
	YDR223W	CRF1	-0.38069	0.00988485
	YOR152C	YOR152C	-0.3769	0.0107088
	YBR076C-A	YBR076C-A	-0.376684	0.0107576
	YPL216W	YPL216W	-0.37652	0.0107945
	YKL187C	YKL187C	-0.375173	0.0111035
	YLR011W	LOT6	-0.37251	0.0117362
	YOL085C	YOL085C	-0.372447	0.0117514
	YGR078C	PAC10	-0.372197	0.0118127
	YCR050C	YCR050C	-0.371134	0.0120751
	YJL172W	CPS1	-0.370168	0.0123179
	YNL264C	PDR17	-0.36992	0.012381
	YLL010C	PSR1	-0.369558	0.0124735
	YHR100C	GEP4	-0.368276	0.0128058
	YOR303W	CPA1	-0.367898	0.0129052
	YDL065C	PEX19	-0.367197	0.0130914
	Q0250	COX2	-0.367089	0.0131203
	YHR004C	NEM1	-0.366509	0.0132763
	YML007W	YAP1	-0.366502	0.0132782
	YLR160C	ASP3-4	-0.36603	0.0134062
	YPL236C	ENV7	-0.365445	0.0135665
	YKL089W	MIF2	-0.363524	0.0141043
	YOR032C	HMS1	-0.363415	0.0141354
	YDL009C	YDL009C	-0.362125	0.0145073
	YKL068W-A	YKL068W-A	-0.361437	0.0147091
	YNL279W	PRM1	-0.360428	0.0150094
	YOR177C	MPC54	-0.358548	0.0155825
	YLR433C	CNA1	-0.357342	0.01596
	YJR025C	BNA1	-0.356689	0.0161673
	YNL034W	YNL034W	-0.35619	0.0163275
	YOL164W	BDS1	-0.354973	0.0167239
	YPR020W	ATP20	-0.353184	0.0173213
	YBR209W	YBR209W	-0.352911	0.0174137
	YDL049C	KNH1	-0.351546	0.0178836
	YKL128C	PMU1	-0.351371	0.0179448
	YCR102W-A	YCR102W-A	-0.351116	0.018034
	YGR283C	YGR283C	-0.350348	0.0183048
	YCR005C	CIT2	-0.350236	0.0183448
	YPL177C	CUP9	-0.348528	0.0189608
	YMR058W	FET3	-0.347371	0.019388
	YBR193C	MED8	-0.345457	0.0201123
	YNL023C	FAP1	-0.34387	0.0207301
	YIL112W	HOS4	-0.343534	0.0208629
	YDR404C	RPB7	-0.342844	0.0211376
	YLR332W	MID2	-0.341411	0.0217186
	YBR239C	ERT1	-0.341083	0.0218535
	YPR192W	AQY1	-0.340893	0.021932
	YOR205C	GEP3	-0.338886	0.0227748
	YJL069C	UTP18	-0.338761	0.0228281
	YBR298C	MAL31	-0.338715	0.0228479
	YDR256C	CTA1	-0.338405	0.0229808
	YPL088W	YPL088W	-0.33826	0.0230434
	YDL018C	ERP3	-0.337944	0.0231796
	YMR187C	YMR187C	-0.337838	0.0232257
	YIL177C	YIL177C	-0.337831	0.0232289
	YLR090W	XDJ1	-0.336596	0.0237693
	YBR095C	RXT2	-0.336335	0.0238852
	YOR199W	YOR199W	-0.335734	0.0241531
	YOR062C	YOR062C	-0.335422	0.0242935
	YNL331C	AAD14	-0.3345	0.0247117
	YHL009C	YAP3	-0.334212	0.0248435
	YLR154W-A	YLR154W-A	-0.331928	0.02591
	YLR154W-B	YLR154W-B	-0.331531	0.0260994
	YPL064C	CWC27	-0.330979	0.0263641
	YLR154W-C	TAR1	-0.330752	0.0264739
	YDR354W	TRP4	-0.330023	0.0268288
	YGL043W	DST1	-0.329777	0.0269489
	YLR268W	SEC22	-0.328695	0.0274848
	YPR174C	YPR174C	-0.328654	0.0275051
	YER052C	HOM3	-0.328296	0.0276846
	YMR311C	GLC8	-0.32811	0.0277781
	Q0105	COB	-0.327694	0.027988
	YLR219W	MSC3	-0.327537	0.0280681
	YML082W	YML082W	-0.326654	0.0285192
	YHL050C	YHL050C	-0.325788	0.0289681
	YGR032W	GSC2	-0.324262	0.029773
	YNL050C	YNL050C	-0.324129	0.0298441
	YDR374W-A	WIP1	-0.320664	0.031744
	YGR204C-A	YGR204C-A	-0.320165	0.0320258
	YML007C-A	YML007C-A	-0.320114	0.0320549
	YLR355C	ILV5	-0.319715	0.0322817
	YOR308C	SNU66	-0.318909	0.0327438
	YLR269C	YLR269C	-0.317238	0.0337203
	YMR061W	RNA14	-0.316964	0.0338826
	YLR437C	DIF1	-0.316622	0.034086
	YML076C	WAR1	-0.315495	0.0347636
	YPR175W	DPB2	-0.314773	0.0352039
	YNL316C	PHA2	-0.314691	0.035254
	YBR288C	APM3	-0.314169	0.0355758
	YMR013C	SEC59	-0.313944	0.0357147
	YMR177W	MMT1	-0.313588	0.0359359
	YGL184C	STR3	-0.313493	0.0359951
	YLR154C-G	YLR154C-G	-0.313392	0.0360583
	YPL279C	YPL279C	-0.312973	0.0363208
	YPL121C	MEI5	-0.31292	0.036354
	YAR071W	PHO11	-0.312791	0.0364354
	YBL035C	POL12	-0.312105	0.0368702
	YLR151C	PCD1	-0.311983	0.0369476
	YPL167C	REV3	-0.311753	0.0370947
	YKL061W	BLI1	-0.311157	0.0374773
	YLR359W	ADE13	-0.30985	0.0383284
	YDR155C	CPR1	-0.307659	0.0397901
	YGR161C	RTS3	-0.307485	0.039908
	YGR146C	ECL1	-0.306856	0.0403371
	YMR182C	RGM1	-0.306638	0.0404865
	YER018C	SPC25	-0.306293	0.0407239
	YOR105W	YOR105W	-0.306047	0.0408938
	YGL123W	RPS2	-0.305841	0.041037
	YGL117W	YGL117W	-0.305454	0.0413065
	YOL119C	MCH4	-0.304541	0.0419482
	YGR257C	MTM1	-0.304273	0.0421381
	YEL059W	HHY1	-0.303868	0.0424266
	YJR159W	SOR1	-0.303159	0.042935
	YLR092W	SUL2	-0.301833	0.0438996
	YJL041W	NSP1	-0.301212	0.0443571
	YNL014W	HEF3	-0.300229	0.0450903
	YGL125W	MET13	-0.300037	0.0452339
	YBR093C	PHO5	-0.299689	0.0454961
	YLR210W	CLB4	-0.299644	0.0455307
	YEL043W	YEL043W	-0.299245	0.045833
	YDR298C	ATP5	-0.299209	0.0458603
	YNR029C	YNR029C	-0.299014	0.0460086
	YDL182W	LYS20	-0.2988	0.0461725
	YAR035C-A	YAR035C-A	-0.29857	0.0463487
	YLR449W	FPR4	-0.298353	0.0465152
	YLR148W	PEP3	-0.298289	0.0465647
	YJL049W	YJL049W	-0.297382	0.0472672
	YIL073C	SPO22	-0.296955	0.0476012
	YDR403W	DIT1	-0.296607	0.0478743
	YIL020C	HIS6	-0.296237	0.0481663
	YDL139C	SCM3	-0.295749	0.0485542
	YER069W	ARG5,6	-0.295705	0.0485887
	YNL273W	TOF1	-0.295669	0.0486175
	YGR102C	GTF1	-0.295404	0.0488293
	YIL061C	SNP1	-0.295109	0.0490659
	YHL030W	ECM29	0.294388	0.0496477
	YNR012W	URK1	0.29447	0.0495814
	YOR097C	YOR097C	0.294547	0.0495191
	YHL008C	YHL008C	0.294699	0.0493959
	YLR409C	UTP21	0.294794	0.0493199
	YIL096C	YIL096C	0.294991	0.0491608
	YER027C	GAL83	0.29545	0.0487925
	YLR209C	PNP1	0.29564	0.0486411
	YGL181W	GTS1	0.295759	0.0485457
	YDR084C	TVP23	0.296465	0.0479859
	YOR360C	PDE2	0.296499	0.0479598
	YJL013C	MAD3	0.296882	0.0476583
	YDR148C	KGD2	0.297062	0.0475174
	YMR099C	YMR099C	0.297142	0.0474547
	YFR045W	YFR045W	0.297437	0.0472244
	YOR159C	SME1	0.297533	0.0471497
	YMR012W	CLU1	0.297612	0.0470883
	YLR146C	SPE4	0.29796	0.0468182
	YDL021W	GPM2	0.297966	0.0468138
	YJL067W	YJL067W	0.297995	0.0467912
	YCR054C	CTR86	0.298019	0.046773
	YGR106C	VOA1	0.298162	0.0466626
	YBL022C	PIM1	0.299009	0.0460129
	YDR074W	TPS2	0.299196	0.0458706
	YLR115W	CFT2	0.299692	0.0454941
	YKR085C	MRPL20	0.299729	0.0454662
	YGL051W	MST27	0.299824	0.0453946
	YJR142W	YJR142W	0.300007	0.0452567
	YBR181C	RPS6B	0.300038	0.0452332
	YIR023W	DAL81	0.300095	0.0451905
	YDL099W	BUG1	0.30035	0.0449996
	YHR095W	YHR095W	0.300628	0.0447913
	YGL227W	VID30	0.300638	0.0447839
	YJR105W	ADO1	0.300791	0.0446702
	YMR122W-A	YMR122W-A	0.301609	0.0440644
	YBR171W	SEC66	0.30165	0.0440341
	YML073C	RPL6A	0.301699	0.0439979
	YJL197W	UBP12	0.302313	0.0435483
	YBR085W	AAC3	0.302376	0.0435026
	YOR372C	NDD1	0.302512	0.0434034
	YPL127C	HHO1	0.302653	0.0433011
	YDR471W	RPL27B	0.303323	0.0428172
	YLR357W	RSC2	0.304304	0.0421165
	YBL008W	HIR1	0.304329	0.0420982
	YMR323W	ERR3	0.30438	0.0420621
	YIL016W	SNL1	0.304848	0.0417315
	YNL189W	SRP1	0.305012	0.0416163
	YLR154C	RNH203	0.305279	0.0414288
	YPL101W	ELP4	0.305692	0.0411407
	YBR287W	YBR287W	0.305718	0.0411225
	YDR462W	MRPL28	0.305909	0.0409895
	YML085C	TUB1	0.306511	0.0405736
	YJL042W	MHP1	0.306885	0.0403172
	YDL205C	HEM3	0.307297	0.0400358
	YGR080W	TWF1	0.307443	0.0399364
	YPR125W	YLH47	0.3077	0.0397617
	YIL038C	NOT3	0.307841	0.0396668
	YGL008C	PMA1	0.307849	0.0396611
	YPR105C	COG4	0.307959	0.0395869
	YOR292C	YOR292C	0.308007	0.0395548
	YFR026C	ULI1	0.308018	0.0395469
	YEL002C	WBP1	0.308023	0.0395441
	YFR009W	GCN20	0.308309	0.0393514
	YLR225C	YLR225C	0.309568	0.0385137
	YLR102C	APC9	0.309625	0.0384762
	YEL031W	SPF1	0.309703	0.038425
	YOL092W	YOL092W	0.309871	0.0383144
	YKL010C	UFD4	0.309902	0.0382939
	YNL085W	MKT1	0.31034	0.0380071
	YLR265C	NEJ1	0.310697	0.0377751
	YDL238C	GUD1	0.310733	0.0377517
	YLL036C	PRP19	0.311047	0.0375485
	YLR459W	GAB1	0.311598	0.0371939
	YOR051C	ETT1	0.311714	0.0371194
	YDR411C	DFM1	0.311741	0.0371022
	YML120C	NDI1	0.312594	0.0365597
	YML100W	TSL1	0.31296	0.0363294
	YHL024W	RIM4	0.313026	0.0362876
	YLR378C	SEC61	0.313059	0.036267
	YBR038W	CHS2	0.313308	0.0361106
	YNL243W	SLA2	0.313572	0.0359461
	YGL161C	YIP5	0.313613	0.0359206
	YGL048C	RPT6	0.313776	0.0358194
	YIL137C	TMA108	0.313998	0.0356815
	YLR262C	YPT6	0.315568	0.0347194
	YBR200W	BEM1	0.316052	0.0344276
	YML059C	NTE1	0.316231	0.03432
	YOR329C	SCD5	0.31657	0.0341171
	YGR192C	TDH3	0.317286	0.0336919
	YKL007W	CAP1	0.317557	0.0335321
	YFL039C	ACT1	0.317657	0.033473
	YDR024W	FYV1	0.317724	0.0334337
	YDR293C	SSD1	0.318101	0.033213
	YMR203W	TOM40	0.318165	0.0331761
	YMR138W	CIN4	0.318349	0.0330683
	YLR069C	MEF1	0.31845	0.0330098
	YNL087W	TCB2	0.318649	0.0328942
	YCL035C	GRX1	0.319097	0.0326358
	YBR126C	TPS1	0.319387	0.0324692
	YML106W	URA5	0.319815	0.0322246
	YML005W	TRM12	0.319989	0.032126
	YBL057C	PTH2	0.320009	0.0321144
	YBR111W-A	SUS1	0.321013	0.0315483
	YBR127C	VMA2	0.321748	0.0311393
	YNL162W	RPL42A	0.321906	0.0310516
	YKR008W	RSC4	0.322105	0.0309422
	YLR330W	CHS5	0.32216	0.0309116
	YFR042W	KEG1	0.322241	0.0308671
	YLR149C	YLR149C	0.32247	0.0307414
	YNL156C	NSG2	0.322599	0.030671
	YPR184W	GDB1	0.322627	0.0306556
	YDR167W	TAF10	0.322685	0.0306241
	YHR152W	SPO12	0.323037	0.0304323
	YOL097W-A	YOL097W-A	0.323081	0.0304081
	YJR017C	ESS1	0.323083	0.0304075
	YJL066C	MPM1	0.323259	0.0303117
	YLR026C	SED5	0.323339	0.0302687
	YER032W	FIR1	0.324122	0.0298474
	YDR291W	HRQ1	0.324473	0.0296604
	YBL086C	YBL086C	0.325032	0.0293643
	YER165W	PAB1	0.325526	0.0291047
	YPR041W	TIF5	0.326152	0.0287787
	YJR125C	ENT3	0.326828	0.02843
	YGL242C	YGL242C	0.327468	0.0281032
	YGL089C	MF(ALPHA)2	0.327596	0.0280381
	YNL153C	GIM3	0.327628	0.0280218
	YJL188C	BUD19	0.327689	0.0279908
	YAL037C-A	YAL037C-A	0.327904	0.0278818
	YJR066W	TOR1	0.328252	0.0277068
	YJR092W	BUD4	0.329033	0.0273164
	YNL115C	YNL115C	0.329325	0.027172
	YPR028W	YOP1	0.329406	0.027132
	YNL059C	ARP5	0.329815	0.0269303
	YDR335W	MSN5	0.33102	0.0263446
	YDR014W	RAD61	0.331417	0.0261536
	YIR038C	GTT1	0.33258	0.0256018
	YNL275W	BOR1	0.332614	0.0255857
	YHR013C	ARD1	0.333602	0.0251248
	YLR295C	ATP14	0.333936	0.0249701
	YPR024W	YME1	0.33407	0.0249085
	YIL076W	SEC28	0.334192	0.0248528
	YOR232W	MGE1	0.33424	0.0248306
	YGR130C	YGR130C	0.334386	0.0247639
	YBL006C	LDB7	0.334892	0.024533
	YMR194W	RPL36A	0.335379	0.0243127
	YNL250W	RAD50	0.335676	0.0241795
	YLR167W	RPS31	0.335907	0.0240758
	YGR187C	HGH1	0.336385	0.023863
	YPR060C	ARO7	0.336396	0.023858
	YAL017W	PSK1	0.33661	0.0237633
	YOR061W	CKA2	0.336951	0.023613
	YER092W	IES5	0.336989	0.0235965
	YML022W	APT1	0.337168	0.0235179
	YOR161C	PNS1	0.33806	0.0231295
	YDR194C	MSS116	0.338211	0.0230643
	YKL096W-A	CWP2	0.338353	0.0230031
	YDL110C	TMA17	0.338592	0.0229006
	YGR232W	NAS6	0.338688	0.0228593
	YPR023C	EAF3	0.339099	0.0226842
	YDR430C	CYM1	0.339506	0.0225116
	YPR035W	GLN1	0.339523	0.0225045
	YDR207C	UME6	0.339863	0.022361
	YKR070W	YKR070W	0.339916	0.0223387
	YAL032C	PRP45	0.340042	0.0222859
	YJL138C	TIF2	0.340054	0.0222811
	YPL203W	TPK2	0.340065	0.0222763
	YJL167W	ERG20	0.340219	0.022212
	YCR059C	YIH1	0.340785	0.0219767
	YLR294C	YLR294C	0.342341	0.0213401
	YNL209W	SSB2	0.34241	0.0213125
	YDL088C	ASM4	0.342413	0.0213112
	YJL136C	RPS21B	0.342577	0.021245
	YGR027C	RPS25A	0.342626	0.0212255
	YBL099W	ATP1	0.342642	0.0212191
	YNL170W	YNL170W	0.342699	0.0211959
	YKL152C	GPM1	0.343002	0.0210747
	YER183C	FAU1	0.343204	0.0209941
	YLR073C	RFU1	0.343316	0.0209493
	YGR196C	FYV8	0.343349	0.0209363
	YPR063C	YPR063C	0.344363	0.0205366
	YFL045C	SEC53	0.344954	0.0203062
	YDR254W	CHL4	0.345232	0.0201988
	YPL231W	FAS2	0.345904	0.0199409
	YHR008C	SOD2	0.346547	0.0196968
	YKL096W	CWP1	0.347078	0.0194973
	YPL116W	HOS3	0.347112	0.0194844
	YDR390C	UBA2	0.34721	0.0194479
	YPR080W	TEF1	0.347358	0.0193926
	YHR007C-A	YHR007C-A	0.347722	0.0192574
	YDL140C	RPO21	0.348015	0.0191492
	YCL049C	YCL049C	0.348549	0.018953
	YOR176W	HEM15	0.348992	0.0187917
	YDR302W	GPI11	0.349449	0.0186265
	YLR304C	ACO1	0.350014	0.0184236
	YDL146W	LDB17	0.350164	0.0183704
	YEL077C	YEL077C	0.350727	0.0181708
	YOL127W	RPL25	0.350792	0.0181479
	YBL045C	COR1	0.350806	0.0181428
	YLR229C	CDC42	0.351006	0.0180727
	YER138W-A	YER138W-A	0.351186	0.0180095
	YDL225W	SHS1	0.351307	0.0179669
	YDR347W	MRP1	0.35176	0.0178095
	YER043C	SAH1	0.351802	0.0177947
	YMR250W	GAD1	0.352403	0.0175876
	YKL138C	MRPL31	0.352869	0.0174282
	YDL056W	MBP1	0.353431	0.0172376
	YLR240W	VPS34	0.354094	0.0170152
	YHR216W	IMD2	0.35432	0.0169398
	YJL012C	VTC4	0.355611	0.0165153
	YPR166C	MRP2	0.356556	0.0162101
	YPR069C	SPE3	0.356662	0.0161763
	YDR144C	MKC7	0.356673	0.0161727
	YPR172W	YPR172W	0.357292	0.0159758
	YDR296W	MHR1	0.357997	0.015754
	YER008C	SEC3	0.35871	0.0155323
	YAL015C	NTG1	0.358798	0.0155053
	YDR050C	TPI1	0.35917	0.0153907
	YOR378W	YOR378W	0.359702	0.0152284
	YDL244W	THI13	0.35975	0.015214
	YOR362C	PRE10	0.360032	0.0151284
	YBL041W	PRE7	0.360153	0.0150921
	YIL052C	RPL34B	0.360511	0.0149843
	YLR314C	CDC3	0.360747	0.014914
	YLR137W	RKM5	0.361239	0.0147677
	YKL087C	CYT2	0.361303	0.0147488
	YIL148W	RPL40A	0.361864	0.0145837
	YOL086C	ADH1	0.362133	0.014505
	YER031C	YPT31	0.362219	0.01448
	YGR156W	PTI1	0.362766	0.0143214
	YNL177C	MRPL22	0.363187	0.0142005
	YHR075C	PPE1	0.363848	0.0140125
	YNL026W	SAM50	0.363966	0.0139791
	YIR036C	IRC24	0.364088	0.0139445
	YKL153W	YKL153W	0.364939	0.0137065
	YPL034W	YPL034W	0.365949	0.0134283
	YDR353W	TRR1	0.366059	0.0133985
	YGL179C	TOS3	0.367385	0.0130412
	YNL070W	TOM7	0.367416	0.0130329
	YNR013C	PHO91	0.367545	0.0129988
	YBR257W	POP4	0.367741	0.0129468
	YDR046C	BAP3	0.367924	0.0128985
	YGR019W	UGA1	0.367943	0.0128934
	YLR022C	SDO1	0.36836	0.0127838
	YHR074W	QNS1	0.36876	0.0126796
	YLL026W	HSP104	0.369523	0.0124825
	YIR037W	HYR1	0.369564	0.0124719
	YMR297W	PRC1	0.369867	0.0123946
	YLL024C	SSA2	0.370139	0.0123253
	YKL091C	YKL091C	0.370162	0.0123195
	YGR184C	UBR1	0.370266	0.0122933
	YEL039C	CYC7	0.370754	0.0121703
	YFR051C	RET2	0.370989	0.0121114
	YDR341C	YDR341C	0.371423	0.0120033
	YGL102C	YGL102C	0.371455	0.0119952
	YBL029W	YBL029W	0.371943	0.0118748
	YLR301W	HRI1	0.372363	0.0117721
	YGL157W	ARI1	0.372611	0.0117117
	YLR027C	AAT2	0.373727	0.0114432
	YOR136W	IDH2	0.374565	0.0112453
	YER166W	DNF1	0.375611	0.0110021
	YDR261C	EXG2	0.376087	0.010893
	YLR208W	SEC13	0.376691	0.010756
	YDR359C	EAF1	0.377273	0.0106252
	YDR116C	MRPL1	0.377332	0.010612
	YCL034W	LSB5	0.377345	0.0106091
	YDL078C	MDH3	0.377602	0.010552
	YHR069C	RRP4	0.379414	0.010156
	YOR227W	HER1	0.380087	0.0100122
	YBR258C	SHG1	0.381145	0.00978967
	YDR023W	SES1	0.382519	0.00950701
	YMR263W	SAP30	0.383686	0.00927263
	YDR447C	RPS17B	0.384292	0.00915287
	YBR001C	NTH2	0.384378	0.00913596
	YCR061W	YCR061W	0.385122	0.00899092
	YGL137W	SEC27	0.385604	0.00889798
	YDR238C	SEC26	0.385964	0.00882913
	YPR004C	AIM45	0.386247	0.00877541
	YNR017W	TIM23	0.387439	0.00855187
	YMR053C	STB2	0.387706	0.00850259
	YML053C	YML053C	0.388397	0.00837599
	YBR031W	RPL4A	0.388543	0.00834936
	YGL129C	RSM23	0.388638	0.00833218
	YFR013W	IOC3	0.389298	0.00821321
	YKL081W	TEF4	0.389536	0.00817074
	YER007C-A	TMA20	0.390858	0.007938
	YGR125W	YGR125W	0.391725	0.00778844
	YHR086W	NAM8	0.392234	0.00770189
	YGR082W	TOM20	0.393475	0.00749418
	YLR190W	MMR1	0.393952	0.00741561
	YCL050C	APA1	0.395294	0.00719837
	YGR235C	MOS2	0.396244	0.00704801
	YPR034W	ARP7	0.3969	0.0069457
	YIR035C	YIR035C	0.397308	0.00688277
	YBR121C	GRS1	0.398567	0.00669173
	YOR150W	MRPL23	0.398702	0.00667154
	YIL109C	SEC24	0.400089	0.0064668
	YOR117W	RPT5	0.401156	0.00631304
	YDR384C	ATO3	0.40209	0.00618104
	YER156C	YER156C	0.402316	0.00614959
	YCL001W	RER1	0.403432	0.00599575
	YBR162C	TOS1	0.403473	0.00599006
	YOL108C	INO4	0.404877	0.00580146
	YNR016C	ACC1	0.405294	0.00574649
	YDR443C	SSN2	0.405369	0.00573663
	YGR174C	CBP4	0.40764	0.00544527
	YPL225W	YPL225W	0.408702	0.00531354
	YGR055W	MUP1	0.409138	0.00526028
	YMR091C	NPL6	0.411581	0.00497028
	YKL192C	ACP1	0.412391	0.0048772
	YIL039W	TED1	0.412443	0.00487135
	YKR057W	RPS21A	0.41383	0.00471568
	YER035W	EDC2	0.413923	0.00470543
	YOR086C	TCB1	0.414094	0.00468662
	YOR346W	REV1	0.414987	0.00458922
	YBR025C	OLA1	0.415782	0.00450413
	YGR169C-A	YGR169C-A	0.416381	0.00444087
	YPL178W	CBC2	0.417308	0.00434449
	YGR076C	MRPL25	0.417952	0.00427863
	YIR033W	MGA2	0.419461	0.00412771
	YKL148C	SDH1	0.420054	0.0040697
	YPR108W	RPN7	0.421168	0.00396255
	YNL287W	SEC21	0.42245	0.00384241
	YKR059W	TIF1	0.423522	0.0037444
	YPR163C	TIF3	0.424879	0.00362345
	YER012W	PRE1	0.42632	0.00349886
	YER022W	SRB4	0.426337	0.00349737
	YLR398C	SKI2	0.426785	0.00345942
	YOR133W	EFT1	0.429654	0.00322477
	YIL078W	THS1	0.430229	0.00317944
	YMR307W	GAS1	0.430292	0.00317451
	YOR178C	GAC1	0.430387	0.00316713
	YOR021C	SFM1	0.432385	0.00301451
	YOR163W	DDP1	0.433226	0.00295227
	YDR385W	EFT2	0.433874	0.00290502
	YGR285C	ZUO1	0.434534	0.00285765
	YGR157W	CHO2	0.435049	0.00282116
	YOL062C	APM4	0.435388	0.00279732
	YDR012W	RPL4B	0.43647	0.0027225
	YFR044C	DUG1	0.436894	0.00269372
	YKL060C	FBA1	0.437686	0.00264058
	YNL220W	ADE12	0.438006	0.00261937
	YGL147C	RPL9A	0.440514	0.00245827
	YGL238W	CSE1	0.44166	0.00238762
	YJL014W	CCT3	0.442415	0.00234208
	YOR158W	PET123	0.443742	0.00226388
	YER050C	RSM18	0.443828	0.00225891
	YDL143W	CCT4	0.445259	0.00217729
	YDL195W	SEC31	0.446343	0.00211727
	YBR244W	GPX2	0.448427	0.00200589
	YGR026W	YGR026W	0.449066	0.00197279
	YLR293C	GSP1	0.45027	0.00191174
	YGR124W	ASN2	0.450421	0.00190424
	YMR178W	YMR178W	0.457353	0.00158539
	YHR203C	RPS4B	0.457891	0.00156272
	YNL284C	MRPL10	0.4582	0.00154986
	YBR143C	SUP45	0.459636	0.00149126
	YNR047W	FPK1	0.461527	0.00141714
	YKL003C	MRP17	0.462132	0.0013941
	YPR067W	ISA2	0.462509	0.00137992
	YER009W	NTF2	0.463651	0.00133774
	YER151C	UBP3	0.464184	0.00131847
	YDL090C	RAM1	0.468824	0.00116075
	YIL041W	GVP36	0.469269	0.00114654
	YPR133W-A	TOM5	0.4725	0.00104798
	YJR009C	TDH2	0.476806	0.000928389
	YNL274C	GOR1	0.487201	0.000688408
	YMR002W	MIC17	0.490497	0.000624873
	YNL154C	YCK2	0.499997	0.000470122
	YLL009C	COX17	0.510302	0.000342002
	YHR098C	SFB3	0.522078	0.000234783
	YLR429W	CRN1	0.531275	0.000173327
	YBR003W	COQ1	0.543635	0.000113672
	YHR174W	ENO2	0.550918	8.79657e-05
	YFR004W	RPN11	0.568557	4.6098e-05
	YDL125C	HNT1	0.59636	1.53919e-05
