# Supplementary material for: Single‐cell RNA‐seq reveals early heterogeneity during aging in yeast
Source: Aging Cell. 2022 Oct 1;21(11):e13712. doi: 10.1111/acel.13712 (PMC9649600; doi:10.1111/acel.13712)
Supplement: Supplementary file 7 — Table S6 [file ACEL-21-e13712-s007.xlsx]

## Sheet: Legend
Sheet1	TF Targets/Clusters Gene List
Sheet2	Conventional Comparison of Median TF Targets Expression (log2 NormCounts) between Age Subgroups.
Sheet3	Rank sum test (P values) Comparing Normalized Gene Expression Levels of Each Set of TF Targets/Cluster to that of all other Detected Genes for Each Cell
Sheet4	Correlation of the TF Targets Expression and Generation of Single Cells in the Age Groups of 16hr and 36hr with Statistical Significance.

## Sheet: Sheet1
TF Targets (634 Gene Clusters)		YAP1 Targets: Cluster_Harbison_YAP1_YPD (52 Genes)		YAP1 Targets:Monteiro, PT. et al. (505 genes) (Note: with binding and expression evidence)		RPN4 Targets_1: Cluster_MacIsaac_RPN4 (67 Genes)		RPN4 Targets_2: Cluster_YeasTractDirect_RPN4 (191 Genes)		RPN4 Targets:Monteiro, PT. et al.(131genes) (Note: with binding and expression evidence)		Hac1 Targets:Monteiro, PT. et al.(12 genes) (Note: with binding and expression evidence)
		YDR533C		YAL002W		YER177W		YFL056C		YBR101C		YCL043C
Cluster_Harbison_A1 (MATA1)_YPD		YJR104C		YAL003W		YGR142W		YJR108W		YBR110W		YCR018C-A
YBL018C		YML131W		YAL005C		YFL023W		YCR082W		YBR137W		YDL146W
YBR281C		YNL134C		YAL012W		YDL143W		YBR110W		YBR283C		YDR518W
YCR083W		YOL151W		YAL044C		YCR093W		YGL047W		YCL056C		YFR026C
YGL170C		YLR074C		YAR015W		YER164W		YDR127W		YCL055W		YFR041C
YNL105W		YGL135W		YBL004W		YKL054C		YOR058C		YCL010C		YFR042W
		YJR123W		YBL005W		YGR254W		YGL180W		YCL008C		YKL165C
Cluster_Harbison_ABF1_YPD		YLR367W		YBL009W		YFL024C		YOL082W		YCR002C		YKL073W
YMR197C		YBL032W		YBL027W		YGL012W		YKL016C		YCR004C		YOL031C
YNL183C		YDL020C		YBL028C		YOR260W		YNL101W		YCR005C		YJL035C
YBR283C		YDL182W		YBL032W		LSR1		YGR224W		YCR006C		YJL034W
YCL031C		YDR010C		YBL033C		YCR092C		YJR089W		YCR008W
YCR053W		YDR259C		YBL043W		YGL122C		YER177W		YCR012W
YDL031W		YDR261C		YBL044W		YNL251C		YGR142W		YCR061W
YDR233C		YDR308C		YBL045C		YNL156C		YFL023W		YCR082W
YDR339C		YEL044W		YBL054W		YGL172W		YMR275C		YDL148C
YDR361C		YER078C		YBL098W		YJL002C		YDR270W		YDL147W
YGR128C		YFL056C		YBR001C		YGL013C		YDL143W		YDL144C
YGR185C		YFR017C		YBR005W		YOR158W		YCR002C		YDL097C
YHR064C		YGL114W		YBR006W		YBL022C		YCR093W		YDL095W
YJL183W		YGL202W		YBR008C		YJR006W		YCR005C		YDL007W
YKL078W		YGR009C		YBR010W		YER012W		YMR012W		YDR028C
YKL143W		YGR060W		YBR013C		YJL001W		YBR109C		MIX14
YKL172W		YGR234W		YBR025C		YFR050C		YKL219W		YDR066C
YKR056W		YHR048W		YBR046C		YOL038W		YNL232W		YDR151C
YKR081C		YHR179W		YBR053C		YML092C		YDR151C		YDR159W
YLR222C		YJL098W		YBR054W		YGR135W		YDR371W		MGP12
YLR293C		YJL100W		YBR066C		YOR157C		YCL007C		YDR287W
YNL255C		YJR109C		YBR067C		YGR253C		YNL111C		RQC1
YOR309C		YKR052C		YBR069C		YER094C		YHR028C		DXO1
YDR454C		YKR054C		YBR072W		YEL037C		YER143W		YDR373W
YKR059W		YKR071C		YBR085C-A		YNL250W		YKL054C		YDR393W
YNL119W		YLL058W		YBR116C		YER095W		YEL070W		YDR394W
YAL023C		YLL060C		YBR117C		YBR049C		YMR276W		YDR427W
YAL041W		YLR105C		YBR177C		YFR004W		YJR088C		YEL070W
YAL042W		YLR108C		YBR180W		YLR421C		YFL024C		YEL037C
YAL053W		YLR302C		YBR238C		YIL075C		YGL001C		YEL022W
YBL007C		YLR460C		YBR241C		YER021W		YER044C		YEL005C
YBL038W		YML028W		YBR244W		YPR108W		YGL012W		YEL004W
YBL079W		YML115C		YCL014W		YOR261C		YML008C		YER012W
YBR011C		YML116W		YCL026C-A		YDR427W		YBR101C		YER021W
YBR029C		YML130C		YCL026C-B		YKL145W		YKL220C		YER044C
YBR029C		YMR038C		YCR018C-A		YDR394W		YDR373W		YER094C
YBR077C		YMR144W		YCR021C		YOR259C		YOR280C		YER095W
YBR080C		YNL087W		YCR024C		YGL048C		YOR260W		YER133W
YBR101C		YOL115W		YCR028C		YGL011C		YGL195W		YER142C
YBR109C		YOL117W		YCR057C		YGR047C		YEL022W		YER143W
YBR129C		YOL119C		YCR068W		YKL210W		YDR152W		GCG1
YBR146W		YOR236W		YCR102C		YLL039C		YER133W		YER177W
YBR211C		YOR315W		YCR104W		YFR010W		YKL026C		YFR003C
YCL001W		YPR065W		YCR105W		YGR048W		YML048W		YFR004W
YCR082W				YCR106W		YGL173C		YMR186W		YFR010W
YDL008W				YDL020C		YCR061W		YOR319W		YFR050C
YDL105W				YDL025C		YDL144C		YKL138C-A		YGL195W
YDL116W				YDL048C		YDR363WA		YGR223C		YGL122C
YDL122W				YDL120W		YER163C		YNL164C		YGL048C
YDL145C				YDL124W		YGL010W		YCL009C		YGL013C
YDL159W				YDL125C		YCR059C		YDR287W		YGL012W
YDL189W				YDL141W		YJR005CA		YPL209C		YGL011C
YDL193W				YDL142C		YLR422W		YJL037W		YGL001C
YDL208W				YDL166C		YNL155W		YDL115C		YGR047C
YDR031W				YDL168W		YOL038CA		YCL055W		YGR048W
YDR130C				YDL169C		YOR052C		YKL161C		YGR135W
YDR194C				YDL170W		YOR262W		YGL173C		YGR142W
YDR246W				YDL171C		YFR003C		YJL094C		YGR223C
YDR283C				YDL180W		YPR107C		YJL038C		YGR253C
YDR295C				YDL182W				YDL182W		YHR001W
YDR326C				YDL183C				YER142C		YHR028C
YDR329C				YDL218W				YBL023C		CSS1
YDR384C				YDL223C				YNL145W		YIL075C
YDR404C				YDL227C				YKL195W		YJL002C
YDR422C				YDL239C				YDR031W		YJL001W
YDR464W				YDL241W				YKL009W		YJR006W
YEL037C				YDL243C				YCR092C		YJR088C
YFL047W				YDR010C				YPL070W		YJR108W
YGL106W				YDR011W				YOR298W		YKL219W
YGL192W				YDR012W				YGL122C		YKL210W
YGL195W				YDR013W				YKL040C		YKL196C
YGL222C				YDR032C				YDL148C		YKL161C
YGL228W				YDR033W				YNL251C		YKL145W
YGR056W				YDR040C				YNL156C		PSG1
YGR059W				YDR041W				YGL172W		YKL040C
YGR119C				YDR042C				YHR001W		YKL039W
YGR183C				YDR055W				YJL002C		YKL026C
YGR231C				YDR064W				YGL013C		YKL016C
YGR253C				YDR077W				YOR158W		YKL015W
YGR268C				YDR084C				YCR012W		YKL010C
YHL027W				YDR127W				YBL022C		YLL039C
YHL028W				YDR132C				YDL095W		YLL037W
YHR051W				YDR135C				YJR006W		YLR287C-A
YHR078W				YDR137W				YER012W		YLR367W
YHR090C				YDR146C				YJL001W		DCK1
YHR115C				YDR179C				YFR050C		YML092C
YHR161C				YDR181C				YOL038W		YML048W
YHR199C				YDR182W				YML092C		YML008C
YIL031W				YDR256C				YGR135W		YML007W
YIL036W				YDR258C				YKL039W		YMR186W
YIL048W				YDR259C				YOR157C		YMR276W
YIL048W				YDR261C				YGR253C		YNL339C
YIL135C				YDR297W				YER094C		YNL338W
YIL138C				YDR307W				YKL015W		YNL251C
YIR010W				YDR308C				YEL037C		YNL232W
YIR023W				YDR353W				YDR030C		YNL156C
YJL008C				YDR354W				YNL250W		CUZ1
YJL062W				YDR361C				YER095W		YNL145W
YJL111W				YDR363W-A				YBR049C		YOL082W
YJL174W				YDR382W				YDR028C		YOL038W
YJL201W				YDR399W				YBR153W		YOR007C
YJR062C				YDR421W				YPL208W		TMC1
YJR093C				YDR438W				YMR239C		YOR053W
YJR116W				YDR453C				YJL148W		YOR058C
YJR127C				YDR461W				YBL087C		YOR117W
YJR137C				YDR487C				YFR004W		YOR158W
YKL004W				YDR496C				YLR421C		YOR259C
YKL007W				YDR500C				YIL075C		YOR260W
YKL014C				YDR501W				YER021W		YOR261C
YKL015W				YDR513W				YDL147W		YOR280C
YKL028W				YDR527W				YDL097C		YOR297C
YKL060C				YDR533C				YPR108W		YOR298W
YKL135C				YEL007W				YOR261C		YOR318C
YKL167C				YEL009C				YDR427W		YOR353C
YKL190W				YEL040W				YDL140C		YPL208W
YKL195W				YEL044W				YLR367W		YPL071C
YKR029C				YEL045C				YLR287C-A		YPL070W
YLL033W				YEL047C				YKL145W		YPR091C
YLR024C				YEL052W				YDL007W		YPR107C
YLR055C				YEL053C				YDR394W		YBL023C
YLR095C				YEL072W				YOR259C		YBL022C
YLR174W				YER044C				YGL048C		YBR049C
YLR229C				YER060W-A				YML049C		YBR051W
YLR330W				YER061C				YDR066C
YLR396C				YER067W				YDR159W
YLR399C				YER073W				YCR008W
YML012W				YER078C				YGL011C
YMR005W				YER079W				YCL010C
YMR033W				YER089C				YOR007C
YMR060C				YER091C				YDR393W
YMR092C				YER103W				YOR353C
YMR129W				YER124C				YBR283C
YMR200W				YER141W				YCL008C
YMR260C				YER147C				YDR334W
YMR296C				YER148W				YGR047C
YNL036W				YFL004W				YOR297C
YNL057W				YFL014W				YER007C-A
YNL085W				YFL026W				YGR209C
YNL116W				YFL027C				YKL210W
YNL117W				YFL030W				YLL039C
YNL149C				YFL055W				YFR010W
YNL189W				YFL056C				YGR048W
YNL212W				YFL057C				YKL010C
YNL243W				YFR017C				YEL005C
YNL258C				YFR022W				YOR106W
YNL267W				YFR033C				YDR372C
YNL287W				YGL001C				YML007W
YNL306W				YGL114W				YBR137W
YNL312W				YGL117W				YBR284W
YNL321W				YGL135W				YCL002C
YNR037C				YGL136C				YCL056C
YNR046W				YGL202W				YCR004C
YOL036W				YGL227W				YCR006C
YOL068C				YGL252C				YCR015C
YOL076W				YGR009C				YCR061W
YOL116W				YGR010W				YCR108C
YOR045W				YGR034W				YDL114W
YOR056C				YGR038C-A				YDL144C
YOR116C				YGR040W				YDR286C
YOR205C				YGR052W				YDR333C
YOR261C				YGR060W				YDR370C
YPL012W				YGR079W				YEL004W
YPL036W				YGR103W				YEL023C
YPL159C				YGR108W				YER163C
YPL228W				YGR118W				YGL010W
YPL232W				YGR142W				YIL169C
YPL242C				YGR154C				YKL077W
YPR017C				YGR155W				YKL196C
YPR104C				YGR161C				YLL037W
YPR128C				YGR161W-A				YLR422W
YPR176C				YGR189C				YNL155W
YPR186C				YGR192C				YNL337W
				YGR197C				YNL338W
Cluster_Harbison_ACA1_YPD				YGR198W				YOR052C
YPL078C				YGR209C				YOR053W
				YGR210C				YOR262W
Cluster_Harbison_ACE2_YPD				YGR211W				YOR318C
YBR230C				YGR223C				YFR003C
YKL142W				YGR224W				YPL071C
YKL150W				YGR233C				YPL113C
YML100W				YGR234W				YPR091C
YNL241C				YGR238C				YNL339C
YER126C				YGR248W				YPR107C
YGR283C				YGR256W
YHR193C				YHL028W
YJL080C				YHL036W
YLR397C				YHL044W
YJR145C				YHR007C
YAL062W				YHR007C-A
YBL023C				YHR008C
YBR057C				YHR012W
YBR157C				YHR018C
YBR159W				YHR022C
YDL127W				YHR023W
YDR010C				YHR029C
YDR154C				YHR047C
YDR527W				YHR048W
YEL007W				YHR051W
YER081W				YHR052W
YER177W				YHR055C
YFL021W				YHR070W
YFL056C				YHR087W
YGL007W				YHR109W
YGL133W				YHR110W
YGL227W				YHR111W
YGL228W				YHR169W
YGR041W				YHR170W
YGR125W				YHR178W
YHL012W				YHR179W
YHL028W				YHR183W
YHR091C				YHR214C-C
YHR195W				YIL003W
YJL075C				YIL004C
YJL078C				YIL045W
YJL159W				YIL057C
YJL160C				YIL087C
YJR044C				YIL091C
YJR149W				YIL116W
YKL084W				YIL117C
YKR040C				YIL119C
YML003W				YIL172C
YML007W				YIR031C
YMR165C				YJL052W
YMR261C				YJL057C
YNL078W				YJL088W
YNL098C				YJL100W
YNL327W				YJL101C
YNR018W				YJL109C
YOR138C				YJL116C
YPL024W				YJL159W
				YJL170C
Cluster_Harbison_ADR1_HEAT				YJL221C
YDL091C				YJR011C
YDR031W				YJR013W
YDR071C				YJR025C
YHR028C				YJR026W
YHR155W				YJR027W
YJR140C				YJR047C
YLR064W				YJR048W
YLR330W				YJR104C
YNL100W				YJR105W
YNL122C				YJR109C
YOR056C				YJR110W
YOR368W				YJR121W
YPR118W				YJR122W
				YJR123W
Cluster_Harbison_ADR1_SM				YJR145C
YAR050W				YJR147W
YDR084C				YJR151C
YJL203W				YJR152W
				YKL019W
Cluster_Harbison_ADR1_YPD				YKL020C
YAL022C				YKL029C
YBR223C				YKL039W
YBR256C				YKL040C
YDL018C				YKL043W
YDL073W				YKL066W
YDL117W				YKL067W
YDL159W				YKL086W
YDL240W				YKL087C
YDR031W				YKL090W
YER133W				YKL101W
YFR007W				YKL103C
YFR044C				YKL109W
YGR098C				YKL110C
YIL146C				YKL143W
YJL023C				YKL184W
YKL015W				YKL220C
YKL071W				YKR039W
YLR365W				YKR052C
YNL100W				YKR054C
YNR006W				YKR055W
YOR056C				YKR061W
YPL147W				YKR066C
				YKR067W
Cluster_Harbison_AFT2_H2O2Hi				YKR071C
YAL022C				YKR075C
YBR204C				YKR076W
YBR207W				YKR080W
YCR105W				YKR081C
YCR107W				YKR092C
YDL031W				YLL023C
YDR052C				YLL024C
YDR151C				YLL026W
YDR422C				YLL049W
YDR475C				YLL050C
YDR534C				YLL051C
YEL059W				YLL055W
YER078C				YLL056C
YER177W				YLL058W
YFR017C				YLL060C
YGL227W				YLR002C
YHR008C				YLR074C
YHR195W				YLR075W
YIL100W				YLR077W
YJL067W				YLR108C
YJR006W				YLR109W
YJR044C				YLR110C
YKL103C				YLR113W
YKR052C				YLR151C
YLL011W				YLR178C
YLR051C				YLR213C
YLR120C				YLR214W
YLR136C				YLR220W
YLR140W				YLR222C
YLR192C				YLR223C
YLR397C				YLR250W
YMR034C				YLR251W
YNL241C				YLR252W
YNL333W				YLR254C
YNR028W				YLR255C
YOR226C				YLR256W
YOR330C				YLR258W
YOR383C				YLR295C
YPL034W				YLR297W
YPL251W				YLR298C
				YLR299W
Cluster_Harbison_AFT2_H2O2Lo				YLR304C
YBR077C				YLR344W
YBR132C				YLR345W
YBR207W				YLR359W
YBR296C				YLR367W
YCR105W				YLR414C
YCR107W				YLR435W
YDR151C				YLR438C-A
YDR272W				YLR439W
YDR422C				YLR460C
YDR441C				YML007W
YDR534C				YML008C
YDR544C				YML028W
YEL059W				YML029W
YEL070W				YML064C
YER145C				YML086C
YFL041W				YML087C
YFR024C				YML088W
YGL010W				YML091C
YGL055W				YML115C
YGL071W				YML116W
YGL181W				YML121W
YGL260W				YML128C
YGR009C				YML130C
YGR130C				YML131W
YHL045W				YML132W
YHR008C				YMR015C
YHR033W				YMR038C
YHR091C				YMR084W
YHR115C				YMR090W
YIR020C				YMR096W
YIR040C				YMR104C
YJL079C				YMR120C
YJL223C				YMR172C-A
YKL054C				YMR173W
YKL054C				YMR173W-A
YKL223W				YMR175W
YKR052C				YMR177W
YLL010C				YMR182C
YLL011W				YMR189W
YLL015W				YMR195W
YLL033W				YMR230W
YLL064C				YMR246W
YLR136C				YMR258C
YLR192C				YMR305C
YLR205C				YMR306W
YLR213C				YMR315W
YLR461W				YMR316W
YMR034C				YMR318C
YMR041C				YMR322C
YMR056C				YNL061W
YMR177W				YNL087W
YMR265C				YNL088W
YMR279C				YNL103W
YMR324C				YNL104C
YNL090W				YNL130C
YNL193W				YNL134C
YNL259C				YNL135C
YNL268W				YNL160W
YNR028W				YNL176C
YNR076W				YNL180C
YOL158C				YNL189W
YOL161C				YNL194C
YOR226C				YNL212W
YOR302W				YNL220W
YOR316C				YNL239W
YOR383C				YNL240C
YOR394W				YNL241C
YPL135W				YNL279W
YPL156C				YNL327W
YPL282C				YNR019W
YPL282C				YNR060W
YPR151C				YNR069C
				YNR070W
Cluster_Harbison_AFT2_YPD				YNR074C
YBR077C				YNR075W
YBR102C				YNR076W
YCR105W				YOL016C
YDL089W				YOL028C
YDL114W				YOL049W
YDL154W				YOL052C-A
YDR473C				YOL058W
YGL227W				YOL084W
YIL070C				YOL100W
YJR135C				YOL109W
YKR052C				YOL110W
YLR034C				YOL113W
YLR284C				YOL115W
YOR226C				YOL116W
YPL034W				YOL117W
				YOL118C
Cluster_Harbison_ARG80_SM				YOL119C
YDR451C				YOL151W
YER069W				YOL152W
YFL023W				YOL156W
YJL088W				YOL157C
YMR031C				YOL165C
YOR073W				YOR008C
YPL177C				YOR009W
				YOR017W
Cluster_Harbison_ARG80_YPD				YOR018W
YFL023W				YOR028C
YDR048C				YOR043W
YEL050C				YOR051C
YER069W				YOR058C
YJL088W				YOR091W
YJL175W				YOR128C
YNL050C				YOR153W
YOL140W				YOR161C
YOR302W				YOR162C
YPL265W				YOR163W
				YOR173W
Cluster_Harbison_ARG81_SM				YOR192C
YAR050W				YOR226C
YBR093C				YOR236W
YER069W				YOR258W
YFL023W				YOR264W
YFR057W				YOR285W
YHR147C				YOR299W
YHR179W				YOR302W
YHR195W				YOR303W
YJL088W				YOR313C
YKL107W				YOR315W
YML098W				YOR319W
YMR056C				YOR344C
YOL057W				YOR385W
YOL058W				YPL017C
YOL140W				YPL061W
YOR302W				YPL062W
YOR304W				YPL091W
YPL177C				YPL095C
YPL265W				YPL170W
				YPL171C
Cluster_Harbison_ARG81_YPD				YPL186C
YFL023W				YPL202C
YHR193C				YPL240C
YDL068W				YPL274W
YDL152W				YPR015C
YDR084C				YPR047W
YDR522C				YPR048W
YER069W				YPR063C
YJL085W				YPR065W
YJL088W				YPR066W
YML098W				YPR067W
YOL058W				YPR079W
YOL140W				YPR093C
YOR302W				YPR094W
YPL265W				YPR119W
				YPR157W
Cluster_Harbison_ARO80_SM				YPR158W
YCL031C				YPR167C
YDL137W				YPR168W
YDL184C				YPR171W
YDR147W				YPR200C
YDR378C				YPR201W
YDR379W				YPR202W
YDR381W				ADE5
YEL040W				ARG5
YHR005C				ATG40
YHR015W				ATG41
YHR094C				CIS1
YHR136C				CMR2
YJR008W				CMR3
YJR080C				COI1
YKL051W				CSS1
YLR293C				EGO4
YMR026C				EXP1
YNL124W				INA1
YNL181W				MET17
YPL030W				MIN4
YPR025C				PIR5
				PTH4
Cluster_Harbison_ARO80_YPD				SDL1
YHR138C				SND1
YNL124W				SPO24
YDR382W				SYO1
YDR002W				VTC5
YDR375C				YHR214C-B
YDR378C				YLR302C
YDR379W				YOL153C
YDR381W
YDR523C
YHR135C
YHR136C
YHR139C
YKL072W
YPL251W
Cluster_Harbison_ARR1_H2O2Hi
YAL062W
YCR107W
YLR082C
YLR397C
YMR257C
Cluster_Harbison_ARR1_YPD
YAL017W
YBR040W
YCR096C
YDR052C
YDR318W
YGR190C
YHR195W
YJR044C
YLR022C
Cluster_Harbison_ASH1_BUT14
YBR070C
YCR107W
YDL068W
YDR054C
YDR343C
YDR441C
YDR451C
YDR527W
YGR086C
YGR189C
YIL099W
YIL122W
YIL140W
YJL088W
YJL152W
YJL194W
YKL079W
YKL163W
YKR040C
YKR097W
YLR300W
YLR360W
YMR103C
YMR121C
YMR315W
YNL260C
YNL289W
YNL300W
YOL007C
YOL113W
YOR153W
YPL024W
YPL056C
Cluster_Harbison_ASK10_YPD
YCR096C
YDR078C
YDR084C
YDR334W
YDR495C
YDR520C
YER135C
YGL001C
YGR071C
YGR218W
YGR271W
YGR273C
YHR182W
YJR011C
YMR019W
YMR227C
YMR258C
YNL038W
YNL050C
YOL159C
YPL188W
YPR198W
Cluster_Harbison_AZF1_YPD
YIL099W
YLL019C
YJL148W
YOL121C
YAL037W
YBL029W
YDL037C
YDR042C
YDR259C
YDR472W
YEL062W
YHL041W
YIR020C
YLR023C
YML007W
YNR050C
YPR013C
Cluster_Harbison_BAS1_SM
YAL044C
YAL060W
YBR216C
YCL030C
YDR084C
YGL184C
YKL177W
YLR058C
YLR397C
YMR188C
YMR300C
Cluster_Harbison_BAS1_YPD
YKR079C
YMR243C
YLR061W
YAL044C
YAL045C
YBR099C
YDR019C
YDR408C
YER061C
YER091C
YGL186C
YGL234W
YGR061C
YGR204W
YKL217W
YLR057W
YLR058C
YLR059C
YLR358C
YMR120C
YMR186W
YMR187C
YMR188C
YMR300C
YOR128C
YOR268C
YPL018W
YPL251W
Cluster_Harbison_CAD1_H2O2Hi
YKL103C
YLL060C
YLR022C
YLR397C
Cluster_Harbison_CAD1_SM
YBL008W
YDL239C
YDR135C
YDR533C
YEL044W
YJL100W
YKL039W
YKL071W
YKL103C
YKL154W
YKR071C
YLL060C
YLR108C
YML116W
YMR038C
YOR173W
YPR048W
Cluster_Harbison_CAD1_YPD
YKL103C
YOR173W
YHL039W
YKL154W
YBL008W
YDL239C
YDR132C
YDR135C
YEL044W
YGR233C
YGR234W
YHR008C
YHR091C
YJL100W
YJR044C
YKL086W
YKR052C
YKR071C
YLL060C
YLR108C
YLR456W
YML116W
YMR038C
YOL119C
YPR048W
Cluster_Harbison_CBF1_SM
YAL012W
YAL017W
YAL026C
YAL053W
YBR039W
YBR049C
YBR082C
YBR144C
YBR222C
YBR248C
YBR249C
YBR287W
YCR092C
YCR106W
YDL020C
YDL051W
YDL058W
YDL073W
YDL120W
YDR054C
YDR141C
YDR161W
YDR190C
YDR267C
YDR398W
YDR482C
YDR508C
YDR530C
YEL024W
YEL043W
YEL044W
YER017C
YER043C
YER055C
YER071C
YER091C
YER094C
YER099C
YER107C
YER111C
YER114C
YER124C
YER177W
YFL023W
YFL031W
YFR018C
YFR030W
YFR033C
YFR049W
YGL055W
YGL125W
YGL187C
YGL207W
YGL252C
YGR032W
YGR049W
YGR060W
YGR078C
YGR116W
YGR154C
YGR200C
YGR204W
YGR223C
YGR229C
YGR233C
YHR033W
YHR041C
YHR082C
YHR089C
YHR098C
YHR112C
YHR136C
YIL031W
YIL074C
YIL088C
YIL118W
YIL126W
YIR006C
YIR017C
YJL012C
YJL060W
YJL100W
YJL109C
YJL117W
YJL133W
YJL149W
YJL158C
YJL166W
YJL167W
YJL186W
YJL209W
YJR009C
YJR010W
YJR060W
YJR095W
YJR119C
YJR137C
YJR139C
YJR145C
YKL007W
YKL015W
YKL191W
YKR057W
YKR073C
YLL055W
YLL056C
YLR032W
YLR033W
YLR081W
YLR092W
YLR139C
YLR149C
YLR151C
YLR174W
YLR266C
YLR280C
YLR301W
YLR303W
YLR409C
YML017W
YML119W
YML121W
YMR037C
YMR131C
YMR196W
YMR197C
YMR216C
YMR253C
YMR254C
YMR301C
YMR308C
YNL036W
YNL063W
YNL080C
YNL094W
YNL103W
YNL175C
YNL220W
YNL232W
YNL259C
YNL277W
YNL282W
YNR013C
YNR051C
YOL064C
YOL100W
YOL136C
YOR038C
YOR054C
YOR064C
YOR098C
YOR162C
YOR270C
YOR302W
YOR327C
YOR344C
YOR365C
YPL018W
YPL068C
YPL170W
YPL204W
YPL221W
YPL235W
YPL250C
YPL254W
YPR072W
YPR102C
YPR200C
Cluster_Harbison_CBF1_YPD
YBR049C
YFR030W
YGR204W
YIL126W
YJL209W
YJR010W
YKL191W
YLL010C
YNL094W
Cluster_Harbison_CHA4_SM
YCL063W
YCR082W
YDL137W
YDR310C
YER047C
YGL171W
YGR084C
YGR094W
YHL005C
YIL084C
YJR133W
YKL007W
YKL143W
YLR325C
YMR080C
YMR088C
YMR119W
YMR144W
YMR231W
YNL010W
YOL137W
YPL180W
YPL242C
YPR032W
YPR144C
Cluster_Harbison_CHA4_YPD
YER044C
YNL296W
YPR139C
Cluster_Harbison_CIN5_H2O2Hi
YBL029W
YBR008C
YBR208C
YCR021C
YDL037C
YDR300C
YDR338C
YDR441C
YDR504C
YEL011W
YER028C
YER045C
YER073W
YFL004W
YGR035C
YGR145W
YGR180C
YGR209C
YGR233C
YGR238C
YGR249W
YHL044W
YHR047C
YHR179W
YIL119C
YIR020C
YJL030W
YJL171C
YJL219W
YJR003C
YJR011C
YJR094C
YJR102C
YJR132W
YKL039W
YKL103C
YKL107W
YKL110C
YKL132C
YKL132C
YKR039W
YKR102W
YLL006W
YLR001C
YLR081W
YLR121C
YMR081C
YMR082C
YMR089C
YMR177W
YMR283C
YMR319C
YNL087W
YNL178W
YOL156W
YOR019W
YOR028C
YOR047C
YOR049C
YPL165C
YPR014C
YPR022C
YPR122W
Cluster_Harbison_CIN5_H2O2Lo
YAL037W
YAL063C
YBL029W
YBL043W
YBR072W
YBR295W
YCR021C
YCR102C
YDL001W
YDL037C
YDL214C
YDR338C
YDR441C
YDR504C
YDR533C
YEL011W
YEL044W
YER028C
YER038C
YER045C
YER073W
YFL004W
YGR009C
YGR171C
YGR180C
YGR209C
YGR238C
YGR249W
YGR250C
YHL044W
YHL045W
YHR049W
YHR133C
YHR179W
YIL045W
YIL118W
YIL119C
YIR020C
YJL028W
YJL029C
YJL219W
YJR011C
YJR083C
YJR094C
YJR102C
YJR129C
YJR132W
YJR133W
YJR145C
YJR154W
YKL026C
YKL044W
YKL086W
YKL107W
YKL132C
YKL132C
YKL223W
YKR039W
YKR066C
YLL011W
YLL052C
YLL054C
YLR020C
YLR029C
YLR081W
YLR121C
YLR460C
YML115C
YML116W
YMR038C
YMR082C
YMR089C
YMR164C
YMR171C
YMR177W
YMR265C
YMR283C
YNL039W
YNL087W
YNL178W
YNR060W
YOL133W
YOL156W
YOR019W
YOR049C
YOR178C
YOR230W
YOR302W
YOR311C
YOR381W
YPL165C
YPL275W
YPR014C
YPR065W
YPR124W
Cluster_Harbison_CIN5_YPD
YEL011W
YER038C
YKL103C
YKL142W
YKR066C
YLR001C
YML131W
YOL151W
YOR317W
YPL165C
YPR184W
YDR300C
YJR003C
YKL110C
YLR044C
YLR074C
YLR413W
YHR128W
YJR145C
YNL178W
YAL037W
YBL029W
YBL030C
YBL043W
YBR007C
YBR007C
YBR008C
YBR054W
YBR070C
YBR157C
YCL024W
YDL001W
YDL037C
YDL129W
YDL168W
YDR042C
YDR259C
YDR338C
YDR343C
YDR345C
YDR441C
YDR504C
YDR508C
YEL044W
YEL052W
YER028C
YER045C
YER073W
YFL004W
YGL253W
YGR035C
YGR134W
YGR144W
YGR171C
YGR178C
YGR180C
YGR192C
YGR238C
YGR249W
YHL034C
YHL041W
YHR047C
YHR049W
YIL118W
YIL119C
YIR001C
YIR020C
YJL030W
YJL076W
YJL171C
YJL219W
YJR011C
YJR061W
YJR094C
YJR102C
YJR132W
YJR158W
YKL044W
YKL107W
YKL132C
YKL132C
YKL182W
YKR039W
YKR102W
YLL006W
YLL052C
YLL054C
YLL061W
YLR034C
YLR081W
YLR121C
YLR228C
YLR304C
YLR332W
YML116W
YMR082C
YMR177W
YMR283C
YMR319C
YNL087W
YNL145W
YOL059W
YOL109W
YOL116W
YOL156W
YOR019W
YOR047C
YOR049C
YOR178C
YOR230W
YOR302W
YOR306C
YOR311C
YOR315W
YOR381W
YPL061W
YPL062W
YPR013C
YPR014C
YPR035W
YPR065W
YPR124W
Cluster_Harbison_CST6_YPD
YHR171W
YKR060W
YBR109C
YBR167C
YBR229C
YBR251W
YDL093W
YDR002W
YDR031W
YDR067C
YDR327W
YDR372C
YFR007W
YGR040W
YGR289C
YHL036W
YKL177W
YMR065W
Cluster_Harbison_CUP9_YPD
YIL099W
YEL040W
YBL029W
YBL043W
YBR291C
YDR259C
YDR441C
YDR448W
YEL070W
YFR005C
YIL119C
YIR020C
YJR100C
YJR158W
YJR159W
YKR093W
Cluster_Harbison_DAL80_RAPA
YBL059W
YBR057C
YBR166C
YCR105W
YDL206W
YDR067C
YDR084C
YDR473C
YDR544C
YGR073C
YHR091C
YHR156C
YKL049C
YLR082C
YMR257C
YNL338W
YOL042W
YOR318C
YPL122C
Cluster_Harbison_DAL80_YPD
YAL025C
YNL256W
YBL018C
YDL049C
YDR042C
YDR126W
YDR128W
YDR473C
YJL157C
YOL023W
YOR093C
YOR174W
Cluster_Harbison_DAL81_RAPA
YBL041W
YBR043C
YBR208C
YCL012W
YCL024W
YCL063W
YCR098C
YDL170W
YDL210W
YDL215C
YDL236W
YDL237W
YDR042C
YDR046C
YDR090C
YDR508C
YEL007W
YEL062W
YEL065W
YEL071W
YER001W
YER013W
YFL021W
YGR018C
YGR055W
YGR154C
YGR157W
YIR027C
YIR029W
YIR031C
YIR032C
YJL088W
YJL133W
YJL172W
YJR109C
YJR148W
YJR152W
YKL103C
YKR039W
YKR040C
YKR092C
YKR093W
YLL032C
YLR089C
YLR138W
YLR139C
YLR257W
YLR304C
YMR088C
YMR135C
YNL142W
YOL058W
YOL119C
YOL125W
YOR221C
YOR315W
YOR375C
YOR375C
YPL265W
YPR035W
YPR038W
YPR124W
YPR145W
YPR194C
YPR195C
Cluster_Harbison_DAL81_SM
YPL265W
Cluster_Harbison_DAL81_YPD
YPR145W
YBR068C
YBR195C
YCL012W
YCL024W
YDR046C
YDR508C
YEL044W
YFR012W
YGR055W
YGR120C
YJL210W
YKL118W
YKR038C
YKR040C
YLR031W
YLR093C
YLR112W
YOL125W
YPL123C
YPL265W
Cluster_Harbison_DAL82_RAPA
YAL064W
YBL059W
YBR166C
YBR208C
YDL170W
YDL206W
YDL237W
YDR042C
YDR067C
YDR246W
YDR370C
YER013W
YER046W
YFL021W
YGR073C
YGR166W
YHR071W
YHR213W
YIR027C
YIR029W
YIR030C
YIR031C
YIR032C
YIR039C
YKL103C
YLR082C
YLR297W
YLR436C
YLR437C
YMR257C
YNL004W
YOL042W
YOR143C
YOR360C
YPL056C
YPL122C
YPR145W
Cluster_Harbison_DAL82_SM
YAL063C
YAL064W
YBR208C
YDL124W
YDL170W
YDR033W
YDR090C
YDR144C
YDR334W
YDR370C
YDR527W
YER046W
YGR273C
YHR071W
YHR141C
YHR213W
YIR016W
YIR024C
YIR026C
YIR029W
YIR030C
YIR031C
YIR032C
YJR011C
YKL103C
YKL123W
YLR134W
YLR297W
YLR428C
YLR436C
YMR264W
YMR272C
YNL004W
YNL279W
YOL020W
YOL140W
YOR143C
YPL056C
YPL075W
YPR145W
Cluster_Harbison_DAL82_YPD
YBR002C
YCL032W
YGL181W
YHL047C
YIR027C
YLR437C
YOL075C
YOL076W
YPL010W
Cluster_Harbison_DAT1_YPD
YCR096C
YDR084C
YDR520C
YDR544C
YGL001C
YGR071C
YGR296W
YHR091C
YJL203W
YJR011C
YNL338W
YPL283C
Cluster_Harbison_DIG1_Alpha
YAR030C
YBL004W
YBL004W
YBR040W
YBR041W
YBR041W
YCL055W
YCR026C
YDL127W
YDL135C
YDR171W
YDR209C
YDR242W
YDR281C
YDR309C
YDR317W
YDR351W
YER094C
YER188W
YFL026W
YGL053W
YGR189C
YGR233C
YHR205W
YIL015W
YIL036W
YIL080W
YJL169W
YKL189W
YLR275W
YLR332W
YLR453C
YML046W
YMR045C
YMR065W
YMR164C
YMR197C
YMR232W
YNL034W
YNL043C
YNL106C
YNL192W
YNL272C
YOL082W
YOR129C
YOR130C
YOR343C
YOR344C
YPL156C
YPL192C
YPR135W
Cluster_Harbison_DIG1_BUT14
YAR014C
YBL016W
YBL060W
YBR060C
YBR082C
YBR083W
YCL027W
YCL055W
YCR023C
YDL127W
YDL128W
YDR085C
YDR169C
YDR209C
YDR240C
YDR317W
YDR370C
YDR378C
YEL040W
YER064C
YER118C
YFR023W
YGL032C
YGL116W
YGR013W
YGR014W
YGR107W
YHR005C
YHR084W
YHR086W
YIL015W
YIL123W
YJL078C
YJR075W
YKL095W
YKL095W
YKL096W
YKL104C
YKR011C
YKR091W
YLL057C
YLR084C
YLR114C
YLR230W
YLR238W
YLR353W
YMR222C
YMR235C
YNL289W
YNL298W
YNR028W
YPL163C
YPR005C
YPR075C
YPR155C
Cluster_Harbison_DIG1_BUT90
YAR014C
YBR083W
YCL027W
YCL055W
YCR089W
YDL127W
YDR085C
YDR209C
YDR240C
YDR317W
YDR464W
YDR465C
YER064C
YGL032C
YGL116W
YGR013W
YGR014W
YGR189C
YHR005C
YHR084W
YHR086W
YHR141C
YIL123W
YJL186W
YKL095W
YKL095W
YKL096W
YKR091W
YLR452C
YNL053W
YNL279W
YNL289W
YNR028W
YPL163C
Cluster_Harbison_DIG1_YPD
YDR085C
YJL148W
YPR060C
YBL016W
YBR083W
YCL055W
YCR017C
YDL127W
YDR209C
YDR317W
YDR351W
YGR013W
YGR014W
YGR165W
YHR005C
YHR086W
YIL036W
YIL080W
YIL123W
YJL186W
YKL095W
YKL095W
YKL189W
YKR091W
YLR452C
YML124C
YMR065W
YMR119W
YNL034W
YNL043C
YNR028W
YOR343C
YPR198W
Cluster_Harbison_EDS1_YPD
YEL015W
YJR132W
Cluster_Harbison_FAP7_YPD
Cluster_Harbison_FHL1_RAPA
YBL027W
YBL072C
YBL087C
YBL092W
YBR048W
YBR126C
YBR181C
YBR188C
YBR190W
YCL036W
YDL060W
YDL075W
YDL082W
YDL130W
YDL134C
YDL136W
YDL184C
YDL191W
YDR025W
YDR065W
YDR384C
YDR418W
YDR447C
YDR452W
YDR470C
YDR501W
YEL008W
YEL054C
YER074W
YER101C
YER116C
YER130C
YGL030W
YGL103W
YGL103W
YGL123W
YGL135W
YGL147C
YGL188C
YGL189C
YGR027C
YGR033C
YGR085C
YGR117C
YGR148C
YGR213C
YHL001W
YHL033C
YHR019C
YHR021C
YHR141C
YHR203C
YIL018W
YIL054W
YIL054W
YIL069C
YIL133C
YIL148W
YJL134W
YJL177W
YJL188C
YJL189W
YJL191W
YJL200C
YJR123W
YJR145C
YKL156W
YKL180W
YKR057W
YKR094C
YLL006W
YLL043W
YLR061W
YLR074C
YLR166C
YLR183C
YLR185W
YLR325C
YLR333C
YLR337C
YLR344W
YLR387C
YLR406C
YLR441C
YLR447C
YML024W
YML026C
YML063W
YML073C
YMR013C
YMR116C
YMR142C
YMR194W
YMR229C
YMR242C
YNL067W
YNL069C
YNL096C
YNL162W
YNL178W
YNL302C
YOL039W
YOL120C
YOL121C
YOL127W
YOR095C
YOR161C
YOR182C
YOR234C
YOR292C
YOR312C
YOR344C
YOR354C
YOR355W
YOR369C
YPL079W
YPL090C
YPL131W
YPL143W
YPL198W
YPR042C
YPR080W
YPR102C
YPR131C
Cluster_Harbison_FHL1_SM
YBL027W
YBL072C
YBL087C
YBL092W
YBR048W
YBR116C
YBR126C
YBR181C
YBR188C
YBR190W
YBR286W
YDL060W
YDL075W
YDL082W
YDL130W
YDL134C
YDL136W
YDL184C
YDL191W
YDR025W
YDR065W
YDR384C
YDR418W
YDR447C
YDR452W
YDR470C
YDR501W
YEL007W
YEL008W
YEL054C
YER074W
YER088C
YER101C
YER116C
YER130C
YGL030W
YGL103W
YGL103W
YGL123W
YGL135W
YGL147C
YGL188C
YGL189C
YGR027C
YGR033C
YGR085C
YGR117C
YGR148C
YGR150C
YGR213C
YHL001W
YHL015W
YHL033C
YHR021C
YHR141C
YHR203C
YIL018W
YIL053W
YIL053W
YIL054W
YIL054W
YIL069C
YIL133C
YIL148W
YJL134W
YJL177W
YJL189W
YJL191W
YJR104C
YJR123W
YJR145C
YKL156W
YKL180W
YKR094C
YLL006W
YLR061W
YLR166C
YLR183C
YLR185W
YLR325C
YLR333C
YLR344W
YLR387C
YLR406C
YLR441C
YLR447C
YML024W
YML026C
YML062C
YML063W
YML073C
YMR013C
YMR056C
YMR064W
YMR116C
YMR135C
YMR142C
YMR194W
YMR229C
YMR242C
YNL067W
YNL069C
YNL096C
YNL162W
YNL178W
YNL302C
YNR017W
YOL039W
YOL109W
YOL120C
YOL121C
YOL127W
YOR095C
YOR161C
YOR182C
YOR234C
YOR292C
YOR312C
YOR344C
YOR354C
YOR355W
YOR369C
YPL056C
YPL079W
YPL081W
YPL090C
YPL131W
YPL143W
YPL198W
YPR042C
YPR080W
YPR102C
YPR131C
Cluster_Harbison_FHL1_YPD
YDL060W
YDL136W
YDR449C
YGL103W
YGL103W
YHR021C
YJL189W
YKL156W
YLR074C
YLR183C
YLR333C
YLR447C
YMR229C
YNL067W
YNL302C
YOL039W
YOL120C
YOL121C
YOL127W
YOR095C
YOR182C
YPR080W
YBL072C
YBL087C
YBL092W
YBR181C
YDL075W
YDL082W
YDL191W
YDR025W
YDR418W
YDR447C
YDR500C
YEL054C
YER074W
YGL030W
YGL123W
YGL135W
YGL147C
YGL189C
YGR027C
YGR085C
YGR148C
YHL001W
YHL033C
YHR141C
YHR203C
YIL018W
YIL133C
YIL148W
YJL177W
YJL191W
YJR123W
YJR145C
YKL180W
YKR057W
YKR094C
YLR029C
YLR061W
YLR185W
YLR264W
YLR325C
YLR344W
YLR367W
YLR441C
YML024W
YML026C
YML063W
YML073C
YMR116C
YMR142C
YMR194W
YMR242C
YNL069C
YNL096C
YNL162W
YNL178W
YOR234C
YOR312C
YOR369C
YPL079W
YPL090C
YPL143W
YPL198W
YPR102C
YAL022C
YBR116C
YBR188C
YBR190W
YDL130W
YDL184C
YDR065W
YDR384C
YDR470C
YDR472W
YEL008W
YER101C
YER116C
YER130C
YGL100W
YGR033C
YGR117C
YGR213C
YHL015W
YIL069C
YJL134W
YLL043W
YLR047C
YLR166C
YLR337C
YLR387C
YLR406C
[truncated: 74,601 more rows]

## Sheet: Sheet2
TF Targets/Cluster	Median_2hr	Median_16hr	Median_36hr	Median_16hr/F	Median_16hr/S	Median_36hr/F	Median_36hr/S	P vlaue_16hr/S vs 16hr/F < 0.01
Cluster_MacIsaac_ZAP1	0	0.877842	0.776396	1.92469	0	0.751067	1.50106	5.88842e-05
Cluster_Harbison_HAP4_SM	0	0	0	1.3299	0	0	0	0.000160137
Cluster_Harbison_YAP1_YPD	0	2.3504	1.81131	3.02406	1.0755	2.83707	0	0.00024372
Cluster_MacIsaac_STB2	1.3898	1.71601	0	3.02528	0	0	0	0.000580464
Cluster_MacIsaac_ROX1	0	0.433276	1.03628	1.49434	0	1.74185	0	0.000930918
Cluster_MacIsaac_SPT2	1.11518	2.55558	1.18345	3.63299	0	2.10743	0	0.00161651
Cluster_MacIsaac_YAP5	1.44097	3.49196	4.12414	4.69626	0	4.37426	3.37677	0.00251815
Cluster_MacIsaac_PDR1	0	0	2.0831	2.0049	0	3.43604	0	0.00308671
Cluster_MacIsaac_MET4	0	3.30489	1.75587	4.38222	0	0.946452	2.86901	0.00338716
Cluster_Harbison_HAP2_YPD	0.830341	0.512621	0	1.49384	0	0.816998	0	0.00466158
Cluster_Harbison_REB1_YPD	0	1.41725	0	1.59718	0	0.761276	0	0.00470107
Cluster_Harbison_ABF1_YPD	0	0.918677	0	1.67115	0	0	0	0.00540845
Cluster_Harbison_INO4_YPD	3.0928	3.23026	2.01115	3.63151	0.349005	3.58573	0	0.00619711
Cluster_MacIsaac_YRR1	0	0.630493	0	1.1563	0	1.25111	0	0.0065077
Cluster_MacIsaac_TYE7	0	2.4387	0.924265	3.09324	0	2.56937	0	0.00811005
Cluster_MacIsaac_PUT3	0	0	1.03628	1.37503	0	2.30831	0	0.00956121
TF Targets/Cluster	Median_2hr	Median_16hr	Median_36hr	Median_16hr/F	Median_16hr/S	Median_36hr/F	Median_36hr/S	P vlaue_36hr/S vs 36hr/F < 0.01
Cluster_Harbison_YAP1_H2O2Lo	0	0.537597	0	1.36059	0	3.03849	0	4.21629e-05
Cluster_MacIsaac_INO4	2.33874	3.23026	0.845884	3.52025	0.349005	3.40341	0	0.000136655
Cluster_Harbison_CAD1_H2O2Hi	0	1.71028	3.36203	1.52173	1.86677	3.98217	1.63015	0.000446471
Cluster_Harbison_INO4_YPD	3.0928	3.23026	2.01115	3.63151	0.349005	3.58573	0	0.000913233
Cluster_MacIsaac_MIG1	0	0	0	0	0	3.01189	0	0.00106319
Cluster_MacIsaac_RPN4	1.87169	4.1927	3.79441	4.2795	3.89804	4.48751	1.03628	0.0012129
Cluster_Harbison_MSN4_H2O2Lo	0	1.05713	0	1.6141	0	3.7737	0	0.00173408
Cluster_MacIsaac_YRR1	0	0.630493	0	1.1563	0	1.25111	0	0.00293769
Cluster_YeasTractDirect_RPN4	0	1.86746	0	2.00121	0	1.50516	0	0.00414005
Cluster_Harbison_INO2_YPD	0	0.710128	0.375886	1.68585	0	1.3691	0	0.00528842
Cluster_Harbison_SMK1_YPD	0.602207	2.57041	2.25697	3.02045	0	3.9551	0	0.00800883

## Sheet: Sheet3
TF Targets/Cluster	A1	A2	A3	A4	A5	A6	A7	A8	A9	A10	A11	A12	A13	A14	A15	A16	A17	A18	A19	A20	A21	A22	A23	A25	A26	A27	A28	A29	A30	A31	A32	A33	A34	A35	A36	A37	A38	B1	B3	B5	B7	B9	B10	B11	B14	B15	B16	B17	B20
Cluster_Harbison_A1 (MATA1)_YPD	0.223676	0.828354	0.717582	0.207825	0.639471	0.80815	0.759543	0.893595	0.645784	0.907889	0.26233	0.738738	0.654102	0.642262	0.915335	0.839967	0.250945	0.482224	0.698885	0.359703	0.829029	0.998156	0.289301	0.259634	0.797537	0.930477	0.733076	0.306324	0.282519	0.809045	0.308103	0.575862	0.586453	0.606386	0.902053	0.893709	0.788518	0.441961	0.845504	0.641125	0.628461	0.848333	0.865568	0.843809	0.66414	0.262761	0.442133	0.606084	0.48493
Cluster_Harbison_ABF1_YPD	0.0324002	0.00163225	3.66832e-05	0.00427049	0.00400605	0.019125	0.000410676	0.02611	0.0116777	0.00292148	0.0028407	5.85128e-05	0.00150241	0.0056197	0.000363522	1.5573e-07	0.0238011	0.00906586	0.000205716	0.0191007	0.10275	0.00652807	0.000135976	0.34274	0.285224	0.207242	0.000397297	0.00624894	0.0400513	0.00190909	0.00025627	0.163521	0.00659666	0.018011	0.00269963	0.148353	0.0001726	0.0121597	0.00699864	0.000482316	0.0255772	0.0218452	2.37497e-06	0.00111988	0.000171451	3.44612e-05	1.06665e-06	0.000143954	2.68757e-06
Cluster_Harbison_ACA1_YPD	0.215012	0.57271	0.191735	0.566241	0.246914	0.127411	0.541488	0.500796	0.536907	0.453216	0.509655	0.244447	0.150753	0.210663	0.318762	0.419023	0.231696	0.195198	0.257562	0.366912	0.301283	0.163103	0.196796	0.469554	0.38135	0.175833	0.209193	0.257926	0.591126	0.459152	0.610417	0.229002	0.228221	0.566828	0.227108	0.560391	0.561364	0.33966	0.409774	0.255142	0.378998	0.374787	0.559225	0.495848	0.248687	0.861741	0.238874	0.36538	0.707959
Cluster_Harbison_ACE2_YPD	0.618139	0.372956	0.934698	0.415044	0.531	0.288464	0.533561	0.153126	0.8889	0.534143	0.281523	0.775379	0.744355	0.702728	0.68287	0.933227	0.687482	0.64601	0.839758	0.988222	0.377526	0.657314	0.792038	0.466857	0.905609	0.71503	0.386197	0.71386	0.617091	0.904366	0.863409	0.471698	0.484876	0.93198	0.650667	0.604011	0.519251	0.358082	0.155149	0.513297	0.132893	0.354893	0.187072	0.844036	0.891125	0.0386088	0.872874	0.527077	0.545392
Cluster_Harbison_ADR1_HEAT	0.774742	0.454194	0.860731	0.498815	0.672315	0.779228	0.988804	0.608498	0.551757	0.549776	0.832602	0.561013	0.806919	0.69605	0.0291111	0.047948	0.677999	0.286328	0.66875	0.505968	0.416178	0.540984	0.222372	0.0953961	0.611813	0.668108	0.786126	0.554548	0.991811	0.218596	0.816932	0.235461	0.2624	0.357638	0.179997	0.834729	0.648268	0.862243	0.968723	0.0170603	0.350227	0.855757	0.677706	0.925638	0.60564	0.573944	0.526069	0.311765	0.498255
Cluster_Harbison_ADR1_SM	0.292019	0.820176	0.313852	0.275393	0.755263	0.775115	0.291104	0.343317	0.929432	0.193818	0.253345	0.266249	0.248185	0.380169	0.278932	0.161533	0.320144	0.740856	0.303863	0.331226	0.349725	0.24553	0.358822	0.32899	0.896102	0.483948	0.680382	0.380712	0.932216	0.230023	0.874111	0.336733	0.367003	0.997072	0.207547	0.313132	0.314333	0.252722	0.309307	0.158853	0.125764	0.433908	0.350585	0.978977	0.244921	0.925722	0.0958908	0.531369	0.153738
Cluster_Harbison_ADR1_YPD	0.930977	0.295641	0.49026	0.436182	0.758262	0.309796	0.50911	0.467951	0.128716	0.828518	0.146235	0.642639	0.403521	0.722459	0.407906	0.50024	0.275566	0.489625	0.257846	0.333303	0.548214	0.220388	0.448859	0.329563	0.609806	0.428631	0.66739	0.664316	0.999093	0.254278	0.524418	0.478192	0.378869	0.554287	0.401109	0.288413	0.146568	0.704706	0.593499	0.692369	0.961733	0.364138	0.552935	0.542341	0.17422	0.497035	0.357602	0.779343	0.640921
Cluster_Harbison_AFT2_H2O2Hi	0.566295	0.441961	0.607963	0.547239	0.850957	0.651148	0.183892	0.339602	0.157492	0.156102	0.38042	0.283773	0.311355	0.79016	0.516068	0.762287	0.774856	0.387298	0.902373	0.406282	0.625298	0.713439	0.891069	0.771079	0.587864	0.947053	0.26231	0.832798	0.680386	0.541031	0.95817	0.517345	0.988488	0.745864	0.966186	0.907027	0.69453	0.693801	0.745366	0.998313	0.884646	0.651792	0.171528	0.678423	0.328549	0.953153	0.830158	0.962889	0.705253
Cluster_Harbison_AFT2_H2O2Lo	0.834283	0.591144	0.917423	0.534262	0.397411	0.772428	0.861245	0.730457	0.188965	0.0697905	0.353789	0.584662	0.511501	0.517742	0.0941612	0.211376	0.407561	0.113204	0.362904	0.164389	0.329305	0.21081	0.582327	0.365641	0.842905	0.478029	0.84258	0.306768	0.481435	0.565853	0.289505	0.807749	0.717089	0.0565436	0.499857	0.839478	0.548446	0.73894	0.578343	0.877335	0.502382	0.325888	0.369296	0.223477	0.644469	0.160075	0.896674	0.297475	0.959138
Cluster_Harbison_AFT2_YPD	0.518072	0.121633	0.598724	0.38184	0.055788	0.6387	0.160459	0.399065	0.648561	0.0647128	0.0135176	0.226532	0.0881558	0.408507	0.207129	0.485312	0.089329	0.586914	0.0871091	0.124147	0.244683	0.494493	0.236293	0.271233	0.197879	0.317084	0.0803541	0.172457	0.044197	0.356632	0.167195	0.0831323	0.0511103	0.0939962	0.592244	0.82088	0.0801805	0.371082	0.513778	0.940127	0.0737687	0.130116	0.115007	0.40549	0.533143	0.140856	0.610641	0.223432	0.123185
Cluster_Harbison_ARG80_SM	0.887697	0.779283	0.531218	0.87942	0.601094	0.592533	0.370122	0.423002	0.264005	0.404102	0.358116	0.798282	0.531719	0.179927	0.598588	0.0749983	0.343512	0.499072	0.97421	0.13762	0.687741	0.553291	0.212819	0.74772	0.302685	0.715432	0.500598	0.635651	0.374101	0.242463	0.442279	0.326486	0.884161	0.739872	0.380237	0.359717	0.361496	0.194267	0.120299	0.433892	0.751115	0.531505	0.256194	0.513958	0.227107	0.176441	0.399809	0.0363928	0.180779
Cluster_Harbison_ARG80_YPD	0.708288	0.719645	0.812704	0.760299	0.484894	0.643184	0.964305	0.732526	0.0805397	0.251638	0.444412	0.268585	0.926815	0.37543	0.702216	0.448317	0.59975	0.891666	0.867731	0.271113	0.55092	0.78477	0.947538	0.577426	0.905089	0.628391	0.248609	0.757189	0.625855	0.920728	0.879886	0.49401	0.722246	0.305702	0.55852	0.299997	0.502826	0.0616874	0.0967293	0.147819	0.175967	0.674014	0.495108	0.734834	0.147619	0.171347	0.504	0.320453	0.113197
Cluster_Harbison_ARG81_SM	0.676821	0.457848	0.805709	0.471042	0.100521	0.454387	0.476556	0.561725	0.877824	0.266099	0.363562	0.664944	0.302652	0.401932	0.956127	0.485467	0.506736	0.464981	0.330069	0.472932	0.50373	0.625325	0.334011	0.459874	0.777086	0.924181	0.612349	0.89128	0.968134	0.465648	0.995757	0.309806	0.624167	0.58334	0.334898	0.17675	0.675077	0.271262	0.105781	0.227857	0.11022	0.590897	0.193516	0.134946	0.153174	0.906873	0.983357	0.105238	0.0930038
Cluster_Harbison_ARG81_YPD	0.562635	0.871896	0.966358	0.612488	0.0169232	0.595376	0.456955	0.917043	0.923982	0.192166	0.355296	0.26107	0.25001	0.418065	0.559124	0.433438	0.886505	0.639816	0.72772	0.256035	0.345123	0.607601	0.977739	0.487383	0.567407	0.993154	0.412053	0.936409	0.740825	0.675126	0.470849	0.550633	0.930353	0.961181	0.597044	0.129386	0.460845	0.207143	0.21333	0.294228	0.0339321	0.30216	0.330096	0.513019	0.195189	0.713556	0.193042	0.653987	0.364934
Cluster_Harbison_ARO80_SM	0.17108	0.837435	0.171594	0.255886	0.103842	0.47444	0.39312	0.16233	0.357404	0.159278	0.116532	0.588746	0.25623	0.158344	0.205096	0.491134	0.106417	0.165407	0.80855	0.0970993	0.73479	0.165523	0.950617	0.166043	0.971496	0.523637	0.295582	0.813592	0.493801	0.222319	0.42911	0.0915818	0.0283088	0.601913	0.00494506	0.387825	0.0176911	0.921498	0.362805	0.501203	0.107226	0.180856	0.335263	0.233617	0.968677	0.346463	0.113982	0.152977	0.276651
Cluster_Harbison_ARO80_YPD	0.389934	0.380935	0.369878	0.386935	0.445156	0.332931	0.294893	0.079962	0.592213	0.095779	0.333332	0.61728	0.773882	0.739311	0.520797	0.12485	0.0401853	0.453517	0.919334	0.616038	0.238609	0.51576	0.757481	0.210745	0.61367	0.58332	0.3966	0.468484	0.589776	0.195826	0.104964	0.0989522	0.22755	0.983943	0.203842	0.751876	0.454001	0.176199	0.401217	0.623562	0.831413	0.579473	0.212299	0.0824093	0.648326	0.487132	0.693029	0.477087	0.591216
Cluster_Harbison_ARR1_H2O2Hi	0.687141	0.764458	0.19344	0.159025	0.631776	0.673598	0.752462	0.221106	0.162223	0.093395	0.14024	0.392929	0.513248	0.570916	0.705386	0.271077	0.199256	0.256177	0.184309	0.209624	0.227262	0.606088	0.236085	0.207519	0.189269	0.366099	0.463169	0.732537	0.74365	0.756978	0.792002	0.736138	0.244099	0.200163	0.467592	0.192777	0.532836	0.139719	0.189269	0.88504	0.308421	0.246566	0.227113	0.51009	0.133256	0.789116	0.0315547	0.399258	0.265491
Cluster_Harbison_ARR1_YPD	0.107377	0.817487	0.305976	0.87589	0.294059	0.286141	0.784315	0.706158	0.39987	0.734847	0.496233	0.903161	0.944447	0.789776	0.248098	0.229342	0.491956	0.496025	0.753353	0.341679	0.153033	0.417397	0.935845	0.38482	0.311061	0.851161	0.366633	0.443448	0.455164	0.780205	0.177457	0.931416	0.946447	0.965067	0.389798	0.420037	0.427758	0.194267	0.284762	0.0313258	0.235708	0.45411	0.0811788	0.895035	0.686696	0.88692	0.907834	0.56586	0.455098
Cluster_Harbison_ASH1_BUT14	0.323653	0.352784	0.111597	0.366226	0.817678	0.0771264	0.623596	0.249968	0.156818	0.0167536	0.138422	0.351169	0.0338365	0.342638	0.0675362	0.269012	0.219733	0.228131	0.36449	0.0931329	0.159964	0.527488	0.480542	0.540654	0.358172	0.162671	0.506068	0.438978	0.734444	0.665745	0.366861	0.984524	0.929926	0.926289	0.140974	0.937038	0.219753	0.67933	0.905947	0.906771	0.457149	0.370962	0.353835	0.0427259	0.683869	0.0137879	0.0746877	0.537802	0.670438
Cluster_Harbison_ASK10_YPD	0.249185	0.359166	0.46749	0.0817407	0.413919	0.677502	0.836651	0.899561	0.220927	0.46867	0.287055	0.669073	0.0739923	0.454458	0.741195	0.188183	0.435085	0.0739601	0.377714	0.341202	0.499755	0.618465	0.0440783	0.356287	0.205583	0.155794	0.556302	0.301068	0.809799	0.136267	0.823974	0.886496	0.821186	0.578874	0.471403	0.735637	0.0333029	0.460646	0.216775	0.418789	0.189568	0.254789	0.13716	0.603485	0.695658	0.838829	0.435984	0.727251	0.108413
Cluster_Harbison_AZF1_YPD	0.175368	0.999105	0.499642	0.81902	0.802325	0.726224	0.589468	0.40543	0.720705	0.80846	0.447383	0.894811	0.949664	0.722806	0.656584	0.811559	0.834483	0.617783	0.344857	0.128795	0.715356	0.338448	0.95067	0.917542	0.659883	0.642451	0.715409	0.713891	0.933701	0.352251	0.606611	0.296549	0.335025	0.891262	0.666449	0.541795	0.394474	0.464591	0.163122	0.569358	0.528038	0.0791326	0.615462	0.284986	0.890097	0.621742	0.441035	0.458489	0.993452
Cluster_Harbison_BAS1_SM	0.774742	0.195676	0.89695	0.813576	0.143626	0.895286	0.649836	0.701741	0.213241	0.493772	0.366599	0.202875	0.841277	0.452241	0.586679	0.487217	0.46795	0.264535	0.21754	0.462755	0.631069	0.271285	0.48779	0.376826	0.45881	0.322905	0.356499	0.387327	0.625038	0.290486	0.177574	0.568382	0.445234	0.594567	0.372694	0.923398	0.98578	0.976521	0.404105	0.58605	0.0722998	0.0779552	0.306584	0.738187	0.756744	0.165604	0.365387	0.847286	0.435702
Cluster_Harbison_BAS1_YPD	0.437132	0.259207	0.889506	0.349244	0.0164238	0.0442834	0.0729504	0.447694	0.0589936	0.159757	0.0832727	0.93569	0.946971	0.254598	0.039144	0.862689	0.915607	0.0170077	0.782301	0.78975	0.151925	0.123524	0.911109	0.377931	0.22039	0.236824	0.210715	0.46729	0.44533	0.319158	0.361325	0.19607	0.050808	0.978182	0.0554023	0.574454	0.556832	0.989396	0.645159	0.943068	0.572804	0.000411329	0.0013615	0.99491	0.137627	0.163224	0.0450684	0.20317	0.709355
Cluster_Harbison_CAD1_H2O2Hi	0.815544	0.230566	0.630102	0.700704	0.627846	0.493641	0.613165	0.700597	0.541674	0.518959	0.187142	0.685458	0.644955	0.272297	0.238929	0.670971	0.958758	0.923246	0.492365	0.889941	0.964054	0.180707	0.995966	0.753392	0.703167	0.418907	0.700597	0.897365	0.835453	0.630205	0.968084	0.475498	0.420821	0.486738	0.88093	0.403125	0.85921	0.868068	0.741246	0.38446	0.914647	0.865909	0.540144	0.562825	0.374667	0.023192	0.577045	0.100398	0.851502
Cluster_Harbison_CAD1_SM	0.278092	0.771839	0.810526	0.323654	0.282403	0.314557	0.49564	0.560254	0.0503992	0.43817	0.463821	0.24184	0.651775	0.810091	0.181318	0.0519203	0.204483	0.994236	0.872277	0.133887	0.832841	0.449188	0.0670894	0.21696	0.954916	0.648947	0.0503745	0.619118	0.893591	0.620949	0.842431	0.717976	0.843309	0.666194	0.80162	0.981477	0.884667	0.52992	0.129894	0.0288878	0.138646	0.650209	0.0613665	0.291386	0.233672	0.0530905	0.016995	0.753766	0.110045
Cluster_Harbison_CAD1_YPD	0.208657	0.529362	0.853877	0.682597	0.463352	0.0930208	0.25301	0.268941	0.165909	0.328878	0.560891	0.828395	0.614452	0.646825	0.815248	0.582218	0.435636	0.571114	0.565776	0.44939	0.525919	0.941679	0.704389	0.890801	0.605572	0.878006	0.100759	0.989471	0.908577	0.763698	0.860557	0.373518	0.754754	0.403732	0.686978	0.464553	0.0638541	0.174159	0.731297	0.145162	0.175023	0.603835	0.325193	0.306158	0.172988	0.150033	0.00521295	0.455205	0.320096
Cluster_Harbison_CBF1_SM	0.00622681	0.0569306	0.0528154	0.0135665	0.0938624	0.373681	2.91171e-05	0.0831059	0.110765	1.55837e-05	0.00560396	0.0101854	0.108502	0.0754358	0.000125092	0.35467	0.0409457	0.0159104	0.747315	0.29927	0.097824	0.00330067	1.51975e-05	0.0107381	0.0953014	0.00808508	0.50887	0.162477	0.0252013	0.0160124	0.0256987	0.0197521	0.166216	0.0946722	0.573867	0.152943	0.0400285	7.5023e-06	0.0551201	0.00146572	0.000424774	0.0064167	1.6613e-06	0.00330262	0.0765469	0.000573316	0.0148778	0.0571993	0.00312215
Cluster_Harbison_CBF1_YPD	0.0673036	0.804976	0.569312	0.301321	0.905294	0.19351	0.4398	0.709278	0.0656202	0.00766399	0.564093	0.370955	0.983706	0.128314	0.668351	0.527215	0.154987	0.478238	0.555921	0.656889	0.52332	0.126534	0.375298	0.364856	0.747118	0.213497	0.588021	0.687459	0.893398	0.972334	0.900106	0.0600127	0.440143	0.441456	0.600226	0.966957	0.557344	0.0738033	0.50327	0.383025	0.0247341	0.596746	0.00476658	0.858017	0.637714	0.0136687	0.875145	0.935656	0.0901741
Cluster_Harbison_CHA4_SM	0.376559	0.386327	0.939496	0.286821	0.153332	0.426372	0.930243	0.905678	0.236426	0.313566	0.344218	0.462346	0.396182	0.181952	0.32831	0.10339	0.579253	0.0666604	0.426956	0.824514	0.11113	0.0937598	0.201227	0.370342	0.438807	0.878828	0.747556	0.379627	0.098469	0.208677	0.316069	0.879526	0.150462	0.144633	0.451909	0.54335	0.126312	0.64393	0.538697	0.308096	0.44667	0.147385	0.409165	0.117302	0.116447	0.01022	0.0217068	0.566189	0.336085
Cluster_Harbison_CHA4_YPD	0.389639	0.396655	0.49992	0.373197	0.366439	0.985986	0.539515	0.708883	0.382475	0.288763	0.35104	0.936024	0.34579	0.473692	0.812083	0.253061	0.416985	0.820014	0.611916	0.619387	0.445188	0.786996	0.453758	0.220095	0.406513	0.567679	0.398478	0.859607	0.447383	0.818109	0.666651	0.939761	0.461426	0.417924	0.30349	0.601781	0.411381	0.825417	0.406513	0.114569	0.549551	0.105308	0.192132	0.335441	0.342456	0.365356	0.174006	0.900849	0.244183
Cluster_Harbison_CIN5_H2O2Hi	0.378064	0.650225	0.0397212	0.393503	0.854006	0.237563	0.944724	0.546685	0.32574	0.136307	0.0198578	0.0421306	0.10216	0.256818	0.692176	0.0570891	0.788638	0.103035	0.331671	0.217641	0.145095	0.460582	0.156631	0.12657	0.330336	0.472538	0.825945	0.251749	0.207304	0.155297	0.189042	0.742479	0.908702	0.27006	0.399099	0.326782	0.208751	0.956579	0.349919	0.109839	0.195066	0.108419	0.718784	0.13591	0.209449	0.379312	0.298211	0.358655	0.050117
Cluster_Harbison_CIN5_H2O2Lo	0.500035	0.595659	0.0391978	0.159638	0.613198	0.210548	0.169216	0.820476	0.249704	0.599209	0.0402942	0.167588	0.0362757	0.915598	0.188353	0.592658	0.964028	0.252357	0.0722076	0.22546	0.112562	0.35179	0.474775	0.194062	0.455715	0.518023	0.343338	0.386799	0.203422	0.0460649	0.621214	0.222053	0.719768	0.0699817	0.25559	0.428932	0.402193	0.805015	0.286868	0.138918	0.789677	0.637293	0.775639	0.263218	0.395569	0.345216	0.274342	0.742121	0.0331971
Cluster_Harbison_CIN5_YPD	0.625478	0.622976	0.30762	0.397776	0.773789	0.690821	0.677996	0.156637	0.548435	0.405315	0.756236	0.992471	0.237014	0.657773	0.886888	0.704744	0.266675	0.561338	0.433482	0.706077	0.741642	0.956585	0.570169	0.660549	0.500889	0.728999	0.820359	0.64748	0.429184	0.907888	0.537849	0.594243	0.51979	0.568342	0.427598	0.809551	0.389289	0.357901	0.783654	0.47982	0.786894	0.853067	0.706016	0.950348	0.856054	0.480327	0.412396	0.784239	0.793407
Cluster_Harbison_CST6_YPD	0.933534	0.991997	0.685062	0.833991	0.52648	0.807047	0.993676	0.332675	0.326136	0.777372	0.194387	0.199942	0.440203	0.69509	0.138328	0.986961	0.66849	0.69566	0.691827	0.208617	0.707569	0.76407	0.584735	0.203086	0.866314	0.482555	0.836236	0.76889	0.554976	0.511705	0.953631	0.729438	0.572886	0.993564	0.415802	0.969674	0.071584	0.665072	0.278651	0.364399	0.666602	0.430297	0.691362	0.90425	0.810091	0.44391	0.376616	0.503258	0.823657
Cluster_Harbison_CUP9_YPD	0.761059	0.440698	0.452155	0.432161	0.310424	0.0588651	0.421561	0.423764	0.330049	0.514397	0.169451	0.31677	0.733293	0.521405	0.117472	0.130815	0.407301	0.309037	0.187038	0.194787	0.07594	0.579185	0.238029	0.187887	0.422079	0.522958	0.695139	0.535027	0.327055	0.1645	0.14258	0.089904	0.120833	0.567544	0.031639	0.350074	0.359038	0.0824457	0.156862	0.885073	0.429584	0.12274	0.123812	0.0281631	0.445359	0.110004	0.191949	0.307195	0.0483718
Cluster_Harbison_DAL80_RAPA	0.132331	0.142568	0.180694	0.0293491	0.0925642	0.153381	0.464925	0.625145	0.0455494	0.0175123	0.00827092	0.0101627	0.0380583	0.228587	0.0718362	0.0126967	0.150017	0.144428	0.0897397	0.181	0.18605	0.300543	0.0971235	0.0549558	0.0187499	0.105607	0.299936	0.102863	0.0870384	0.435266	0.248213	0.0263568	0.391691	0.284958	0.0117138	0.0950293	0.1152	0.25059	0.0400053	0.590612	0.00211671	0.306762	0.0479693	0.613418	0.35699	0.0463919	0.0458943	0.0283224	0.0127718
Cluster_Harbison_DAL80_YPD	0.301465	0.298468	0.906266	0.693353	0.126928	0.258785	0.888041	0.251123	0.778725	0.979361	0.8683	0.82979	0.339821	0.0675109	0.998801	0.939798	0.391464	0.538419	0.54594	0.70305	0.934621	0.0970954	0.878227	0.517092	0.881584	0.793871	0.87849	0.80496	0.454072	0.417615	0.911293	0.475168	0.692737	0.650146	0.465726	0.71859	0.631158	0.667905	0.378725	0.8058	0.670762	0.454424	0.402488	0.58167	0.416083	0.996737	0.944712	0.339736	0.437838
Cluster_Harbison_DAL81_RAPA	0.249155	0.5303	0.262557	0.486238	0.761907	0.318523	0.957703	0.790871	0.806631	0.393023	0.120988	0.140251	0.984047	0.150437	0.817412	0.459767	0.344516	0.68174	0.219614	0.684387	0.788096	0.479284	0.41944	0.754695	0.0640179	0.0909405	0.593907	0.406649	0.797636	0.320673	0.589592	0.880529	0.920481	0.781125	0.778245	0.16895	0.29642	0.379959	0.410422	0.900061	0.973138	0.825477	0.485843	0.0968734	0.991045	0.278735	0.239548	0.470714	0.130594
Cluster_Harbison_DAL81_SM	0.152401	0.108183	0.560975	0.528939	0.523096	0.548972	0.542253	0.150589	0.536907	0.593922	0.509655	0.521031	0.505031	0.612443	0.0981721	0.250826	0.27078	0.354169	0.358234	0.574874	0.589332	0.502635	0.596323	0.469554	0.557283	0.68617	0.550514	0.612848	0.330968	0.488386	0.610417	0.579214	0.602547	0.566828	0.333993	0.560391	0.561364	0.509099	0.557283	0.416037	0.376811	0.886774	0.538432	0.495848	0.502083	0.142793	0.336456	0.709463	0.410267
Cluster_Harbison_DAL81_YPD	0.597573	0.345754	0.287617	0.634733	0.278496	0.987856	0.96794	0.154355	0.538686	0.650209	0.318693	0.989703	0.94101	0.72633	0.664665	0.132005	0.988975	0.527901	0.730281	0.756164	0.571025	0.793443	0.757338	0.690948	0.458574	0.224201	0.833005	0.476453	0.22748	0.339014	0.766318	0.669358	0.802217	0.523097	0.32541	0.642552	0.477018	0.876256	0.109143	0.069339	0.77141	0.282812	0.0588526	0.0346808	0.61349	0.200459	0.0759855	0.236465	0.447341
Cluster_Harbison_DAL82_RAPA	0.0207616	0.0695842	0.257799	0.0720876	0.2159	0.478371	0.274867	0.266527	0.0943075	0.205882	0.0204087	0.00539076	0.032983	0.0790294	0.171037	0.00405694	0.127858	0.0109312	0.182999	0.31332	0.144476	0.121065	0.423671	0.305167	0.409314	0.0181494	0.394119	0.162536	0.259138	0.166975	0.162058	0.0536144	0.486888	0.363826	0.0338119	0.313391	0.0826549	0.485955	0.145558	0.927103	0.0426683	0.459681	0.423959	0.413613	0.618252	0.0130334	0.0345184	0.00201325	0.277188
Cluster_Harbison_DAL82_SM	0.161194	0.589939	0.876577	0.611232	0.366995	0.571684	0.228124	0.798236	0.482344	0.407254	0.362881	0.355041	0.426817	0.875246	0.448648	0.474524	0.56051	0.352935	0.435918	0.601215	0.135731	0.591273	0.90948	0.596084	0.651947	0.0683817	0.436202	0.489506	0.374894	0.189587	0.376715	0.55057	0.922581	0.674826	0.809254	0.652261	0.737298	0.412493	0.698546	0.337905	0.768749	0.112658	0.70087	0.824554	0.979625	0.101974	0.489354	0.917599	0.407145
Cluster_Harbison_DAL82_YPD	0.365622	0.454307	0.659259	0.147361	0.734746	0.560259	0.604857	0.774784	0.834107	0.405806	0.698409	0.683918	0.942554	0.998309	0.302946	0.82202	0.907889	0.279653	0.214172	0.921417	0.337199	0.469021	0.945468	0.603782	0.456111	0.955211	0.988317	0.0326877	0.900716	0.226169	0.814982	0.950914	0.663589	0.602909	0.983321	0.763006	0.981093	0.758382	0.469731	0.574159	0.448807	0.394851	0.514953	0.637232	0.54832	0.84284	0.316015	0.677632	0.0507567
Cluster_Harbison_DAT1_YPD	0.085177	0.23041	0.0998893	0.0747666	0.560996	0.610592	0.202557	0.435038	0.668501	0.619644	0.140277	0.660191	0.0592251	0.364738	0.8654	0.110434	0.906384	0.813101	0.228312	0.112432	0.286669	0.915376	0.133853	0.110776	0.753849	0.252824	0.563132	0.337613	0.802337	0.0498907	0.648833	0.330608	0.734526	0.105046	0.344817	0.219058	0.100227	0.266997	0.446362	0.0886798	0.36231	0.3212	0.318863	0.483745	0.918376	0.490468	0.7383	0.856649	0.130546
Cluster_Harbison_DIG1_Alpha	0.00904937	0.419137	0.0644112	0.0823319	0.320708	0.123919	0.0218184	0.084279	0.111359	0.00330981	0.0537459	0.118697	0.130117	0.293379	0.0291014	0.0314151	0.608655	0.0281955	0.0277915	0.030236	0.393257	0.350384	0.0689134	0.0952559	0.143872	0.548407	0.00139877	0.276658	0.701623	0.548148	0.176673	0.159174	0.0783858	0.108686	0.0483825	0.243253	0.0705242	0.199716	0.953169	0.0164167	0.386064	0.0146185	0.14295	0.611047	0.160548	0.0256678	0.227184	0.977867	0.779824
Cluster_Harbison_DIG1_BUT14	0.700654	0.8584	0.430124	0.273786	0.772707	0.716791	0.211532	0.213111	0.827486	0.740129	0.431241	0.431312	0.396037	0.402191	0.941531	0.807514	0.810756	0.783139	0.496623	0.0920174	0.55654	0.974017	0.531421	0.905762	0.785292	0.520924	0.904218	0.254695	0.88001	0.243194	0.892808	0.908401	0.529504	0.579304	0.656473	0.745718	0.511528	0.0559027	0.316485	0.539953	0.0650514	0.822996	0.797872	0.94389	0.286958	0.607655	0.825556	0.94347	0.983637
Cluster_Harbison_DIG1_BUT90	0.811739	0.614652	0.251808	0.482292	0.974927	0.899872	0.550564	0.294147	0.484177	0.565702	0.47356	0.10732	0.566222	0.104984	0.802225	0.591781	0.935538	0.734321	0.790808	0.734012	0.895012	0.705978	0.77124	0.81953	0.593693	0.888901	0.820883	0.285817	0.174725	0.0551171	0.964642	0.908955	0.52143	0.616776	0.982643	0.51045	0.726162	0.197365	0.437401	0.890802	0.064754	0.762913	0.269396	0.647696	0.751544	0.410323	0.949266	0.405856	0.121559
Cluster_Harbison_DIG1_YPD	0.732603	0.95691	0.909615	0.065616	0.398483	0.199424	0.193729	0.60634	0.536807	0.953181	0.791121	0.0729917	0.346301	0.681121	0.31644	0.192715	0.847785	0.510135	0.73558	0.422822	0.204164	0.147343	0.387165	0.815618	0.293045	0.438578	0.448322	0.522402	0.456394	0.187544	0.981579	0.415994	0.170869	0.65651	0.718208	0.404847	0.178348	0.0357503	0.00623244	0.235048	0.913285	0.410649	0.642552	0.455294	0.249219	0.577128	0.270004	0.289313	0.202078
Cluster_Harbison_EDS1_YPD	0.77336	0.0381468	0.410916	0.516547	0.366439	0.789983	0.57309	0.418628	0.159721	0.288763	0.35104	0.364059	0.34579	0.0758175	0.52917	0.612059	0.416985	0.722914	0.484985	0.427614	0.445188	0.338113	0.453758	0.208268	0.406513	0.609912	0.398478	0.522773	0.447383	0.585667	0.525034	0.607481	0.461426	0.417924	0.30349	0.71086	0.503952	0.792028	0.866671	0.890671	0.114429	0.248176	0.109363	0.335441	0.72368	0.795335	0.834016	0.712686	0.947726
Cluster_Harbison_FHL1_RAPA	5.5743e-30	2.14724e-29	6.81939e-27	1.41984e-33	2.99624e-27	2.01831e-28	1.96841e-31	9.45152e-35	1.69435e-28	1.16725e-26	2.76929e-28	1.91077e-31	4.53216e-28	8.14876e-28	5.15427e-35	1.93717e-30	4.98644e-29	2.19798e-32	8.69602e-29	3.84972e-28	1.67146e-32	9.70642e-29	3.69687e-25	2.26507e-26	7.19922e-27	2.38684e-23	2.0305e-29	1.94333e-31	9.34241e-29	3.36704e-27	1.45236e-25	6.18581e-27	7.73837e-30	5.32325e-27	5.13416e-31	1.92379e-27	1.5124e-28	1.68331e-28	3.10256e-29	1.83506e-27	3.06576e-27	6.25706e-28	5.1399e-29	1.06601e-28	4.75699e-27	3.45007e-28	1.04687e-26	1.13695e-31	1.07992e-32
Cluster_Harbison_FHL1_SM	2.63788e-32	1.16023e-27	3.43994e-27	1.90375e-31	2.36441e-25	1.56342e-26	3.07923e-27	1.49084e-30	6.47491e-28	7.40368e-26	1.52528e-26	1.74859e-27	8.39423e-26	9.07746e-27	1.07133e-30	7.05785e-29	1.18954e-27	4.99201e-33	8.83208e-28	5.76687e-29	2.15288e-30	1.57867e-26	5.63459e-23	1.43142e-28	1.25501e-27	2.46305e-20	7.20885e-29	5.90073e-29	3.96085e-26	2.43724e-25	4.00389e-25	1.08005e-26	5.03813e-27	4.25574e-26	2.81094e-29	2.11642e-26	1.7937e-28	1.98168e-27	5.22131e-29	8.4322e-28	1.21786e-27	1.75394e-25	1.17613e-27	2.36533e-28	2.79216e-23	1.39912e-26	5.20256e-23	9.65886e-30	5.79553e-32
Cluster_Harbison_FHL1_YPD	3.12791e-32	1.3588e-31	5.95934e-28	4.76797e-35	5.16319e-28	1.80531e-32	2.41559e-31	3.33777e-34	6.43562e-31	1.47197e-25	1.31943e-29	4.62202e-33	5.30785e-32	2.12747e-31	6.64427e-33	6.72385e-32	4.22491e-30	1.29487e-35	9.76903e-32	2.7722e-30	6.7171e-35	1.71232e-30	6.74532e-29	6.02905e-26	4.0096e-26	5.03319e-25	2.20639e-30	1.01722e-31	5.12485e-33	7.94266e-30	6.55967e-26	1.56132e-29	5.19772e-31	5.99519e-30	1.65539e-33	2.71286e-31	3.09727e-29	6.60702e-31	6.26237e-30	5.46024e-28	8.38164e-29	3.81816e-28	1.7049e-31	2.33387e-29	2.11585e-27	3.37161e-29	9.818e-28	3.64996e-31	5.49783e-31
Cluster_Harbison_FKH1_YPD	0.560772	0.500947	0.762805	0.272798	0.869922	0.345098	0.0895284	0.499338	0.0447127	0.377695	0.457548	0.506104	0.277805	0.254099	0.287882	0.0202204	0.225751	0.292207	0.662884	0.100211	0.0459307	0.415645	0.171533	0.838357	0.293159	0.0996822	0.845157	0.0750787	0.302731	0.709988	0.374077	0.529542	0.468126	0.0604354	0.867473	0.911534	0.639415	0.854361	0.178962	0.493832	0.11603	0.0833937	0.0155007	0.581107	0.00134109	0.446523	0.143136	0.0857197	0.823772
Cluster_Harbison_FKH2_H2O2Hi	0.177048	0.638396	0.038484	0.777589	0.113387	0.24518	0.0557007	0.440688	0.797408	0.615556	0.643195	0.441151	0.119833	0.280032	0.639182	0.976337	0.79322	0.795847	0.978204	0.68281	0.496108	0.872643	0.440772	0.225925	0.873538	0.97031	0.295295	0.428898	0.781618	0.016789	0.879103	0.676701	0.94244	0.570606	0.673175	0.199411	0.38518	0.119689	0.917934	0.2043	0.969461	0.532837	0.960468	0.99448	0.593843	0.782708	0.00565131	0.0347847	0.206446
Cluster_Harbison_FKH2_H2O2Lo	0.979134	0.921576	0.333406	0.124385	0.290583	0.135369	0.120489	0.669528	0.589078	0.949193	0.614374	0.929661	0.92236	0.779724	0.634807	0.84386	0.862098	0.970132	0.252801	0.999016	0.90807	0.713877	0.350862	0.220484	0.456106	0.630373	0.968411	0.489222	0.900936	0.0141689	0.873797	0.370994	0.57222	0.755087	0.697882	0.472447	0.752229	0.130107	0.740831	0.506313	0.335599	0.112354	0.817164	0.806209	0.30898	0.402316	0.202629	0.223379	0.0954966
Cluster_Harbison_FKH2_YPD	0.223539	0.715682	0.257901	0.861683	0.0833725	0.0998592	0.2323	0.792505	0.319563	0.371567	0.431343	0.792712	0.432818	0.876925	0.942083	0.675043	0.0930225	0.267612	0.538125	0.137598	0.210849	0.607977	0.598573	0.37342	0.633656	0.818949	0.539633	0.87124	0.533461	0.232222	0.745887	0.85241	0.170731	0.813424	0.677964	0.802765	0.962101	0.77798	0.302717	0.645967	0.0226129	0.252019	0.724571	0.83951	0.063802	0.673523	0.086579	0.467805	0.926926
Cluster_Harbison_FZF1_YPD	0.191483	0.557507	0.187802	0.796134	0.745858	0.351801	0.189826	0.896202	0.945661	0.321216	0.117574	0.0580396	0.635693	0.759861	0.247411	0.393303	0.671789	0.997185	0.326605	0.297748	0.822667	0.70062	0.161219	0.535742	0.321099	0.889292	0.487584	0.444439	0.807168	0.725673	0.151087	0.553581	0.579254	0.337394	0.848149	0.958114	0.173346	0.561986	0.91507	0.508227	0.213772	0.885492	0.780644	0.991683	0.872148	0.807292	0.550686	0.361549	0.116096
Cluster_Harbison_GAL3_YPD	0.292019	0.299181	0.313852	0.275393	0.870564	0.299181	0.877397	0.343317	0.284748	0.193818	0.978977	0.266249	0.248185	0.380169	0.278932	0.524826	0.790745	0.524065	0.303863	0.830046	0.349725	0.24553	0.358822	0.32899	0.76657	0.483948	0.527002	0.751589	0.729671	0.230023	0.964748	0.740604	0.367003	0.890827	0.844508	0.374132	0.314333	0.647572	0.309307	0.417821	0.782022	0.870302	0.734063	0.238085	0.760338	0.331641	0.524174	0.446254	0.153738
Cluster_Harbison_GAL4_GAL	0.0627026	0.384534	0.740923	0.49117	0.906063	0.882766	0.256524	0.361902	0.770478	0.345235	0.255408	0.405282	0.122093	0.270088	0.0666298	0.745387	0.599085	0.245073	0.178534	0.0502949	0.0854087	0.519535	0.0754368	0.240017	0.38587	0.832682	0.0770832	0.457931	0.431622	0.0501484	0.0946704	0.539004	0.165251	0.293059	0.0795833	0.176636	0.893303	0.571691	0.0673659	0.66277	0.576021	0.00603435	0.293033	0.0618265	0.335319	0.245488	0.133817	0.223387	0.753521
Cluster_Harbison_GAL4_RAFF	0.129586	0.709675	0.46307	0.849415	0.288729	0.672144	0.881288	0.902152	0.739423	0.598612	0.394195	0.536232	0.326176	0.296092	0.341707	0.81501	0.348523	0.40859	0.420439	0.445952	0.460858	0.830468	0.349282	0.392245	0.735741	0.810079	0.760818	0.608188	0.965863	0.574318	0.270138	0.784795	0.16346	0.927683	0.0931893	0.498056	0.701157	0.445952	0.13589	0.221279	0.912048	0.553804	0.955098	0.809991	0.416847	0.943166	0.74543	0.210892	0.937611
Cluster_Harbison_GAL4_YPD	0.0434836	0.232264	0.0536223	0.312936	0.147132	0.512262	0.106673	0.245609	0.917327	0.241978	0.198088	0.14089	0.0993674	0.689254	0.297238	0.106428	0.174697	0.496735	0.117593	0.0626303	0.0731616	0.118392	0.0787022	0.564433	0.0514042	0.400371	0.393908	0.457431	0.867927	0.0636323	0.499223	0.140538	0.181663	0.357523	0.322688	0.284187	0.360033	0.244548	0.534555	0.245184	0.937062	0.599265	0.188043	0.478699	0.123702	0.849174	0.83833	0.780726	0.198027
Cluster_Harbison_GAL80_YPD	0.747669	0.860726	0.813181	0.964482	0.870564	0.299181	0.291104	0.343317	0.990818	0.472976	0.253345	0.83929	0.793701	0.380169	0.82303	0.684176	0.320144	0.79666	0.986827	0.331226	0.822771	0.751969	0.358822	0.883318	0.309307	0.796918	0.921218	0.95797	0.35205	0.690434	0.820176	0.336733	0.825887	0.321119	0.834339	0.326024	0.990818	0.870827	0.956641	0.921351	0.370112	0.949999	0.719915	0.828485	0.244921	0.559968	0.524174	0.883713	0.606429
Cluster_Harbison_GAT1_RAPA	0.303741	0.40998	0.721793	0.463151	0.644275	0.779595	0.640466	0.0535114	0.548154	0.314408	0.59396	0.687425	0.758289	0.152586	0.94744	0.896132	0.769467	0.692901	0.173302	0.921691	0.50082	0.729875	0.512689	0.667472	0.969764	0.520534	0.920879	0.318855	0.238601	0.649859	0.913197	0.661679	0.852198	0.0896563	0.0716322	0.305282	0.0927519	0.522616	0.514534	0.0443244	0.40878	0.150912	0.827577	0.813318	0.359866	0.550792	0.626195	0.170308	0.310131
Cluster_Harbison_GAT1_SM	0.139554	0.179401	0.588135	0.0156749	0.331286	0.0855249	0.913538	0.449344	0.722229	0.204054	0.0758533	0.960347	0.0181762	0.741362	0.731588	0.382212	0.377281	0.048168	0.469264	0.363826	0.691694	0.176378	0.0510276	0.106346	0.220955	0.318882	0.31992	0.245839	0.318376	0.0211727	0.815031	0.292372	0.486484	0.496147	0.828747	0.750876	0.368648	0.431191	0.883586	0.243884	0.00866597	0.144189	0.133241	0.808059	0.185263	0.178645	0.386556	0.76357	0.276047
Cluster_Harbison_GAT1_YPD	0.232061	0.76441	0.208836	0.107282	0.0636017	0.252282	0.482986	0.161199	0.189286	0.559742	0.991896	0.625095	0.850733	0.471546	0.619615	0.227275	0.189581	0.058726	0.207612	0.471344	0.300641	0.059637	0.156708	0.642286	0.265737	0.102394	0.447486	0.995294	0.207258	0.204011	0.705346	0.0696938	0.0339571	0.493954	0.0385741	0.122135	0.619846	0.0477017	0.245202	0.222519	0.349723	0.131198	0.38	0.0226248	0.940536	0.148869	0.0242208	0.183535	0.0527472
Cluster_Harbison_GAT3_YPD	0.625669	0.777016	0.527472	0.673932	0.721724	0.559351	0.990937	0.717908	0.270325	0.996054	0.734376	0.854264	0.350617	0.99778	0.693509	0.357883	0.63528	0.89518	0.929926	0.99106	0.471691	0.72955	0.772518	0.997287	0.866163	0.908519	0.756249	0.963512	0.938406	0.808883	0.889132	0.927715	0.93183	0.512683	0.83081	0.757307	0.637982	0.780335	0.657589	0.546992	0.69785	0.62452	0.117123	0.741313	0.319745	0.736764	0.41013	0.851961	0.857721
Cluster_Harbison_GCN4_RAPA	0.334229	0.682711	0.732775	0.609272	0.152182	0.708968	0.422449	0.507809	0.820508	0.595086	0.857074	0.820398	0.69695	0.826208	0.700558	0.85018	0.994066	0.516659	0.616371	0.765147	0.487487	0.898118	0.920673	0.468268	0.78253	0.419636	0.829149	0.64557	0.840873	0.350467	0.0328928	0.986739	0.307889	0.683993	0.850886	0.435485	0.355432	0.52533	0.777342	0.142209	0.712682	0.176944	0.10478	0.136303	0.189692	0.22951	0.923984	0.843231	0.744873
Cluster_Harbison_GCN4_SM	0.67673	0.747261	0.886568	0.0651336	0.00393504	0.162539	0.808227	0.892204	0.291768	0.172955	0.208965	0.275425	0.560936	0.213538	0.402828	0.431052	0.96357	0.910023	0.847933	0.774405	0.377896	0.388415	0.289476	0.970625	0.291864	0.651566	0.408541	0.529193	0.314917	0.170883	0.0262038	0.37344	0.0590712	0.583142	0.436217	0.621297	0.663659	0.111507	0.770827	0.0238901	0.473231	0.0807849	0.0220529	0.0723605	0.836568	0.0197961	0.274717	0.117252	0.178953
Cluster_Harbison_GCN4_YPD	0.940413	0.354233	0.850946	0.456975	0.0316888	0.858042	0.36451	0.822531	0.977367	0.506495	0.19791	0.539623	0.158995	0.675583	0.226359	0.646105	0.709598	0.904945	0.601464	0.601881	0.302576	0.281718	0.483749	0.980164	0.533923	0.994945	0.591626	0.316673	0.636805	0.18782	0.010656	0.62745	0.137121	0.531515	0.724005	0.424947	0.892772	0.118113	0.391071	0.278683	0.584433	0.0403863	0.0599029	0.581098	0.605576	0.117355	0.510404	0.666809	0.3331
Cluster_Harbison_GCR1_YPD	0.011499	0.00720537	0.0484863	0.0375236	0.00484484	0.00819183	0.0160174	0.0068563	0.0152442	0.00458786	0.0291144	0.00167581	0.00688086	0.0144308	0.0180162	0.00556781	0.00325302	0.00413324	0.00583777	0.0186208	0.000627976	0.00533018	0.00289234	0.00338604	0.00614335	0.0133693	0.0409256	0.0214727	0.00222061	0.0119806	0.0474544	0.00674585	0.0395469	0.0328171	0.00199598	0.00095448	0.0380294	0.00509308	0.0163207	0.0442662	0.00703178	0.0123965	0.00686574	0.00595965	0.0400315	0.00664066	0.00310078	0.0224559	0.00264224
Cluster_Harbison_GCR2_SM	0.000926096	0.00620819	0.0148921	0.00859562	0.118291	0.0189487	0.00396559	0.000366475	0.000952037	9.77195e-05	0.00441907	0.00015615	0.00563292	0.000246228	0.00153927	6.93997e-05	0.001986	0.000758481	0.0217165	0.000303744	0.000499768	0.00476666	0.00051689	0.0011827	0.0257147	0.00215762	0.316097	0.0411601	0.00668912	0.0116773	0.0938477	0.0231221	0.00522629	0.0448845	0.00355936	0.000996879	0.0133047	0.00695172	0.00766551	0.00232193	0.000255423	0.00326223	0.00321637	4.02791e-05	0.0594548	0.0291908	0.000792506	0.000934122	0.0433091
Cluster_Harbison_GCR2_YPD	0.0158654	0.000148249	0.00406622	0.0402113	0.00239107	0.000341728	0.0117679	0.00212941	0.00346431	0.00798798	0.0117383	0.00797025	0.0262693	0.0120838	0.0355874	0.0128435	0.00876161	0.000703295	0.00243469	0.0287304	0.00165362	0.00552571	0.0267474	0.0010297	0.0032249	0.00162418	0.0225259	0.014952	0.0014272	0.000761728	0.021287	0.00124058	0.00214649	0.00188162	0.0119238	0.0203059	0.0161012	0.000931272	0.094634	0.00653358	0.00599317	0.00090133	0.003004	0.0111929	0.00848354	0.000265175	0.00373356	0.0199804	0.0124119
Cluster_Harbison_GLN3_RAPA	0.692812	0.946725	0.427555	0.187191	0.752869	0.834446	0.703359	0.123233	0.991126	0.83329	0.258878	0.612342	0.815315	0.212057	0.775579	0.789221	0.531652	0.320608	0.546348	0.377832	0.230134	0.651964	0.143531	0.961311	0.64324	0.111344	0.94659	0.69481	0.649071	0.510451	0.475252	0.114068	0.247894	0.495059	0.316464	0.341775	0.102783	0.858388	0.490047	0.405794	0.284691	0.513772	0.722025	0.322446	0.338649	0.862508	0.999325	0.404362	0.386144
Cluster_Harbison_GLN3_SM	0.28858	0.148581	0.0112923	0.956205	0.700519	0.440517	0.805619	0.302748	0.177996	0.23694	0.646058	0.439563	0.702447	0.650096	0.581041	0.923026	0.300509	0.0449402	0.782321	0.621538	0.301456	0.431632	0.940513	0.767345	0.676969	0.894831	0.256993	0.477022	0.229862	0.174076	0.766868	0.861044	0.978965	0.643372	0.775898	0.961302	0.929016	0.501224	0.674004	0.419729	0.160242	0.499703	0.389223	0.664876	0.459102	0.952311	0.77813	0.680168	0.247026
Cluster_Harbison_GLN3_YPD	0.404436	0.538289	0.869642	0.625748	0.650463	0.355522	0.765982	0.291659	0.466076	0.840306	0.960379	0.202281	0.40419	0.94365	0.286545	0.420991	0.812136	0.533925	0.374013	0.954337	0.641889	0.730583	0.266246	0.81633	0.820055	0.947397	0.632556	0.846238	0.607894	0.825005	0.628035	0.767113	0.461079	0.803696	0.607467	0.402376	0.409069	0.686688	0.830438	0.828807	0.819513	0.697683	0.80572	0.0911735	0.124277	0.831865	0.834994	0.92757	0.543365
Cluster_Harbison_GTS1_YPD	0.509755	0.258248	0.763803	0.269958	0.210784	0.728914	0.552832	0.651334	0.71514	0.552354	0.697826	0.227169	0.304883	0.159603	0.649789	0.967889	0.948432	0.903956	0.0477258	0.66984	0.938431	0.112826	0.494785	0.854324	0.707908	0.441376	0.251385	0.590548	0.461201	0.728454	0.981007	0.432038	0.891343	0.600319	0.966423	0.176653	0.17626	0.788543	0.682916	0.379295	0.883272	0.941032	0.645676	0.977421	0.561271	0.231843	0.704491	0.767859	0.223379
Cluster_Harbison_GZF3_H2O2Hi	0.628905	0.905274	0.280537	0.718964	0.655683	0.805154	0.520715	0.97783	0.789756	0.678016	0.423391	0.611416	0.762453	0.828684	0.680461	0.658337	0.439614	0.170315	0.797219	0.973637	0.473416	0.5172	0.99161	0.615284	0.90911	0.546495	0.827318	0.543944	0.785839	0.922485	0.397861	0.352855	0.374267	0.748751	0.334026	0.421991	0.131413	0.441543	0.585222	0.212544	0.885207	0.679972	0.145537	0.530131	0.96685	0.425327	0.722212	0.233252	0.530732
Cluster_Harbison_GZF3_RAPA	0.904294	0.683722	0.386315	0.777727	0.306329	0.612267	0.814276	0.892308	0.987546	0.866953	0.943386	0.500076	0.6237	0.319595	0.373858	0.867378	0.266216	0.172725	0.497966	0.572055	0.514875	0.77311	0.891086	0.907111	0.67834	0.424596	0.265718	0.632308	0.43899	0.118666	0.79687	0.562266	0.92618	0.351855	0.795439	0.929066	0.745638	0.597704	0.854507	0.394244	0.329462	0.779209	0.743416	0.436389	0.493176	0.635996	0.519825	0.251806	0.730479
Cluster_Harbison_GZF3_YPD	0.173656	0.180075	0.19344	0.396949	0.834	0.180075	0.17284	0.988351	0.16721	0.093395	0.812182	0.426457	0.135948	0.257153	0.375006	0.193529	0.946844	0.108548	0.184309	0.209624	0.227262	0.133757	0.236085	0.751089	0.463012	0.366099	0.18176	0.257696	0.55834	0.284577	0.25445	0.52035	0.244099	0.514248	0.10366	0.192777	0.193883	0.139719	0.977323	0.66541	0.298646	0.851892	0.100063	0.473552	0.947872	0.853514	0.300693	0.0770275	0.385458
Cluster_Harbison_HAC1_YPD	0.436618	0.452131	0.676096	0.654315	0.407047	0.214926	0.154331	0.270609	0.755702	0.594567	0.120445	0.681853	0.108855	0.108895	0.920422	0.843422	0.57248	0.614784	0.447636	0.771034	0.882143	0.501071	0.740257	0.226676	0.714523	0.864142	0.670691	0.449058	0.207483	0.263519	0.875944	0.734397	0.712819	0.74717	0.69403	0.261494	0.178487	0.58756	0.47408	0.204957	0.227943	0.680714	0.11245	0.771873	0.563681	0.745717	0.360566	0.110968	0.273402
Cluster_Harbison_HAL9_YPD	0.177047	0.936997	0.586443	0.0979467	0.614609	0.679125	0.687007	0.869139	0.907925	0.970485	0.315487	0.765307	0.290654	0.546257	0.915517	0.279664	0.451532	0.222189	0.75565	0.587067	0.61775	0.95739	0.430099	0.477718	0.593988	0.360483	0.812704	0.516686	0.849275	0.14438	0.917775	0.700283	0.605772	0.331397	0.462806	0.892052	0.117892	0.213518	0.965019	0.433547	0.798833	0.43873	0.730755	0.976263	0.42855	0.853129	0.642382	0.150103	0.189063
Cluster_Harbison_HAP1_YPD	0.378626	0.0643655	0.182906	0.183529	0.878376	0.220392	0.0869219	0.0857386	0.290143	0.00833919	0.0530867	0.181686	0.518157	0.00772132	0.284013	0.0311238	0.120098	0.0245789	0.0921465	0.0570613	0.731158	0.274502	0.492259	0.07078	0.0274355	0.117768	0.503242	0.103549	0.0123793	0.574113	0.400208	0.54552	0.509157	0.192583	0.952071	0.0824627	0.093647	0.0813236	0.141303	0.0131424	0.0704901	0.0154314	0.0124847	0.169373	0.226338	0.0690511	0.0105903	0.0202381	0.0342576
Cluster_Harbison_HAP2_RAPA	0.937038	0.540585	0.86317	0.771161	0.890267	0.746699	0.928272	0.598009	0.62356	0.922984	0.666047	0.433584	0.877459	0.839564	0.466199	0.956123	0.844893	0.55796	0.892652	0.207594	0.54031	0.757514	0.93803	0.690411	0.0650314	0.420839	0.812833	0.741702	0.485766	0.308863	0.470666	0.839524	0.764804	0.620363	0.926372	0.573688	0.338896	0.559604	0.563004	0.758781	0.630048	0.779327	0.854511	0.496998	0.791522	0.53547	0.85647	0.975813	0.575283
Cluster_Harbison_HAP2_YPD	0.981505	0.061062	0.490109	0.183047	0.185216	0.0183002	0.471643	0.639584	0.836841	0.378275	0.0360084	0.530253	0.921577	0.868047	0.0902354	0.331458	0.553025	0.129998	0.461521	0.29315	0.471548	0.348388	0.403835	0.358166	0.0490928	0.775713	0.556339	0.208384	0.387163	0.121484	0.106221	0.151293	0.0895914	0.17675	0.237273	0.498505	0.0417796	0.847056	0.677604	0.377356	0.573896	0.253247	0.0175922	0.0699504	0.0136054	0.15373	0.217207	0.24484	0.721955
Cluster_Harbison_HAP3_YPD	0.564099	0.582062	0.895528	0.885748	0.997935	0.597436	0.773876	0.660607	0.975926	0.358328	0.315362	0.662849	0.21581	0.946244	0.886247	0.750253	0.883306	0.986803	0.798295	0.686138	0.637266	0.923904	0.511138	0.832801	0.827141	0.253149	0.775907	0.891435	0.729327	0.595029	0.423165	0.230387	0.268648	0.9225	0.602969	0.640063	0.247866	0.571758	0.336213	0.832604	0.513251	0.819329	0.810361	0.027385	0.99053	0.619479	0.266252	0.367216	0.37315
Cluster_Harbison_HAP4_H2O2Lo	0.700463	0.455251	0.484018	0.418398	0.463109	0.475416	0.657532	0.872022	0.443363	0.467818	0.934855	0.45884	0.744735	0.41367	0.881481	0.810832	0.704762	0.544481	0.487644	0.708207	0.771239	0.822588	0.782892	0.471546	0.0818665	0.458344	0.127614	0.806132	0.673782	0.678518	0.423869	0.675326	0.800753	0.196688	0.41934	0.19177	0.637007	0.722917	0.729568	0.426521	0.416832	0.75145	0.416206	0.275561	0.0801102	0.477485	0.813529	0.823967	0.358544
Cluster_Harbison_HAP4_SM	0.543019	0.548972	0.255625	0.528939	0.523096	0.463896	0.542253	0.584362	0.507617	0.455306	0.367066	0.521031	0.505031	0.612443	0.179549	0.744366	0.566046	0.47311	0.55283	0.366912	0.589332	0.502635	0.596323	0.573103	0.231809	0.68617	0.550514	0.612848	0.591126	0.422189	0.610417	0.579214	0.602547	0.566828	0.466897	0.560391	0.231921	0.509099	0.557283	0.416037	0.70131	0.609608	0.62139	0.250945	0.20669	0.64483	0.628752	0.429236	0.53767
Cluster_Harbison_HAP4_YPD	0.728866	0.951687	0.025572	0.523543	0.687642	0.179479	0.164071	0.189913	0.689064	0.0324051	0.354288	0.341226	0.386593	0.0430901	0.00481253	0.0122992	0.127815	0.0334506	0.933515	0.973734	0.780395	0.0162344	0.424489	0.786961	0.0508566	0.610115	0.267248	0.239057	0.0155859	0.292702	0.0791948	0.75565	0.318094	0.00541372	0.0210092	0.67585	0.0371116	0.626993	0.155596	0.667891	0.25103	0.993221	0.0613247	0.0109291	0.0190644	0.0149462	0.0132659	0.00387258	0.149246
Cluster_Harbison_HAP5_SM	0.323237	0.776442	0.643711	0.89767	0.524295	0.336857	0.90223	0.370839	0.945552	0.887723	0.09007	0.415054	0.22161	0.126856	0.216399	0.198017	0.812929	0.260926	0.671155	0.394459	0.698731	0.961762	0.35196	0.133894	0.104277	0.889686	0.778428	0.60264	0.862022	0.147302	0.483491	0.657414	0.617229	0.423454	0.67154	0.507189	0.464658	0.925542	0.183036	0.480428	0.521818	0.645266	0.0709793	0.334363	0.513948	0.757834	0.429263	0.582611	0.912158
Cluster_Harbison_HAP5_YPD	0.295689	0.354833	0.283535	0.159797	0.58863	0.454002	0.127092	0.206858	0.0506821	0.18744	0.889433	0.120838	0.103749	0.257862	0.430019	0.768519	0.0693481	0.222213	0.391002	0.176051	0.242063	0.485843	0.0936792	0.395968	0.952916	0.854092	0.96639	0.631329	0.570739	0.127616	0.706898	0.598179	0.985926	0.889722	0.738808	0.385623	0.229498	0.199876	0.797445	0.361046	0.926811	0.360998	0.164769	0.548168	0.887122	0.222386	0.191665	0.393683	0.379546
Cluster_Harbison_HIR1_YPD	0.189366	0.710774	0.848487	0.0324924	0.956605	0.205155	0.128137	0.20525	0.092837	0.00110126	0.500894	0.945401	0.695314	0.381566	0.911864	0.0435715	0.201759	0.0186639	0.541526	0.368315	0.591694	0.209651	0.387843	0.416464	0.0396343	0.670088	0.289495	0.216899	0.0130656	0.350573	0.695363	0.792155	0.25454	0.916286	0.960359	0.123446	0.500725	0.0646825	0.677502	0.993064	0.726354	0.814534	0.218708	0.50763	0.0169858	0.167624	0.974907	0.0284334	0.83142
Cluster_Harbison_HIR2_YPD	0.752995	0.728223	0.591395	0.191007	0.453655	0.689453	0.565479	0.277707	0.048106	0.19807	0.845036	0.200538	0.55701	0.955756	0.267481	0.266733	0.156592	0.293094	0.687121	0.263752	0.562098	0.363873	0.138853	0.123349	0.0511313	0.0857529	0.20079	0.102506	0.054046	0.162688	0.168834	0.785634	0.127941	0.152626	0.429826	0.165848	0.49776	0.518321	0.41103	0.407087	0.478529	0.779827	0.0341283	0.970822	0.551193	0.64055	0.447156	0.614895	0.674163
Cluster_Harbison_HIR3_YPD	0.416435	0.937252	0.606537	0.683216	0.817465	0.836202	0.801466	0.758887	0.0659795	0.0854892	0.652348	0.582971	0.973661	0.540752	0.197461	0.279112	0.228625	0.597787	0.17424	0.203858	0.688879	0.513007	0.405657	0.391269	0.244446	0.240984	0.0201606	0.0242779	0.360513	0.694047	0.0926426	0.59621	0.0500221	0.499437	0.3136	0.326721	0.341666	0.130473	0.488713	0.37969	0.340385	0.169761	0.0221674	0.157174	0.182032	0.380478	0.473426	0.271748	0.548635
Cluster_Harbison_HMS1_YPD	0.626815	0.27692	0.471865	0.882211	0.235808	0.460724	0.328018	0.716317	0.950837	0.518878	0.641365	0.91637	0.871502	0.770582	0.853783	0.463187	0.462365	0.233759	0.294657	0.318019	0.619593	0.940331	0.829973	0.318159	0.653619	0.492094	0.616878	0.327875	0.786912	0.487854	0.868923	0.787208	0.895837	0.296793	0.800431	0.176684	0.963962	0.625108	0.444836	0.948075	0.800431	0.870668	0.12723	0.490638	0.352898	0.641778	0.508631	0.798347	0.953369
Cluster_Harbison_HMS2_YPD	0.731508	0.469243	0.4289	0.112382	0.0269927	0.610915	0.953506	0.112197	0.147492	0.467736	0.0394817	0.199581	0.204066	0.128831	0.443711	0.0790377	0.570804	0.498194	0.524327	0.295657	0.490144	0.680624	0.162275	0.858253	0.314678	0.619301	0.947514	0.126121	0.147951	0.846892	0.223733	0.411809	0.343692	0.619373	0.414088	0.944376	0.381838	0.117354	0.343953	0.497675	0.459307	0.598271	0.60819	0.454105	0.488375	0.16727	0.11828	0.659292	0.0540355
Cluster_Harbison_HOG1_YPD	0.968291	0.462121	0.522449	0.543682	0.334414	0.991624	0.244224	0.180086	0.321985	0.320489	0.162629	0.532315	0.563742	0.698476	0.496632	0.235404	0.970924	0.921164	0.964341	0.686812	0.668339	0.249762	0.650235	0.53884	0.92107	0.664823	0.86345	0.21498	0.976192	0.884174	0.91667	0.559527	0.507677	0.260799	0.288938	0.153627	0.848267	0.611749	0.359877	0.769334	0.515035	0.474493	0.392634	0.358579	0.578573	0.128091	0.871525	0.155301	0.675309
Cluster_Harbison_HSF1_H2O2Hi	0.517861	0.587686	0.492159	0.0218661	0.501999	0.0427821	0.491451	0.199657	0.207069	0.00178769	0.0499932	0.384902	0.0469431	0.425863	0.0223908	0.0238755	0.101586	0.155413	0.0714201	0.0403277	0.00658489	0.163997	0.100515	0.0202529	0.00720005	0.0267455	0.0795398	0.0474711	0.143291	0.0117837	0.0515478	0.0236784	0.271939	0.152067	0.143752	0.0123855	0.203333	0.00443789	0.229702	0.00294949	0.00857939	0.0652744	0.00473187	0.199536	0.203776	0.037907	0.00329021	0.00058667	0.0116342
Cluster_Harbison_HSF1_H2O2Lo	0.174683	0.242294	0.207014	0.00337321	0.723632	0.0142453	0.0747584	0.0110013	0.0861823	7.46893e-05	0.0269726	0.10963	0.152612	0.142221	0.042267	0.0202959	0.0214154	0.0299111	0.0227782	0.0164673	0.0037925	0.0235967	0.0757403	0.000829415	0.00228311	0.013051	0.059305	0.00139515	0.25631	0.101164	0.013627	0.00421548	0.113401	0.117775	0.0553912	0.000118983	0.259517	0.000783146	0.0143664	5.48656e-06	7.40336e-05	0.0177562	0.00323135	0.116654	0.0875059	0.000644111	0.000348975	0.00101246	0.000983114
Cluster_Harbison_HSF1_HEAT	0.421868	0.519921	0.418468	0.867903	0.268937	0.702934	0.958889	0.992188	0.807186	0.635528	0.938602	0.278449	0.237365	0.745287	0.664052	0.624633	0.950901	0.35262	0.48343	0.169298	0.185903	0.34305	0.194279	0.167331	0.510553	0.246669	0.427205	0.21498	0.861317	0.881474	0.671089	0.778727	0.549804	0.628395	0.773394	0.366475	0.683518	0.321697	0.57938	0.752261	0.457752	0.807734	0.116626	0.453974	0.491937	0.401047	0.375749	0.50135	0.855481
Cluster_Harbison_HSF1_YPD	0.587268	0.499608	0.68486	0.996083	0.54917	0.180075	0.17284	0.989382	0.386236	0.72419	0.837734	0.904968	0.492982	0.76949	0.162107	0.550549	0.472118	0.942113	0.733704	0.562605	0.829364	0.55808	0.27102	0.905787	0.906709	0.366099	0.18176	0.257696	0.229508	0.379403	0.74678	0.214832	0.820411	0.76949	0.10366	0.559905	0.309404	0.616507	0.189269	0.232831	0.266435	0.26727	0.893004	0.127671	0.459868	0.409525	0.891676	0.0770275	0.666443
Cluster_Harbison_IFH1_YPD	0.389639	0.396655	0.410916	0.968394	0.366439	0.941061	0.388739	0.677528	0.382475	0.288763	0.35104	0.364059	0.34579	0.473692	0.376715	0.980935	0.416985	0.310258	0.401222	0.427614	0.445188	0.34308	0.453758	0.425476	0.406513	0.567679	0.398478	0.474196	0.447383	0.911207	0.471174	0.432867	0.707364	0.682167	0.8124	0.71086	0.411381	0.350407	0.406513	0.942687	0.751565	0.248176	0.192132	0.607339	0.342456	0.12406	0.174006	0.263555	0.244183
Cluster_Harbison_IME1_H2O2Hi	0.44359	0.141943	0.15424	0.986918	0.117619	0.141943	0.135342	0.958419	0.960017	0.355561	0.106136	0.115804	0.102364	0.214457	0.838944	0.149888	0.444432	0.279235	0.536272	0.169298	0.185903	0.790967	0.454828	0.167331	0.455683	0.322101	0.334828	0.21498	0.617221	0.741808	0.543291	0.174181	0.466514	0.160474	0.267051	0.433619	0.92791	0.629316	0.891349	0.559368	0.787335	0.157854	0.113957	0.556277	0.174406	0.265833	0.996424	0.618467	0.20774
Cluster_Harbison_IME4_H2O2Hi	0.0706122	0.470248	0.314064	0.0892282	0.47527	0.90405	0.5618	0.170499	0.508717	0.165382	0.126464	0.610388	0.309993	0.68205	0.603682	0.109239	0.188863	0.403401	0.546364	0.0981538	0.111324	0.263007	0.106425	0.140754	0.934652	0.665442	0.890921	0.191804	0.665924	0.57897	0.923623	0.718658	0.342809	0.227719	0.825701	0.128696	0.0743043	0.58149	0.422229	0.759824	0.305928	0.546083	0.201146	0.820771	0.300938	0.524004	0.360211	0.465846	0.27154
Cluster_Harbison_IME4_YPD	0.684996	0.984223	0.756487	0.550351	0.239533	0.991052	0.770199	0.316683	0.23734	0.79712	0.55862	0.488107	0.667817	0.929461	0.673621	0.751345	0.875972	0.102572	0.811085	0.425696	0.849995	0.568074	0.47177	0.420739	0.814843	0.226891	0.805584	0.686362	0.91518	0.553367	0.527989	0.723169	0.461897	0.601359	0.471362	0.736437	0.330242	0.219105	0.849631	0.881729	0.507843	0.712851	0.583922	0.700225	0.843499	0.417149	0.434617	0.463069	0.654206
Cluster_Harbison_INO2_YPD	0.0298945	0.312834	0.131899	0.417931	0.273718	0.185599	0.696473	0.113449	0.749111	0.00138932	0.068435	0.184429	0.163581	0.203843	0.0727324	0.0941956	0.022496	0.0113649	0.0979619	0.320312	0.013263	0.0990304	0.000729243	0.20521	0.0155392	0.6393	0.0360313	0.0327662	0.220118	0.0715743	0.0781987	0.0229616	0.319723	0.0679318	0.00447024	0.0335609	0.0842483	0.45552	0.275224	0.105117	0.130367	0.011347	0.0310554	0.163718	0.232556	0.0544603	0.0506882	0.0902585	0.0166679
Cluster_Harbison_INO4_YPD	1.71942e-06	0.00226873	0.00272302	0.031523	0.0144127	0.00410479	0.017372	0.00671792	0.292709	0.00586285	0.00234223	0.00442819	0.000423717	0.0265147	0.000402151	3.12791e-05	0.002746	0.00154488	0.0216399	0.0867811	0.0288236	0.00212526	0.0106754	0.00999865	0.000180757	0.0112076	0.00112475	0.001047	0.0460437	0.0141279	0.0022903	0.0128191	0.0173405	0.00227042	0.0329179	0.0223822	0.00274801	0.00579038	0.267063	0.0188327	0.000272585	0.00957828	0.000405131	0.0345173	0.00554164	9.56983e-05	0.00196676	0.000137593	0.0112272
Cluster_Harbison_IXR1_YPD	0.809494	0.931854	0.154512	0.401964	0.747208	0.147917	0.619483	0.956153	0.372358	0.680784	0.381932	0.886174	0.715728	0.675149	0.396466	0.632821	0.902596	0.816469	0.762593	0.884029	0.438577	0.932779	0.677515	0.167473	0.385216	0.762051	0.891387	0.616247	0.842843	0.770396	0.214639	0.570829	0.713749	0.659667	0.821296	0.616839	0.483796	0.219773	0.494359	0.960379	0.89553	0.454219	0.804935	0.948631	0.903979	0.508854	0.971311	0.762692	0.350982
Cluster_Harbison_KRE33_YPD	0.543019	0.548972	0.560975	0.528939	0.523096	0.548972	0.542253	0.584362	0.536907	0.453216	0.509655	0.521031	0.505031	0.612443	0.531967	0.419023	0.566046	0.47311	0.55283	0.574874	0.589332	0.502635	0.596323	0.573103	0.557283	0.68617	0.550514	0.612848	0.591126	0.488386	0.610417	0.579214	0.23001	0.566828	0.466897	0.560391	0.561364	0.509099	0.362633	0.416037	0.376811	0.414218	0.356424	0.495848	0.502083	0.276858	0.336456	0.429236	0.902993
Cluster_Harbison_KSS1_Alpha	0.389639	0.396655	0.464538	0.373197	0.366439	0.396655	0.519324	0.439124	0.382475	0.706301	0.88051	0.364059	0.900688	0.473692	0.376715	0.253061	0.416985	0.595113	0.401222	0.880993	0.445188	0.34308	0.820649	0.425476	0.446407	0.567679	0.398478	0.0574232	0.447383	0.327106	0.471174	0.432867	0.566296	0.417924	0.30349	0.410219	0.411381	0.350407	0.83976	0.895677	0.623859	1	0.941874	0.71086	0.342456	0.975885	0.938624	0.606482	0.866189
Cluster_Harbison_KSS1_BUT90	0.389639	0.396655	0.868118	0.373197	0.814936	0.396655	0.388739	0.439124	0.974582	0.394044	0.35104	0.909911	0.34579	0.473692	0.376715	0.753115	0.416985	0.310258	0.401222	0.427614	0.445188	0.34308	0.453758	0.425476	0.406513	0.567679	0.85672	0.474196	0.447383	0.327106	0.471174	0.432867	0.461426	0.417924	0.30349	0.410219	0.411381	0.350407	0.406513	0.250021	0.211311	0.248176	0.652159	0.335441	0.862656	0.393817	0.621116	0.263555	0.947726
Cluster_Harbison_KSS1_YPD	0.615386	0.736416	0.517942	0.279782	0.769036	0.708131	0.86627	0.454075	0.689587	0.678972	0.917746	0.550119	0.960814	0.646684	0.897742	0.286218	0.98947	0.941864	0.345903	0.855295	0.675941	0.833731	0.238906	0.229885	0.716533	0.863543	0.811095	0.86862	0.265094	0.371625	0.959279	0.802367	0.11799	0.166452	0.959662	0.257771	0.269748	0.371006	0.758016	0.969952	0.635033	0.447021	0.623608	0.378367	0.794258	0.520815	0.805721	0.818649	0.548128
Cluster_Harbison_LEU3_SM	0.662949	0.469335	0.10538	0.0217474	0.0829296	0.788609	0.0467384	0.084328	0.0392926	0.171287	0.0342711	0.199667	0.463594	0.0509091	0.04505	0.232625	0.433129	0.146599	0.591304	0.988749	0.17216	0.00926464	0.0715074	0.52745	0.247478	0.00255002	0.184614	0.510349	0.211147	0.0104861	0.317675	0.317612	0.0527083	0.0534555	0.00728973	0.698032	0.0956329	0.7476	0.780356	0.0564831	0.776239	0.203342	0.0919198	0.497511	0.0210382	0.0450362	0.0385703	0.459187	0.0343921
Cluster_Harbison_LEU3_YPD	0.999674	0.206066	0.0476968	0.0629519	0.0653938	0.573551	0.17116	0.250314	0.163178	0.00840386	0.095824	0.0415425	0.198087	0.373436	0.205846	0.043659	0.575224	0.168109	0.157454	0.883848	0.085386	0.0252462	0.0439442	0.887509	0.00621357	0.00126265	0.00213964	0.171715	0.0378897	0.0177224	0.212671	0.191307	0.0221777	0.201747	0.0687811	0.939084	0.211472	0.131197	0.737987	0.0953086	0.784464	0.222358	0.0628554	0.425411	0.104755	0.0220864	0.0202507	0.33034	0.0913177
Cluster_Harbison_MAC1_H2O2Hi	0.604702	0.271452	0.575222	0.0702857	0.785133	0.321366	0.120355	0.33436	0.959467	0.224472	0.0222402	0.439071	0.21181	0.164335	0.873688	0.201375	0.561585	0.180034	0.0395981	0.167883	0.395814	0.7664	0.445614	0.183611	0.101965	0.377461	0.467821	0.838323	0.688124	0.696066	0.78937	0.995938	0.447408	0.25661	0.886657	0.256225	0.267183	0.79207	0.149738	0.801087	0.0952931	0.571415	0.989813	0.262215	0.151135	0.551893	0.712235	0.540736	0.304009
Cluster_Harbison_MAC1_YPD	0.943798	0.741181	0.464247	0.513151	0.375355	0.743455	0.745301	0.657918	0.540204	0.349604	0.514359	0.930164	0.934	0.882183	0.348756	0.114279	0.318489	0.566146	0.934857	0.500507	0.580911	0.206637	0.79844	0.760039	0.956499	0.955821	0.301849	0.98406	0.848971	0.99769	0.619632	0.517953	0.794673	0.604143	0.561469	0.539716	0.682236	0.50094	0.925654	0.408751	0.660466	0.567453	0.673262	0.428372	0.796775	0.807748	0.377315	0.517439	0.784054
Cluster_Harbison_MAL33_H2O2Hi	0.703066	0.330472	0.726956	0.286524	0.750013	0.693627	0.191449	0.140452	0.64282	0.323741	0.297832	0.336912	0.414807	0.787006	0.711092	0.171693	0.427822	0.795128	0.556489	0.824584	0.476314	0.581153	0.294942	0.460974	0.827092	0.908526	0.217501	0.792402	0.685164	0.429811	0.946194	0.565678	0.326534	0.117742	0.957959	0.785258	0.447612	0.426205	0.873001	0.755669	0.945892	0.821833	0.260217	0.808942	0.475415	0.905974	0.292301	0.431213	0.895778
Cluster_Harbison_MBF1_YPD	0.54187	0.548972	0.560975	0.528939	0.523096	0.548972	0.542253	0.584362	0.543785	0.251661	0.509655	0.521031	0.460555	0.612443	0.531967	0.419023	0.566046	0.47311	0.55283	0.574874	0.589332	0.502635	0.596323	0.212564	0.557283	0.68617	0.550514	0.612848	0.259876	0.488386	0.610417	0.579214	0.602547	0.566828	0.466897	0.560391	0.561364	0.509099	0.557283	0.416037	0.376811	0.414218	0.147658	0.495848	0.502083	0.680021	0.127339	0.429236	0.254058
Cluster_Harbison_MBP1_H2O2Hi	0.018191	0.00790768	0.0114425	0.0309413	0.0134511	0.00544603	0.022079	0.0427215	0.415984	0.00582177	0.0499904	0.00701239	0.0320057	0.0145741	0.0442297	0.240988	0.0872684	0.0291659	0.00436341	0.192544	0.182389	0.0350154	0.0819867	0.421694	0.976892	0.266032	0.584619	0.902623	0.979453	0.0273439	0.312649	0.03215	0.516676	0.141646	0.00710693	0.12196	0.00504891	0.432272	0.0165502	0.0226621	0.00547302	0.0240107	0.670456	0.0260077	0.324143	0.178792	0.000608043	0.0184701	0.219443
Cluster_Harbison_MBP1_H2O2Lo	0.00669355	0.00793685	0.022533	0.0344079	0.0198467	0.0527331	0.205334	0.0334126	0.0794661	0.0493678	0.0508674	0.02801	0.0487646	0.031324	0.0974984	0.250334	0.174687	0.0781313	0.105056	0.0492231	0.133973	0.0291936	0.118027	0.147526	0.622637	0.576308	0.321638	0.361357	0.324842	0.424789	0.465002	0.0795696	0.549537	0.0200168	0.0356356	0.912738	0.0081657	0.318702	0.45444	0.300111	0.097611	0.0903733	0.471804	0.115818	0.206032	0.146079	0.0695044	0.141878	0.034258
Cluster_Harbison_MBP1_YPD	0.134043	0.403756	0.172312	0.535444	0.262501	0.418347	0.909727	0.427863	0.983468	0.251659	0.198104	0.0186377	0.188374	0.0364659	0.0660737	0.743348	0.190203	0.0366396	0.0911648	0.502869	0.954425	0.998202	0.598948	0.918286	0.851334	0.663886	0.898391	0.784389	0.387605	0.00429933	0.926803	0.184912	0.662182	0.988429	0.116172	0.129763	0.603985	0.738793	0.0500959	0.996101	0.000353344	0.781001	0.411248	0.0410887	0.412025	0.344554	0.0013893	8.13438e-05	0.096533
Cluster_Harbison_MCM1_Alpha	0.735239	0.303659	0.0931058	0.400175	0.380148	0.40055	0.395653	0.7337	0.255525	0.82053	0.776523	0.277169	0.284348	0.248208	0.928686	0.529124	0.781197	0.638254	0.204815	0.886651	0.696684	0.805609	0.511842	0.448234	0.525671	0.750525	0.0317442	0.108109	0.248121	0.250408	0.0859029	0.663467	0.537991	0.720663	0.901135	0.158383	0.87548	0.569135	0.66357	0.149894	0.244505	0.760162	0.146437	0.900048	0.190086	0.687668	0.226261	0.0775042	0.78661
Cluster_Harbison_MCM1_YPD	0.443942	0.505168	0.280447	0.362884	0.100761	0.671116	0.223535	0.230176	0.263582	0.470973	0.223567	0.772242	0.765594	0.138534	0.356259	0.996265	0.732403	0.2552	0.773288	0.414826	0.964281	0.118422	0.849682	0.872304	0.553116	0.834032	0.402864	0.910384	0.98787	0.363387	0.652194	0.71585	0.983375	0.639821	0.750935	0.786766	0.173196	0.648556	0.648407	0.630724	0.712388	0.398545	0.747826	0.903851	0.49367	0.370294	0.0561024	0.328101	0.860637
Cluster_Harbison_MDS3_YPD	0.292019	0.74136	0.313852	0.275393	0.268624	0.828355	0.848556	0.956774	0.284748	0.193818	0.614611	0.871877	0.700665	0.380169	0.278932	0.6619	0.320144	0.213931	0.968604	0.331226	0.349725	0.550464	0.358822	0.32899	0.309307	0.706482	0.301048	0.380712	0.892541	0.807492	0.902306	0.336733	0.952389	0.826666	0.976849	0.313132	0.314333	0.252722	0.840072	0.942962	0.333222	0.157232	0.0812762	0.238085	0.670387	0.565596	0.334473	0.17087	0.153738
Cluster_Harbison_MET18_YPD	0.309189	0.226855	0.621375	0.368371	0.217377	0.564581	0.963002	0.335507	0.240409	0.0991754	0.151982	0.423112	0.537355	0.341333	0.81794	0.0885077	0.699717	0.297052	0.682167	0.4256	0.77544	0.761	0.346856	0.37241	0.21378	0.252824	0.684642	0.834971	0.781238	0.739534	0.807952	0.330608	0.663747	0.609804	0.152421	0.715751	0.233081	0.704643	0.214421	0.724543	0.992256	0.340349	0.925272	0.725386	0.874731	0.590125	0.994783	0.444473	0.716437
Cluster_Harbison_MET28_YPD	0.4526	0.934305	0.449181	0.519497	0.26759	0.986245	0.41219	0.0483476	0.14234	0.830475	0.425339	0.205416	0.457391	0.765363	0.620219	0.965782	0.335138	0.248725	0.928823	0.125759	0.297562	0.775417	0.593488	0.330973	0.992195	0.330694	0.375986	0.842876	0.537487	0.942406	0.173447	0.254394	0.403244	0.414708	0.163437	0.302423	0.587786	0.689304	0.778552	0.589445	0.717388	0.0761561	0.27131	0.0610314	0.0551808	0.121343	0.176071	0.980617	0.0800864
Cluster_Harbison_MET31_SM	0.980017	0.886698	0.511415	0.58696	0.521754	0.369155	0.830874	0.503455	0.649316	0.141297	0.882135	0.664848	0.97533	0.414788	0.486827	0.696912	0.659398	0.185291	0.527341	0.953062	0.638127	0.447366	0.630439	0.851894	0.799314	0.950223	0.656889	0.959048	0.400171	0.876892	0.800505	0.878715	0.536318	0.240717	0.552436	0.705195	0.676364	0.896522	0.31676	0.348423	0.387137	0.861347	0.486043	0.390052	0.847666	0.789358	0.844197	0.425451	0.568397
Cluster_Harbison_MET31_YPD	0.399451	0.331189	0.101815	0.0773421	0.0553227	0.0185216	0.108854	0.203334	0.0480183	0.190003	0.106591	0.324222	0.0647678	0.371358	0.048626	0.0871051	0.0433754	0.108933	0.154739	0.0845985	0.0545092	0.130814	0.0414626	0.129018	0.125823	0.0125245	0.216903	0.00376552	0.125217	0.0748422	0.0343498	0.0290282	0.0330552	0.0724431	0.180153	0.0799345	0.565804	0.00407689	0.0540837	0.0406467	0.234452	0.0857785	0.00230723	0.00847251	0.0478145	0.0194494	0.0869584	0.0152474	0.0158688
Cluster_Harbison_MET32_SM	0.986822	0.820788	0.768005	0.552398	0.624284	0.488779	0.228565	0.892944	0.491599	0.0334397	0.391555	0.262013	0.336973	0.554298	0.97917	0.394857	0.507172	0.374316	0.975503	0.908088	0.70959	0.348377	0.000721173	0.690375	0.175819	0.785843	0.605847	0.331857	0.434253	0.626656	0.902871	0.196107	0.0635161	0.992029	0.48076	0.905884	0.927638	0.0178135	0.79056	0.861665	0.978717	0.304782	0.115967	0.0631042	0.529521	0.0426994	0.392182	0.781612	0.236627
Cluster_Harbison_MET32_YPD	0.466517	0.26465	0.309427	0.663317	0.55815	0.930789	0.0496192	0.485453	0.562271	0.657146	0.483342	0.206948	0.572021	0.790887	0.706662	0.450962	0.64133	0.454143	0.764948	0.637131	0.428246	0.612042	0.349961	0.994922	0.519417	0.409817	0.990977	0.910034	0.789153	0.496763	0.640349	0.438912	0.35493	0.982696	0.756595	0.540486	0.620898	0.0418158	0.299741	0.599324	0.48932	0.259857	0.139446	0.546593	0.463167	0.17182	0.666838	0.341969	0.963216
Cluster_Harbison_MET4_SM	0.535383	0.272488	0.147445	0.196466	0.886297	0.262133	0.405339	0.975549	0.416427	0.557374	0.577691	0.72906	0.728606	0.779887	0.64752	0.62963	0.823916	0.231486	0.72915	0.792229	0.984115	0.70096	0.0381096	0.54488	0.502046	0.518518	0.911127	0.276515	0.63732	0.622746	0.993886	0.379203	0.321488	0.965206	0.448756	0.825184	0.34697	0.360718	0.924534	0.366293	0.487594	0.377342	0.221935	0.13697	0.327323	0.153471	0.53582	0.403231	0.185555
Cluster_Harbison_MET4_YPD	0.312065	0.814925	0.673193	0.0979255	0.31921	0.157641	0.164697	0.603521	0.0798164	0.113011	0.393127	0.837365	0.404894	0.305172	0.262793	0.0521621	0.0997209	0.0757214	0.784378	0.122431	0.0775236	0.0830859	0.00471487	0.293657	0.0435791	0.0735253	0.294975	0.513436	0.0485704	0.060348	0.150208	0.0154829	0.0722684	0.374	0.119008	0.299901	0.749584	0.045563	0.318317	0.130442	0.0622013	0.0557766	0.0034809	0.0170782	0.030408	0.00660845	0.0284301	0.0807169	0.0072154
Cluster_Harbison_MGA1_H2O2Hi	0.389639	0.980121	0.410916	0.373197	0.366439	0.396655	0.705542	0.439124	0.382475	0.288763	0.35104	0.364059	0.34579	0.473692	0.376715	0.253061	0.416985	0.310258	0.401222	0.427614	0.445188	0.34308	0.453758	0.425476	0.406513	0.567679	0.398478	0.474196	0.666651	0.0899951	0.471174	0.432867	0.461426	0.417924	0.30349	0.410219	0.411381	0.925959	0.406513	0.977677	0.211311	0.656286	0.192132	0.846152	0.848231	0.12406	0.174006	0.263555	0.989408
Cluster_Harbison_MGA1_YPD	0.813841	0.428492	0.0954504	0.656898	0.810998	0.56698	0.333289	0.388879	0.0149656	0.82859	0.34634	0.971696	0.775136	0.341494	0.683976	0.824817	0.0611161	0.231127	0.288973	0.0332625	0.258121	0.593317	0.522125	0.823091	0.219545	0.865555	0.500905	0.551755	0.732957	0.575903	0.396421	0.550394	0.982271	0.826685	0.772364	0.998339	0.678566	0.256486	0.472502	0.446738	0.205877	0.269905	0.698459	0.395968	0.973681	0.938241	0.33083	0.209682	0.656767
Cluster_Harbison_MIG1_YPD	0.822443	0.15487	0.732747	0.486811	0.728273	0.697335	0.716811	0.274511	0.0695693	0.172919	0.102755	0.0568153	0.0512946	0.598831	0.545501	0.045851	0.25855	0.1814	0.971829	0.112553	0.622443	0.663748	0.591764	0.306585	0.905825	0.491276	0.188156	0.306951	0.563414	0.0702014	0.179765	0.884066	0.628354	0.429137	0.330382	0.478379	0.221849	0.0983527	0.214998	0.379196	0.0972565	0.944554	0.468177	0.495079	0.851295	0.0299066	0.789959	0.637651	0.855962
Cluster_Harbison_MIG2_H2O2Hi	0.841875	0.531309	0.72768	0.564437	0.84511	0.889837	0.906299	0.733218	0.606991	0.622613	0.803974	0.36207	0.837532	0.622065	0.419576	0.854426	0.472118	0.547706	0.91757	0.431735	0.581853	0.427133	0.710865	0.207519	0.287905	0.208359	0.592082	0.769194	0.749129	0.996083	0.68543	0.819205	0.244099	0.814588	0.892391	0.192777	0.743846	0.796287	0.0819895	0.66297	0.675958	0.673409	0.151515	0.316281	0.239268	0.381087	0.077417	0.47411	0.512666
Cluster_Harbison_MIG2_YPD	0.715846	0.712919	0.659787	0.181857	0.170783	0.994274	0.677405	0.977697	0.877503	0.111853	0.391972	0.231653	0.489841	0.591433	0.445067	0.0839375	0.700575	0.882638	0.592529	0.629498	0.61458	0.531553	0.593799	0.639906	0.792649	0.919967	0.834152	0.511547	0.920165	0.708754	0.758321	0.447458	0.232174	0.872439	0.746854	0.533691	0.495577	0.79297	0.80012	0.525004	0.719339	0.816282	0.23322	0.852892	0.369485	0.237832	0.636687	0.619692	0.68291
Cluster_Harbison_MIG3_YPD	0.764661	0.299181	0.396216	0.914865	0.724037	0.910103	0.291104	0.343317	0.284748	0.193818	0.253345	0.833558	0.700665	0.90442	0.70351	0.867676	0.320144	0.213931	0.303863	0.331226	0.915791	0.24553	0.358822	0.32899	0.50236	0.258791	0.301048	0.380712	0.35205	0.230023	0.874111	0.975652	0.367003	0.880686	0.207547	0.313132	0.314333	0.814216	0.309307	0.977248	0.843594	0.652374	0.11014	0.238085	0.244921	0.722037	0.0958908	0.68896	0.803877
Cluster_Harbison_MOT3_H2O2Hi	0.896838	0.876422	0.890616	0.831463	0.292438	0.776379	0.759832	0.925678	0.626435	0.545949	0.682092	0.721404	0.87771	0.326511	0.861223	0.661598	0.946399	0.713463	0.777241	0.710874	0.611666	0.635587	0.953721	0.932499	0.867168	0.364197	0.364413	0.485149	0.518254	0.513041	0.257002	0.592949	0.99894	0.845755	0.317723	0.643917	0.72148	0.69707	0.260189	0.238369	0.304834	0.658268	0.601456	0.769264	0.681867	0.962758	0.757577	0.908489	0.539312
Cluster_Harbison_MOT3_H2O2Lo	0.502988	0.971078	0.523932	0.0558352	0.415258	0.965435	0.527797	0.526853	0.454234	0.662253	0.621507	0.447988	0.205747	0.00436115	0.385012	0.721255	0.998041	0.119029	0.378253	0.351728	0.504832	0.677407	0.406138	0.986747	0.544068	0.349715	0.294659	0.917627	0.958298	0.85887	0.39545	0.290948	0.943459	0.324281	0.195136	0.992394	0.49091	0.127497	0.0905559	0.297129	0.230061	0.704132	0.359248	0.434367	0.133222	0.152796	0.18565	0.221103	0.637407
Cluster_Harbison_MOT3_SM	0.316107	0.716229	0.40493	0.390043	0.0959192	0.772853	0.765239	0.86443	0.473516	0.511479	0.259906	0.866946	0.70086	0.94331	0.960781	0.429645	0.493599	0.709958	0.781471	0.440237	0.864358	0.843064	0.232487	0.356785	0.822525	0.445289	0.331752	0.490834	0.949859	0.276052	0.633736	0.563311	0.577715	0.765518	0.316416	0.221556	0.762172	0.484814	0.193256	0.590585	0.131266	0.179937	0.15404	0.219284	0.417311	0.290527	0.661986	0.196277	0.0445369
Cluster_Harbison_MOT3_YPD	0.721404	0.357592	0.315354	0.449173	0.514688	0.937699	0.812625	0.720639	0.49977	0.580641	0.472525	0.485405	0.523761	0.723777	0.244858	0.312212	0.104346	0.20234	0.254055	0.31807	0.79232	0.868374	0.351009	0.263709	0.923649	0.690432	0.670808	0.889647	0.817067	0.113756	0.694125	0.116561	0.804392	0.782415	0.862427	0.0993849	0.219979	0.813894	0.245355	0.502371	0.494978	0.583584	0.0868577	0.179451	0.424533	0.0587317	0.247897	0.450951	0.207009
Cluster_Harbison_MSN1_YPD	0.338666	0.171027	0.812664	0.279451	0.277159	0.207787	0.42234	0.332639	0.166178	0.24209	0.544579	0.0700571	0.365411	0.883581	0.921483	0.277306	0.331143	0.0465366	0.936062	0.610514	0.965679	0.954913	0.257387	0.436951	0.985629	0.27797	0.483532	0.952655	0.333222	0.941502	0.914468	0.0221166	0.303627	0.383164	0.455669	0.904023	0.314333	0.342808	0.476894	0.254317	0.0233386	0.367978	0.0528321	0.318604	0.817066	0.0223017	0.0214086	0.033747	0.34069
Cluster_Harbison_MSN2_Acid	0.257109	0.0615108	0.669568	0.0134202	0.668865	0.236871	0.303228	0.0525444	0.00272901	0.0429372	0.66439	0.0782344	0.145449	0.107686	0.54052	0.406293	0.0385888	0.0940551	0.450637	0.0389358	0.0298907	0.00160877	0.00887587	0.0473212	0.0298316	0.531537	0.0622944	0.331843	0.0930287	0.450492	0.0574526	0.0995223	0.0698084	0.44605	0.0987191	0.00645531	0.0498544	0.0487117	0.0107664	0.000703151	0.0630948	0.0208147	0.00216561	0.0358742	0.0473144	0.114586	0.167174	0.00596363	0.00993555
Cluster_Harbison_MSN2_H2O2Hi	0.290706	0.0829071	0.72517	0.247606	0.221539	0.659095	0.753796	0.0562112	0.0135208	0.625851	0.684916	0.13405	0.463434	0.200046	0.689509	0.0298844	0.130927	0.105794	0.935506	0.12274	0.471727	0.378796	0.0261327	0.052353	0.124052	0.236205	0.0948564	0.4374	0.243947	0.751677	0.734525	0.0822421	0.696119	0.908444	0.145184	0.253667	0.0704373	0.0437937	0.149472	0.0007599	0.391505	0.0584671	0.380078	0.0189849	0.214971	0.0254853	0.0127302	0.17776	0.0272478
Cluster_Harbison_MSN2_H2O2Lo	0.0944168	0.756644	0.801234	0.091813	0.144188	0.125707	0.917163	0.153135	0.105619	0.270569	0.8839	0.170853	0.222718	0.0453362	0.273042	0.313759	0.284419	0.00818	0.587687	0.204609	0.485831	0.22964	0.837207	0.142978	0.186484	0.498481	0.000458837	0.315712	0.682838	0.666576	0.918154	0.182886	0.196021	0.249219	0.0096006	0.274159	0.0687072	0.0687626	0.376662	0.131194	0.408906	0.0740038	0.0165107	0.0157733	0.724321	0.0215	0.0191919	0.0539731	0.00463074
Cluster_Harbison_MSN2_RAPA	0.0353325	0.240163	0.0338935	0.00412426	0.0675701	0.0465755	0.872087	0.0768975	0.376917	0.0705836	0.031745	0.187137	0.0837493	0.0204509	0.0324364	0.0202592	0.0885364	0.00154332	0.208147	0.432914	0.144853	0.139043	0.788662	0.329595	0.0667254	0.186431	0.438641	0.0311736	0.682833	0.347331	0.350676	0.154869	0.484779	0.260187	0.697988	0.0946947	0.179738	0.435056	0.675516	0.300136	0.0453494	0.185921	0.200181	0.90713	0.871213	0.24601	0.485936	0.0179548	0.0662634
Cluster_Harbison_MSN2_YPD	0.543019	0.548972	0.560975	0.365074	0.35763	0.548972	0.542253	0.584362	0.536907	0.453216	0.509655	0.629983	0.505031	0.202977	0.531967	0.780245	0.566046	0.47311	0.55283	0.574874	0.589332	0.441647	0.596323	0.469554	0.557283	0.68617	0.177034	0.111002	0.591126	0.488386	0.610417	0.579214	0.602547	0.566828	0.466897	0.247386	0.38245	0.509099	0.557283	0.692765	0.376811	0.414218	0.356424	0.684259	0.502083	0.276858	0.336456	0.429236	0.840684
Cluster_Harbison_MSN4_Acid	0.33932	0.27236	0.25994	0.292138	0.0810766	0.275082	0.0482671	0.26953	0.275909	0.344382	0.31265	0.288251	0.0456254	0.240604	0.316682	0.367253	0.0454225	0.320185	0.061304	0.0495768	0.264303	0.0443585	0.271603	0.06933	0.0970072	0.228327	0.0146822	0.235148	0.251602	0.119475	0.0727411	0.314106	0.292932	0.28401	0.0957344	0.279297	0.313204	0.339393	0.00303496	0.0433306	0.0453914	0.0165003	0.0141792	0.0427649	0.10266	0.00907354	0.0321131	0.0446801	0.0379897
Cluster_Harbison_MSN4_H2O2Hi	0.182284	0.262899	0.64393	0.187477	0.245068	0.251374	0.721955	0.0986681	0.0612188	0.42927	0.546229	0.19491	0.367184	0.339966	0.643872	0.304244	0.0292636	0.143405	0.425038	0.291634	0.417884	0.531314	0.255357	0.26906	0.221589	0.427116	0.196243	0.480638	0.0382607	0.905601	0.692305	0.200379	0.744765	0.488582	0.107211	0.151889	0.0723966	0.00247681	0.230495	0.0102512	0.244459	0.0912441	0.132372	0.0110805	0.821858	0.0824522	0.290743	0.139264	0.0933734
Cluster_Harbison_MSN4_H2O2Lo	0.0695144	0.573732	0.766924	0.563958	0.717778	0.332874	0.630492	0.62324	0.252183	0.116096	0.961176	0.125075	0.595741	0.0118932	0.28893	0.350151	0.312745	0.0501733	0.407428	0.322908	0.592227	0.43387	0.25423	0.178215	0.376347	0.452514	0.00388526	0.202796	0.312459	0.600147	0.817722	0.177422	0.806256	0.558272	0.373494	0.509449	0.128923	0.637672	0.290494	0.071793	0.321558	0.622765	0.0398844	0.00812992	0.638739	0.0908983	0.214854	0.241281	0.0258452
Cluster_Harbison_MSN4_RAPA	0.0667725	0.704485	0.554112	0.0570781	0.490209	0.23702	0.553199	0.410519	0.898206	0.633944	0.0680612	0.44863	0.129445	0.344929	0.535198	0.0935738	0.655318	0.0490689	0.537521	0.875414	0.89828	0.321365	0.670869	0.328386	0.105886	0.859254	0.861544	0.544458	0.480098	0.933255	0.494356	0.346155	0.660179	0.259182	0.25835	0.315892	0.664065	0.699501	0.383978	0.799477	0.512098	0.601372	0.782822	0.26775	0.615248	0.58848	0.36187	0.257164	0.587346
Cluster_Harbison_MSN4_YPD	0.83169	0.979405	0.981206	0.522037	0.99178	0.371966	0.80708	0.790539	0.286174	0.873353	0.413282	0.075269	0.621344	0.95615	0.157939	0.722997	0.48187	0.963299	0.494399	0.734128	0.739147	0.386745	0.0330684	0.334124	0.712959	0.571232	0.544975	0.321931	0.669605	0.821545	0.485701	0.545244	0.839464	0.372648	0.348214	0.756073	0.993812	0.51085	0.374358	0.0264003	0.399541	0.288061	0.555095	0.130992	0.808694	0.263861	0.281106	0.654787	0.639856
Cluster_Harbison_MSS11_BUT14	0.998731	0.816148	0.254426	0.87739	0.49508	0.235963	0.990367	0.977333	0.376135	0.236564	0.814128	0.922136	0.994578	0.828579	0.858616	0.561117	0.518868	0.636244	0.260227	0.703045	0.562385	0.616264	0.302302	0.832074	0.609818	0.575529	0.644312	0.263392	0.302268	0.202898	0.767744	0.399208	0.358767	0.190835	0.318016	0.633719	0.546017	0.713101	0.955376	0.115033	0.534065	0.638619	0.192434	0.25062	0.562531	0.0782067	0.798287	0.381736	0.979986
Cluster_Harbison_MTH1_GAL
Cluster_Harbison_MTH1_YPD	0.198303	0.124623	0.0993518	0.168752	0.090444	0.105732	0.399031	0.169558	0.149934	0.249992	0.100065	0.0916599	0.105919	0.100005	0.173175	0.117624	0.306172	0.108437	0.18822	0.145809	0.141928	0.203592	0.135235	0.11878	0.121396	0.150425	0.550514	0.449572	0.0918823	0.105359	0.610417	0.127556	0.281348	0.238299	0.192227	0.0968873	0.561364	0.127267	0.116544	0.121953	0.141693	0.0978203	0.113285	0.135915	0.104801	0.136751	0.091327	0.169827	0.103264
Cluster_Harbison_NDD1_YPD	0.233117	0.55379	0.0662893	0.298727	0.160848	0.155501	0.400522	0.33795	0.653323	0.0770336	0.674304	0.70089	0.18835	0.289005	0.197226	0.630507	0.440681	0.137134	0.557631	0.760673	0.0345677	0.0430745	0.472731	0.20389	0.749573	0.20288	0.40819	0.674641	0.0473615	0.923207	0.558561	0.266171	0.588235	0.45884	0.556856	0.362343	0.383075	0.80751	0.829493	0.662079	0.627096	0.0580722	0.380273	0.775559	0.233418	0.970352	0.306115	0.586806	0.267993
Cluster_Harbison_NDT80_YPD	0.490248	0.762889	0.896348	0.338617	0.235991	0.718824	0.612302	0.582105	0.213106	0.440603	0.149036	0.529606	0.796446	0.721204	0.871807	0.585382	0.981831	0.843484	0.542849	0.274633	0.107536	0.151991	0.747176	0.424453	0.820418	0.252533	0.849032	0.865605	0.983215	0.280906	0.172842	0.833202	0.811491	0.663981	0.233599	0.574198	0.932878	0.527005	0.51452	0.347188	0.22622	0.982004	0.427857	0.0985891	0.164149	0.982062	0.535826	0.186821	0.304441
Cluster_Harbison_NRG1_H2O2Hi	0.921116	0.47747	0.0248907	0.0628537	0.0135303	0.25091	0.0173	0.0933376	0.120653	0.513795	0.0506375	0.325093	0.0422152	0.0757395	0.602817	0.0378633	0.110783	0.150373	0.150434	0.189367	0.153145	0.00457237	0.0202566	0.386657	0.16039	0.141384	0.264842	0.0846722	0.626248	0.0479093	0.073298	0.336956	0.00538094	0.0130172	0.189807	0.0498151	0.0574228	0.0398706	0.331538	0.152291	0.27366	0.0722294	0.0718809	0.0189462	0.247584	0.0603053	0.653684	0.180509	0.116063
Cluster_Harbison_NRG1_H2O2Lo	0.774175	0.136324	0.0984481	0.154395	0.530928	0.330802	0.241138	0.346897	0.0789844	0.164808	0.305843	0.171597	0.302262	0.227358	0.186255	0.259271	0.293285	0.0721773	0.103356	0.0654708	0.726949	0.530997	0.209007	0.16375	0.0504472	0.108364	0.876293	0.0700016	0.0810527	0.0232283	0.28122	0.519005	0.274827	0.593684	0.0576464	0.0184846	0.171862	0.0825648	0.048518	0.181183	0.0568164	0.0186589	0.0531516	0.109942	0.264825	0.00230527	0.344032	0.090341	0.0126127
Cluster_Harbison_NRG1_YPD	0.384799	0.00515511	0.0343015	0.177864	0.095352	0.0162561	0.00490695	0.0835367	0.00599248	0.0437402	0.00134239	0.00840197	0.00247155	0.0265121	0.0105192	0.00139994	0.422442	0.0183052	0.0109927	0.00905086	0.06927	0.0752403	0.00818856	0.0911176	0.319044	0.0434419	0.0626443	0.0958709	0.0456264	0.0119807	0.0103027	0.220711	0.0530199	0.0152688	0.0234914	0.0124909	0.00569094	0.00933525	0.0294014	0.119749	0.000748419	0.00157702	0.00522096	0.000748419	0.242754	0.000151107	0.146169	0.0224177	0.0178774
Cluster_Harbison_OAF1_YPD	0.123404	0.579539	0.228029	0.892592	0.104724	0.297437	0.499357	0.437343	0.358244	0.0493726	0.17166	0.64878	0.04325	0.911199	0.284915	0.794652	0.724827	0.896123	0.405884	0.643078	0.837642	0.379757	0.910044	0.533127	0.391649	0.206361	0.506458	0.40599	0.954988	0.704275	0.823531	0.694773	0.662087	0.82408	0.412097	0.963339	0.893372	0.736206	0.936955	0.878527	0.924104	0.39561	0.682281	0.550905	0.716666	0.922761	0.668644	0.0540546	0.640251
Cluster_Harbison_OPI1_YPD	0.0193583	0.00340654	0.00640777	0.161134	0.109695	0.00814665	0.220833	0.00871382	0.0198386	0.00497153	0.0136704	0.108993	0.00897315	0.00885994	0.13627	0.213501	0.0252651	0.122581	0.106837	0.00856987	0.00700097	0.00940242	0.00536065	0.01699	0.0212581	0.0109949	0.0031135	0.00439398	0.153018	0.00492026	0.0118355	0.100812	0.20189	0.0212581	0.0148798	0.0101636	0.0238519	0.00965652	0.376378	0.27797	0.0171603	0.00919002	0.012679	0.188327	0.12834	0.0272811	0.0171137	0.0922224	0.0249509
Cluster_Harbison_PDC2_YPD	0.765945	0.544603	0.795819	0.874766	0.782617	0.58431	0.630576	0.99854	0.467072	0.504931	0.125723	0.342414	0.89576	0.701692	0.703264	0.92134	0.709421	0.965728	0.829748	0.654732	0.376596	0.655567	0.774342	0.919657	0.693851	0.632494	0.561103	0.421601	0.291077	0.792624	0.91507	0.753695	0.882667	0.506717	0.737143	0.828021	0.763961	0.931979	0.675448	0.740123	0.9645	0.399147	0.675026	0.301141	0.50894	0.263075	0.484777	0.290681	0.301727
Cluster_Harbison_PDR1_H2O2Lo	0.906789	0.999266	0.262619	0.562856	0.64077	0.946887	0.866284	0.648098	0.476439	0.808031	0.981904	0.359517	0.788228	0.466813	0.276849	0.749119	0.930874	0.930306	0.449357	0.112432	0.318218	0.463504	0.842157	0.880047	0.747106	0.552969	0.867972	0.75447	0.725386	0.867248	0.402478	0.890212	0.639892	0.548125	0.277346	0.698582	0.689152	0.577496	0.678497	0.72784	0.0548024	0.967889	0.512186	0.573176	0.375209	0.141324	0.559482	0.981578	0.975384
Cluster_Harbison_PDR1_YPD	0.0559481	0.0513275	0.2809	0.0780387	0.241404	0.0253116	0.113709	0.0133023	0.242935	0.406605	0.314884	0.121236	0.0477437	0.00453341	0.477875	0.207602	0.0116104	0.0198121	0.0857865	0.370856	0.0126429	0.156336	0.392276	0.173808	0.0650833	0.186859	0.251943	0.0187857	0.114486	0.15167	0.558612	0.0168426	0.0530769	0.477707	0.0853417	0.359165	0.284713	0.230986	0.0497107	0.0775127	0.0411015	0.035894	0.707424	0.321996	0.321731	0.0552601	0.0665056	0.00107748	0.0227333
Cluster_Harbison_PDR3_YPD	0.855566	0.195121	0.203485	0.239427	0.669665	0.980165	0.575666	0.71683	0.138459	0.0554028	0.30269	0.397567	0.670263	0.817954	0.767722	0.260061	0.0586455	0.16788	0.801116	0.191847	0.843981	0.733293	0.565977	0.947854	0.686388	0.829809	0.437959	0.20933	0.4403	0.556417	0.789941	0.297467	0.868005	0.984096	0.631553	0.591608	0.881654	0.456477	0.887431	0.725606	0.490564	0.718951	0.568202	0.1267	0.98487	0.158376	0.464188	0.513386	0.676859
Cluster_Harbison_PHD1_BUT90	0.643308	0.991781	0.385185	0.928275	0.613194	0.365878	0.451954	0.714567	0.883217	0.961311	0.806011	0.485269	0.430131	0.587869	0.914298	0.399521	0.626294	0.653016	0.760657	0.124809	0.88227	0.694147	0.813401	0.955679	0.336503	0.271977	0.991781	0.959239	0.913293	0.447097	0.777881	0.990451	0.919113	0.147194	0.769586	0.6702	0.989227	0.49119	0.542256	0.843592	0.688492	0.363303	0.502763	0.810531	0.990637	0.590283	0.389653	0.41857	0.498692
Cluster_Harbison_PHD1_YPD	0.658408	0.981645	0.213314	0.226947	0.398194	0.180343	0.146447	0.624503	0.983096	0.178384	0.307398	0.0284471	0.199926	0.501148	0.475383	0.0746419	0.832235	0.173362	0.18498	0.00695608	0.121707	0.214187	0.36123	0.190435	0.0678301	0.140352	0.298977	0.365404	0.571578	0.0800874	0.869794	0.550039	0.187261	0.118342	0.701289	0.928761	0.287442	0.302077	0.212228	0.0824796	0.470193	0.308059	0.0590252	0.691127	0.169692	0.0318002	0.0423545	0.463254	0.0414937
Cluster_Harbison_PHO2_H2O2Hi	0.844066	0.375614	0.9483	0.621518	0.65237	0.408897	0.879609	0.670336	0.961396	0.711364	0.543667	0.920099	0.792713	0.942321	0.692306	0.294492	0.891009	0.776805	0.905737	0.769141	0.66372	0.200405	0.794386	0.838192	0.441939	0.411553	0.661117	0.970244	0.460892	0.577957	0.539356	0.634009	0.838323	0.185239	0.660512	0.913014	0.667055	0.675391	0.654357	0.421461	0.447159	0.480292	0.544553	0.650086	0.927324	0.744516	0.29116	0.50289	0.813367
Cluster_Harbison_PHO2_H2O2Lo	0.543019	0.324118	0.332406	0.308636	0.523096	0.572907	0.542253	0.584362	0.291267	0.536146	0.309873	0.521031	0.606577	0.612443	0.343325	0.582379	0.566046	0.47311	0.55283	0.574874	0.589332	0.374942	0.596323	0.23102	0.390209	0.68617	0.497678	0.612848	0.283806	0.465484	0.610417	0.579214	0.103938	0.566828	0.466897	0.435501	0.561364	0.509099	0.232938	0.356123	0.296848	0.577831	0.849954	0.495848	0.263928	0.922233	0.649188	0.429236	0.474358
Cluster_Harbison_PHO2_Pi-	0.543019	0.548972	0.560975	0.566241	0.320729	0.548972	0.542253	0.584362	0.536907	0.2679	0.509655	0.521031	0.505031	0.612443	0.0970036	0.419023	0.566046	0.47311	0.55283	0.105794	0.589332	0.502635	0.163889	0.573103	0.27406	0.68617	0.108755	0.612848	0.177498	0.653557	0.610417	0.579214	0.602547	0.35312	0.422022	0.560391	0.243862	0.188609	0.557283	0.416037	0.376811	0.414218	0.520468	0.495848	0.502083	0.305762	0.336456	0.429236	0.208252
Cluster_Harbison_PHO2_SM	0.345227	0.576071	0.66094	0.529038	0.538448	0.442062	0.366005	0.891888	0.92139	0.738594	0.832638	0.582948	0.568399	0.212283	0.756229	0.788199	0.428827	0.536445	0.809025	0.99602	0.630222	0.87682	0.88926	0.874598	0.73674	0.274792	0.64987	0.569429	0.725376	0.242077	0.270211	0.583196	0.0980448	0.979755	0.738922	0.687446	0.352143	0.814015	0.615247	0.270777	0.158653	0.251904	0.984484	0.119929	0.773992	0.382524	0.128472	0.45509	0.69176
Cluster_Harbison_PHO2_YPD	0.537212	0.851018	0.678866	0.443641	0.156553	0.506591	0.899225	0.192235	0.773552	0.905962	0.683379	0.76318	0.743615	0.255719	0.510887	0.534946	0.626376	0.893879	0.241518	0.377179	0.532923	0.349419	0.281014	0.400893	0.431603	0.34595	0.751614	0.718613	0.680281	0.128817	0.0291606	0.8394	0.358093	0.447564	0.600363	0.363005	0.977762	0.664784	0.324441	0.624539	0.88625	0.668821	0.584968	0.569269	0.429979	0.544279	0.513955	0.983345	0.904241
Cluster_Harbison_PHO4_Pi-	0.952025	0.875588	0.336372	0.0552495	0.323555	0.520313	0.626398	0.403912	0.0205984	0.0691537	0.288183	0.851269	0.125429	0.0200524	0.444071	0.0407677	0.942777	0.256018	0.0597422	0.49181	0.981616	0.29637	0.267584	0.147448	0.640243	0.654808	0.0626943	0.309285	0.885748	0.785161	0.519494	0.502691	0.246473	0.455199	0.162919	0.274816	0.520231	0.931027	0.462319	0.359121	0.365608	0.154214	0.56696	0.116797	0.530897	0.456419	0.398177	0.448745	0.974315
Cluster_Harbison_PHO4_YPD	0.526514	0.143913	0.648543	0.357565	0.498066	0.347017	0.898112	0.240861	0.402538	0.0432494	0.356019	0.0802487	0.261803	0.77805	0.662046	0.61992	0.730809	0.0910584	0.158223	0.112365	0.40765	0.962702	0.580851	0.397909	0.473834	0.246023	0.24387	0.0557474	0.164478	0.832121	0.413053	0.616525	0.0402458	0.430521	0.762303	0.299874	0.778152	0.435032	0.761595	0.958193	0.067588	0.29516	0.464633	0.56778	0.814613	0.202065	0.644734	0.69806	0.864426
Cluster_Harbison_PIP2_YPD	0.107692	0.630283	0.91413	0.631394	0.499863	0.386681	0.152291	0.71966	0.786663	0.4479	0.628022	0.953752	0.167863	0.63197	0.754534	0.971189	0.852016	0.822806	0.772985	0.858647	0.327704	0.845123	0.592381	0.18885	0.550641	0.223655	0.890389	0.271632	0.737095	0.600852	0.76679	0.952231	0.613354	0.987809	0.278017	0.542171	0.73871	0.983653	0.781104	0.604643	0.538037	0.599	0.513793	0.601013	0.975066	0.893958	0.582972	0.18782	0.355942
Cluster_Harbison_PPR1_YPD	0.173365	0.31173	0.632534	0.468283	0.140695	0.197443	0.21506	0.991381	0.911922	0.179447	0.0797335	0.254333	0.256061	0.434079	0.508642	0.463265	0.601718	0.830816	0.893258	0.0463884	0.136675	0.431569	0.765301	0.0852471	0.720915	0.213713	0.251886	0.962405	0.658918	0.737624	0.149463	0.792902	0.0742514	0.210093	0.0828813	0.18669	0.141263	0.151914	0.253195	0.123993	0.544214	0.130856	0.131304	0.946425	0.402113	0.77082	0.701891	0.207578	0.987464
Cluster_Harbison_PUT3_H2O2Lo	0.963716	0.463816	0.571444	0.336328	0.386692	0.87499	0.178505	0.216697	0.655899	0.7125	0.478246	0.317083	0.929929	0.884078	0.497124	0.982713	0.410295	0.785465	0.271899	0.721274	0.486494	0.435455	0.680242	0.732518	0.144579	0.197634	0.905035	0.7713	0.567937	0.380948	0.716744	0.0739292	0.802633	0.146336	0.662302	0.29854	0.597926	0.482824	0.736521	0.891829	0.899179	0.123314	0.807868	0.833706	0.880529	0.225107	0.247616	0.266647	0.759784
Cluster_Harbison_PUT3_SM	0.652579	0.974166	0.517114	0.482421	0.43528	0.836807	0.355043	0.933206	0.453138	0.829919	0.871685	0.735487	0.457425	0.225441	0.881362	0.734287	0.641945	0.424463	0.702291	0.93442	0.622211	0.643277	0.26643	0.315306	0.507587	0.512745	0.587665	0.429988	0.370154	0.486152	0.671733	0.606728	0.210593	0.504574	0.819947	0.905815	0.476237	0.36934	0.911127	0.543373	0.253766	0.788169	0.883929	0.210206	0.917918	0.428748	0.52487	0.404091	0.896725
Cluster_Harbison_PUT3_YPD	0.36399	0.546396	0.834934	0.995311	0.980708	0.791436	0.98432	0.68831	0.637095	0.351253	0.900258	0.781211	0.224289	0.057805	0.499408	0.767049	0.96281	0.319374	0.609639	0.58696	0.63737	0.101215	0.748505	0.9897	0.538352	0.454947	0.889971	0.737143	0.924018	0.449731	0.536382	0.3408	0.1163	0.804081	0.942937	0.491608	0.650564	0.70541	0.332372	0.519128	0.812814	0.644471	0.677914	0.785356	0.337151	0.985396	0.0336097	0.718981	0.458326
Cluster_Harbison_RAP1_YPD	1.19992e-13	1.27328e-11	2.76915e-10	1.04824e-14	5.46056e-12	1.1567e-14	5.36841e-13	3.45748e-11	1.11592e-10	2.60775e-12	1.46488e-12	7.06865e-14	2.80206e-14	3.32864e-12	2.92434e-12	7.72728e-12	5.12988e-12	1.12879e-14	1.05685e-12	7.17623e-13	3.21993e-15	2.54838e-13	3.10244e-11	2.85786e-10	3.60323e-11	8.30603e-09	2.11317e-10	2.36216e-12	5.30349e-12	8.35878e-12	3.98184e-09	1.16304e-11	8.70208e-13	7.05173e-12	4.60935e-13	7.21306e-12	5.6012e-11	7.74975e-13	2.94739e-13	1.38452e-10	5.95371e-13	3.33539e-11	7.2499e-14	1.19483e-15	2.06365e-11	9.45004e-09	2.14444e-12	3.5162e-14	7.01169e-15
Cluster_Harbison_RCO1_YPD	0.423444	0.55512	0.414768	0.756507	0.233944	0.9878	0.800645	0.452531	0.463647	0.14095	0.674287	0.312105	0.538622	0.549059	0.435755	0.198275	0.450627	0.833391	0.388595	0.477213	0.375335	0.187123	0.160873	0.135806	0.120299	0.867288	0.734024	0.488453	0.39749	0.316148	0.521451	0.998344	0.542379	0.821393	0.614002	0.609176	0.709407	0.543248	0.879593	0.3429	0.538405	0.184544	0.169487	0.340958	0.189728	0.545641	0.455428	0.504078	0.314832
Cluster_Harbison_RCS1_H2O2Hi	0.890398	0.940669	0.792701	0.286626	0.304369	0.59788	0.0530346	0.767679	0.395613	0.299145	0.612998	0.680925	0.868112	0.8269	0.918172	0.596068	0.384911	0.174417	0.327559	0.897077	0.707652	0.20111	0.789546	0.183841	0.392007	0.261031	0.825703	0.637245	0.923618	0.585711	0.351654	0.0676091	0.828256	0.0479233	0.602722	0.960929	0.489275	0.961337	0.689955	0.765139	0.223967	0.112625	0.62183	0.314924	0.890034	0.093062	0.698347	0.392318	0.777708
Cluster_Harbison_RCS1_H2O2Lo	0.0551113	0.463921	0.00195697	0.00593179	0.0414802	0.072119	0.064451	0.0460023	0.0614281	0.000242526	0.172995	0.0290896	0.00161818	0.220914	0.402156	0.0079547	0.0159493	0.00680366	0.0139547	0.00428408	0.296172	0.010869	0.11758	0.0523805	0.00405513	0.0121321	0.862582	0.0361814	0.131059	0.05115	0.139394	0.29083	0.0213742	0.00172394	0.0557188	0.182934	0.0113627	0.0448687	0.0648115	0.0115322	0.00223412	9.51937e-05	1.2592e-05	0.000717359	0.00112743	0.000425831	3.81438e-08	0.00516646	0.00018512
Cluster_Harbison_RCS1_SM	0.112801	0.561897	0.182253	0.219606	0.0650934	0.0409243	0.598321	0.371203	0.249013	0.0657592	0.158397	0.514474	0.202027	0.239815	0.934488	0.125003	0.458107	0.031768	0.166086	0.377462	0.729991	0.314803	0.540455	0.178771	0.103169	0.105607	0.464836	0.228475	0.419314	0.115785	0.850845	0.911121	0.835177	0.169989	0.524552	0.662355	0.0614247	0.281197	0.407303	0.178958	0.0632936	0.280842	0.316546	0.698491	0.753922	0.0941023	0.115852	0.560679	0.0953734
Cluster_Harbison_RCS1_YPD	0.400101	0.416393	0.487635	0.216973	0.597442	0.893907	0.377661	0.599971	0.697562	0.473322	0.772681	0.14652	0.637844	0.976428	0.991584	0.529916	0.30559	0.507774	0.229249	0.995718	0.563274	0.365446	0.786453	0.749187	0.453575	0.427588	0.35134	0.786169	0.963887	0.122492	0.792913	0.338268	0.974264	0.154217	0.234985	0.532464	0.143559	0.833639	0.758746	0.881238	0.0809102	0.839084	0.0885123	0.98184	0.816589	0.263579	0.199737	0.295738	0.0541917
Cluster_Harbison_RDR1_YPD	0.543019	0.324118	0.560975	0.528939	0.202874	0.548972	0.542253	0.584362	0.306445	0.453216	0.509655	0.521031	0.505031	0.612443	0.531967	0.419023	0.566046	0.47311	0.55283	0.151411	0.589332	0.502635	0.596323	0.573103	0.557283	0.68617	0.550514	0.612848	0.591126	0.488386	0.610417	0.579214	0.602547	0.566828	0.466897	0.560391	0.561364	0.509099	0.557283	0.416037	0.229002	0.414218	0.356424	0.495848	0.616299	0.635534	0.336456	0.636152	0.410267
Cluster_Harbison_RDS1_H2O2Hi	0.42619	0.927013	0.526136	0.154012	0.970154	0.373744	0.50771	0.371697	0.588456	0.996998	0.351362	0.270257	0.474885	0.267928	0.496173	0.874037	0.750705	0.766908	0.742725	0.900789	0.496309	0.851768	0.919456	0.720684	0.949592	0.962268	0.276709	0.78747	0.337726	0.0165023	0.237854	0.48838	0.83931	0.19942	0.0679391	0.306147	0.894323	0.214981	0.408412	0.704133	0.30536	0.469916	0.0347792	0.586937	0.964025	0.433098	0.479383	0.544897	0.920907
Cluster_Harbison_RDS1_YPD	0.991883	0.714058	0.886083	0.275393	0.268624	0.7401	0.965413	0.808009	0.284748	0.473285	0.86361	0.266249	0.248185	0.380169	0.278932	0.688469	0.815641	0.874242	0.303863	0.840203	0.349725	0.24553	0.962089	0.843464	0.76657	0.796918	0.867545	0.380712	0.299647	0.324957	0.377459	0.336733	0.367003	0.321119	0.868595	0.837205	0.933277	0.518	0.894519	0.44367	0.511543	0.474108	0.695358	0.819787	0.817066	0.662989	0.572839	0.901778	0.610865
Cluster_Harbison_REB1_H2O2Hi	0.457653	0.499697	0.289199	0.494536	0.782217	0.118841	0.364981	0.0178935	0.431957	0.0180561	0.493278	0.70057	0.0916625	0.299261	0.143868	0.11458	0.51028	0.402116	0.150844	0.132584	0.679693	0.533337	0.463318	0.413291	0.470607	0.157051	0.488607	0.59069	0.573866	0.65314	0.819606	0.660763	0.71829	0.196513	0.891107	0.73415	0.754006	0.861854	0.397607	0.620647	0.374618	0.361423	0.21635	0.55233	0.0922999	0.765758	0.35862	0.0589778	0.676248
Cluster_Harbison_REB1_YPD	0.252941	0.0291006	0.0295471	0.000210734	0.0953494	0.0407237	0.00105746	0.0226206	0.121167	0.000636072	0.0521762	0.217525	7.07236e-05	0.221742	0.111066	0.00377106	0.222915	0.0628862	0.0220589	0.0284862	0.380056	0.0058941	0.236486	0.00848691	0.00779909	0.0124781	0.807681	0.00681471	0.125247	0.301519	0.431353	0.118112	0.100799	0.00136032	0.0652391	0.0838709	0.0039044	0.00743947	0.00983778	0.0195726	0.0123438	0.000309401	5.00623e-05	0.00657745	0.0206015	0.00254927	9.87931e-05	0.000384555	0.00240359
Cluster_Harbison_RFX1_YPD	0.709638	0.431385	0.719741	0.986817	0.915338	0.973373	0.63848	0.208761	0.797376	0.561927	0.209025	0.413653	0.36775	0.622446	0.470137	0.421199	0.916128	0.833957	0.787964	0.581691	0.251784	0.641898	0.767157	0.572491	0.871058	0.520554	0.766194	0.343293	0.542405	0.925453	0.266287	0.426236	0.967764	0.591006	0.175356	0.114697	0.235448	0.930621	0.207586	0.23821	0.425041	0.391354	0.245713	0.626861	0.617623	0.802247	0.049641	0.729693	0.488357
Cluster_Harbison_RGM1_YPD	0.543019	0.548972	0.560975	0.528939	0.523096	0.548972	0.542253	0.104677	0.536907	0.453216	0.509655	0.521031	0.505031	0.325111	0.3883	0.419023	0.214584	0.608799	0.453738	0.574874	0.589332	0.502635	0.596323	0.573103	0.557283	0.68617	0.550514	0.612848	0.591126	0.488386	0.610417	0.579214	0.602547	0.566828	0.466897	0.560391	0.561364	0.509099	0.549358	0.378372	0.376811	0.414218	0.356424	0.495848	0.502083	0.654183	0.459152	0.584957	0.410267
Cluster_Harbison_RGT1_YPD	0.704239	0.230566	0.244798	0.875235	0.516061	0.653476	0.399155	0.718554	0.61418	0.739392	0.696961	0.912127	0.705741	0.936334	0.933232	0.88264	0.985018	0.818573	0.796979	0.909149	0.94185	0.179909	0.289301	0.283555	0.889256	0.418907	0.541578	0.995851	0.452929	0.811285	0.884008	0.977414	0.945529	0.382882	0.79141	0.949784	0.905371	0.89908	0.379897	0.718014	0.726019	0.931051	0.597935	0.60568	0.447901	0.465372	0.880816	0.739392	0.69835
Cluster_Harbison_RIM101_H2O2Hi	0.570394	0.736197	0.525712	0.284537	0.92918	0.641817	0.85034	0.293762	0.569318	0.507583	0.049227	0.460791	0.471872	0.398233	0.263745	0.677833	0.311011	0.764298	0.112891	0.0518043	0.0612547	0.289106	0.199556	0.462009	0.793871	0.407383	0.464808	0.223074	0.853089	0.753373	0.942255	0.710991	0.84289	0.25717	0.539798	0.0935829	0.115261	0.557149	0.491469	0.922021	0.728911	0.459878	0.580297	0.566094	0.98948	0.799475	0.742434	0.353028	0.137163
Cluster_Harbison_RIM101_H2O2Lo	0.448392	0.0669008	0.0163837	0.0783032	0.282203	0.210658	0.110685	0.272299	0.104561	0.0319008	0.179143	0.0500029	0.0592438	0.467344	0.179529	0.128381	0.697601	0.187864	0.0720561	0.0908214	0.36984	0.106604	0.162372	0.341825	0.190088	0.148173	0.878414	0.401548	0.0955951	0.0305881	0.508647	0.3592	0.118126	0.190929	0.06071	0.154257	0.0022996	0.0433073	0.112721	0.0098713	0.065894	0.00250278	0.169737	0.0865966	0.137648	0.0073058	0.0168975	0.291257	0.000182913
Cluster_Harbison_RIM101_YPD	0.320416	0.730204	0.593422	0.384256	0.5911	0.712983	0.918801	0.906914	0.16721	0.312366	0.893617	0.29061	0.544098	0.744628	0.162107	0.802175	0.221399	0.716358	0.713368	0.613781	0.721576	0.905071	0.718579	0.683816	0.579198	0.507852	0.18176	0.799878	0.70088	0.989279	0.796187	0.618054	0.719545	0.621153	0.305485	0.599785	0.193883	0.467671	0.611152	0.142512	0.394362	0.922494	0.57241	0.441486	0.614417	0.298105	0.105316	0.842178	0.384539
Cluster_Harbison_RLM1_YPD	0.271823	0.61753	0.41988	0.544781	0.807847	0.559047	0.902663	0.278661	0.241572	0.114438	0.337656	0.810256	0.557363	0.902553	0.144286	0.789072	0.913069	0.231831	0.540076	0.790858	0.0156185	0.178684	0.757256	0.281512	0.847428	0.57081	0.743742	0.685113	0.328848	0.22387	0.258102	0.829481	0.965991	0.898365	0.505852	0.686	0.643911	0.105874	0.954049	0.986156	0.242805	0.842525	0.280352	0.639493	0.735056	0.758562	0.00679067	0.198366	0.109724
Cluster_Harbison_RLR1_YPD	0.394572	0.11265	0.315674	0.353734	0.0909572	0.523724	0.695958	0.951665	0.313362	0.484964	0.931329	0.961062	0.766077	0.985186	0.85296	0.132289	0.509601	0.482645	0.65651	0.842095	0.578639	0.489757	0.658169	0.375159	0.821818	0.084038	0.9441	0.511285	0.86514	0.41652	0.942622	0.917015	0.502754	0.323801	0.272361	0.856045	0.798957	0.810621	0.903161	0.920916	0.715514	0.379467	0.425281	0.811892	0.348374	0.185413	0.774427	0.232531	0.438397
Cluster_Harbison_RME1_YPD	0.0885449	0.428927	0.0520895	0.255164	0.166796	0.17656	0.100478	0.174257	0.262268	0.451379	0.149416	0.771837	0.0649558	0.814084	0.14698	0.0555472	0.714014	0.104993	0.329396	0.97121	0.226989	0.150564	0.179627	0.920548	0.825768	0.392497	0.893638	0.503013	0.00282552	0.431358	0.356596	0.47567	0.641621	0.2156	0.756328	0.183177	0.205949	0.731038	0.76187	0.993901	0.240422	0.767186	0.40122	0.513548	0.986184	0.293332	0.335806	0.770484	0.467951
Cluster_Harbison_ROX1_H2O2Hi	0.595015	0.619152	0.666085	0.974445	0.741152	0.497426	0.71646	0.864642	0.92158	0.98581	0.915306	0.983777	0.530176	0.622126	0.382897	0.766114	0.759177	0.756565	0.523587	0.47201	0.36109	0.515964	0.66635	0.298643	0.978758	0.627464	0.317572	0.68796	0.291449	0.651182	0.957863	0.985893	0.921828	0.822408	0.280692	0.307161	0.64845	0.268067	0.977804	0.888952	0.820022	0.742999	0.708048	0.353188	0.702022	0.487493	0.723191	0.402387	0.803808
Cluster_Harbison_ROX1_H2O2Lo	0.694185	0.230566	0.820145	0.207825	0.754489	0.230566	0.560293	0.273814	0.7066	0.473178	0.71564	0.637923	0.18236	0.500229	0.866704	0.785406	0.892567	0.545795	0.649002	0.881044	0.280197	0.179909	0.521959	0.259634	0.240372	0.930477	0.838838	0.83286	0.282519	0.691201	0.0831103	0.599943	0.674872	0.881158	0.362361	0.244095	0.608811	0.67034	0.59323	0.660473	0.931395	0.102386	0.97799	0.812741	0.425672	0.071347	0.867841	0.113788	0.72808
Cluster_Harbison_ROX1_YPD	0.273445	0.3063	0.916856	0.473617	0.535898	0.302145	0.641624	0.403333	0.471677	0.477618	0.97274	0.63264	0.647392	0.642594	0.283464	0.58488	0.824767	0.226647	0.805632	0.403456	0.982987	0.621208	0.816611	0.714386	0.892279	0.558233	0.695886	0.728717	0.746451	0.882304	0.530213	0.842091	0.984242	0.979919	0.532621	0.338903	0.902929	0.476129	0.426029	0.0713561	0.529155	0.34298	0.660826	0.234722	0.229649	0.950313	0.725929	0.674945	0.437934
Cluster_Harbison_RPH1_H2O2Hi	0.956431	0.464913	0.413123	0.681737	0.789126	0.864461	0.640744	0.572107	0.920534	0.779149	0.999568	0.925505	0.933673	0.967886	0.97109	0.774293	0.403791	0.559715	0.661786	0.999198	0.735657	0.723576	0.727054	0.96185	0.180142	0.246631	0.799317	0.562892	0.894325	0.184551	0.88669	0.525051	0.224639	0.619824	0.403617	0.0836005	0.566601	0.450315	0.0774181	0.147757	0.440912	0.0987624	0.926058	0.528078	0.82822	0.516572	0.648394	0.123731	0.246694
Cluster_Harbison_RPH1_H2O2Lo	0.543019	0.548972	0.560975	0.528939	0.118917	0.548972	0.542253	0.584362	0.536907	0.453216	0.509655	0.521031	0.505031	0.612443	0.531967	0.419023	0.566046	0.47311	0.55283	0.574874	0.589332	0.502635	0.596323	0.573103	0.557283	0.68617	0.550514	0.612848	0.591126	0.488386	0.610417	0.579214	0.602547	0.566828	0.466897	0.128569	0.561364	0.509099	0.557283	0.416037	0.376811	0.414218	0.563508	0.495848	0.502083	0.276858	0.412569	0.429236	0.410267
Cluster_Harbison_RPH1_SM	0.292719	0.430842	0.298712	0.0747666	0.508444	0.626362	0.921783	0.437145	0.280886	0.347275	0.0620296	0.0693361	0.511594	0.426491	0.445326	0.143157	0.626073	0.0970582	0.845435	0.294786	0.31329	0.293235	0.397843	0.110776	0.0967293	0.252824	0.473849	0.152128	0.369133	0.198533	0.758277	0.116561	0.782651	0.475743	0.831064	0.232401	0.100227	0.235654	0.0967293	0.403742	0.0310797	0.493817	0.579382	0.893686	0.160545	0.0338183	0.526893	0.355886	0.280476
Cluster_Harbison_RPH1_YPD	0.992753	0.859093	0.318025	0.313926	0.395448	0.973652	0.282973	0.948647	0.503153	0.773394	0.344071	0.694551	0.67807	0.471438	0.938977	0.826427	0.159632	0.820093	0.660031	0.694813	0.991341	0.757909	0.849746	0.167331	0.737978	0.322101	0.537516	0.21498	0.499175	0.662254	0.633679	0.44605	0.595464	0.160474	0.748682	0.34323	0.181431	0.514579	0.969137	0.961333	0.967632	0.832588	0.420914	0.882033	0.231517	0.563662	0.454401	0.796243	0.988518
Cluster_Harbison_RPN4 _H2O2Hi	0.939667	0.278805	0.782552	0.272027	0.562539	0.513676	0.582454	0.318103	0.356176	0.928638	0.88925	0.657458	0.343512	0.913896	0.950273	0.627417	0.0280337	0.105648	0.743173	0.524649	0.611165	0.460058	0.129339	0.783895	0.476334	0.280019	0.36791	0.737152	0.779869	0.524649	0.843463	0.39749	0.708757	0.53258	0.953405	0.763327	0.194342	0.861105	0.531576	0.0522817	0.495265	0.587558	0.525859	0.467587	0.72172	0.996601	0.548476	0.731229	0.271884
Cluster_Harbison_RPN4_H2O2Lo	0.0106741	0.000563714	0.0110586	0.00199244	0.0257152	0.000263125	0.0248789	0.00753717	0.00328942	2.30222e-07	0.00177416	0.000197258	0.000119588	0.00188886	0.00395043	1.49299e-05	0.000992977	0.00191518	0.0135287	0.0191631	0.0168748	0.0134481	0.00141993	0.000133661	0.0199905	0.0445625	0.00232328	5.88534e-06	0.00162174	0.0013438	0.11658	0.000382924	0.000140619	0.0216148	0.000308754	2.34621e-05	3.34534e-05	1.38419e-08	0.000502757	8.51425e-06	1.40284e-06	1.25841e-05	4.36946e-07	1.76903e-08	2.01774e-06	1.5453e-08	1.79887e-09	1.18795e-05	1.25721e-09
Cluster_Harbison_RPN4_YPD	0.986009	0.530426	0.506979	0.738153	0.869239	0.728384	0.330579	0.981813	0.591501	0.548132	0.441451	0.708143	0.64401	0.121695	0.6047	0.872885	0.862839	0.51927	0.743823	0.998881	0.610489	0.707308	0.336187	0.324307	0.884058	0.971184	0.841718	0.776835	0.364473	0.450787	0.874708	0.953966	0.469532	0.650259	0.195911	0.299447	0.811668	0.630539	0.738788	0.165099	0.672222	0.451419	0.393306	0.539428	0.276324	0.317774	0.716194	0.913591	0.45104
Cluster_Harbison_RTG1_RAPA	0.0584017	0.984518	0.549704	0.0211537	0.302628	0.0627842	0.649302	0.234682	0.274603	0.339936	0.146257	0.977036	0.191955	0.276084	0.0917702	0.107879	0.348216	0.137091	0.229075	0.607716	0.900547	0.109003	0.437889	0.481134	0.315144	0.499275	0.497019	0.200121	0.874641	0.332138	0.864763	0.287711	0.755306	0.179928	0.992207	0.505251	0.345232	0.881476	0.545483	0.34105	0.0554282	0.639281	0.465332	0.748286	0.826129	0.582222	0.427683	0.74471	0.168231
Cluster_Harbison_RTG1_SM	0.947872	0.693807	0.79509	0.33894	0.317843	0.753051	0.393717	0.768602	0.265602	0.417272	0.14024	0.430072	0.889225	0.848449	0.0642967	0.801776	0.559122	0.394936	0.601583	0.53326	0.790409	0.0262588	0.587268	0.865083	0.189269	0.366099	0.36864	0.0448212	0.293509	0.506776	0.580259	0.165982	0.244099	0.636102	0.0889165	0.0630775	0.663252	0.86488	0.459083	0.361322	0.640625	0.332003	0.183797	0.330203	0.435529	0.965372	0.446022	0.210893	0.805074
Cluster_Harbison_RTG1_YPD	0.63041	0.843356	0.823404	0.63339	0.505662	0.230566	0.580305	0.273814	0.925197	0.849238	0.548102	0.820482	0.579218	0.310854	0.520739	0.815095	0.250945	0.151226	0.235091	0.724069	0.864205	0.722986	0.361448	0.897251	0.15488	0.899423	0.541578	0.464931	0.282519	0.544452	0.308103	0.267282	0.915105	0.696854	0.490183	0.58695	0.847767	0.467759	0.658381	0.966357	0.65765	0.492092	0.700276	0.873528	0.20001	0.646821	0.819696	0.306666	0.798206
Cluster_Harbison_RTG3_H2O2Hi	0.481116	0.515547	0.652509	0.980961	0.986616	0.108844	0.346453	0.901	0.0233189	0.40729	0.781393	0.244399	0.86766	0.53193	0.171101	0.354039	0.3705	0.833723	0.848689	0.598188	0.866126	0.407123	0.943539	0.235375	0.719272	0.626203	0.079232	0.105052	0.0335138	0.255313	0.203024	0.0621031	0.338941	0.532512	0.391138	0.265114	0.234258	0.373126	0.0339193	0.0058828	0.122105	0.0386136	0.772836	0.266586	0.255905	0.182339	0.507757	0.122176	0.177373
Cluster_Harbison_RTG3_H2O2Lo	0.354499	0.95312	0.748346	0.159025	0.608165	0.0287266	0.638315	0.750991	0.0185134	0.189226	0.70529	0.558949	0.902512	0.257153	0.415198	0.0291918	0.245777	0.317593	0.336401	0.276743	0.707499	0.669264	0.690661	0.674164	0.407328	0.768898	0.0627301	0.203495	0.534025	0.196511	0.0188116	0.139304	0.187879	0.584779	0.6136	0.807875	0.166417	0.0598669	0.0331307	0.0268846	0.141215	0.0164753	0.187663	0.00172792	0.0610346	0.0162844	0.399113	0.110641	0.178652
Cluster_Harbison_RTG3_RAPA	0.403224	0.970162	0.672586	0.160209	0.699569	0.902143	0.468717	0.988537	0.404274	0.91421	0.497013	0.875418	0.372752	0.16317	0.703643	0.891892	0.874941	0.0940371	0.747697	0.900427	0.685879	0.684323	0.705702	0.850374	0.752208	0.268559	0.955296	0.669829	0.663634	0.615632	0.128812	0.114649	0.17445	0.627633	0.519765	0.620356	0.259826	0.396592	0.172809	0.457959	0.312882	0.24969	0.348316	0.220459	0.297781	0.926697	0.362832	0.748423	0.852983
Cluster_Harbison_RTG3_SM	0.731669	0.873042	0.412153	0.512469	0.961993	0.554531	0.87691	0.823596	0.517662	0.507347	0.549245	0.697031	0.361909	0.998912	0.999837	0.755955	0.337536	0.878039	0.276613	0.558099	0.363886	0.410096	0.0747127	0.687074	0.770145	0.504949	0.961613	0.609816	0.837577	0.857922	0.988469	0.929381	0.81644	0.329054	0.405232	0.651332	0.355839	0.902823	0.321677	0.728185	0.133475	0.758859	0.978463	0.307506	0.272779	0.61839	0.546475	0.910656	0.678917
Cluster_Harbison_RTG3_YPD	0.671225	0.771034	0.42205	0.224471	0.973969	0.152122	0.901507	0.475154	0.624326	0.0497706	0.261494	0.884091	0.302923	0.814498	0.234208	0.623809	0.397904	0.942364	0.5185	0.379051	0.0875822	0.310928	0.661787	0.899337	0.953571	0.265789	0.783717	0.71425	0.412186	0.26235	0.248974	0.926447	0.49233	0.885679	0.0561078	0.398261	0.31224	0.592732	0.797657	0.326362	0.0384126	0.211966	0.566834	0.951169	0.332253	0.23735	0.886689	0.0949747	0.240594
Cluster_Harbison_SFP1_H2O2Hi	0.292019	0.78151	0.313852	0.80104	0.268624	0.299181	0.291104	0.343317	0.769883	0.614963	0.253345	0.266249	0.248185	0.380169	0.942431	0.851955	0.956375	0.213931	0.303863	0.331226	0.902438	0.24553	0.358822	0.980707	0.309307	0.483948	0.949069	0.380712	0.35205	0.230023	0.377459	0.99348	0.367003	0.321119	0.667958	0.986694	0.887269	0.252722	0.309307	0.158853	0.825367	0.576704	0.946281	0.238085	0.82329	0.33464	0.560755	0.17087	0.40378
Cluster_Harbison_SFP1_H2O2Lo	0.563491	0.95899	0.304814	0.678437	0.579727	0.433934	0.260553	0.9138	0.495908	0.600477	0.719666	0.930618	0.448928	0.498393	0.529921	0.291021	0.384025	0.510973	0.112058	0.39808	0.593402	0.387701	0.983034	0.729076	0.951005	0.723713	0.358799	0.84501	0.897021	0.131187	0.346832	0.286111	0.402719	0.393328	0.647641	0.0369735	0.300156	0.86402	0.19001	0.232912	0.167475	0.673212	0.0370525	0.318611	0.897366	0.955518	0.846375	0.897435	0.983381
Cluster_Harbison_SFP1_SM	1.0476e-11	8.87462e-10	1.06288e-10	1.52551e-12	4.20468e-11	2.44e-10	3.58102e-12	1.93808e-12	1.5218e-10	1.63872e-13	7.55735e-11	5.74973e-12	1.10465e-11	9.98409e-10	6.01036e-11	1.39598e-10	4.73436e-09	7.01886e-12	1.01469e-10	8.72417e-12	3.65114e-11	1.35405e-13	1.54283e-09	8.07925e-10	5.70463e-10	1.58311e-09	9.33365e-09	4.27453e-11	2.58641e-10	3.01611e-09	4.94367e-08	1.91745e-10	1.96792e-11	4.7879e-11	6.48553e-12	7.328e-11	3.40298e-11	1.97987e-11	2.65409e-09	5.483e-09	4.61892e-08	5.05568e-09	4.934e-11	7.38832e-13	8.61372e-09	1.47281e-10	3.75073e-10	6.93491e-09	2.06999e-11
Cluster_Harbison_SFP1_YPD	0.292019	0.97512	0.9191	0.319089	0.838638	0.299181	0.291104	0.743125	0.79988	0.384074	0.8874	0.851694	0.966343	0.380169	0.278932	0.582411	0.527111	0.942564	0.971928	0.798592	0.842028	0.935399	0.13968	0.942829	0.86361	0.71605	0.817325	0.176941	0.788048	0.727541	0.832127	0.827316	0.749312	0.321119	0.125147	0.183501	0.314333	0.922543	0.309307	0.438428	0.52722	0.975785	0.808655	0.68896	0.0927394	0.848948	0.591596	0.995476	0.847381
Cluster_Harbison_SIG1_H2O2Hi	0.11863	0.517834	0.616772	0.300734	0.0863775	0.386627	0.185422	0.712062	0.344386	0.994818	0.416914	0.574381	0.722187	0.217518	0.700382	0.0583694	0.599271	0.336184	0.588284	0.505352	0.407952	0.157983	0.745858	0.575583	0.531736	0.987397	0.128759	0.943682	0.386979	0.817431	0.373656	0.294375	0.46814	0.858905	0.278644	0.337677	0.636093	0.549723	0.272395	0.383993	0.806299	0.791929	0.872906	0.734112	0.429073	0.153822	0.137264	0.565669	0.656998
Cluster_Harbison_SIP4_SM	0.450993	0.495288	0.369236	0.309806	0.686465	0.548231	0.60424	0.942262	0.633763	0.611501	0.783798	0.957385	0.0148081	0.214457	0.805999	0.754232	0.189778	0.65134	0.983342	0.378936	0.849653	0.400915	0.194279	0.545562	0.472673	0.799339	0.516178	0.21498	0.922288	0.723519	0.648538	0.392242	0.354088	0.797699	0.861781	0.976944	0.47961	0.659775	0.838207	0.954096	0.537127	0.303776	0.0826461	0.20318	0.83443	0.416909	0.963965	0.36823	0.799613
Cluster_Harbison_SIP4_YPD	0.945548	0.919291	0.522986	0.95372	0.76546	0.435214	0.813313	0.435631	0.938133	0.591628	0.721221	0.577928	0.604981	0.667739	0.831024	0.874033	0.970078	0.742254	0.485347	0.436951	0.806638	0.893215	0.255042	0.884826	0.460113	0.780627	0.961051	0.326618	0.771588	0.889671	0.759076	0.297442	0.262704	0.996047	0.76438	0.979579	0.510023	0.882033	0.431751	0.669628	0.81313	0.973087	0.388013	0.843003	0.263156	0.287279	0.587965	0.678329	0.631999
Cluster_Harbison_SKN7_H2O2Hi	0.902223	0.988938	0.461732	0.618341	0.602851	0.843258	0.0674243	0.709697	0.517276	0.630698	0.564874	0.345431	0.960026	0.410057	0.206127	0.826512	0.932291	0.53132	0.902338	0.321545	0.268062	0.42853	0.633771	0.745394	0.897942	0.809085	0.78689	0.59992	0.909325	0.48511	0.221705	0.687426	0.582075	0.517675	0.994266	0.46432	0.343634	0.678661	0.128207	0.442978	0.993687	0.484588	0.254551	0.544446	0.210139	0.170378	0.894783	0.781897	0.685077
Cluster_Harbison_SKN7_H2O2Lo	0.655244	0.951167	0.563611	0.535832	0.936263	0.353427	0.860518	0.565708	0.522792	0.363911	0.739437	0.453419	0.904806	0.359666	0.722601	0.221719	0.679128	0.905079	0.953195	0.354391	0.366932	0.120409	0.674762	0.317118	0.0769277	0.747902	0.178322	0.60374	0.101935	0.525349	0.893554	0.133529	0.445138	0.117398	0.952012	0.688379	0.872557	0.900815	0.812978	0.144177	0.214258	0.837885	0.874333	0.267117	0.809112	0.37861	0.504313	0.24783	0.786116
Cluster_Harbison_SKN7_HEAT	0.654487	0.938696	0.15424	0.286851	0.286798	0.870689	0.4357	0.440298	0.311044	0.286211	0.285998	0.115804	0.388597	0.214457	0.125625	0.539542	0.846142	0.314096	0.419282	0.595137	0.185903	0.69612	0.469987	0.320432	0.414341	0.322101	0.143486	0.21498	0.415691	0.725288	0.211855	0.814045	0.858537	0.918729	0.562706	0.990683	0.470277	0.257512	0.150389	0.351095	0.731845	0.706789	0.206	0.382076	0.100006	0.0077057	0.0657614	0.956351	0.711793
Cluster_Harbison_SKN7_YPD	0.18388	0.160369	0.470234	0.546601	0.940862	0.569928	0.475269	0.495143	0.51082	0.742654	0.317375	0.931453	0.252174	0.731982	0.55964	0.98116	0.974018	0.656738	0.347399	0.80264	0.954714	0.0578811	0.322522	0.206115	0.728493	0.250525	0.779765	0.993559	0.371673	0.992004	0.485311	0.282383	0.9229	0.271196	0.731214	0.681503	0.606139	0.393208	0.284445	0.491396	0.847718	0.741883	0.463077	0.723619	0.223041	0.411877	0.896053	0.826805	0.811659
Cluster_Harbison_SKO1_YPD	0.477183	0.124679	0.157287	0.993408	0.200581	0.255352	0.0809605	0.191802	0.622934	0.621459	0.739218	0.196502	0.202437	0.603364	0.45528	0.344912	0.560235	0.869614	0.817449	0.334737	0.162445	0.454776	0.786095	0.375974	0.93774	0.377461	0.296263	0.716781	0.675818	0.56181	0.696004	0.353028	0.209256	0.578014	0.730667	0.883231	0.60069	0.0649359	0.807997	0.0313803	0.469101	0.420257	0.784106	0.174541	0.374491	0.31401	0.681134	0.376469	0.735631
Cluster_Harbison_SMK1_YPD	0.293517	0.548972	0.560975	0.528939	0.537098	0.249398	0.198303	0.262942	0.536907	0.713121	0.509655	0.521031	0.606577	0.612443	0.531967	0.734554	0.364005	0.510211	0.453738	0.574874	0.589332	0.502635	0.596323	0.573103	0.372615	0.68617	0.278007	0.612848	0.44836	0.503371	0.610417	0.579214	0.602547	0.337619	0.717865	0.547433	0.25178	0.512998	0.557283	0.47311	0.557477	0.549936	0.666527	0.272038	0.502083	0.680021	0.674949	0.223901	0.321433
Cluster_Harbison_SMP1_YPD	0.0926501	0.46577	0.492049	0.0682607	0.121918	0.74429	0.283701	0.291865	0.580979	0.213752	0.283075	0.367339	0.264664	0.127445	0.0919835	0.0785751	0.456939	0.195097	0.55205	0.244011	0.0232551	0.116333	0.180504	0.657659	0.461318	0.319188	0.515336	0.09114	0.202317	0.155226	0.638992	0.337553	0.27265	0.1262	0.0927934	0.928887	0.774984	0.769994	0.162947	0.177572	0.148188	0.539183	0.518333	0.149887	0.185562	0.157359	0.0350456	0.296092	0.139344
Cluster_Harbison_SNF1_YPD	0.816677	0.322667	0.929697	0.275393	0.268624	0.353779	0.198086	0.585733	0.416672	0.521895	0.853132	0.266249	0.54724	0.380169	0.964881	0.409154	0.620602	0.713436	0.760592	0.992415	0.856666	0.408397	0.917247	0.138832	0.960627	0.211178	0.878449	0.0646653	0.499602	0.393714	0.973923	0.833819	0.824328	0.439809	0.97911	0.313132	0.314333	0.252722	0.739848	0.391959	0.659604	0.861381	0.744765	0.954515	0.524391	0.403686	0.710577	0.201478	0.946944
Cluster_Harbison_SNT2_YPD	0.523814	0.739788	0.394736	0.739376	0.565454	0.837204	0.682115	0.806871	0.556634	0.693102	0.167962	0.771604	0.90007	0.845201	0.371718	0.813106	0.458014	0.379469	0.454099	0.235303	0.920825	0.12864	0.685219	0.246042	0.276042	0.827046	0.496321	0.281122	0.730593	0.636521	0.567993	0.849419	0.554257	0.867943	0.837524	0.880351	0.08895	0.360761	0.155858	0.123958	0.199325	0.373912	0.912602	0.544798	0.598025	0.621179	0.261033	0.114805	0.849366
Cluster_Harbison_SOK2_BUT14	0.451439	0.397382	0.0201609	0.479354	0.368591	0.0800184	0.0615321	0.108122	0.0823788	0.0110569	0.140772	0.15923	0.0372421	0.160451	0.475604	0.00494068	0.368798	0.0579474	0.284659	0.0848024	0.292391	0.119511	0.667875	0.735256	0.652708	0.166247	0.941983	0.62805	0.78828	0.463812	0.655842	0.585195	0.208279	0.447094	0.137857	0.123079	0.0573451	0.152728	0.0573197	0.0727134	0.310175	0.59574	0.023383	0.0100573	0.13721	0.000783196	0.0224135	0.230155	0.0301076
Cluster_Harbison_SPT23_YPD	0.478415	0.590661	0.609577	0.685871	0.272869	0.829649	0.316841	0.255406	0.874278	0.985641	0.431534	0.348079	0.548745	0.699756	0.475416	0.327233	0.334761	0.821898	0.706129	0.544436	0.102427	0.0779006	0.813159	0.370442	0.828215	0.352051	0.606858	0.232171	0.321211	0.853481	0.827737	0.937295	0.332172	0.0378519	0.696628	0.496062	0.037513	0.868855	0.299656	0.178328	0.0912524	0.641979	0.454593	0.666926	0.126003	0.834968	0.152508	0.211298	0.26522
Cluster_Harbison_SPT2_YPD	0.372485	0.490041	0.917686	0.954715	0.484231	0.219402	0.804232	0.334727	0.583574	0.310586	0.249669	0.945811	0.218048	0.497228	0.797277	0.709425	0.697031	0.49589	0.442269	0.368551	0.487559	0.294571	0.635159	0.336541	0.395835	0.0881464	0.232998	0.947494	0.353712	0.211298	0.898343	0.801174	0.609338	0.768686	0.295325	0.533492	0.51471	0.997172	0.965199	0.993418	0.834063	0.222668	0.431853	0.177888	0.236489	0.613785	0.294822	0.85423	0.714506
Cluster_Harbison_SRD1_YPD	0.656141	0.662221	0.32726	0.481563	0.511834	0.783849	0.950753	0.639423	0.907118	0.385245	0.727195	0.976086	0.578137	0.832589	0.360711	0.444789	0.184224	0.289667	0.913777	0.643679	0.825941	0.608708	0.717516	0.484061	0.333874	0.147683	0.544184	0.863153	0.758256	0.796985	0.900262	0.747367	0.659038	0.755407	0.566972	0.800577	0.440337	0.636378	0.434009	0.809477	0.525141	0.50868	0.936665	0.512666	0.133256	0.572498	0.950239	0.788619	0.932658
Cluster_Harbison_STB1_YPD	0.517114	0.55862	0.694089	0.268951	0.682705	0.770859	0.500556	0.890586	0.525043	0.606357	0.550838	0.262538	0.325094	0.716714	0.774719	0.596839	0.623431	0.664488	0.182653	0.903344	0.804351	0.790059	0.881519	0.801528	0.596793	0.89536	0.447603	0.876914	0.650571	0.085752	0.73889	0.44681	0.448476	0.855043	0.987452	0.335111	0.997988	0.757193	0.588625	0.984699	0.323335	0.471648	0.110961	0.34309	0.286065	0.385986	0.0364937	0.107048	0.387479
Cluster_Harbison_STB2_YPD	0.132119	0.451662	0.853794	0.660103	0.493402	0.123187	0.255992	0.813543	0.63934	0.901474	0.775471	0.791575	0.568543	0.760233	0.289245	0.302752	0.98071	0.710481	0.814719	0.782881	0.221937	0.966463	0.426095	0.288785	0.373014	0.348147	0.285157	0.689205	0.544393	0.212342	0.419992	0.448859	0.946546	0.716508	0.954338	0.648303	0.793132	0.342147	0.562308	0.604245	0.0561866	0.516347	0.456267	0.584011	0.271803	0.674432	0.604201	0.0372794	0.23708
Cluster_Harbison_STB4_YPD	0.673379	0.384751	0.435515	0.74732	0.399323	0.672943	0.150884	0.0444845	0.246334	0.492656	0.510781	0.706035	0.573665	0.165874	0.325616	0.721131	0.895256	0.573349	0.429871	0.101612	0.976124	0.853221	0.238263	0.764017	0.723617	0.972208	0.772433	0.558174	0.581828	0.260733	0.255399	0.459839	0.307472	0.187827	0.696982	0.438097	0.733687	0.636774	0.591648	0.324833	0.105782	0.155484	0.512019	0.587117	0.262001	0.422426	0.647086	0.578329	0.289949
Cluster_Harbison_STB5_YPD	0.52396	0.033933	0.499296	0.919845	0.511007	0.216768	0.774046	0.608625	0.534102	0.778194	0.600377	0.605222	0.442616	0.809598	0.483254	0.248191	0.257694	0.48857	0.694664	0.552484	0.407006	0.815378	0.368807	0.0587373	0.751517	0.55119	0.939069	0.472074	0.494106	0.380753	0.507247	0.850528	0.806789	0.0648996	0.616118	0.0799576	0.567969	0.443502	0.758009	0.0544569	0.224896	0.588306	0.840885	0.12072	0.825226	0.147853	0.701979	0.262974	0.216509
Cluster_Harbison_STE12_Alpha	0.125922	0.991801	0.170112	0.149518	0.909646	0.474401	0.285958	0.209554	0.552845	0.217964	0.0552156	0.139217	0.211484	0.330391	0.451872	0.176973	0.715622	0.0754354	0.0859757	0.00724079	0.882262	0.398287	0.245841	0.145248	0.200771	0.528497	0.0340252	0.881527	0.775129	0.909951	0.0759008	0.195044	0.162234	0.45425	0.172798	0.0665866	0.0873812	0.47337	0.823194	0.021958	0.846962	0.139501	0.0888655	0.723237	0.0566251	0.0278167	0.919377	0.17485	0.369858
Cluster_Harbison_STE12_BUT14	0.746054	0.791852	0.467006	0.126395	0.49665	0.69873	0.393981	0.451012	0.592722	0.591792	0.648398	0.213438	0.591549	0.095521	0.746054	0.353353	0.726264	0.802516	0.893991	0.319887	0.462216	0.816035	0.680017	0.984472	0.394696	0.799191	0.551954	0.415063	0.0999545	0.0530047	0.471697	0.908289	0.885619	0.346998	0.613159	0.536527	0.317785	0.88414	0.774876	0.879267	0.0074215	0.88273	0.81874	0.809677	0.275372	0.587169	0.538264	0.451258	0.999813
Cluster_Harbison_STE12_BUT90	0.592277	0.157556	0.531613	0.880826	0.399905	0.620947	0.896369	0.373879	0.0904861	0.233747	0.252796	0.87344	0.418513	0.8192	0.661141	0.763409	0.447775	0.286652	0.697007	0.994409	0.265769	0.0981999	0.968615	0.0485455	0.376422	0.93424	0.949536	0.855643	0.00624036	0.0262929	0.339146	0.505618	0.596013	0.446632	0.572819	0.297151	0.866655	0.900817	0.446722	0.6431	0.0849693	0.301653	0.119665	0.320643	0.495538	0.331142	0.549312	0.293296	0.356109
Cluster_Harbison_STE12_YPD	0.279208	0.782113	0.0684532	0.160719	0.984474	0.817215	0.043542	0.143323	0.53718	0.42208	0.357082	0.0947777	0.169748	0.212989	0.124642	0.471304	0.853362	0.211678	0.602555	0.171641	0.394483	0.786077	0.528322	0.885529	0.163354	0.461114	0.907478	0.9735	0.0670034	0.832013	0.985412	0.200573	0.167243	0.264384	0.587818	0.435173	0.0611662	0.987759	0.838515	0.801117	0.165346	0.259572	0.829225	0.67648	0.771464	0.378061	0.853291	0.764929	0.642048
Cluster_Harbison_STP1_SM	0.251737	0.187079	0.648257	0.0843163	0.962279	0.306914	0.834122	0.783274	0.608398	0.580397	0.0219174	0.459494	0.376796	0.293146	0.860639	0.0291615	0.0378519	0.295242	0.133008	0.253331	0.702284	0.234104	0.375056	0.0222307	0.984378	0.114288	0.258883	0.0915586	0.772396	0.0174598	0.822032	0.217348	0.784905	0.0626096	0.581154	0.962631	0.151253	0.495267	0.561089	0.461508	0.262254	0.755977	0.668308	0.0364334	0.333522	0.119697	0.415909	0.259125	0.853768
Cluster_Harbison_STP1_YPD	0.222952	0.899587	0.811516	0.320552	0.466	0.275048	0.602524	0.299854	0.777241	0.656568	0.247688	0.200538	0.63617	0.713539	0.340194	0.321499	0.460332	0.402191	0.560927	0.870385	0.816194	0.967563	0.598118	0.507658	0.0905327	0.252824	0.224858	0.660191	0.163922	0.465438	0.403512	0.643917	0.549351	0.526359	0.973429	0.84024	0.527894	0.507527	0.300855	0.645603	0.665306	0.59507	0.27884	0.461699	0.502826	0.345601	0.378409	0.436	0.498343
Cluster_Harbison_STP2_YPD	0.389639	0.396655	0.820014	0.666948	0.218103	0.396655	0.969371	0.92888	0.739968	0.936187	0.896323	0.801487	0.87262	0.473692	0.920119	0.845352	0.55803	0.338422	0.401222	0.857201	0.445188	0.855277	0.804646	0.425476	0.406513	0.555151	0.398478	0.474196	0.114476	0.897131	0.471174	0.571422	0.831944	0.656286	0.79565	0.633718	0.173941	0.350407	0.47281	0.955372	0.907483	0.915419	0.728277	0.335441	0.862977	0.12406	0.174006	0.263555	0.244183
Cluster_Harbison_STP4_YPD	0.389896	0.593014	0.362606	0.368293	0.117619	0.352803	0.896107	0.846142	0.690286	0.904792	0.305777	0.509644	0.544465	0.908063	0.946018	0.428648	0.51245	0.393745	0.471656	0.48483	0.888553	0.65219	0.194279	0.167331	0.376449	0.322101	0.143486	0.89732	0.450993	0.226269	0.478658	0.888739	0.456681	0.584557	0.201718	0.48542	0.793331	0.486232	0.438553	0.568372	0.0771837	0.237975	0.183949	0.946299	0.443169	0.86614	0.620297	0.202761	0.717956
Cluster_Harbison_SUM1_YPD	0.0401575	0.560586	0.256048	0.751517	0.508329	0.112092	0.37806	0.3205	0.188047	0.0252835	0.597133	0.459711	0.117834	0.394808	0.0637896	0.0691575	0.126545	0.166259	0.0535652	0.137253	0.467253	0.111867	0.158245	0.272407	0.497216	0.0744218	0.665907	0.498697	0.438642	0.243663	0.977968	0.799874	0.101996	0.868279	0.23769	0.41911	0.198884	0.737799	0.298215	0.0465921	0.933341	0.175221	0.608798	0.24246	0.602866	0.24487	0.0530262	0.54738	0.178597
Cluster_Harbison_SUT1_YPD	0.0954187	0.0892402	0.029968	0.63293	0.126747	0.985448	0.242376	0.813401	0.798761	0.714216	0.479851	0.95822	0.187074	0.993606	0.561053	0.185667	0.773382	0.961869	0.960044	0.509154	0.428146	0.115497	0.587766	0.867748	0.59513	0.389749	0.695161	0.955043	0.668146	0.201114	0.976159	0.595759	0.694199	0.289131	0.352725	0.924076	0.297399	0.565879	0.962341	0.790053	0.737675	0.528053	0.177537	0.643251	0.716869	0.125963	0.670532	0.957874	0.0412641
Cluster_Harbison_SWI4_YPD	0.461408	0.816924	0.71447	0.498992	0.670533	0.747466	0.625497	0.518002	0.121363	0.819086	0.634165	0.324701	0.928136	0.585399	0.876691	0.350224	0.545189	0.552841	0.44445	0.198387	0.595482	0.085183	0.45519	0.0220389	0.250559	0.764255	0.229926	0.960475	0.0300505	0.0587868	0.190496	0.365205	0.442381	0.123855	0.391425	0.0169242	0.344189	0.888882	0.350135	0.821092	2.41867e-05	0.834483	0.534115	0.519448	0.346634	0.571903	0.394411	7.29033e-06	0.817938
Cluster_Harbison_SWI5_YPD	0.452021	0.945511	0.82369	0.362441	0.741857	0.215765	0.545041	0.914601	0.456786	0.329262	0.427124	0.58351	0.754643	0.530534	0.751305	0.553002	0.876855	0.832269	0.158471	0.634364	0.87477	0.876461	0.91792	0.248233	0.241489	0.402885	0.133636	0.848535	0.704389	0.519952	0.744939	0.201246	0.767305	0.383319	0.22538	0.424383	0.451806	0.00540308	0.0119983	0.0644722	0.0197665	0.66256	0.829314	0.649183	0.54554	0.563382	0.511938	0.199876	0.0598213
Cluster_Harbison_SWI6_YPD	0.440218	0.662535	0.585117	0.447043	0.76093	0.52974	0.518056	0.514103	0.191798	0.574066	0.310236	0.0709376	0.705059	0.281416	0.788751	0.794893	0.823522	0.338752	0.468814	0.45581	0.352409	0.945219	0.383829	0.0500948	0.100356	0.697732	0.197016	0.574326	0.0303319	0.0206626	0.341238	0.722701	0.507599	0.335037	0.324976	0.0400912	0.400657	0.460211	0.163498	0.424408	2.66665e-05	0.569286	0.263655	0.0512175	0.847316	0.759071	0.5066	7.94722e-05	0.167653
Cluster_Harbison_TEC1_Alpha	0.650934	0.595783	0.84272	0.733203	0.686014	0.80212	0.811822	0.991401	0.197203	0.319455	0.757091	0.134492	0.567806	0.549269	0.644681	0.723669	0.951929	0.800387	0.941825	0.768017	0.477015	0.249375	0.336413	0.554828	0.642916	0.704975	0.96082	0.963828	0.400849	0.603579	0.391712	0.609159	0.789626	0.724203	0.415137	0.848031	0.30704	0.842463	0.150394	0.985248	0.691694	0.152877	0.482217	0.396965	0.198288	0.234843	0.534124	0.537403	0.00853434
Cluster_Harbison_TEC1_BUT14	0.656145	0.990606	0.753293	0.418343	0.337184	0.345181	0.135483	0.37392	0.275614	0.610305	0.376788	0.384743	0.559141	0.442037	0.264434	0.448048	0.253889	0.57806	0.524394	0.311045	0.100932	0.266235	0.443041	0.615012	0.358901	0.362289	0.436616	0.995712	0.488215	0.0176995	0.290393	0.76553	0.451855	0.341505	0.599302	0.032862	0.779435	0.704343	0.959012	0.876821	0.161354	0.769087	0.406956	0.871497	0.466482	0.63677	0.335101	0.387436	0.832527
Cluster_Harbison_TEC1_YPD	0.403989	0.287222	0.45056	0.745632	0.721748	0.576387	0.517991	0.277517	0.657457	0.977522	0.770351	0.892775	0.265063	0.962216	0.544722	0.829944	0.369239	0.868868	0.473901	0.370122	0.034329	0.101576	0.772655	0.455575	0.688887	0.75356	0.287543	0.407023	0.909423	0.391497	0.719184	0.76363	0.844804	0.272788	0.991658	0.608317	0.916404	0.97479	0.569472	0.214072	0.367258	0.321892	0.745185	0.507908	0.976768	0.48876	0.556951	0.335759	0.364971
Cluster_Harbison_THI2_Thi-	0.326452	0.779415	0.403432	0.295966	0.537468	0.526973	0.268434	0.602598	0.666723	0.100845	0.0988942	0.383607	0.535669	0.994	0.868421	0.0818531	0.702281	0.346071	0.0859232	0.0635475	0.912529	0.966098	0.928804	0.387022	0.75339	0.480399	0.0896173	0.134742	0.621749	0.37479	0.182403	0.575103	0.246736	0.0978282	0.623127	0.436589	0.795315	0.031238	0.130709	0.122074	0.453354	0.294501	0.858218	0.700877	0.620215	0.42202	0.396322	0.0252664	0.334842
Cluster_Harbison_THI2_YPD	0.969136	0.299181	0.985895	0.714183	0.563905	0.299181	0.932614	0.407641	0.815511	0.193818	0.253345	0.916453	0.704624	0.869251	0.278932	0.515089	0.320144	0.213931	0.303863	0.453255	0.349725	0.24553	0.358822	0.32899	0.309307	0.483948	0.301048	0.925987	0.535754	0.987758	0.798721	0.845944	0.32627	0.343827	0.589294	0.313132	0.873717	0.988024	0.309307	0.507795	0.869908	0.157232	0.11014	0.238085	0.244921	0.988556	0.562441	0.523088	0.482491
Cluster_Harbison_TYE7_YPD	0.0672331	0.00928233	0.0764318	0.0728931	0.051452	0.23348	0.0717152	0.497629	0.00806986	0.00176434	0.0419839	0.00794323	0.0718152	0.00473404	0.0393146	0.0255136	0.00791982	0.117892	0.00523524	0.163245	0.00509705	0.0195717	0.00130452	0.0217023	0.0306264	0.0402965	0.0297953	0.0139111	0.108483	0.024411	0.100482	0.313817	0.00392016	0.0112959	0.0368356	0.0556292	0.0138726	8.69492e-05	0.00803965	0.205067	0.0635569	0.00849793	0.0154494	0.000114828	0.0471665	0.00458445	0.000145105	0.00484211	0.212889
Cluster_Harbison_UGA3_RAPA	0.354887	0.895918	0.603633	0.619772	0.621248	0.645138	0.241663	0.319839	0.749339	0.520657	0.582773	0.14701	0.71706	0.696909	0.716474	0.0393488	0.680416	0.840101	0.582116	0.826634	0.612719	0.0260707	0.800192	0.733731	0.345716	0.445698	0.332985	0.979975	0.518735	0.666101	0.239845	0.915598	0.801135	0.31185	0.782666	0.404485	0.115927	0.917811	0.811054	0.876851	0.281452	0.717581	0.356203	0.646702	0.776782	0.250642	0.98213	0.989361	0.492055
Cluster_Harbison_UGA3_SM	0.217949	0.611666	0.309286	0.294551	0.16836	0.386649	0.529967	0.264233	0.626	0.83226	0.771451	0.687271	0.472399	0.850718	0.986713	0.570396	0.779827	0.5072	0.510608	0.288661	0.12659	0.726843	0.133853	0.497566	0.394828	0.429528	0.627666	0.437929	0.276308	0.490019	0.349481	0.920323	0.845036	0.230489	0.48912	0.985082	0.643843	0.355407	0.840479	0.424888	0.447278	0.723164	0.549283	0.139618	0.907194	0.708896	0.725999	0.977014	0.805578
Cluster_Harbison_UGA3_YPD	0.628564	0.610328	0.776868	0.415589	0.201433	0.864886	0.560293	0.273814	0.657859	0.965896	0.187142	0.493185	0.18236	0.945069	0.211181	0.105956	0.250945	0.380367	0.235091	0.944954	0.992278	0.832183	0.659009	0.784185	0.927148	0.418907	0.899652	0.940241	0.282519	0.651498	0.777089	0.641435	0.849012	0.737648	0.347116	0.529687	0.621303	0.186564	0.808821	0.645162	0.49191	0.888457	0.47042	0.173067	0.751089	0.071347	0.406547	0.720499	0.893709
Cluster_Harbison_UME1_H2O2Hi	0.0524778	0.380034	0.321817	0.150064	0.719121	0.841976	0.433344	0.741897	0.354419	0.917774	0.484249	0.546272	0.33192	0.537365	0.722071	0.316113	0.374398	0.207519	0.404706	0.548278	0.267147	0.120835	0.233037	0.0818082	0.681284	0.561068	0.670381	0.191024	0.668411	0.552146	0.305709	0.39721	0.59326	0.0912381	0.962589	0.923234	0.112011	0.510496	0.460957	0.290532	0.137182	0.49983	0.884372	0.807925	0.479723	0.712485	0.362344	0.460346	0.322006
Cluster_Harbison_UME1_YPD	0.697981	0.277559	0.277943	0.524198	0.0475171	0.184365	0.418159	0.0531044	0.0619526	0.147981	0.323418	0.0466499	0.386661	0.136515	0.371161	0.0917583	0.102851	0.409899	0.124419	0.142867	0.244913	0.16262	0.895303	0.122682	0.433383	0.453785	0.0347935	0.181767	0.277516	0.557797	0.228245	0.167132	0.609707	0.759336	0.328256	0.0416927	0.768005	0.614167	0.38492	0.520503	0.274163	0.089554	0.060236	0.0367875	0.0632562	0.0664718	0.155463	0.0336903	0.519877
Cluster_Harbison_UME6_H2O2Hi	0.466427	0.726837	0.897915	0.257834	0.91189	0.14708	0.370974	0.973631	0.933103	0.332687	0.931911	0.493836	0.810488	0.413833	0.770705	0.72119	0.753014	0.690549	0.597886	0.587679	0.795328	0.989696	0.722831	0.335901	0.607258	0.902205	0.180972	0.813261	0.582791	0.205716	0.149681	0.812277	0.344698	0.134973	0.920155	0.431713	0.864891	0.337737	0.798028	0.833271	0.754065	0.593091	0.792009	0.962631	0.692137	0.783196	0.587123	0.56798	0.720816
Cluster_Harbison_UME6_YPD	0.290802	0.6144	0.586438	0.846835	0.217446	0.0388049	0.514795	0.61851	0.71834	0.798978	0.420307	0.258721	0.615179	0.825476	0.211315	0.283328	0.647558	0.746421	0.57355	0.710727	0.543277	0.681012	0.37776	0.475907	0.309409	0.833324	0.275467	0.396492	0.220541	0.758777	0.247257	0.472012	0.639619	0.135538	0.441768	0.301114	0.636767	0.984659	0.435955	0.457318	0.751229	0.0762472	0.476177	0.0529114	0.815898	0.421837	0.164704	0.421876	0.832407
Cluster_Harbison_UPC2_YPD	0.401964	0.997781	0.0710508	0.498167	0.199758	0.480409	0.42224	0.084701	0.647209	0.58067	0.0993988	0.0583586	0.329854	0.568677	0.122051	0.724101	0.457854	0.205835	0.881476	0.416392	0.313557	0.267702	0.585642	0.549014	0.733237	0.664687	0.381862	0.718773	0.992052	0.93566	0.0470393	0.482988	0.180707	0.572104	0.134563	0.799833	0.351817	0.879894	0.199599	0.18312	0.160769	0.224896	0.679551	0.625426	0.842489	0.90731	0.545397	0.621263	0.566179
Cluster_Harbison_USV1_YPD	0.0927766	0.548972	0.560975	0.528939	0.523096	0.548972	0.542253	0.14977	0.536907	0.453216	0.509655	0.521031	0.505031	0.612443	0.531967	0.419023	0.566046	0.47311	0.55283	0.574874	0.589332	0.674738	0.596323	0.573103	0.2679	0.68617	0.121953	0.612848	0.488205	0.488386	0.216189	0.579214	0.602547	0.566828	0.175281	0.362785	0.272922	0.509099	0.557283	0.416037	0.869692	0.171721	0.192917	0.495848	0.502083	0.276858	0.336456	0.429236	0.410267
Cluster_Harbison_WAR1_YPD	0.60479	0.22532	0.609167	0.518566	0.753914	0.760069	0.246481	0.350109	0.208366	0.103054	0.477759	0.351901	0.290593	0.437864	0.227094	0.453843	0.0648475	0.427973	0.658143	0.447596	0.677632	0.115118	0.74617	0.879399	0.4495	0.654523	0.2527	0.0712591	0.170172	0.0998981	0.512345	0.708418	0.4211	0.154792	0.608425	0.467957	0.482852	0.66772	0.553081	0.241877	0.893703	0.340996	0.29293	0.108371	0.337539	0.197701	0.268205	0.179041	0.201245
Cluster_Harbison_WTM1_YPD	0.658485	0.768079	0.481828	0.813163	0.488522	0.995033	0.89374	0.445269	0.335395	0.314096	0.322945	0.357031	0.431522	0.179927	0.860934	0.82794	0.940971	0.689912	0.821818	0.793563	0.153033	0.201263	0.535165	0.932979	0.656826	0.895294	0.607036	0.180424	0.338693	0.877009	0.526858	0.84389	0.761912	0.667043	0.294763	0.443318	0.798198	0.630519	0.809521	0.487905	0.73814	0.353677	0.618844	0.486262	0.809436	0.0481081	0.989892	0.28109	0.671895
Cluster_Harbison_XBP1_H2O2Lo	0.666603	0.10142	0.588528	0.0885383	0.640391	0.69453	0.591058	0.724663	0.130294	0.408288	0.080205	0.235754	0.372565	0.939109	0.354759	0.128944	0.315113	0.183355	0.388342	0.649207	0.606609	0.716074	0.671077	0.734292	0.646092	0.625002	0.712804	0.926538	0.818403	0.482745	0.237035	0.788601	0.441499	0.643461	0.530984	0.441838	0.466822	0.296096	0.538789	0.0280524	0.101629	0.23099	0.16821	0.155641	0.36619	0.0516149	0.580185	0.300833	0.0157843
Cluster_Harbison_YAP1_H2O2Hi	0.663301	0.668761	0.533667	0.629384	0.611138	0.753941	0.222797	0.273814	0.796756	0.987208	0.463961	0.1992	0.842904	0.466079	0.716934	0.105956	0.581394	0.885947	0.0569366	0.261839	0.280197	0.491455	0.994698	0.901024	0.240372	0.418907	0.657754	0.973843	0.711761	0.165715	0.308103	0.951049	0.29753	0.621507	0.898166	0.244095	0.56722	0.507049	0.874097	0.545123	0.690562	0.0500818	0.905142	0.75416	0.449371	0.54426	0.712622	0.167798	0.877512
Cluster_Harbison_YAP1_H2O2Lo	0.525466	0.501925	0.536281	0.698596	0.846709	0.482303	0.629666	0.790093	0.466464	0.450327	0.883486	0.464871	0.917437	0.539873	0.970035	0.490312	0.162574	0.56015	0.51454	0.922583	0.860784	0.356998	0.448385	0.481221	0.479313	0.66834	0.00199201	0.504878	0.729686	0.187859	0.320688	0.979867	0.404449	0.727512	0.385444	0.432032	0.956196	0.000585139	0.376228	0.168077	0.0938917	0.438641	0.53217	0.0745504	0.32114	0.320575	0.0543856	0.0757353	0.143444
Cluster_Harbison_YAP1_YPD	0.00140904	0.00207954	0.00347079	0.17227	0.0835266	0.010395	0.452673	0.0222877	0.00884036	0.0123008	0.0322994	5.94576e-05	0.00391425	0.276376	0.277722	0.00381295	7.03581e-05	0.00603838	0.0248374	0.0613932	0.0819299	0.00477432	0.000652175	0.110491	0.119345	0.0323781	1.36487e-05	0.295066	0.00276967	0.3843	0.114463	0.298961	0.0616697	0.276466	0.0553939	0.154001	0.0434482	6.17537e-06	0.0235775	2.7475e-05	0.0128756	0.0662061	0.000843889	0.000118027	0.0191869	0.0101591	4.40673e-05	0.0623456	0.00241271
Cluster_Harbison_YAP3_YPD	0.796387	0.319694	0.306066	0.719303	0.145614	0.892251	0.195676	0.730202	0.54957	0.826723	0.121739	0.485958	0.798363	0.870039	0.18625	0.835848	0.41994	0.451911	0.388181	0.700792	0.740809	0.319827	0.874719	0.37147	0.764681	0.647929	0.475097	0.31571	0.630679	0.848288	0.243205	0.451691	0.492561	0.85811	0.304944	0.812867	0.327625	0.994822	0.181336	0.26165	0.836776	0.685478	0.798221	0.991613	0.947894	0.909183	0.5034	0.812087	0.46242
Cluster_Harbison_YAP5_H2O2Hi	0.981548	0.745703	0.882898	0.159025	0.153181	0.529193	0.41372	0.67643	0.802875	0.368571	0.803974	0.151147	0.996907	0.570916	0.333745	0.738184	0.527672	0.108548	0.696002	0.725256	0.657448	0.606088	0.635641	0.581941	0.189269	0.366099	0.945918	0.392571	0.700018	0.409305	0.792002	0.710576	0.617872	0.200163	0.821717	0.192777	0.884836	0.752462	0.189269	0.633063	0.269673	0.709325	0.0961782	0.823627	0.177819	0.263389	0.125425	0.602933	0.382916
Cluster_Harbison_YAP5_YPD	0.243641	0.294123	0.782697	0.828615	0.89894	0.313546	0.0677784	0.255619	0.968763	0.401677	0.879243	0.34875	0.454012	0.322927	0.832247	0.780221	0.531623	0.184924	0.422091	0.29998	0.160711	0.870167	0.467422	0.282732	0.360243	0.452163	0.573172	0.435651	0.0850973	0.152198	0.612279	0.204559	0.154231	0.319158	0.104032	0.223967	0.606758	0.634252	0.110449	0.402885	0.0780383	0.0698217	0.533539	0.347094	0.423158	0.791281	0.422743	0.0915469	0.0677168
Cluster_Harbison_YAP6_H2O2Hi	0.856795	0.68043	0.390163	0.312604	0.67673	0.42317	0.351601	0.184071	0.639097	0.708862	0.664816	0.171399	0.172862	0.809789	0.412125	0.337238	0.409609	0.763669	0.645261	0.903378	0.541719	0.6676	0.828076	0.982079	0.592125	0.915301	0.845901	0.457135	0.552493	0.546121	0.441614	0.589045	0.814719	0.345834	0.327316	0.256823	0.110043	0.493203	0.796475	0.727336	0.536971	0.573221	0.96404	0.549645	0.888886	0.116422	0.859492	0.89132	0.371922
Cluster_Harbison_YAP6_H2O2Lo	0.350678	0.267863	0.072803	0.100385	0.783478	0.225073	0.224365	0.0803327	0.15444	0.158719	0.209236	0.321513	0.0904595	0.131757	0.329297	0.410258	0.677987	0.0255366	0.138548	0.106337	0.17867	0.0476427	0.449893	0.476238	0.815643	0.116782	0.951187	0.102972	0.25055	0.103617	0.850025	0.61168	0.384431	0.0850582	0.0646554	0.579278	0.0355957	0.661886	0.0756406	0.192317	0.0569348	0.33845	0.203554	0.432177	0.147153	0.131599	0.124597	0.146969	0.0332316
Cluster_Harbison_YAP6_YPD	0.679714	0.731764	0.997254	0.845836	0.44836	0.615406	0.787536	0.256973	0.247348	0.642508	0.816614	0.986186	0.85287	0.562008	0.383861	0.611369	0.696376	0.568366	0.829646	0.9145	0.652811	0.583546	0.919511	0.394156	0.657474	0.800258	0.627258	0.351057	0.71814	0.51594	0.643678	0.559068	0.995329	0.874404	0.959704	0.486902	0.307375	0.727204	0.484814	0.839701	0.497411	0.940407	0.350124	0.861561	0.969631	0.511959	0.888935	0.960581	0.260925
Cluster_Harbison_YAP7_H2O2Hi	0.475907	0.738233	0.952697	0.996441	0.0437877	0.0338825	0.989929	0.648463	0.0742617	0.135585	0.778871	0.156456	0.905128	0.986249	0.262	0.14033	0.0238017	0.160902	0.578232	0.463603	0.75367	0.235082	0.023278	0.574877	0.27402	0.825104	0.00153644	0.318426	0.501295	0.589108	0.418587	0.481993	0.272492	0.531077	0.223461	0.439122	0.567987	0.00344556	0.045621	0.0248623	0.00820802	0.18084	0.043223	0.0115391	0.111674	0.0155642	0.000105475	0.220223	0.0301739
Cluster_Harbison_YAP7_H2O2Lo	0.967312	0.502218	0.816519	0.767617	0.0624085	0.0261526	0.804768	0.889569	0.0859055	0.237343	0.796346	0.169108	0.936615	0.952116	0.815214	0.0388677	0.100964	0.105844	0.417558	0.64199	0.896788	0.287333	0.0199979	0.631174	0.410831	0.996393	0.00164322	0.396603	0.418774	0.730622	0.274622	0.642924	0.668738	0.72253	0.582175	0.260026	0.53166	0.000124792	0.208646	0.0357352	0.0849887	0.0218663	0.0514939	0.0357735	0.280638	0.0372642	0.000286657	0.115782	0.0334445
Cluster_Harbison_YBL054W_YPD	0.543019	0.548972	0.560975	0.528939	0.523096	0.548972	0.542253	0.584362	0.536907	0.453216	0.509655	0.473467	0.505031	0.612443	0.531967	0.419023	0.192917	0.47311	0.55283	0.574874	0.589332	0.502635	0.596323	0.573103	0.557283	0.68617	0.550514	0.171269	0.591126	0.488386	0.610417	0.579214	0.602547	0.566828	0.466897	0.560391	0.561364	0.509099	0.409774	0.416037	0.376811	0.414218	0.356424	0.495848	0.140912	0.276858	0.870374	0.429236	0.410267
Cluster_Harbison_YDR026c_YPD	0.457909	0.797467	0.402183	0.851355	0.50871	0.351415	0.637541	0.44666	0.599261	0.183555	0.674102	0.854203	0.0663643	0.755192	0.75913	0.954707	0.490401	0.348547	0.893713	0.41604	0.435388	0.268248	0.949538	0.656639	0.46794	0.181779	0.875289	0.320422	0.23989	0.280873	0.4068	0.863064	0.897259	0.544988	0.969365	0.617863	0.980642	0.802482	0.477277	0.629561	0.629232	0.343327	0.580229	0.43126	0.465432	0.0470996	0.527977	0.765491	0.487732
Cluster_Harbison_YDR049W_YPD	0.389639	0.489337	0.410916	0.373197	0.366439	0.396655	0.388739	0.439124	0.382475	0.861532	0.35104	0.364059	0.34579	0.473692	0.376715	0.971325	0.416985	0.310258	0.962858	0.427614	0.445188	0.34308	0.453758	0.7335	0.406513	0.567679	0.398478	0.474196	0.69797	0.327106	0.471174	0.432867	0.461426	0.220864	0.891639	0.853835	0.411381	0.350407	0.406513	0.250021	0.881799	0.248176	0.918498	0.335441	0.965788	0.758239	0.174006	0.782914	0.818426
Cluster_Harbison_YDR266c_YPD	0.17433	0.180564	0.410916	0.373197	0.366439	0.396655	0.910397	0.439124	0.633573	0.942687	0.35104	0.364059	0.34579	0.473692	0.702813	0.299667	0.18103	0.635465	0.994948	0.427614	0.609196	0.703722	0.453758	0.586229	0.599507	0.654074	0.933913	0.474196	0.447383	0.682916	0.471174	0.49681	0.461426	0.417924	0.76384	0.778994	0.411381	0.350407	0.83976	0.751565	0.61077	0.771797	0.374734	0.203363	0.568787	0.420275	0.128414	0.874068	0.208933
Cluster_Harbison_YDR520C_YPD	0.351218	0.676147	0.0702861	0.371814	0.193086	0.0615176	0.0599898	0.134529	0.925778	0.0661237	0.359693	0.418238	0.362206	0.281853	0.983609	0.622613	0.199256	0.117563	0.0919655	0.206636	0.263279	0.0524056	0.306706	0.490459	0.332325	0.143853	0.548567	0.503886	0.667007	0.189269	0.745214	0.0384982	0.824633	0.243367	0.0975553	0.290846	0.0805013	0.242325	0.116116	0.991753	0.0805684	0.333745	0.0787488	0.729621	0.435529	0.175749	0.347691	0.942936	0.394577
Cluster_Harbison_YER051w_YPD	0.77336	0.0819757	0.578943	0.373197	0.366439	0.396655	0.388739	0.439124	0.0646329	0.288763	0.918012	0.364059	0.87262	0.145605	0.52917	0.612059	0.734731	0.310258	0.484985	0.429282	0.509049	0.859286	0.470169	0.855598	0.712534	0.567679	0.834335	0.474196	0.447383	0.327106	0.0633431	0.607481	0.461426	0.417924	0.30349	0.71086	0.503952	0.350407	0.866671	0.137909	0.261034	0.248176	0.694346	0.335441	0.72368	0.795335	0.174006	0.263555	0.244183
Cluster_Harbison_YER130C_YPD	0.983665	0.493195	0.170654	0.26831	0.0432917	0.173987	0.187042	0.924269	0.9551	0.243685	0.297169	0.347607	0.876376	0.108895	0.158579	0.957066	0.371617	0.320985	0.39181	0.198054	0.213611	0.0888439	0.501362	0.492849	0.423902	0.741224	0.354928	0.238768	0.527898	0.39918	0.106892	0.475945	0.0993595	0.646156	0.55452	0.790819	0.648586	0.943892	0.153329	0.740948	0.16909	0.103342	0.84378	0.810244	0.420203	0.379199	0.158336	0.655239	0.607159
Cluster_Harbison_YER184C_YPD	0.642366	0.653581	0.60447	0.687796	0.653998	0.427857	0.848446	0.273814	0.779083	0.533857	0.727971	0.1992	0.872276	0.465284	0.774765	0.922099	0.432586	0.395049	0.159885	0.582483	0.855581	0.550897	0.289301	0.310096	0.629384	0.835115	0.805018	0.808038	0.541482	0.186756	0.308103	0.267282	0.558835	0.616414	0.145548	0.663196	0.780968	0.898166	0.741246	0.670866	0.667079	0.767474	0.752405	0.320467	0.467051	0.897708	0.519708	0.651082	0.592131
Cluster_Harbison_YFL044C_YPD	0.0949064	0.0466665	0.704984	0.394682	0.278659	0.213096	0.836015	0.409861	0.15268	0.718558	0.60339	0.235758	0.441239	0.420237	0.454639	0.83445	0.807677	0.933389	0.326713	0.0626303	0.829011	0.564551	0.365133	0.601265	0.656247	0.364856	0.796692	0.680544	0.41259	0.528552	0.43619	0.682782	0.874241	0.540536	0.0406057	0.762326	0.0538604	0.634666	0.626737	0.193719	0.7168	0.227865	0.411298	0.0835318	0.101042	0.380653	0.00639984	0.345271	0.118351
Cluster_Harbison_YHP1_YPD	0.829304	0.861667	0.577269	0.398979	0.398806	0.621406	0.610316	0.240912	0.832257	0.467419	0.822443	0.997287	0.862213	0.585691	0.213743	0.551991	0.944185	0.95323	0.415908	0.411757	0.577639	0.630439	0.303634	0.98434	0.260019	0.764842	0.928268	0.926487	0.349183	0.60448	0.517072	0.795737	0.911153	0.47074	0.451475	0.884738	0.645618	0.726068	0.624466	0.222346	0.675287	0.59615	0.568591	0.27744	0.651843	0.545964	0.951384	0.574264	0.872915
Cluster_Harbison_YJL206C_H2O2Hi	0.405694	0.370747	0.15424	0.857333	0.957479	0.865583	0.998588	0.38304	0.713816	0.916763	0.270883	0.333175	0.982872	0.214457	0.384328	0.360124	0.441347	0.627307	0.474202	0.41657	0.185903	0.100445	0.829001	0.982401	0.753874	0.819084	0.937194	0.726173	0.930347	0.686899	0.935599	0.174181	0.611914	0.27777	0.412051	0.964247	0.96641	0.657299	0.80098	0.611666	0.675826	0.438762	0.0878241	0.921726	0.100006	0.885292	0.0592881	0.0527298	0.709597
Cluster_Harbison_YJL206C_H2O2Lo	0.963552	0.820176	0.313852	0.275393	0.268624	0.299181	0.291104	0.926649	0.284748	0.57659	0.642068	0.797561	0.863347	0.380169	0.748933	0.419164	0.320144	0.691295	0.303863	0.331226	0.349725	0.24553	0.96302	0.32899	0.309307	0.706482	0.301048	0.380712	0.35205	0.230023	0.377459	0.336733	0.367003	0.846466	0.207547	0.313132	0.314333	0.922543	0.315699	0.158853	0.514121	0.948405	0.97778	0.971662	0.687609	0.059598	0.686873	0.446254	0.153738
Cluster_Harbison_YJL206C_YPD	0.246204	0.638257	0.729556	0.734452	0.0745829	0.460388	0.212654	0.623507	0.976065	0.513122	0.25515	0.530032	0.673773	0.443479	0.640842	0.373994	0.178187	0.994174	0.902299	0.299128	0.55883	0.256178	0.724292	0.724454	0.118421	0.922882	0.923744	0.626733	0.870555	0.832469	0.752439	0.95267	0.302742	0.280294	0.715259	0.748107	0.767192	0.750848	0.594561	0.212946	0.410502	0.524788	0.324541	0.202386	0.632175	0.967015	0.967937	0.421733	0.969089
Cluster_Harbison_YKR064W_YPD	0.973923	0.299181	0.825627	0.275393	0.594942	0.950796	0.291104	0.343317	0.756657	0.569212	0.97246	0.813052	0.248185	0.807234	0.849863	0.584013	0.320144	0.0621473	0.913409	0.331226	0.943626	0.349038	0.358822	0.906534	0.309307	0.71979	0.255988	0.916982	0.849733	0.609696	0.377459	0.982968	0.950264	0.832908	0.783816	0.313132	0.945617	0.375119	0.542034	0.772689	0.872009	0.573179	0.58688	0.802587	0.457787	0.989222	0.549685	0.485303	0.735822
Cluster_Harbison_YML081W_YPD	0.949586	0.0774209	0.314153	0.208848	0.496034	0.800342	0.789968	0.126414	0.952405	0.325049	0.256819	0.77746	0.568612	0.738334	0.929691	0.613239	0.630238	0.480417	0.0860842	0.958325	0.300791	0.2323	0.990024	0.196109	0.744484	0.271396	0.36635	0.423028	0.477926	0.357591	0.394793	0.0985786	0.458324	0.100079	0.669027	0.378808	0.35864	0.468176	0.150389	0.307675	0.071313	0.834338	0.680835	0.283926	0.717251	0.838944	0.995294	0.995576	0.758986
Cluster_Harbison_YOX1_YPD	0.94913	0.616872	0.811179	0.708576	0.789468	0.994565	0.941133	0.601177	0.416879	0.914479	0.852842	0.878735	0.893528	0.181892	0.912543	0.632987	0.896087	0.893079	0.845237	0.678657	0.489706	0.409556	0.878556	0.659931	0.745215	0.332763	0.933323	0.515348	0.590514	0.641618	0.988135	0.196126	0.939011	0.121001	0.805814	0.766055	0.070316	0.0996467	0.460651	0.908762	0.169423	0.593496	0.658287	0.273157	0.550805	0.774648	0.965908	0.68933	0.685946
Cluster_Harbison_YRR1_YPD	0.524879	0.907918	0.603379	0.505363	0.536049	0.730598	0.700072	0.666347	0.992445	0.539521	0.569072	0.750997	0.826497	0.715461	0.61566	0.375595	0.799181	0.950111	0.767282	0.488303	0.450745	0.963244	0.713001	0.484877	0.723069	0.110217	0.48107	0.821911	0.319033	0.631387	0.220639	0.442367	0.986625	0.930913	0.42637	0.945867	0.983995	0.723489	0.958772	0.966766	0.534248	0.132149	0.516092	0.814444	0.692086	0.394162	0.276788	0.697683	0.841224
Cluster_Harbison_ZAP1_YPD	0.112041	0.187055	0.203256	0.0335454	0.247779	0.209728	0.230522	0.503516	0.60405	0.823369	0.00996263	0.200262	0.0788025	0.844423	0.00781243	0.0478526	0.559222	0.761684	0.830499	0.8491	0.488579	0.0613492	0.0554807	0.606068	0.35872	0.946388	0.564549	0.190523	0.239714	0.334635	0.0329636	0.901555	0.128799	0.878411	0.344721	0.908347	0.202164	0.73112	0.677421	0.53708	0.951681	0.101477	0.0928018	0.0934023	0.627156	0.240331	0.404448	0.873855	0.893094
Cluster_Harbison_ZMS1_YPD	0.671857	0.808283	0.989571	0.78841	0.366439	0.689826	0.388739	0.439124	0.700087	0.982727	0.963835	0.364059	0.838004	0.473692	0.886314	0.253061	0.587354	0.851913	0.994948	0.427614	0.660128	0.34308	0.626752	0.425476	0.727204	0.567679	0.589747	0.859607	0.716344	0.327106	0.471174	0.432867	0.461426	0.153448	0.30349	0.410219	0.411381	0.350407	0.406513	0.620107	0.762283	0.954558	0.697668	0.335441	0.803856	0.464039	0.432149	0.263555	0.244348
Cluster_HoseDot6Tod6_2obs1.5XrepDefect	6.39642e-16	4.20904e-12	6.57791e-09	1.33713e-18	3.48301e-14	6.22844e-11	3.80842e-17	1.22246e-12	2.32257e-09	2.44618e-13	1.29043e-16	4.16976e-11	2.80736e-16	7.5731e-07	1.6845e-07	2.62122e-12	0.00203228	2.03978e-16	5.42219e-10	0.00143287	3.53838e-12	6.31836e-20	0.000177225	0.00176187	0.171755	0.000118132	1.89555e-09	3.75105e-07	3.2579e-05	9.82603e-24	6.40361e-08	7.81955e-06	0.0087556	1.37321e-14	7.10171e-18	0.360593	8.47468e-21	0.0117273	0.275998	0.00137801	0.392227	0.435788	8.54972e-12	0.191885	0.000944518	7.59446e-07	0.0113944	0.169923	0.202534
Cluster_Huebert-Msn2_Chip-InducedDefective	0.00939961	0.390464	0.946057	0.00497435	0.0128202	0.96415	0.0378928	0.158575	0.00993969	0.287122	0.104567	0.0533492	0.163663	0.0365547	0.5694	0.41608	0.678364	0.293005	0.0293686	0.426691	0.00826187	0.0546837	0.15891	0.273614	0.809223	0.0990093	0.39044	0.75757	0.111542	0.00338637	0.0961916	0.203144	0.672246	0.0322011	0.993269	0.385432	0.325114	0.304088	0.0321905	3.31848e-07	0.0529818	0.0120315	0.623373	0.021715	0.945276	0.00296227	0.745973	0.102322	0.0700837
Cluster_MacIsaac_ABF1	0.021833	0.00531514	4.80754e-06	0.00038662	0.00010863	0.022952	0.00012622	0.000532507	0.0188825	0.00196858	0.00134235	0.000257858	7.93896e-05	0.000687095	0.00266721	2.7844e-09	0.00074856	0.0193494	1.33395e-05	0.0301698	0.00478566	0.00104184	0.00122199	0.232191	0.124211	0.170493	0.000146935	0.000754119	0.0622219	0.00290942	0.0014018	0.0647935	0.00648209	0.00182151	0.000108517	0.0166007	0.000120826	0.000888243	0.00391519	0.00185326	0.0850857	0.000299346	1.11321e-08	0.000377858	0.000545603	1.79256e-09	2.12772e-07	0.00357449	1.29416e-07
Cluster_MacIsaac_ACE2	0.274958	0.253257	0.884794	0.431981	0.527675	0.674539	0.32841	0.129576	0.851288	0.853279	0.684524	0.908554	0.696927	0.756062	0.495633	0.336167	0.178402	0.642472	0.955587	0.969221	0.354714	0.172413	0.661235	0.436761	0.536127	0.391129	0.52039	0.220468	0.822105	0.345409	0.699536	0.170661	0.954838	0.870564	0.0951937	0.581824	0.527645	0.00977833	0.00268881	0.414109	0.00266154	0.654436	0.870194	0.67715	0.520573	0.280555	0.982414	0.0366179	0.23208
Cluster_MacIsaac_ADR1	0.249515	0.486428	0.460504	0.70389	0.598492	0.249647	0.877267	0.499732	0.824977	0.172234	0.434098	0.370692	0.973774	0.947001	0.629529	0.566755	0.906742	0.824727	0.251267	0.517108	0.981128	0.275031	0.376592	0.872085	0.456615	0.626628	0.515605	0.728322	0.709434	0.199538	0.694924	0.0961471	0.317476	0.570562	0.282935	0.23445	0.218656	0.690781	0.862054	0.705677	0.0766486	0.250836	0.160143	0.769098	0.923854	0.862243	0.288836	0.894744	0.883276
Cluster_MacIsaac_AFT1	0.288809	0.218077	0.250544	0.304985	0.65108	0.278826	0.636477	0.90711	0.275993	0.235712	0.402921	0.625691	0.391667	0.195741	0.28959	0.707478	0.280352	0.518904	0.753694	0.594458	0.410741	0.451201	0.177578	0.96355	0.0690211	0.395062	0.951721	0.11463	0.404881	0.236519	0.121414	0.175484	0.706064	0.996298	0.210408	0.153104	0.833715	0.737504	0.455925	0.815259	0.196688	0.0672678	0.689517	0.364293	0.667269	0.406793	0.203695	0.650412	0.463558
Cluster_MacIsaac_AFT2	0.369654	0.925072	0.869088	0.624307	0.640565	0.858262	0.274462	0.859614	0.954951	0.975251	0.877625	0.619994	0.804114	0.705004	0.0797345	0.904062	0.777986	0.854608	0.545123	0.476754	0.255059	0.903876	0.474359	0.501222	0.0318277	0.820926	0.712573	0.427332	0.865918	0.921499	0.705673	0.743215	0.824	0.872446	0.965051	0.0531872	0.557276	0.768284	0.819649	0.531485	0.261102	0.729971	0.929424	0.589935	0.827931	0.788415	0.487875	0.730588	0.752404
Cluster_MacIsaac_ARG80	0.69169	0.906133	0.478114	0.467361	0.167369	0.149008	0.326071	0.758956	0.480136	0.797799	0.911822	0.663417	0.0917046	0.164335	0.537868	0.0807719	0.137295	0.589935	0.438775	0.129798	0.435771	0.87474	0.626833	0.503475	0.917979	0.388519	0.363066	0.581956	0.300568	0.166498	0.303774	0.88165	0.714289	0.607792	0.147789	0.31606	0.878819	0.650386	0.268264	0.520823	0.283037	0.24865	0.240697	0.445664	0.227383	0.547828	0.561303	0.0426072	0.91255
Cluster_MacIsaac_ARG81	0.874498	0.320489	0.84042	0.714961	0.149188	0.527216	0.472092	0.901428	0.44979	0.268886	0.37817	0.473547	0.776194	0.214457	0.125625	0.282444	0.92285	0.799977	0.345819	0.169298	0.828265	0.626471	0.983531	0.554853	0.722635	0.701185	0.527062	0.955035	0.458967	0.796607	0.132951	0.700398	0.910868	0.401842	0.196927	0.153627	0.721221	0.410373	0.399792	0.906848	0.38407	0.206847	0.0673881	0.425353	0.346967	0.189858	0.440368	0.158167	0.949399
Cluster_MacIsaac_ARO80	0.543019	0.548972	0.560975	0.528939	0.27229	0.548972	0.229561	0.584362	0.536907	0.453216	0.509655	0.521031	0.505031	0.612443	0.605165	0.419023	0.491291	0.47311	0.55283	0.574874	0.589332	0.502635	0.596323	0.469554	0.557283	0.188317	0.550514	0.612848	0.591126	0.488386	0.610417	0.579214	0.602547	0.566828	0.466897	0.560391	0.229338	0.509099	0.557283	0.416037	0.376811	0.414218	0.388141	0.495848	0.502083	0.276858	0.245502	0.429236	0.410267
Cluster_MacIsaac_ARR1	0.893524	0.346699	0.571855	0.231962	0.763881	0.151195	0.419807	0.279884	0.629697	0.449663	0.548466	0.734757	0.71453	0.668204	0.923243	0.573871	0.501005	0.472273	0.772937	0.663302	0.89409	0.986142	0.270357	0.765752	0.0967293	0.50851	0.570258	0.667311	0.915619	0.237313	0.426016	0.772155	0.898212	0.378354	0.261923	0.714607	0.638578	0.740846	0.550579	0.141822	0.645309	0.398927	0.986223	0.250163	0.90776	0.17512	0.838243	0.569287	0.924623
Cluster_MacIsaac_ASH1	0.678264	0.461704	0.841284	0.562479	0.353657	0.567045	0.780942	0.698201	0.819624	0.53521	0.94735	0.788415	0.901574	0.560819	0.982271	0.334788	0.501485	0.593586	0.353624	0.61016	0.643544	0.401074	0.577395	0.494758	0.873349	0.721608	0.252782	0.584402	0.724635	0.0908559	0.97205	0.537873	0.364405	0.629399	0.723973	0.526559	0.29836	0.0428426	0.14333	0.696053	0.289561	0.150453	0.672081	0.246062	0.731178	0.93444	0.111334	0.227237	0.163319
Cluster_MacIsaac_BAS1	0.594511	0.565463	0.602602	0.532803	0.00216915	0.0752487	0.0391729	0.527182	0.0386417	0.0814408	0.0403858	0.227049	0.998755	0.587973	0.0214057	0.124097	0.986349	0.212551	0.91997	0.648973	0.0390839	0.349908	0.547627	0.237146	0.0125446	0.149916	0.218836	0.985271	0.285426	0.457715	0.595231	0.660462	0.0187473	0.401424	0.135539	0.433371	0.876598	0.116598	0.806021	0.818648	0.917865	8.82463e-05	0.00394772	0.978965	0.309358	0.0829617	0.00518337	0.478861	0.97768
Cluster_MacIsaac_CAD1	0.266648	0.624302	0.378484	0.560391	0.142742	0.0639442	0.542014	0.705699	0.181982	0.883334	0.243432	0.835333	0.608422	0.860513	0.435388	0.919123	0.309593	0.263797	0.923602	0.636272	0.701856	0.0530637	0.16317	0.354419	0.478331	0.634894	0.0239489	0.662683	0.709837	0.653737	0.674327	0.430853	0.619334	0.757777	0.855598	0.731758	0.463545	0.699394	0.833221	0.674497	0.625013	0.118593	0.373982	0.454033	0.673932	0.651787	0.0069413	0.408507	0.385003
Cluster_MacIsaac_CBF1	0.0976231	0.152374	0.0399725	0.239257	0.187203	0.144427	0.000150448	0.0144359	0.0272624	0.00438625	0.994931	0.0887975	0.0567137	0.232628	0.00692824	0.328506	0.151726	0.00466782	0.417731	0.0639719	0.101307	0.00144214	0.0130772	0.0365108	0.345571	0.0546057	0.203091	0.104665	0.335233	0.0502967	0.0182532	0.0203642	0.0828423	0.00316721	0.106213	0.107917	0.0296235	2.03641e-05	0.0128898	0.0183222	0.0015795	0.000488553	4.48887e-08	0.0471766	0.318751	0.000597039	0.0300036	0.00163835	0.0029242
Cluster_MacIsaac_CHA4	0.632464	0.858328	0.87382	0.440553	0.624291	0.100678	0.963524	0.656165	0.834738	0.110151	0.768694	0.469819	0.700513	0.506675	0.881716	0.944513	0.679299	0.599819	0.766017	0.134949	0.0626423	0.752042	0.862524	0.393451	0.153477	0.337546	0.810325	0.374132	0.91255	0.777573	0.807868	0.155361	0.0657157	0.628668	0.460689	0.972772	0.369529	0.531225	0.270834	0.197371	0.819784	0.821276	0.775974	0.850471	0.938669	0.368684	0.429409	0.122018	0.907191
Cluster_MacIsaac_CIN5	0.157939	0.095833	0.856453	0.706437	0.355852	0.321266	0.602169	0.1766	0.378856	0.268936	0.831755	0.0667478	0.28126	0.666475	0.177167	0.134644	0.148929	0.378488	0.138162	0.888784	0.521836	0.377108	0.244337	0.563832	0.208019	0.547319	0.0864916	0.177987	0.123111	0.323444	0.423247	0.327729	0.234463	0.52219	0.279926	0.365248	0.915794	0.0871555	0.999891	0.904874	0.105452	0.0814512	0.0109428	0.15356	0.614854	0.0213099	0.0978224	0.0195899	0.831596
Cluster_MacIsaac_CST6	0.456706	0.81393	0.439966	0.700724	0.703639	0.449387	0.798645	0.647863	0.838776	0.733915	0.365387	0.391204	0.372449	0.247812	0.184278	0.390245	0.408704	0.96741	0.984322	0.758135	0.927682	0.782172	0.910632	0.606393	0.401587	0.486358	0.753618	0.89883	0.862777	0.332344	0.430767	0.897817	0.653128	0.60895	0.346295	0.903679	0.156939	0.586113	0.779647	0.784138	0.56066	0.810102	0.608438	0.812299	0.93175	0.325327	0.805005	0.535394	0.43856
Cluster_MacIsaac_DAL80	0.22791	0.559546	0.590746	0.25773	0.503025	0.0720025	0.160083	0.763079	0.221437	0.955825	0.175514	0.436102	0.374209	0.704909	0.980171	0.0824785	0.783283	0.730686	0.307399	0.254664	0.484898	0.876968	0.880007	0.517319	0.512345	0.464127	0.241219	0.739541	0.843895	0.523947	0.411708	0.642745	0.713872	0.277729	0.323418	0.295724	0.268038	0.522944	0.429603	0.763152	0.148847	0.639366	0.601835	0.789878	0.207635	0.600963	0.505978	0.433552	0.89637
Cluster_MacIsaac_DAL82	0.296148	0.163867	0.582499	0.625727	0.76267	0.542605	0.973888	0.711778	0.65997	0.59595	0.509468	0.600442	0.44329	0.226563	0.482585	0.65962	0.749492	0.456259	0.973003	0.847515	0.314457	0.750371	0.482254	0.323837	0.895259	0.926454	0.857093	0.906917	0.795106	0.656093	0.963457	0.501291	0.341789	0.818921	0.990139	0.477422	0.117556	0.298879	0.591473	0.703269	0.738536	0.795702	0.371009	0.33988	0.856866	0.108453	0.740104	0.222565	0.275558
Cluster_MacIsaac_DIG1	0.638225	0.550572	0.632381	0.466593	0.823206	0.815556	0.368885	0.889504	0.908286	0.362553	0.846925	0.0141614	0.655961	0.136596	0.36396	0.16904	0.503925	0.135645	0.961489	0.23514	0.854304	0.784783	0.239609	0.556323	0.422044	0.276645	0.311356	0.65927	0.747402	0.0432174	0.853426	0.330055	0.246813	0.475199	0.388962	0.627331	0.348416	0.212218	0.874906	0.308329	0.403678	0.489831	0.893901	0.935126	0.31852	0.122179	0.982196	0.0808779	0.494041
Cluster_MacIsaac_FHL1	1.49504e-19	7.51738e-20	3.15121e-18	4.12693e-21	5.77549e-21	3.44552e-18	8.59975e-19	1.1395e-21	1.34525e-18	4.46789e-19	5.66004e-17	9.89351e-21	4.89454e-21	4.31829e-16	6.97643e-18	2.56781e-19	1.69186e-20	2.85391e-21	1.42059e-20	5.16249e-16	7.36539e-22	3.27414e-20	9.73339e-18	4.22251e-18	9.42432e-15	6.89099e-18	7.93481e-21	6.27225e-20	2.45786e-18	8.37694e-18	2.42112e-16	5.62047e-19	2.7741e-19	1.29831e-18	3.89426e-21	7.76007e-16	1.18026e-17	3.13828e-20	6.1782e-19	4.99084e-16	5.01936e-19	1.37713e-19	4.60802e-19	8.02489e-19	8.48097e-20	3.67127e-21	1.70352e-15	9.09187e-18	1.55989e-18
Cluster_MacIsaac_FKH1	0.25587	0.958984	0.251327	0.685344	0.759141	0.466161	0.49561	0.510863	0.0119978	0.48187	0.525883	0.601082	0.401001	0.623672	0.18452	0.0494258	0.0186123	0.755828	0.739577	0.136349	0.0149947	0.297282	0.18553	0.805684	0.873238	0.634133	0.25872	0.736264	0.325351	0.475135	0.527447	0.865268	0.206674	0.309196	0.963873	0.667508	0.201017	0.704435	0.582299	0.22656	0.480311	0.189466	0.0112517	0.882167	0.0196582	0.314248	0.225948	0.681267	0.828067
Cluster_MacIsaac_FKH2	0.758063	0.957389	0.0438937	0.909305	0.0340863	0.287841	0.15791	0.529607	0.192827	0.290629	0.655556	0.715754	0.149373	0.764119	0.199823	0.29464	0.0285361	0.609991	0.576267	0.369375	0.0536716	0.444066	0.549929	0.0457405	0.684907	0.597081	0.878344	0.728581	0.834797	0.0475371	0.969376	0.809441	0.361461	0.378291	0.554669	0.684103	0.235494	0.13755	0.366186	0.968451	0.587943	0.059003	0.393957	0.168003	0.479929	0.50507	0.000945135	0.990274	0.258861
Cluster_MacIsaac_GAL4	0.0542402	0.481051	0.997885	0.539676	0.997448	0.471432	0.362152	0.485672	0.714659	0.445452	0.330933	0.892901	0.376776	0.285922	0.390699	0.499328	0.467166	0.0231827	0.167537	0.0758954	0.213611	0.345173	0.249537	0.286417	0.501536	0.201001	0.513834	0.245724	0.488019	0.0283276	0.243205	0.0792753	0.237386	0.989645	0.28108	0.445289	0.949131	0.173611	0.369956	0.376875	0.106178	0.141683	0.919116	0.111358	0.0336561	0.377814	0.861125	0.603458	0.972074
Cluster_MacIsaac_GAL80	0.543019	0.298859	0.560975	0.528939	0.523096	0.548972	0.542253	0.584362	0.536907	0.453216	0.509655	0.318622	0.505031	0.612443	0.531967	0.674949	0.566046	0.47311	0.55283	0.574874	0.589332	0.502635	0.596323	0.573103	0.557283	0.68617	0.550514	0.612848	0.591126	0.488386	0.610417	0.579214	0.602547	0.566828	0.466897	0.560391	0.561364	0.509099	0.557283	0.416037	0.376811	0.414218	0.356424	0.495848	0.502083	0.276858	0.336456	0.429236	0.410267
Cluster_MacIsaac_GAT1	0.899988	0.191696	0.154728	0.423478	0.409586	0.814143	0.319383	0.203979	0.38793	0.322726	0.130683	0.154728	0.214386	0.257862	0.708666	0.847572	0.977979	0.54022	0.191323	0.0758954	0.0875822	0.39551	0.663909	0.578027	0.296915	0.692681	0.938001	0.321386	0.0891186	0.300655	0.927537	0.576154	0.525093	0.226887	0.724711	0.189961	0.0660504	0.519388	0.674293	0.128074	0.844638	0.810244	0.461641	0.259867	0.564546	0.504158	0.364033	0.818615	0.654447
Cluster_MacIsaac_GAT3	0.0867678	0.0857098	0.0898957	0.08935	0.0856045	0.0854994	0.0857098	0.0854994	0.0939041	0.0912162	0.0851847	0.0873007	0.0849754	0.0858151	0.0854994	0.0854994	0.0919937	0.0860261	0.0845581	0.0848709	0.093339	0.0869806	0.0857098	0.0854994	0.0848709	0.120496	0.0861317	0.0842461	0.0863433	0.0862375	0.0860261	0.0865553	0.0854994	0.0869806	0.0864493	0.0876217	0.0859205	0.0875146	0.0873007	0.0895679	0.0863963	0.08508	0.0885905	0.0861317	0.0861317	0.0867678	0.0873007	0.0864493	0.0862375
Cluster_MacIsaac_GCN4	0.556026	0.878841	0.931556	0.050487	0.00613896	0.241398	0.839294	0.877807	0.420449	0.418593	0.961687	0.341864	0.893312	0.800339	0.698113	0.681633	0.786422	0.715918	0.870018	0.640394	0.284881	0.925371	0.645463	0.325103	0.0931925	0.757798	0.47982	0.0459087	0.834452	0.341351	0.0474849	0.513079	0.104502	0.875654	0.831617	0.391213	0.893506	0.0181321	0.228643	0.0855513	0.460317	0.08132	0.122068	0.461047	0.775145	0.0606641	0.726037	0.11629	0.1799
Cluster_MacIsaac_GCR1	0.0149009	0.00778145	0.126095	0.00141198	0.0145794	0.000567416	0.0121447	0.0132961	0.0270274	0.000816586	0.00256173	0.000727092	0.0162959	0.0134217	0.0010653	0.01399	0.0110908	0.00975483	0.000845207	0.0331733	0.0153647	0.0137552	0.0106324	0.0119289	0.00949482	0.0587005	0.0802777	0.0691912	0.0146527	0.00104121	0.0879745	0.0149809	0.0903569	0.082035	0.00314409	0.0098983	0.0826276	0.0195891	0.00712664	0.116356	0.0130859	0.0418756	0.000965685	0.00153681	0.0180612	0.00167099	0.00328919	0.00509317	0.00165703
Cluster_MacIsaac_GCR2	0.000115877	6.69306e-05	0.000484526	0.000843542	6.71695e-05	8.98709e-05	0.000537445	5.31641e-06	0.000353982	8.45126e-06	0.000489146	0.000578973	0.00118277	0.000145575	0.00021131	1.10734e-06	0.000984897	7.32645e-05	0.000625173	0.00011167	2.75038e-07	5.78394e-06	0.000158805	0.00376192	0.000542107	0.00176327	0.00166085	0.00210229	2.38692e-06	0.000567764	0.00960393	0.000349224	0.000927942	0.00310664	2.84234e-05	0.00120646	0.00137691	1.63279e-06	0.000402752	0.00153912	0.00061373	0.000785315	7.9361e-06	5.09003e-06	0.000149695	4.96553e-05	3.0546e-05	1.65561e-05	5.03901e-06
Cluster_MacIsaac_GLN3	0.126562	0.419158	0.476417	0.553009	0.56562	0.875682	0.808889	0.306036	0.504103	0.485717	0.548794	0.71394	0.970799	0.724072	0.578653	0.738274	0.583804	0.219519	0.587569	0.671425	0.656771	0.556086	0.806194	0.402504	0.271499	0.783363	0.866877	0.948322	0.404122	0.880255	0.483195	0.847355	0.535178	0.657207	0.853173	0.583294	0.43272	0.721534	0.308696	0.400525	0.848518	0.864213	0.338568	0.147047	0.997224	0.330943	0.495613	0.409054	0.308983
Cluster_MacIsaac_GTS1	0.697723	0.628287	0.975159	0.241493	0.662502	0.269673	0.995979	0.570653	0.503556	0.278974	0.905787	0.656234	0.908654	0.113176	0.653156	0.320353	0.755014	0.807975	0.247516	0.510505	0.802175	0.949621	0.728359	0.52784	0.500757	0.72545	0.608346	0.750305	0.606359	0.967947	0.807075	0.214832	0.655861	0.738087	0.290551	0.675864	0.624716	0.571795	0.495594	0.867929	0.945198	0.769293	0.852602	0.62618	0.950959	0.37438	0.14549	0.637024	0.763276
Cluster_MacIsaac_GZF3	0.116934	0.120212	0.480145	0.713905	0.366439	0.866029	0.280307	0.439124	0.808442	0.406629	0.35104	0.652159	0.653632	0.69495	0.76961	0.748621	0.52264	0.183642	0.401222	0.427614	0.445188	0.34308	0.775706	0.513252	0.897616	0.567679	0.05279	0.0678908	0.688923	0.568371	0.619963	0.432867	0.461426	0.714819	0.878738	0.410219	0.411381	0.112057	0.406513	0.250021	0.918012	0.28332	0.192132	0.335441	0.712686	0.987941	0.804014	0.682017	0.702358
Cluster_MacIsaac_HAC1	0.528295	0.476317	0.500224	0.447318	0.588534	0.938226	0.441627	0.180086	0.761771	0.542274	0.433411	0.682479	0.102364	0.657811	0.844665	0.0145969	0.946111	0.587315	0.521759	0.153559	0.986071	0.569892	0.383233	0.522372	0.911242	0.660458	0.719368	0.0396094	0.0173318	0.783345	0.157299	0.265934	0.381819	0.920134	0.622297	0.61855	0.89928	0.380088	0.928191	0.122453	0.599476	0.306837	0.976098	0.922194	0.917886	0.19351	0.379	0.465504	0.836456
Cluster_MacIsaac_HAP1	0.100121	0.0285958	0.108974	0.0122868	0.163151	0.071461	0.00366504	0.0493238	0.188253	0.0163431	0.00651216	0.00790827	0.840132	0.033501	0.0369411	0.00316152	0.121175	0.00406202	0.0650478	0.229006	0.50686	0.0992183	0.459745	0.0202738	9.91274e-05	0.0333763	0.060517	0.0393596	4.30866e-05	0.489966	0.449068	0.328994	0.887518	0.0539374	0.356086	0.0198961	0.0108393	0.036832	0.0944683	0.00759323	0.0976907	0.000475277	0.0392375	0.247699	0.00731185	0.000302919	0.0269551	0.00568401	0.010837
Cluster_MacIsaac_HAP2	0.857551	0.563265	0.981131	0.778082	0.183042	0.370276	0.556321	0.989747	0.298773	0.988736	0.563265	0.579094	0.542038	0.364248	0.367222	0.401197	0.72331	0.800937	0.687193	0.64765	0.754822	0.86599	0.424115	0.961407	0.117413	0.770228	0.471845	0.608276	0.472291	0.359958	0.154272	0.149615	0.104066	0.601035	0.744072	0.814771	0.388229	0.585674	0.284502	0.37917	0.176291	0.63362	0.614029	0.0392797	0.168569	0.911701	0.244587	0.491689	0.784984
Cluster_MacIsaac_HAP3	0.49695	0.539687	0.811296	0.906596	0.443675	0.848967	0.332733	0.36713	0.361351	0.783529	0.367885	0.209832	0.278793	0.390635	0.661783	0.232435	0.218731	0.478218	0.942521	0.81272	0.167575	0.31385	0.0662685	0.350223	0.656587	0.161218	0.766208	0.968114	0.87599	0.715348	0.556028	0.921225	0.553903	0.543888	0.806187	0.577158	0.656828	0.269312	0.56632	0.670215	0.969844	0.85859	0.294645	0.355368	0.508813	0.910631	0.891075	0.638177	0.0838329
Cluster_MacIsaac_HAP4	0.832327	0.698234	0.00940348	0.0562035	0.648285	0.531993	0.897117	0.415318	0.644388	0.389633	0.719565	0.789665	0.647696	0.380252	0.352184	0.0979881	0.2012	0.0435193	0.968273	0.185876	0.687429	0.0495335	0.818297	0.560864	0.0320163	0.430604	0.632101	0.170775	0.135657	0.34351	0.103804	0.967212	0.0552016	0.0181132	0.0112173	0.141965	0.0746835	0.104644	0.180087	0.825225	0.714669	0.474414	0.060189	0.0606163	0.00626075	0.0978531	0.208347	0.104633	0.0256186
Cluster_MacIsaac_HAP5	0.166084	0.460444	0.452154	0.664264	0.0424359	0.102749	0.585687	0.20514	0.8669	0.227402	0.397836	0.536023	0.375521	0.0665002	0.135018	0.0822775	0.996697	0.139587	0.424337	0.410224	0.623595	0.149957	0.831877	0.444218	0.044588	0.24579	0.598024	0.225044	0.8897	0.100145	0.0497836	0.302325	0.263895	0.0157744	0.176612	0.89016	0.0634359	0.787763	0.116681	0.19537	0.465807	0.517522	0.127032	0.00669116	0.038105	0.765751	0.415095	0.280442	0.359396
Cluster_MacIsaac_HSF1	0.730484	0.454466	0.655963	0.221168	0.963168	0.207307	0.165881	0.395073	0.0161902	0.00179462	0.191461	0.509054	0.50802	0.380598	0.536999	0.0384263	0.353422	0.0326599	0.259136	0.132128	0.133834	0.0363715	0.215778	0.0388915	0.0531526	0.613518	0.729999	0.0246894	0.0362229	0.713173	0.064402	0.0548887	0.821077	0.837966	0.510608	0.00337464	0.144626	0.0145556	0.0507012	6.35786e-05	0.00836172	0.0114687	0.0601628	0.104679	0.389392	2.97613e-05	0.0185665	0.0335593	0.000746451
Cluster_MacIsaac_IME1	0.292019	0.76377	0.313852	0.961558	0.268624	0.299181	0.291104	0.85863	0.284748	0.193818	0.663836	0.266249	0.248185	0.380169	0.78023	0.524826	0.320144	0.720914	0.303863	0.331226	0.882265	0.24553	0.540268	0.32899	0.969667	0.483948	0.907459	0.380712	0.35205	0.78356	0.377459	0.336733	0.367003	0.321119	0.546796	0.313132	0.90191	0.861119	0.309307	0.158853	0.570117	0.471743	0.729671	0.694619	0.888191	0.460418	0.705367	0.17087	0.462549
Cluster_MacIsaac_INO2	0.10504	0.167782	0.208826	0.777632	0.483435	0.124868	0.669332	0.101799	0.409702	0.00879804	0.0524534	0.0609704	0.234816	0.243849	0.301941	0.348028	0.13988	0.0750521	0.165608	0.397466	0.067542	0.157281	0.0472437	0.106774	0.0855266	0.776274	0.0671617	0.0577523	0.423834	0.173478	0.369239	0.0262449	0.557268	0.157506	0.0168092	0.0217915	0.306054	0.771616	0.50753	0.137361	0.00703143	0.00264766	0.196438	0.507189	0.717947	0.373633	0.162672	0.357917	0.203003
Cluster_MacIsaac_INO4	0.000838243	0.0732815	0.0220439	0.208826	0.0800434	0.00800735	0.0363675	0.0114827	0.0953794	0.0143568	0.0249804	0.0058373	0.00134401	0.0604914	0.0337606	0.00923407	0.0291933	0.00558913	0.0949578	0.0311762	0.0384252	0.0109715	0.0208495	0.0173745	2.97733e-05	0.0321366	0.00626295	0.000855339	0.081759	0.170216	0.0636827	0.0137471	0.0569779	0.0123178	0.0224446	0.0098499	0.0370159	0.00794872	0.901421	0.070529	4.25556e-05	0.00154954	0.0280717	0.175333	0.0190775	0.0202403	0.00166198	0.00109621	0.35693
Cluster_MacIsaac_IXR1	0.437662	0.555044	0.874441	0.764951	0.612239	0.313481	0.965475	0.739452	0.517336	0.395367	0.14396	0.950856	0.91306	0.808276	0.522953	0.650456	0.199256	0.447257	0.693807	0.512	0.776809	0.553919	0.766036	0.184266	0.238907	0.366099	0.207101	0.649897	0.857265	0.756684	0.25445	0.620423	0.244099	0.255637	0.53411	0.192777	0.866607	0.82876	0.189269	0.345771	0.465773	0.584513	0.145705	0.993505	0.0634818	0.279663	0.421589	0.229008	0.825438
Cluster_MacIsaac_LEU3	0.0936613	0.066496	0.0164271	0.0130445	0.00169791	0.597418	0.00254617	0.0241127	0.00168683	0.00262166	0.00532117	0.00637792	0.449496	0.00450585	0.028124	0.0474135	0.117632	0.0586605	0.250742	0.411717	0.048455	0.00811035	0.0188139	0.859402	0.0156325	0.000296851	0.00496192	0.435111	0.190022	0.00974525	0.119227	0.033909	0.0251164	0.0055025	0.00015409	0.700318	0.00216834	0.0507686	0.184158	0.0468543	0.769218	0.00768651	0.015004	0.987092	0.014936	0.000173438	0.000759785	0.602821	0.0155698
Cluster_MacIsaac_MAC1	0.459335	0.77849	0.872338	0.569255	0.512709	0.429869	0.804685	0.840242	0.0663721	0.327475	0.65416	0.50525	0.973646	0.907377	0.826226	0.777261	0.22362	0.599606	0.357722	0.844759	0.469567	0.877899	0.695813	0.901914	0.560797	0.590441	0.244312	0.347957	0.990531	0.944193	0.0581777	0.358435	0.290223	0.161652	0.156173	0.955814	0.615192	0.424966	0.948087	0.42912	0.999808	0.867288	0.936154	0.773698	0.303288	0.546998	0.337758	0.905789	0.934879
Cluster_MacIsaac_MATA1	0.543019	0.548972	0.560975	0.528939	0.400001	0.548972	0.399031	0.413558	0.536907	0.453216	0.249279	0.521031	0.32896	0.612443	0.29538	0.419023	0.287062	0.651475	0.55283	0.574874	0.589332	0.502635	0.596323	0.573103	0.557283	0.68617	0.550514	0.612848	0.421188	0.488386	0.216189	0.579214	0.602547	0.265413	0.357479	0.560391	0.561364	0.129078	0.557283	0.775816	0.376811	0.414218	0.559225	0.495848	0.502083	0.66338	0.497312	0.429236	0.410267
Cluster_MacIsaac_MBP1	0.00283643	0.00105379	0.0442048	0.309713	0.00396084	0.00493413	0.0473623	0.0102337	0.0837321	0.00908884	0.0118545	0.0126865	0.0229579	0.138784	0.0379513	0.166615	0.249509	0.0113786	0.00815212	0.152436	0.825196	0.123579	0.0425193	0.764675	0.665808	0.311539	0.841639	0.25081	0.601501	1.04512e-05	0.546596	0.0143262	0.188618	0.0941669	0.000409531	0.153945	0.0172907	0.790537	8.65245e-06	0.338952	7.6396e-07	0.0259776	0.921161	0.040757	0.693195	0.460227	5.32284e-05	4.48586e-05	0.137482
Cluster_MacIsaac_MCM1	0.784162	0.785588	0.00585598	0.184306	0.267029	0.355123	0.0213143	0.196794	0.141698	0.934995	0.587902	0.840588	0.522852	0.0687792	0.820117	0.871509	0.846303	0.392934	0.934744	0.824847	0.916116	0.687505	0.366534	0.635799	0.618026	0.38375	0.09122	0.285714	0.833187	0.114778	0.190822	0.408982	0.982614	0.460271	0.815179	0.152259	0.305488	0.788655	0.304241	0.238281	0.143267	0.886329	0.11437	0.701326	0.744655	0.0433934	0.782342	0.16704	0.745402
Cluster_MacIsaac_MET31	0.884505	0.873828	0.433135	0.655788	0.413805	0.230174	0.307346	0.615148	0.514627	0.157912	0.752554	0.357118	0.169925	0.78965	0.102349	0.158362	0.647802	0.284868	0.334246	0.601128	0.100866	0.514627	0.0666182	0.931096	0.20613	0.130872	0.117423	0.0178732	0.247445	0.243426	0.319127	0.30082	0.137669	0.112156	0.718649	0.664054	0.34529	0.000558331	0.138869	0.060667	0.692081	0.248803	0.0190707	0.0312328	0.0280991	0.152133	0.280645	0.061501	0.108734
Cluster_MacIsaac_MET32	0.759473	0.551127	0.632035	0.495817	0.820329	0.399557	0.259602	0.681612	0.79761	0.0400312	0.936267	0.641748	0.564892	0.598401	0.805418	0.982652	0.951843	0.258122	0.620058	0.927122	0.312772	0.226105	0.000151874	0.990822	0.0130905	0.201695	0.606023	0.166191	0.450492	0.184754	0.38754	0.35236	0.0811543	0.670687	0.846878	0.672478	0.708195	0.00248598	0.545984	0.32617	0.148554	0.165977	0.0278798	0.0199662	0.378056	0.0209071	0.304341	0.596551	0.0137622
Cluster_MacIsaac_MET4	0.940971	0.331845	0.975168	0.420225	0.649343	0.0386254	0.0602161	0.923085	0.451086	0.0840576	0.599651	0.973339	0.926295	0.533297	0.67884	0.17225	0.862564	0.298504	0.860333	0.602692	0.414705	0.357545	0.0067521	0.477755	0.00497658	0.146122	0.454636	0.340239	0.0809885	0.121319	0.470135	0.0354184	0.0423193	0.946795	0.759333	0.862049	0.454175	0.0420538	0.457343	0.0835884	0.148716	0.107187	0.0119339	0.0222899	0.0480216	0.0147835	0.106545	0.506311	0.00805271
Cluster_MacIsaac_MIG1	0.389639	0.396655	0.410916	0.373197	0.635028	0.396655	0.785268	0.439124	0.382475	0.288763	0.35104	0.364059	0.34579	0.473692	0.376715	0.253061	0.416985	0.310258	0.401222	0.427614	0.914446	0.34308	0.453758	0.425476	0.406513	0.567679	0.398478	0.474196	0.447383	0.327106	0.471174	0.534128	0.461426	0.937649	0.600501	0.457212	0.411381	0.350407	0.406513	0.960091	0.29268	0.586089	0.192132	0.903437	0.962858	0.311624	0.601923	0.263555	0.75265
Cluster_MacIsaac_MOT3	0.0584898	0.0294807	0.0440929	0.0993407	0.468286	0.000899674	0.027418	0.00417161	0.0743539	0.0119218	0.106555	0.064874	0.297296	0.0833287	0.150507	0.000448884	0.187715	0.00812351	0.206431	0.0601158	0.622128	0.00606014	0.0338322	0.0211535	0.00748417	0.0726341	0.0409797	0.114871	0.756049	0.191354	0.901652	0.0987047	0.139908	0.00389721	0.0113148	0.237205	0.471094	0.0441217	0.278153	0.000366629	0.0325712	0.0322457	0.00188992	0.0131789	0.0244878	0.00529123	0.137061	0.0720391	0.00496192
Cluster_MacIsaac_MSN2	0.600155	0.261506	0.828741	0.545939	0.967433	0.556533	0.461143	0.875556	0.234445	0.347346	0.425549	0.526193	0.969998	0.395762	0.373734	0.479016	0.987533	0.093348	0.590296	0.972781	0.450997	0.31398	0.439668	0.228084	0.426202	0.979955	0.967865	0.883477	0.407887	0.821375	0.735519	0.751029	0.462937	0.540154	0.492507	0.463505	0.1229	0.45973	0.0829966	0.00249702	0.15482	0.00875321	0.520213	0.173739	0.478727	0.00358102	0.113289	0.000800625	0.00502286
Cluster_MacIsaac_MSN4	0.913597	0.258499	0.740007	0.806174	0.644474	0.636283	0.905595	0.945442	0.632982	0.795063	0.525785	0.572151	0.863269	0.586142	0.486414	0.916995	0.424684	0.170802	0.960687	0.698472	0.426995	0.688117	0.680285	0.603698	0.57233	0.833828	0.689018	0.812778	0.683844	0.53656	0.51806	0.833146	0.767088	0.392794	0.0336488	0.152085	0.46503	0.0682637	0.117274	0.029182	0.26016	0.00643407	0.516166	0.00811216	0.630806	0.000286017	0.254269	0.0200601	0.00180152
Cluster_MacIsaac_NDD1	0.126944	0.0540405	0.0336469	0.462691	0.00651698	0.0156601	0.0851104	0.0826716	0.341618	0.030884	0.17125	0.118794	0.099077	0.154263	0.0125378	0.203044	0.083276	0.0279068	0.0624243	0.278211	0.0291168	0.0206495	0.545379	0.132836	0.0510916	0.21656	0.371495	0.398068	0.261184	0.531164	0.687465	0.00478544	0.577331	0.0391942	0.0591471	0.735649	0.024196	0.207519	0.245075	0.369632	0.152574	0.000586624	0.0115463	0.00686798	0.307535	0.0245439	0.0261249	0.792411	0.20712
Cluster_MacIsaac_NRG1	0.834961	0.480257	0.304175	0.937077	0.442899	0.710093	0.532418	0.365443	0.745447	0.913092	0.427657	0.51043	0.550224	0.676337	0.749586	0.420827	0.341015	0.91754	0.794889	0.515046	0.637003	0.543707	0.438861	0.831998	0.679974	0.392307	0.631971	0.511411	0.355326	0.804813	0.920694	0.669811	0.0419762	0.239237	0.243843	0.93973	0.973366	0.40897	0.518396	0.211836	0.976789	0.726299	0.672942	0.400288	0.484016	0.949671	0.242296	0.945801	0.691136
Cluster_MacIsaac_OPI1	0.019229	0.226225	0.29825	0.821862	0.11486	0.130235	0.131425	0.27908	0.290875	0.00870956	0.131724	0.0184363	0.118475	0.147394	0.350155	0.0155299	0.176354	0.267471	0.181095	0.232167	0.253207	0.122258	0.715552	0.239415	0.969269	0.620014	0.231776	0.186319	0.132495	0.863347	0.112613	0.737079	0.794473	0.43902	0.168228	0.799751	0.824199	0.320387	0.434594	0.0605751	0.35856	0.0213709	0.0329311	0.150446	0.401623	0.0179534	0.248595	0.187433	0.0268993
Cluster_MacIsaac_PDR1	0.707819	0.685767	0.410916	0.373197	0.509836	0.396655	0.388739	0.601923	0.382475	0.288763	0.35104	0.364059	0.34579	0.473692	0.634009	0.728584	0.416985	0.923525	0.401222	0.427614	0.0446957	0.10326	0.453758	0.910073	0.406513	0.390653	0.58848	0.574898	0.480399	0.715582	0.471174	0.128465	0.461426	0.417924	0.95163	0.410219	0.411381	0.0610807	0.406513	0.250021	0.211311	0.838323	0.192132	0.623859	0.930828	0.250105	0.766646	0.708579	0.947889
Cluster_MacIsaac_PHD1	0.722299	0.370956	0.542199	0.621841	0.90941	0.46112	0.129453	0.407118	0.370846	0.688019	0.262135	0.658328	0.334263	0.362034	0.868453	0.345349	0.548502	0.552686	0.404392	0.11433	0.814663	0.402542	0.319498	0.978146	0.628169	0.490997	0.707451	0.503538	0.58572	0.136991	0.699928	0.0353806	0.401042	0.322554	0.217965	0.187307	0.969354	0.987734	0.177812	0.159255	0.27427	0.53161	0.533049	0.0460743	0.291096	0.520816	0.0298496	0.919813	0.638776
Cluster_MacIsaac_PHO2	0.768041	0.592544	0.274703	0.91996	0.0670189	0.15039	0.63333	0.23535	0.511212	0.278699	0.786585	0.960435	0.623217	0.286332	0.297818	0.737187	0.285549	0.0478904	0.568276	0.195817	0.94861	0.575956	0.394332	0.51839	0.439573	0.0420161	0.28819	0.623635	0.717343	0.333127	0.674243	0.634626	0.132461	0.257489	0.314527	0.0101415	0.606626	0.684746	0.0578819	0.0535386	0.0173773	0.033144	0.470479	0.204158	0.0113368	0.00400473	0.060714	0.108542	0.118392
Cluster_MacIsaac_PHO4	0.675585	0.687624	0.316245	0.30373	0.103869	0.563757	0.0386062	0.382918	0.208845	0.464128	0.246653	0.860138	0.0657289	0.122758	0.473037	0.498756	0.191341	0.506885	0.223734	0.153304	0.750779	0.777164	0.86237	0.25939	0.458789	0.660058	0.768227	0.498516	0.911679	0.950165	0.966714	0.734742	0.869571	0.575757	0.144907	0.906274	0.191685	0.973308	0.905324	0.319426	0.237707	0.489228	0.039638	0.863661	0.967469	0.257899	0.00183232	0.986098	0.618634
Cluster_MacIsaac_PUT3	0.995742	0.857713	0.793058	0.275393	0.268624	0.299181	0.696344	0.343317	0.284748	0.27254	0.961824	0.449947	0.248185	0.233734	0.82303	0.650331	0.320144	0.102766	0.303863	0.331226	0.349725	0.987758	0.358822	0.951725	0.932879	0.483948	0.826406	0.367269	0.825757	0.588489	0.43479	0.336733	0.85431	0.321119	0.743755	0.809431	0.314333	0.453355	0.286555	0.662142	0.635988	0.415143	0.435477	0.667108	0.63694	0.77601	0.461635	0.17087	0.371092
Cluster_MacIsaac_RAP1	5.26884e-10	1.19647e-07	6.08222e-07	6.03229e-08	2.40673e-08	6.99082e-11	1.22026e-08	4.04783e-09	2.67579e-06	5.16111e-09	2.46529e-09	6.05635e-10	1.31398e-08	2.38532e-08	1.00855e-09	8.47724e-08	2.79629e-07	3.0848e-11	2.78808e-08	4.54563e-11	1.77493e-10	8.90074e-09	1.63518e-08	5.50768e-08	2.32272e-06	1.35743e-05	1.13842e-06	2.98311e-08	4.34935e-08	5.94028e-07	1.10942e-06	3.13288e-10	3.9025e-09	2.14661e-09	4.67221e-09	6.01032e-07	1.20632e-08	1.03633e-08	3.5314e-12	9.50744e-07	1.00075e-10	3.89371e-12	3.87548e-09	5.70955e-10	2.43304e-08	3.35432e-10	5.81726e-09	1.0816e-10	1.79565e-09
Cluster_MacIsaac_RDS1	0.899877	0.991007	0.64102	0.43293	0.413136	0.0426291	0.0897907	0.0208626	0.88609	0.712364	0.834633	0.581863	0.0309235	0.714447	0.476923	0.491184	0.66772	0.677562	0.590613	0.485079	0.73199	0.867559	0.628113	0.500387	0.872337	0.614777	0.901555	0.202402	0.929835	0.547679	0.0865044	0.524198	0.943857	0.27675	0.122752	0.207427	0.199113	0.447078	0.620749	0.928533	0.349514	0.794184	0.272602	0.713585	0.134748	0.487129	0.440714	0.701549	0.0414133
Cluster_MacIsaac_REB1	0.0667693	0.0947113	0.000134939	0.0758314	0.0110939	0.0151977	0.0304999	0.111987	0.0154315	2.1522e-05	0.114816	0.0448461	0.00349418	0.338842	0.177385	0.0602947	0.247654	0.00251786	0.0325796	0.000800087	0.448154	0.00111833	0.307282	0.128965	0.0235281	0.158187	0.618019	0.0284038	0.204711	0.0158404	0.690511	0.236272	0.00685441	0.209984	0.0317845	0.206097	0.00661322	0.0579578	0.0472216	0.00870746	0.000808077	0.0011341	2.70591e-05	0.000616798	0.000566323	0.00019184	1.71847e-05	3.85079e-05	0.00170857
Cluster_MacIsaac_RFX1	0.272886	0.672055	0.15063	0.804023	0.760664	0.648557	0.608182	0.0655762	0.747141	0.233644	0.970465	0.784902	0.298656	0.687339	0.786246	0.78314	0.246848	0.751115	0.556072	0.579759	0.790196	0.449121	0.952013	0.692086	0.387874	0.942622	0.904891	0.998257	0.545787	0.725978	0.565786	0.923171	0.43165	0.729587	0.128102	0.264099	0.659354	0.0859757	0.425091	0.864883	0.993377	0.642521	0.891063	0.866171	0.821223	0.798282	0.960453	0.658801	0.488728
Cluster_MacIsaac_RGT1	0.7463	0.396655	0.410916	0.503822	0.987941	0.537087	0.653632	0.791713	0.439849	0.554877	0.138017	0.452282	0.682617	0.40686	0.443972	0.350196	0.432388	0.489979	0.6343	0.527433	0.509049	0.34308	0.453758	0.0207084	0.406513	0.567679	0.985008	0.469667	0.568095	0.520649	0.471174	0.409754	0.404784	0.497328	0.512462	0.462669	0.513515	0.450564	0.42809	0.522374	0.0809043	0.549142	0.576431	0.0904218	0.0431333	0.33657	0.2512	0.517208	0.532383
Cluster_MacIsaac_RIM101	0.0858151	0.0864493	0.08435	0.0853944	0.111002	0.0842461	0.0846622	0.0875146	0.0871939	0.090444	0.0853944	0.0853944	0.0858151	0.08789	0.0837283	0.0883745	0.0861317	0.0880512	0.0859205	0.08435	0.0845581	0.0852895	0.0841424	0.0848709	0.0882666	0.084454	0.08435	0.0882666	0.0845581	0.0869806	0.0842461	0.0858151	0.084454	0.0866615	0.0875146	0.0864493	0.0879437	0.0851847	0.0839351	0.0894044	0.0853944	0.0862375	0.0884824	0.0877289	0.0922727	0.0925523	0.0936777	0.0876217	0.0889154
Cluster_MacIsaac_RLM1	0.93178	0.636725	0.811878	0.196694	0.505956	0.691252	0.79849	0.678402	0.93449	0.902474	0.967469	0.41488	0.654352	0.264302	0.97653	0.709729	0.715565	0.535834	0.247788	0.507855	0.183795	0.280798	0.835709	0.812172	0.718584	0.69993	0.538457	0.594154	0.888691	0.213617	0.809724	0.666334	0.398142	0.223878	0.931328	0.932834	0.940818	0.206703	0.991689	0.0137275	0.482315	0.268239	0.431029	0.277656	0.769626	0.160535	0.336086	0.304711	0.668447
Cluster_MacIsaac_RME1	0.158729	0.706922	0.630102	0.951509	0.536615	0.741246	0.749994	0.467051	0.5638	0.791076	0.480066	0.680475	0.615195	0.310854	0.608507	0.203069	0.751528	0.715208	0.632157	0.605579	0.106519	0.0374574	0.869205	0.714238	0.608608	0.839177	0.609822	0.912814	0.145868	0.597835	0.308103	0.147315	0.29753	0.756685	0.347857	0.608406	0.245267	0.0382987	0.240372	0.447988	0.685564	0.9606	0.895308	0.551379	0.27375	0.0502342	0.37118	0.780191	0.532339
Cluster_MacIsaac_ROX1	0.076167	0.490705	0.933052	0.203573	0.0741036	0.138773	0.392119	0.599164	0.393754	0.2751	0.303687	0.016387	0.565839	0.263828	0.279568	0.28106	0.803354	0.246389	0.126499	0.398906	0.853999	0.082841	0.889086	0.00924158	0.941178	0.918667	0.115862	0.110186	0.109845	0.56166	0.824233	0.245695	0.263391	0.230722	0.385217	0.767138	0.677909	0.254365	0.142027	0.0483535	0.0770548	0.233739	0.132614	0.585626	0.111112	0.0875867	0.210188	0.0149162	0.179709
Cluster_MacIsaac_RPH1	0.583569	0.222037	0.560975	0.528939	0.264546	0.548972	0.186	0.38308	0.213201	0.453216	0.509655	0.538241	0.505031	0.447496	0.443191	0.511697	0.566046	0.371377	0.160161	0.201036	0.589332	0.433124	0.413063	0.278904	0.557283	0.160505	0.19046	0.612848	0.591126	0.345683	0.148225	0.434651	0.281348	0.566828	0.466721	0.560391	0.561364	0.512998	0.241649	0.71463	0.376811	0.414218	0.362481	0.628342	0.544936	0.932101	0.904365	0.404381	0.243979
Cluster_MacIsaac_RPN4	8.10189e-05	0.00461509	0.0116212	0.000596512	0.0044001	1.51504e-05	0.0233012	0.00260279	0.000530413	3.90078e-09	0.0219787	1.16662e-05	0.0075224	0.00103615	0.00371071	0.000103632	0.000232181	0.00564018	0.000114882	0.000349584	0.0205158	0.0414673	0.00308121	0.000190355	0.0153867	0.107751	0.004136	0.000157275	0.00266331	0.000270857	0.00175239	9.94269e-05	0.00144764	0.0401275	0.000124245	0.000226419	0.000554272	2.35514e-08	0.0280972	1.91031e-07	7.30586e-06	1.60766e-05	7.86375e-08	1.51981e-07	1.38999e-05	6.32e-12	1.63828e-10	2.27765e-06	1.77785e-10
Cluster_MacIsaac_RTG3	0.679189	0.0595444	0.0610015	0.492988	0.371971	0.084141	0.101495	0.987517	0.045664	0.0456344	0.883354	0.167944	0.369019	0.528491	0.103207	0.137755	0.384135	0.0249946	0.13971	0.0643901	0.274943	0.263727	0.492781	0.191506	0.144163	0.330615	0.293437	0.0362307	0.23681	0.168045	0.0876969	0.026861	0.125168	0.299588	0.172339	0.126114	0.322764	0.176837	0.0420355	0.00441539	0.0106071	0.0442952	0.035896	0.0772784	0.105613	0.0961852	0.230497	0.043778	0.13968
Cluster_MacIsaac_SFP1	8.38333e-08	1.64744e-07	9.4384e-07	5.82558e-07	2.52749e-09	2.43395e-06	1.61804e-07	1.74561e-07	9.01019e-07	5.70883e-07	1.17435e-07	2.03201e-08	5.99932e-06	1.15144e-06	3.3204e-09	8.0899e-08	3.9525e-07	1.35855e-07	1.39805e-06	1.33706e-08	2.64894e-07	7.77207e-08	1.1093e-05	1.33198e-05	7.67097e-07	2.29815e-05	1.66479e-06	1.62331e-06	2.69628e-07	4.4674e-07	2.70777e-05	1.91617e-07	2.54247e-06	1.49363e-07	1.08961e-07	3.44215e-07	1.54916e-08	4.26521e-09	1.11381e-08	3.4633e-05	5.28898e-08	6.72486e-09	5.06982e-09	1.37687e-07	3.67829e-07	1.85291e-09	4.2657e-08	2.97736e-07	2.16238e-08
Cluster_MacIsaac_SIP4	0.292019	0.802458	0.772689	0.980042	0.268624	0.870827	0.307722	0.168951	0.964349	0.988823	0.253345	0.266249	0.162735	0.922145	0.278932	0.677939	0.947476	0.901778	0.995742	0.331226	0.349725	0.770138	0.920556	0.32899	0.309307	0.483948	0.301048	0.952655	0.899137	0.230023	0.335895	0.336733	0.173332	0.321119	0.461533	0.157673	0.314333	0.474727	0.917644	0.476997	0.847511	0.948405	0.335979	0.238085	0.742746	0.687241	0.432831	0.754502	0.733435
Cluster_MacIsaac_SKN7	0.195076	0.05764	0.407346	0.62669	0.290174	0.0548694	0.377827	0.210664	0.330038	0.983157	0.655043	0.469442	0.239853	0.565538	0.621475	0.109002	0.354646	0.0406884	0.780099	0.656033	0.535332	0.0578471	0.725603	0.278684	0.0272554	0.816873	0.262098	0.942473	0.067931	0.444947	0.442804	0.69457	0.720188	0.251754	0.12219	0.531765	0.468162	0.216755	0.120556	0.413682	0.383663	0.0677417	0.297451	0.150595	0.388312	0.281367	0.277848	0.230625	0.126458
Cluster_MacIsaac_SKO1	0.593932	0.553635	0.767076	0.403063	0.602005	0.619427	0.747984	0.685292	0.586351	0.0450133	0.11979	0.771366	0.276975	0.527011	0.295818	0.374906	0.0786583	0.170302	0.135891	0.832914	0.726816	0.122659	0.193398	0.272675	0.48849	0.940811	0.942597	0.289127	0.510233	0.894744	0.477038	0.168709	0.932074	0.789335	0.014262	0.873664	0.213802	0.975181	0.564151	0.330375	0.00767846	0.662515	0.0623714	0.521006	0.0898592	0.262434	0.290955	0.0157632	0.141231
Cluster_MacIsaac_SNT2	0.852461	0.50896	0.595603	0.948751	0.855026	0.834313	0.256376	0.851832	0.749234	0.861807	0.650496	0.845936	0.687639	0.418199	0.825896	0.693414	0.75504	0.400516	0.314527	0.240032	0.882065	0.286325	0.3281	0.742556	0.806018	0.783845	0.827434	0.2206	0.578995	0.592869	0.200734	0.841929	0.608577	0.844632	0.717516	0.40757	0.115486	0.482697	0.505484	0.131569	0.64637	0.310979	0.682924	0.847192	0.838601	0.761377	0.449867	0.286157	0.769426
Cluster_MacIsaac_SOK2	0.643753	0.567375	0.328849	0.882062	0.856884	0.882614	0.410502	0.374452	0.193789	0.118331	0.445117	0.7923	0.107356	0.476616	0.672902	0.542684	0.554714	0.722816	0.942416	0.23227	0.443503	0.841373	0.69095	0.491903	0.858119	0.159987	0.170584	0.787219	0.977933	0.774339	0.700802	0.399777	0.710802	0.393181	0.699345	0.825005	0.191714	0.460158	0.210428	0.28098	0.249638	0.507842	0.346528	0.0292889	0.608857	0.0529476	0.646764	0.630682	0.225608
Cluster_MacIsaac_SPT2	0.913847	0.901784	0.924094	0.222422	0.830123	0.553661	0.447308	0.188572	0.0339166	0.109605	0.265259	0.443173	0.173161	0.486465	0.976713	0.14044	0.164016	0.173496	0.254985	0.323087	0.453727	0.164074	0.521754	0.0401334	0.0332654	0.555598	0.634621	0.947385	0.0447703	0.156954	0.93512	0.185322	0.575407	0.896751	0.116726	0.97387	0.0426685	0.847289	0.77508	0.878943	0.385236	0.0816648	0.57062	0.0339085	0.00979726	0.182651	0.299657	0.348126	0.278113
Cluster_MacIsaac_SPT23	0.640579	0.361287	0.707135	0.277509	0.612972	0.0542325	0.616176	0.418036	0.550288	0.052215	0.710873	0.138968	0.404401	0.644232	0.400926	0.431396	0.20436	0.165491	0.180242	0.710816	0.630879	0.94314	0.701914	0.995191	0.669367	0.619715	0.136876	0.568538	0.583354	0.471643	0.555458	0.915996	0.925198	0.843306	0.566915	0.16092	0.875228	0.767792	0.830448	0.567543	0.700653	0.320874	0.495763	0.844394	0.474789	0.203727	0.0514332	0.231045	0.483863
Cluster_MacIsaac_STB1	0.121964	0.778008	0.238623	0.217265	0.18027	0.750955	0.27933	0.35693	0.949934	0.798924	0.762993	0.0456704	0.251442	0.321448	0.511175	0.340874	0.510407	0.476074	0.652082	0.45229	0.223904	0.998868	0.778408	0.488453	0.739823	0.741007	0.814823	0.84363	0.974985	0.01575	0.529586	0.0807848	0.925942	0.0892695	0.80227	0.19623	0.331459	0.562647	0.0426526	0.333657	0.00109913	0.775032	0.607698	0.31865	0.577654	0.370295	0.051626	0.0262004	0.236754
Cluster_MacIsaac_STB2	0.0623947	0.856988	0.33065	0.741604	0.29421	0.356006	0.156165	0.619615	0.830239	0.138316	0.50345	0.718125	0.0832573	0.0140156	0.164125	0.0245807	0.794911	0.618536	0.650208	0.85553	0.695796	0.0874019	0.287674	0.953318	0.351076	0.489139	0.553803	0.898578	0.575655	0.63215	0.432546	0.292454	0.650443	0.329402	0.814773	0.350005	0.566747	0.204712	0.118949	0.541656	0.0484179	0.216775	0.155624	0.896677	0.21763	0.2663	0.347813	0.0651137	0.224346
Cluster_MacIsaac_STB4	0.631412	0.401511	0.436882	0.741184	0.845496	0.579622	0.377978	0.180086	0.394793	0.613736	0.332116	0.941042	0.374098	0.214457	0.125625	0.89816	0.930629	0.0787364	0.39172	0.169298	0.854648	0.483798	0.427754	0.524522	0.471728	0.705649	0.404164	0.21498	0.450993	0.231563	0.211855	0.596445	0.587803	0.160474	0.914985	0.88613	0.15465	0.270318	0.919759	0.929972	0.368167	0.226858	0.642357	0.289797	0.335597	0.76672	0.45149	0.990965	0.246477
Cluster_MacIsaac_STB5	0.279364	0.196049	0.597398	0.503429	0.231675	0.82103	0.848248	0.778809	0.150214	0.871531	0.991899	0.213752	0.622712	0.303847	0.207898	0.269464	0.26467	0.358139	0.987312	0.979093	0.658768	0.365015	0.559176	0.197811	0.0460193	0.941317	0.594758	0.308576	0.789424	0.539015	0.238772	0.776863	0.856797	0.0556028	0.106187	0.498868	0.69917	0.0858096	0.359821	0.0630961	0.143089	0.250856	0.066076	0.0745689	0.259745	0.381484	0.225529	0.080707	0.385641
Cluster_MacIsaac_STE12	0.547747	0.704421	0.757704	0.944567	0.481749	0.555251	0.651883	0.634383	0.792485	0.622938	0.656751	0.0797738	0.723143	0.415083	0.720944	0.42619	0.13429	0.529786	0.970955	0.789489	0.768049	0.581635	0.560312	0.772831	0.297584	0.366539	0.758946	0.809193	0.144093	0.245619	0.405929	0.757601	0.507973	0.523041	0.500198	0.63908	0.952751	0.855691	0.225194	0.278138	0.0686916	0.928325	0.906918	0.62213	0.84678	0.964972	0.439461	0.0926994	0.348203
Cluster_MacIsaac_STP1	0.525589	0.484808	0.971972	0.694001	0.734397	0.495491	0.213398	0.0428087	0.682823	0.336323	0.72272	0.674882	0.680702	0.0783781	0.870213	0.635935	0.494532	0.526958	0.831003	0.899609	0.986214	0.834218	0.50519	0.8393	0.83213	0.769291	0.304748	0.783196	0.344931	0.6208	0.0980888	0.734179	0.654091	0.58772	0.0746065	0.140961	0.535921	0.899494	0.734397	0.295041	0.289838	0.378401	0.0558953	0.426805	0.206953	0.355784	0.448527	0.568595	0.06028
Cluster_MacIsaac_SUM1	0.0350096	0.694798	0.400015	0.548908	0.832306	0.16974	0.571255	0.191364	0.129483	0.173639	0.339388	0.458227	0.0482146	0.211798	0.0414382	0.195726	0.0600143	0.21896	0.0201855	0.482884	0.272829	0.0666711	0.568828	0.350643	0.656969	0.113517	0.909568	0.0922151	0.220321	0.254594	0.617928	0.530331	0.10006	0.662962	0.76129	0.346489	0.300426	0.57432	0.415655	0.031066	0.37005	0.869877	0.891313	0.767639	0.871689	0.303499	0.0607106	0.941263	0.420693
Cluster_MacIsaac_SUT1	0.404126	0.801601	0.229037	0.331691	0.891666	0.50738	0.680569	0.640532	0.651971	0.574662	0.549382	0.989794	0.876424	0.720683	0.90529	0.821158	0.631351	0.902264	0.838217	0.467892	0.167491	0.385977	0.438253	0.910327	0.942218	0.0812696	0.3806	0.28318	0.466881	0.73682	0.764034	0.593949	0.639554	0.35527	0.763727	0.88639	0.748101	0.503138	0.89491	0.993196	0.812347	0.842715	0.362835	0.324865	0.686564	0.0348442	0.404806	0.824914	0.282946
Cluster_MacIsaac_SWI4	0.216722	0.445162	0.992948	0.545803	0.894472	0.657224	0.26135	0.443057	0.0805741	0.653684	0.578875	0.0203925	0.786009	0.444146	0.832243	0.830477	0.816333	0.528844	0.47069	0.531933	0.595768	0.337831	0.882686	0.13958	0.274626	0.825788	0.00345555	0.788633	0.0200884	0.00407926	0.0400386	0.259616	0.349846	0.0819654	0.698944	0.0851265	0.220425	0.789039	0.0859108	0.238843	3.57216e-06	0.506445	0.327784	0.0518438	0.621531	0.73112	0.506603	1.13538e-05	0.756525
Cluster_MacIsaac_SWI5	0.109981	0.976094	0.877819	0.343034	0.757538	0.152156	0.543576	0.554302	0.355416	0.222809	0.0497272	0.200902	0.395122	0.974362	0.812254	0.24777	0.987965	0.654901	0.104525	0.444361	0.938825	0.410546	0.207422	0.142663	0.737032	0.774578	0.753502	0.864137	0.911699	0.603646	0.370007	0.202721	0.47046	0.588199	0.328874	0.586537	0.20471	1.54245e-05	0.00337386	0.0297717	0.102344	0.527603	0.435359	0.371189	0.856205	0.586675	0.450276	0.278872	0.00886277
Cluster_MacIsaac_SWI6	0.0696226	0.167155	0.3649	0.239641	0.410721	0.242967	0.137023	0.202232	0.18262	0.379404	0.234821	0.0163491	0.20476	0.33198	0.670222	0.707025	0.955444	0.145124	0.537106	0.848112	0.654766	0.981927	0.988628	0.0868841	0.259331	0.663835	0.0419504	0.8466	0.0518021	0.00197616	0.187579	0.0654428	0.314732	0.618183	0.867139	0.14561	0.897696	0.940763	0.00219428	0.447049	7.39655e-08	0.293057	0.304751	0.160835	0.741649	0.633214	0.0448216	7.56959e-06	0.0413492
Cluster_MacIsaac_TDA9
Cluster_MacIsaac_TEC1	0.299455	0.75952	0.476821	0.329663	0.239895	0.052978	0.574741	0.324936	0.0796952	0.646703	0.369481	0.230468	0.518043	0.86155	0.610951	0.616993	0.226945	0.57876	0.574531	0.861671	0.0658523	0.110084	0.292289	0.527634	0.0301112	0.997549	0.139289	0.462512	0.25852	0.007267	0.604221	0.856525	0.841684	0.610233	0.987135	0.0731451	0.891409	0.773041	0.494112	0.391497	0.0227989	0.9666	0.0497357	0.432373	0.873392	0.83077	0.35807	0.0690594	0.257013
Cluster_MacIsaac_THI2	0.325679	0.672613	0.746892	0.706239	0.941492	0.340737	0.395361	0.517838	0.274657	0.0470914	0.296983	0.800054	0.890113	0.845514	0.992157	0.115047	0.32482	0.675564	0.723029	0.13762	0.979959	0.771752	0.944795	0.849792	0.90792	0.284811	0.114043	0.583353	0.15502	0.913116	0.595709	0.142133	0.564825	0.129505	0.78759	0.123247	0.12418	0.235234	0.425979	0.208875	0.019312	0.0306707	0.899356	0.983095	0.313572	0.0971329	0.0875436	0.294109	0.723439
Cluster_MacIsaac_TYE7	0.0908795	0.00516014	0.0341251	0.144529	0.0237836	0.171081	0.535459	0.266674	0.0413257	0.000111592	0.153132	0.141914	0.0110755	0.000610104	0.00112138	0.0153422	0.000796723	0.436878	0.00604144	0.1291	0.0482356	0.00170188	0.000276022	0.0343554	0.0230153	0.389259	0.19599	0.00976404	0.192358	0.0950395	0.0926956	0.333128	0.206414	0.0118978	0.0549971	0.0477783	0.00251874	0.000140184	0.0144943	0.0350418	0.0751342	0.0169533	0.0103296	3.27218e-05	0.0378531	0.00311631	0.000256214	0.0129858	0.0227215
Cluster_MacIsaac_UME6	0.941024	0.704443	0.957877	0.485875	0.569745	0.220364	0.914678	0.297263	0.797576	0.601614	0.686896	0.932095	0.501558	0.56962	0.892449	0.11825	0.76424	0.511036	0.222194	0.853239	0.933876	0.731796	0.988816	0.25727	0.664274	0.863379	0.489337	0.740629	0.754898	0.196124	0.59276	0.628331	0.898418	0.0431153	0.955579	0.416862	0.763889	0.292189	0.692772	0.844443	0.119155	0.940097	0.572476	0.477031	0.23813	0.864899	0.762532	0.268781	0.254702
Cluster_MacIsaac_URC2	0.986161	0.299181	0.928637	0.663473	0.648411	0.460114	0.957571	0.860988	0.284748	0.624729	0.414093	0.910103	0.938317	0.999335	0.278932	0.456274	0.320144	0.453154	0.518648	0.887664	0.822771	0.309465	0.358822	0.985097	0.882133	0.208812	0.301048	0.380712	0.35205	0.75577	0.896234	0.312013	0.367003	0.935664	0.59298	0.830956	0.492214	0.77371	0.366826	0.158853	0.148047	0.814475	0.628157	0.238085	0.470921	0.325859	0.349038	0.17087	0.669415
Cluster_MacIsaac_XBP1	0.645066	0.522321	0.0628099	0.849681	0.237105	0.0531854	0.380299	0.860854	0.515231	0.185475	0.78939	0.701423	0.395175	0.428004	0.919936	0.0646155	0.291996	0.926286	0.155413	0.0335012	0.134288	0.0409231	0.465448	0.256561	0.129468	0.0872254	0.0145318	0.309254	0.148613	0.352215	0.866921	0.309321	0.181272	0.129805	0.453444	0.694882	0.0106633	0.121492	0.602988	0.853696	0.409242	0.114485	0.0831928	0.812158	0.364251	0.287141	0.258122	0.473981	0.93504
Cluster_MacIsaac_YAP1	0.0132707	0.159973	0.0156179	0.0342237	0.0052806	0.0010188	0.107363	0.0201737	0.135534	0.0214255	0.291941	0.0181886	0.00626655	0.100436	0.12321	0.0302098	0.0492731	0.0216543	0.0315542	0.0267942	0.0545315	0.000170865	0.00336549	0.143811	0.0117111	0.00894375	0.00044266	0.345076	0.0426106	0.176422	0.0794304	0.680016	0.0431567	0.0126722	0.0102113	0.323277	0.0342526	0.00560732	0.13151	0.407505	0.33733	0.00830312	0.00262596	0.00785032	0.129844	0.00429656	0.000156394	0.00379821	0.0422912
Cluster_MacIsaac_YAP5	0.0177067	0.031203	0.35768	0.327238	0.22792	0.157347	0.217308	0.133612	0.137412	0.00929031	0.146017	0.251664	0.031203	0.16305	0.136143	0.455355	0.0535127	0.0340809	0.16351	0.0183984	0.0137156	0.442483	0.184041	0.0234605	0.0980209	0.197885	0.169878	0.0798515	0.0900568	0.0721175	0.220674	0.0611532	0.148592	0.240789	0.0104176	0.112965	0.127633	0.104005	0.0127842	0.0660053	0.00930987	0.00791422	0.500649	0.0128217	0.0276353	0.000913597	0.174896	0.00138425	0.0163198
Cluster_MacIsaac_YAP6	0.460026	0.262832	0.20813	0.720885	0.00329126	0.13203	0.234997	0.0623786	0.463696	0.0706456	0.307541	0.491958	0.0640864	0.127789	0.74288	0.442724	0.0205462	0.445507	0.44288	0.126221	0.565098	0.0796178	0.379834	0.20396	0.284721	0.983335	0.188713	0.988007	0.0582702	0.665964	0.588429	0.17417	0.0858936	0.712398	0.0841137	0.470011	0.734799	0.428624	0.772934	0.192369	0.0195634	0.117367	0.0550557	0.44817	0.283287	0.197562	0.37019	0.0833556	0.362654
Cluster_MacIsaac_YAP7	0.488257	0.468151	0.0877819	0.24839	0.00248638	0.00093461	0.036441	0.0615827	0.0760292	0.0293715	0.469961	0.059088	0.733081	0.123277	0.0756581	0.0888766	0.0141459	0.00986225	0.238954	0.0282735	0.126705	0.011197	0.00486274	0.0056181	0.0196628	0.0826338	0.000375745	0.00720123	0.0445274	0.577046	0.115195	0.657707	0.129655	0.0252519	0.00980029	0.107689	0.304838	0.00560857	0.0742182	0.0993061	0.0122897	0.000332792	0.0199081	0.00140353	0.0128314	0.00684378	0.000384644	0.0399866	0.00508483
Cluster_MacIsaac_YHP1	0.275584	0.548972	0.560975	0.488205	0.482964	0.548972	0.307676	0.584362	0.593922	0.713121	0.315688	0.521031	0.324969	0.102776	0.531967	0.419023	0.566046	0.690422	0.55283	0.574874	0.589332	0.502635	0.596323	0.573103	0.349389	0.68617	0.550514	0.612848	0.591126	0.488386	0.610417	0.339514	0.469377	0.566828	0.657104	0.560391	0.54955	0.288372	0.549358	0.416037	0.376811	0.414218	0.766758	0.495848	0.502083	0.137515	0.284585	0.429236	0.237954
Cluster_MacIsaac_YOX1	0.0649707	0.553803	0.599271	0.248545	0.697169	0.192733	0.0987504	0.808759	0.428968	0.878387	0.329348	0.716085	0.272074	0.00534631	0.337921	0.673011	0.498309	0.958538	0.388595	0.317415	0.934889	0.840046	0.745487	0.402872	0.75684	0.284811	0.43492	0.180424	0.455164	0.515931	0.177457	0.145638	0.688706	0.505543	0.532939	0.410035	0.643773	0.0813504	0.534374	0.898665	0.378461	0.989369	0.489414	0.700889	0.57722	0.0077432	0.986668	0.958712	0.0172678
Cluster_MacIsaac_YRR1	0.866832	0.396655	0.410916	0.373197	0.366439	0.396655	0.388739	0.439124	0.382475	0.288763	0.35104	0.755443	0.34579	0.423344	0.960091	0.797384	0.416985	0.930178	0.401222	0.427614	0.445188	0.34308	0.666205	0.425476	0.932289	0.567679	0.398478	0.474196	0.447383	0.327106	0.471174	0.432867	0.461426	0.866671	0.30349	0.410219	0.868921	0.632701	0.0760537	0.250021	0.251032	0.567402	0.621982	0.335441	0.985823	0.432987	0.264254	0.304547	0.244183
Cluster_MacIsaac_ZAP1	0.352027	0.844826	0.949324	0.616618	0.670445	0.560682	0.710469	0.666869	0.846296	0.699527	0.391127	0.534047	0.18236	0.310854	0.755477	0.905142	0.730794	0.644644	0.872503	0.261839	0.280197	0.553794	0.195285	0.733946	0.745616	0.418907	0.232369	0.44721	0.756246	0.41501	0.416583	0.709071	0.940815	0.626003	0.490183	0.664874	0.154964	0.690349	0.694292	0.654727	0.734055	0.528363	0.495741	0.866363	0.758883	0.550897	0.426428	0.905257	0.915335
Cluster_ScherrerRBP_DFR1	0.539901	0.95872	0.310659	0.588259	0.376603	0.942866	0.36388	0.900664	0.519305	0.873985	0.677745	0.443053	0.82542	0.694677	0.149249	0.261888	0.475374	0.0519916	0.3557	0.595183	0.203877	0.708156	0.279729	0.208665	0.766296	0.268692	0.484865	0.549332	0.795481	0.612444	0.656411	0.538411	0.11563	0.610675	0.681294	0.0627465	0.973955	0.100563	0.875815	0.555545	0.0299501	0.0368218	0.0754636	0.151281	0.596057	0.191997	0.633604	0.369765	0.175547
Cluster_ScherrerRBP_GRE3	0.0208321	0.0322016	0.0499814	0.0218928	0.025268	0.0191044	0.0667598	0.0213452	0.0378816	0.0238623	0.0373373	0.0277413	0.0281488	0.0336251	0.0323168	0.0293719	0.0297999	0.0203741	0.4211	0.0351198	0.0382609	0.0397319	0.022951	0.0346971	0.0267868	0.0219636	0.0291146	0.0369104	0.0379005	0.0430911	0.0366709	0.0173488	0.0364328	0.0370399	0.0202967	0.0379762	0.0307983	0.0315497	0.0328315	0.0198814	0.0172434	0.0239895	0.0172625	0.0159227	0.0476421	0.0176101	0.0173777	0.021173	0.017796
Cluster_ScherrerRBP_LAP3	0.389639	0.665315	0.410916	0.373197	0.366439	0.396655	0.388739	0.439124	0.661312	0.753891	0.918012	0.364059	0.661016	0.473692	0.376715	0.253061	0.416985	0.310258	0.401222	0.505126	0.445188	0.34308	0.453758	0.425476	0.406513	0.567679	0.85672	0.474196	0.447383	0.824622	0.471174	0.432867	0.461426	0.417924	0.30349	0.918822	0.411381	0.847271	0.406513	0.250021	0.980772	0.248176	0.128928	0.335441	0.778211	0.12406	0.95163	0.669921	0.244183
Cluster_ScherrerRBP_MAP1	1.12292e-25	2.55356e-21	3.89544e-27	7.01416e-23	3.34105e-25	1.65275e-25	7.01829e-25	4.72909e-24	4.88381e-26	2.06526e-30	4.53992e-20	7.79105e-23	7.2343e-20	6.8286e-25	8.3847e-24	3.50134e-31	3.19277e-25	1.24725e-31	1.36617e-20	2.41797e-20	6.9692e-22	4.79513e-29	1.92359e-20	1.3512e-24	2.48117e-26	3.61056e-14	3.5807e-14	6.36017e-19	2.55025e-23	2.97502e-26	7.17833e-18	1.24542e-22	3.72119e-19	3.36139e-24	3.89602e-26	1.92404e-24	7.82663e-20	2.55996e-22	1.99855e-21	5.7709e-25	2.01498e-25	4.30378e-24	5.65671e-36	2.88564e-25	2.61715e-26	4.62215e-37	4.47978e-32	2.26902e-28	7.04545e-27
Cluster_ScherrerRBP_MDH1	0.543019	0.255262	0.199818	0.528939	0.404544	0.532536	0.542253	0.244681	0.507617	0.453216	0.509655	0.521031	0.505031	0.447496	0.605165	0.419023	0.566046	0.47311	0.55283	0.414879	0.443191	0.502635	0.596323	0.347459	0.557283	0.273301	0.550514	0.449572	0.591126	0.70431	0.610417	0.579214	0.340537	0.445599	0.466897	0.560391	0.314992	0.509099	0.289948	0.576648	0.376811	0.414218	0.356424	0.495848	0.318062	0.276858	0.336456	0.680656	0.450438
Cluster_ScherrerRBP_MDH3	0.000336519	0.123782	0.00710074	0.0743262	0.00673074	8.39305e-06	0.000834908	0.00590457	0.132182	0.0259828	0.0334785	0.0204149	0.111869	0.0278454	0.621583	0.207314	0.0133497	0.0824627	0.0571845	0.0113939	0.00440667	0.00378328	0.49072	0.00230061	0.16457	0.0509614	0.0892503	0.0258008	0.0660434	0.0614695	0.0128663	0.160014	0.549136	0.0374096	0.0269063	0.326526	0.000531545	0.14324	0.0196206	0.0142654	0.0252148	0.0975522	0.020517	0.0397955	0.915311	0.295675	0.0198894	0.00266027	0.00261988
Cluster_ScherrerRBP_MEU1	0.201766	0.84683	0.844884	0.878974	0.939025	0.802452	0.964504	0.756444	0.950641	0.836984	0.756627	0.690309	0.884669	0.881567	0.746162	0.687061	0.588173	0.752484	0.768914	0.705022	0.58365	0.788286	0.157417	0.885428	0.550365	0.819736	0.549295	0.406409	0.616151	0.345615	0.902676	0.850348	0.794402	0.613558	0.695872	0.0355995	0.103409	0.598213	0.419172	0.0644502	0.968403	0.406953	0.717747	0.763772	0.42492	0.764506	0.442579	0.423386	0.963609
Cluster_ScherrerRBP_PFK2	0.0155798	0.130829	0.187935	0.167098	0.13737	0.216958	0.0172538	0.109732	0.190239	0.0100081	0.00608197	0.231711	0.393806	0.236893	0.0696968	0.134481	0.111034	0.0186945	0.180389	0.175395	0.92241	0.117377	0.710453	0.159594	0.145585	0.726038	0.289506	0.221273	0.127505	0.0252651	0.0151774	0.115708	0.172177	0.151632	0.156743	0.117964	0.228279	0.23643	0.13901	0.176834	0.0646894	0.0524048	0.0268419	0.300892	0.0336772	0.00871382	0.0139659	0.0581901	0.263462
Cluster_ScherrerRBP_PHR1	0.136084	0.831944	0.15424	0.122853	0.0729571	0.419214	0.920789	0.634351	0.4184	0.319284	0.244415	0.385102	0.102364	0.54776	0.447741	0.236897	0.455612	0.705124	0.544465	0.169298	0.185903	0.93832	0.194279	0.374415	0.85326	0.322101	0.975909	0.21498	0.840235	0.40032	0.211855	0.78416	0.201926	0.160474	0.519309	0.345517	0.532702	0.279654	0.376703	0.880637	0.992377	0.131195	0.373591	0.450852	0.928379	0.74163	0.712233	0.281389	0.0436109
Cluster_ScherrerRBP_POT1	1.40866e-07	8.19973e-06	1.47787e-07	5.00828e-06	1.41732e-08	5.90247e-07	3.6199e-07	2.63884e-08	1.65844e-07	1.83361e-07	1.38985e-05	7.36134e-06	1.86576e-06	3.90959e-06	3.20645e-05	7.4214e-09	1.00732e-06	1.43356e-08	2.96667e-08	1.04263e-07	3.40684e-07	4.45727e-07	6.81768e-06	3.14981e-09	2.84067e-08	1.21619e-05	5.06379e-06	2.56553e-07	4.09613e-06	2.0274e-06	6.9566e-07	1.17808e-05	9.8282e-07	4.00042e-06	8.9969e-07	9.64331e-05	3.05493e-08	0.000246279	4.75386e-05	3.93416e-06	2.86191e-07	1.90279e-07	1.82362e-07	2.95346e-07	8.64224e-06	1.73897e-08	2.63225e-06	7.91418e-06	4.49453e-08
Cluster_ScherrerRBP_PRE10	0.0188826	0.0106599	0.0646452	0.182797	0.119839	0.0322924	0.0179215	0.00951024	0.139959	0.18839	0.0700224	0.513922	0.0844055	0.0624795	0.0549662	0.0165523	0.658548	0.364335	0.233951	0.0439028	0.0161296	0.0210073	0.220174	0.08857	0.0330087	0.157773	0.218153	0.089418	0.998095	0.126306	0.0255658	0.420467	0.15123	0.0290378	0.404228	0.343666	0.0265583	0.453071	0.0212172	0.0527494	0.0610667	0.271032	0.00698633	0.0448263	0.0293568	0.0581232	0.0136812	0.0116151	0.146039
Cluster_ScherrerRBP_STI1	0.0173236	0.17895	0.2744	0.0748461	0.234173	0.001739	0.0570436	0.053139	0.540617	0.362916	0.530295	0.113101	0.0723678	0.160318	0.0365285	0.676976	0.0308773	0.236477	0.153842	0.256774	0.0935479	0.0719355	0.102511	0.252105	0.0364574	0.294016	0.0801638	0.0292569	0.0505696	0.0116775	0.0531937	0.0971071	0.737667	0.170602	0.331704	0.369311	0.0362958	0.975317	0.139474	0.0523786	0.315574	0.258696	0.281611	0.00781178	0.905175	0.757887	0.724017	0.000269044	0.00101448
Cluster_ScherrerRBP_YMR1	3.06884e-14	1.72007e-12	8.54306e-11	3.44406e-16	1.6253e-12	9.14478e-13	3.09623e-15	1.47516e-15	5.18577e-12	2.15832e-17	1.29996e-12	4.30853e-12	1.44702e-11	2.99509e-13	8.2292e-13	3.05954e-15	3.88613e-15	1.14974e-20	8.98709e-15	8.55918e-16	7.25148e-14	8.56878e-17	1.55065e-10	1.38291e-11	1.34099e-17	2.89803e-09	2.48533e-13	1.62736e-17	3.4092e-13	1.85368e-17	2.27148e-10	1.3348e-13	1.10285e-13	7.62948e-14	1.08354e-15	8.42501e-10	2.40524e-15	3.80149e-15	6.16947e-12	2.1097e-13	2.18895e-13	1.09523e-12	2.03317e-18	1.02084e-12	1.75682e-14	1.2991e-18	2.83859e-13	6.7015e-15	9.28476e-15
Cluster_TsvetanovaRBP_ARC15	0.808123	0.969741	0.512249	0.60934	0.980038	0.20938	0.426075	0.339417	0.94617	0.0818622	0.473397	0.626727	0.955795	0.228416	0.260441	0.581735	0.635729	0.0373972	0.717736	0.461955	0.367047	0.221649	0.669791	0.65171	0.829065	0.811305	0.674861	0.419071	0.908052	0.982032	0.712497	0.845333	0.630015	0.702401	0.554637	0.715749	0.470007	0.847883	0.631841	0.319316	0.529251	0.994748	0.845692	0.305682	0.0586669	0.180891	0.762673	0.843592	0.317114
Cluster_TsvetanovaRBP_ARF3	0.0187263	1.04383e-05	1.15169e-06	4.51739e-07	1.1638e-07	2.25453e-05	0.000201044	0.000498798	5.5503e-07	9.42913e-08	1.59139e-05	0.0130824	0.000135022	1.13712e-05	0.000940119	1.0917e-08	0.000601326	1.78751e-07	5.28538e-05	0.000122875	5.30949e-05	1.46928e-11	0.00153606	7.21829e-06	0.0038067	0.0137147	0.00346483	0.00145259	0.00616112	2.05681e-07	1.88404e-06	1.26494e-05	1.67869e-05	5.49374e-06	2.93261e-07	0.000276574	0.00011676	1.59007e-05	0.00953992	0.0831762	0.635615	0.00433144	5.67242e-09	3.38201e-05	0.00693976	0.00114401	0.00334932	0.0144674	0.00162723
Cluster_TsvetanovaRBP_ARP8	0.177673	0.231397	0.0203097	0.286323	0.376224	0.0454476	0.50056	0.105019	0.333032	0.0634163	0.03971	0.248665	0.532399	0.142362	0.918884	0.0106069	0.259149	0.0769531	0.0977025	0.243947	0.253698	0.167727	0.0435476	0.0260447	0.0535315	0.131597	0.765973	0.885818	0.745174	0.315015	0.00826803	0.0174135	0.14555	0.822762	0.0631912	0.165705	0.230047	0.010829	0.0221268	0.00352339	0.741157	0.492351	0.0023612	0.297119	0.940855	0.104019	0.433682	0.0532851	0.38092
Cluster_TsvetanovaRBP_BUB1	0.141693	0.093339	0.40373	0.097528	0.523096	0.092161	0.315409	0.138589	0.28824	0.121814	0.146129	0.111131	0.100483	0.123002	0.0914378	0.108564	0.566046	0.115606	0.130983	0.0894044	0.0902243	0.0916599	0.0891325	0.469554	0.173722	0.0957887	0.0942446	0.106607	0.0860261	0.210874	0.0870872	0.579214	0.0948141	0.382293	0.10229	0.347014	0.10831	0.198605	0.362633	0.179456	0.471864	0.109265	0.119739	0.289817	0.0999459	0.125833	0.181523	0.429236	0.0956736
Cluster_TsvetanovaRBP_CRG1	0.796762	0.0436133	0.237432	0.0102854	0.215043	0.329783	0.397377	0.661572	0.10316	0.00812484	0.420047	0.103452	0.398696	0.188016	0.614965	0.000576729	0.834851	0.00949671	0.1058	0.158305	0.330964	0.0273869	0.925219	0.132394	0.0112092	0.475396	0.444566	0.255503	0.4153	0.283676	0.0939971	0.0409106	0.0151763	0.0684398	0.0307617	0.0222761	0.292463	0.0801244	0.272652	0.0778758	0.726714	0.984515	0.0272457	0.011598	0.542671	0.00465244	0.634003	0.235531	0.955605
Cluster_TsvetanovaRBP_GCY1	0.648841	0.995576	0.385544	0.588254	0.245753	0.329645	0.623796	0.555956	0.855437	0.146209	0.331735	0.468242	0.715114	0.851088	0.090913	0.110614	0.0924619	0.165959	0.791695	0.717853	0.392833	0.170921	0.930511	0.651674	0.693171	0.292035	0.92614	0.301495	0.358904	0.80371	0.130331	0.0737473	0.929978	0.430439	0.106237	0.503869	0.289482	0.20953	0.251364	0.126879	0.629819	0.176952	0.209157	0.469148	0.332515	0.386401	0.988297	0.00393867	0.96451
Cluster_TsvetanovaRBP_GIS2	0.0654198	0.487424	0.260229	0.0124614	0.327092	0.136519	0.822103	0.428304	0.910394	0.0237688	0.116993	0.0389374	0.521485	0.538477	0.311017	0.129255	0.662478	0.260168	0.272702	0.0433472	0.165993	0.727564	0.0113688	0.428615	0.15293	0.53166	0.415814	0.0650317	0.27015	0.30459	0.128572	0.293377	0.882942	0.962559	0.0154066	0.489732	0.0318687	0.0315592	0.246812	0.485211	0.00493256	0.225062	0.0308634	0.134933	0.00091874	0.00244473	6.91087e-05	0.0917229	0.246417
Cluster_TsvetanovaRBP_GUS1	0.234932	0.837649	0.526217	0.381554	0.16391	0.886273	0.479511	0.517494	0.601993	0.923623	0.834518	0.822292	0.240893	0.737936	0.264712	0.883314	0.685663	0.399005	0.519357	0.433064	0.0777582	0.990473	0.0787022	0.051613	0.425128	0.671051	0.852932	0.54169	0.541517	0.507952	0.739514	0.0263823	0.441291	0.245114	0.492	0.91871	0.528894	0.810311	0.479565	0.156492	0.559379	0.421696	0.223326	0.774912	0.431735	0.72319	0.825751	0.50355	0.507115
Cluster_TsvetanovaRBP_HSP26	0.923449	0.0473995	0.333237	0.217856	0.161622	0.417329	0.122296	0.0480718	0.269964	0.00110837	0.0103668	0.072861	0.115923	0.866602	0.214926	0.0305394	0.379064	0.0018115	0.0384013	0.0316981	0.898162	0.0429203	0.539305	0.042999	0.0164861	0.169146	0.121935	0.0382899	0.797302	0.0439589	0.184207	0.199982	0.00587631	0.0718746	0.0446656	0.00118221	0.053462	0.0192413	0.198798	0.0230243	0.984636	0.089276	0.00106452	0.0943142	0.118462	0.301494	0.5254	0.24688	0.108062
Cluster_TsvetanovaRBP_LYS1	5.56711e-10	3.03121e-06	8.54188e-06	1.1354e-08	4.79645e-06	1.88486e-06	2.06757e-05	0.000211546	2.32103e-06	7.09738e-07	0.000215283	6.40776e-06	2.17783e-08	0.00340372	3.12748e-05	5.37815e-07	0.000764143	2.42262e-05	0.000113342	0.000119175	4.72924e-06	2.38836e-07	1.52368e-05	0.000808085	0.000244233	0.018015	3.24285e-06	0.00222283	0.000263974	1.68315e-07	0.0171227	0.000112948	0.000183459	1.35285e-05	4.44826e-08	6.18256e-05	0.000306308	7.75562e-08	0.215653	0.000255483	0.0234487	0.00054794	2.31831e-05	1.18356e-06	0.000271393	0.000170875	3.76804e-07	2.66525e-05	3.72378e-05
Cluster_TsvetanovaRBP_PAD1	0.433823	0.126541	0.143041	0.111021	0.0471288	0.290297	0.772762	0.147041	0.243385	0.203359	0.141336	0.0668989	0.566169	0.276828	0.638084	0.0190229	0.871531	0.239395	0.0710217	0.441669	0.186591	0.110143	0.684239	0.0792188	0.39595	0.670366	0.504991	0.355148	0.33686	0.431186	0.466654	0.0716696	0.31292	0.13481	0.0101074	0.0136213	0.871848	0.464172	0.547135	0.701848	0.122997	0.354572	0.0709011	0.0215809	0.219518	0.989692	0.212457	0.550759	0.251172
Cluster_TsvetanovaRBP_PCS60	0.165577	4.93563e-06	1.08846e-05	6.62011e-05	3.3783e-05	0.000131358	0.0012138	0.0141193	7.65271e-05	1.07744e-07	4.17413e-06	0.000354941	0.000827194	8.39761e-06	0.00755094	2.46893e-07	0.00373554	7.60435e-08	0.000262389	0.00896502	7.6415e-05	9.00172e-09	0.00820108	0.000415616	0.000672354	0.00484544	0.00582475	0.0131188	0.0131891	0.00198268	0.000663461	9.52857e-05	0.000242497	0.000324455	4.10909e-05	0.000287428	0.000733475	2.292e-05	0.0102286	0.000752752	0.0186159	0.000648351	1.81711e-06	4.09684e-05	0.0138452	0.000497233	0.000765921	0.000399529	0.00112705
Cluster_TsvetanovaRBP_SCD6	0.446494	0.443434	0.379487	0.494153	0.201589	0.365124	0.136899	0.667845	0.212753	0.00756062	0.798541	0.376094	0.446141	0.348339	0.489325	0.16941	0.830284	0.0767062	0.742537	0.296858	0.977894	0.0467032	0.838807	0.333487	0.193472	0.106103	0.824125	0.842327	0.68563	0.966156	0.238486	0.870764	0.357503	0.0459561	0.95902	0.132385	0.163293	0.512921	0.623385	0.759108	0.272878	0.832432	0.42021	0.0405825	0.792288	0.331055	0.54556	0.467783	0.923704
Cluster_TsvetanovaRBP_UBP3	0.00050988	0.000616683	0.00336693	2.82434e-05	0.00759261	0.00748438	0.00317799	0.018824	0.00113243	0.000914133	0.000641613	0.0306855	2.93653e-06	0.00564143	0.000123679	0.00066255	0.000574797	0.0168303	0.00936429	0.00368948	0.0037186	0.000464934	0.212304	0.0374978	0.158108	0.0144897	0.0192449	0.0472134	0.00920124	0.00124818	0.0710126	0.00459183	0.20415	0.0255825	4.21717e-07	0.0393057	0.0875016	0.000240645	0.000868855	0.00223599	6.6083e-06	0.00165628	0.000253276	0.00461286	0.0042133	1.16887e-06	0.000935402	4.96351e-06	3.0502e-05
Cluster_TsvetanovaRBP_VTC1	0.737436	0.476722	0.178498	0.688053	0.381553	0.66929	0.920858	0.211864	0.0209412	0.00991517	0.0564699	0.420692	0.108807	0.0169055	0.494167	0.0551794	0.865905	0.0156206	0.271565	0.987635	0.672478	0.00137995	0.484838	0.733996	0.219249	0.357214	0.0616826	0.716487	0.822037	0.0130313	0.893166	0.298408	0.349159	0.0251237	0.0122303	0.020114	0.0216331	0.255458	0.0924303	0.0308355	0.86123	0.998102	0.0717938	0.0223708	0.395534	0.0332639	0.437539	0.274334	0.496411
Cluster_Venters25-37C_Ash1	0.450622	0.295754	0.727944	0.531159	0.23305	0.0481596	0.113123	0.428253	0.28808	0.276667	0.0113755	0.0631928	0.29486	0.731725	0.0226042	0.0856016	0.425027	0.228468	0.0605871	0.330691	0.739493	0.193971	0.187576	0.0533784	0.160438	0.0581841	0.557144	0.780545	0.0129236	0.0595048	0.0701369	0.251515	0.0556097	0.0680772	0.0102928	0.105832	0.261887	0.0841474	0.0442517	0.581611	0.104948	0.00250322	0.00183	0.759566	0.296985	0.00669355	0.00447913	0.0418219	0.0123673
Cluster_Venters25-37C_Bas1	0.00211557	0.0167856	0.0210362	0.0191951	0.0086685	0.0012805	0.001636	0.105335	0.00088984	0.0150643	0.000488217	0.017443	0.00284684	0.00469063	0.0333261	0.0145759	0.0120671	4.97025e-05	0.021723	0.0123732	0.0111108	0.001183	0.0273594	0.046938	0.00115219	0.00585469	0.00412105	0.214089	0.000111745	0.0359013	0.0021384	0.0159816	0.0189479	0.00443054	0.00163754	0.0250977	0.000414669	0.000815745	0.000614941	0.0081805	0.00172792	2.7137e-05	8.71489e-05	0.00811492	0.0403985	0.00021265	8.28858e-05	0.00419718	0.0688938
Cluster_Venters25-37C_Cha4	0.122397	0.0226395	0.169018	0.107729	0.11036	0.00190408	0.100571	0.0933145	0.0131965	0.0379633	0.00851713	0.067071	0.0547856	0.10083	0.00330727	0.00867273	0.00858308	0.00375911	0.0117618	0.0151292	0.169111	0.00258611	0.451476	0.00130748	0.113744	0.0308934	0.034062	0.229026	0.00605766	0.0524998	0.0247541	0.0290522	0.010761	0.00923946	0.151567	0.196981	0.00372766	0.0201819	0.000990261	0.117132	0.0188164	0.000748442	0.043056	0.141644	0.115485	0.00155325	0.00173515	0.00843968	0.0578285
Cluster_Venters25-37C_Chd1	0.994944	0.838513	0.401812	0.477743	0.560877	0.471612	0.91435	0.303761	0.256907	0.80118	0.493444	0.436947	0.783061	0.785966	0.919908	0.0914364	0.583504	0.394441	0.820617	0.816901	0.5016	0.577433	0.686719	0.818629	0.261436	0.268428	0.343384	0.553913	0.323946	0.701104	0.475798	0.527599	0.730738	0.516578	0.968764	0.0862903	0.905471	0.0285418	0.207423	0.00585008	0.0328512	0.0112944	0.35742	0.649826	0.110739	0.0455907	0.244932	0.140703	0.345583
Cluster_Venters25-37C_Cin5	0.326295	0.973306	0.587447	0.849902	0.280358	0.578334	0.22654	0.516988	0.66628	0.729266	0.437616	0.962532	0.839985	0.501662	0.747881	0.719679	0.744617	0.304335	0.380997	0.50726	0.901609	0.547575	0.990961	0.335843	0.926813	0.202034	0.606683	0.467775	0.184873	0.239326	0.52457	0.279865	0.118596	0.887283	0.787898	0.643967	0.638235	0.265817	0.333887	0.665412	0.442999	0.261006	0.408888	0.768268	0.760736	0.25443	0.131039	0.850495	0.680952
Cluster_Venters25-37C_Dig1	4.84786e-06	4.91716e-06	0.000166792	0.000288864	0.00114092	5.84288e-05	4.50165e-07	6.87002e-05	8.70073e-10	6.51943e-07	0.000301483	0.00226699	0.000252667	2.55566e-05	9.51998e-08	5.25423e-10	0.000113648	1.22878e-06	1.44786e-05	0.00100464	0.000160856	0.000446539	3.7595e-06	2.87466e-05	5.17737e-06	0.000108091	0.000315556	4.06538e-05	1.10293e-05	0.000856068	0.00631076	0.000132564	0.000270788	3.04417e-05	1.71765e-07	6.54792e-05	0.000864845	4.07486e-06	3.28929e-05	5.43036e-07	5.27143e-08	0.000133366	1.10819e-06	1.29692e-08	0.00107827	3.77899e-07	8.739e-10	3.43945e-06	3.07901e-06
Cluster_Venters25-37C_Dot1	0.0199739	0.00548555	0.0192029	0.0600634	0.0664364	0.185095	0.0674175	0.00652243	0.0194253	0.125467	0.0593677	0.0437664	0.0948482	0.0171719	0.00394173	0.11909	0.0381338	0.0249803	0.0309166	0.201657	0.0814854	0.0289848	0.0762206	0.600672	0.629525	0.579611	0.00279741	0.133724	0.0268361	0.461672	0.106742	0.201994	0.127891	0.012503	0.0605337	0.321412	0.0264773	0.00318248	0.474626	0.111788	0.000933516	0.00463044	0.0048151	0.0606814	0.014296	0.000371405	0.019072	0.00912165	0.00201118
Cluster_Venters25-37C_Fhl1	6.14126e-05	1.77007e-07	3.61447e-05	1.56509e-06	0.000400393	3.14648e-09	4.62087e-08	4.89803e-06	2.73752e-05	5.11186e-10	1.21363e-07	1.93371e-05	1.34828e-06	0.000206559	2.04897e-11	3.27947e-11	2.09297e-05	1.48356e-06	0.000112327	1.19478e-07	1.29284e-05	5.00667e-08	0.000235603	4.47494e-07	6.11572e-07	4.73462e-05	2.55782e-06	9.62075e-07	2.98236e-08	1.38706e-06	3.58394e-06	2.84817e-06	8.36312e-05	6.95742e-08	1.07318e-09	5.07504e-07	0.00262862	4.76997e-10	2.54812e-09	2.34346e-08	1.81478e-10	3.96234e-10	1.8894e-08	1.19874e-06	7.33875e-06	1.08319e-11	9.17079e-13	1.29662e-05	3.42056e-09
Cluster_Venters25-37C_Fkh1	0.000356567	1.16646e-05	0.000344139	0.000200598	2.9862e-05	1.3462e-06	3.43586e-05	2.80698e-05	4.43068e-09	4.51951e-07	4.47215e-06	0.000119974	7.1096e-05	6.94199e-05	1.40769e-05	1.18326e-11	9.20163e-05	1.98865e-08	0.000169195	2.87922e-06	0.004093	8.11861e-06	2.73613e-07	6.53581e-11	2.08116e-06	0.000103846	0.000425434	0.000155009	7.63154e-06	0.0173687	8.43931e-07	0.000446721	0.000682061	2.28611e-05	7.32028e-09	8.88478e-06	2.94708e-05	2.05402e-05	2.85513e-09	5.16692e-07	1.85373e-08	3.14553e-10	2.05327e-10	3.72028e-08	7.25337e-07	5.07114e-17	6.34009e-12	1.65101e-09	6.64554e-07
Cluster_Venters25-37C_Fkh2	0.00023784	0.000124926	0.000176803	0.000355671	3.5973e-05	6.68896e-06	2.29252e-06	2.63857e-06	2.86441e-10	1.47557e-07	3.74358e-05	0.000179966	6.02003e-05	0.000256825	1.09338e-06	6.46506e-09	9.76998e-05	3.87098e-08	3.51503e-05	2.57383e-07	0.00123631	5.73491e-07	1.05929e-05	1.38202e-06	7.68562e-06	0.00062372	0.000412412	0.000276613	8.38488e-06	0.0629157	0.00538083	7.86518e-05	0.00441795	0.000652843	1.67458e-07	2.87668e-06	9.80831e-05	1.95395e-07	2.04099e-07	0.000157904	7.41974e-05	5.55462e-08	1.21717e-06	2.94484e-06	3.48298e-06	2.76433e-12	4.61675e-11	1.07643e-06	1.40566e-06
Cluster_Venters25-37C_Gal4	0.0177271	0.000392225	0.253253	0.0263646	0.0527995	0.0340659	0.00126029	0.32452	0.0026433	0.00147867	0.0531969	0.00196831	0.000173065	0.0842804	0.00405933	0.000226636	0.000505973	0.00583808	0.0186662	0.000945321	0.00469114	0.000739639	0.00753634	0.0568818	0.00440004	0.0511663	0.00475114	0.0374425	0.00111151	0.0108198	0.00325675	0.0300514	0.00945457	0.00759054	0.00299335	0.0047172	0.000689022	0.00128488	0.0200577	0.0280324	0.00151664	4.17714e-05	0.00155971	0.0320047	0.030351	1.9821e-05	1.69796e-05	0.0301451	0.000850211
Cluster_Venters25-37C_Gcn4	0.00680075	0.00356781	0.264836	0.0387537	0.0143012	0.000926714	0.0469855	0.161485	0.000512245	0.00149938	0.05003	0.0267666	0.000189971	0.00844734	0.00122782	0.000138057	0.00330791	0.000735266	0.00658266	4.58244e-06	0.0125238	0.00239814	0.00169597	0.0182494	0.0033315	0.0121345	0.0393068	0.00541335	0.0032724	0.0779298	0.00254266	0.00641931	0.000856101	0.00428226	2.11736e-05	6.76738e-05	0.00631515	0.000114591	0.000159134	0.000121743	2.6303e-06	3.51217e-06	1.0502e-06	0.00103839	0.00278175	8.10309e-06	2.81189e-07	0.00235698	0.00304045
Cluster_Venters25-37C_Gcr1	0.00152574	0.00398033	0.0320914	0.057944	0.143217	0.00658437	0.00208617	0.15849	2.17489e-05	0.000422438	0.0084716	0.0202757	0.00230286	0.426767	0.000187584	1.05213e-05	0.00010581	0.00255137	0.0063201	0.00128077	0.000104887	0.000126008	0.0121458	0.0172166	0.00107862	0.145627	0.00444577	0.00448227	0.00437773	0.0232094	0.00780108	0.0109049	0.0205996	0.0205902	0.00438716	0.00133117	0.00609172	7.22684e-08	0.000958054	0.000336318	1.05181e-05	2.48671e-06	0.0455585	1.63357e-05	0.0111763	1.57045e-07	1.17528e-08	0.000537736	0.000594914
Cluster_Venters25-37C_Gln3	0.0811676	0.0558242	0.289804	0.0588054	0.133642	0.304593	0.185036	0.281242	0.0314893	0.0467733	0.0683992	0.485105	0.206625	0.177374	0.00808536	0.00349529	0.0607029	0.0461761	0.0989952	0.153824	0.174433	0.0461619	0.962218	0.21376	0.0157074	0.0334229	0.332996	0.104877	0.041881	0.18221	0.102186	0.172609	0.163833	0.014298	0.279477	0.250467	0.2163	0.000508912	0.000539921	0.0734634	0.0767324	0.0443981	6.50443e-05	0.154584	0.301377	0.00467408	0.00834551	0.0144341	0.0371057
Cluster_Venters25-37C_Ifh1	1.60479e-29	2.67981e-30	5.30338e-30	3.60111e-35	2.26222e-34	1.09665e-31	1.70614e-30	2.60905e-32	1.7004e-33	8.72272e-32	4.13331e-33	2.13255e-37	1.16348e-29	8.0462e-35	3.1156e-32	5.92121e-32	4.80259e-33	3.58918e-32	3.65451e-32	8.37227e-33	2.56545e-34	3.44509e-33	4.94436e-26	1.6832e-25	4.98485e-30	2.33771e-29	4.34495e-32	2.70996e-30	1.64651e-31	2.57687e-31	1.42489e-25	1.94462e-32	7.83007e-32	1.20773e-35	4.51691e-34	5.22676e-31	2.54195e-30	2.83103e-33	8.25797e-30	1.97341e-30	1.0752e-32	6.20297e-33	4.94338e-30	1.79895e-30	1.2332e-32	1.81502e-29	1.6458e-28	2.61705e-33	3.24755e-33
Cluster_Venters25-37C_Ino2	0.0465237	0.000701567	0.00549067	0.0117108	0.199778	0.0337453	0.0242577	0.10458	0.00266874	0.00308994	0.0628331	0.0720476	0.00680122	0.0614672	0.0148017	0.00114119	0.0203036	0.000636703	0.0177363	0.0150728	0.00881694	0.00637859	0.0131631	0.0366389	0.0223194	0.233132	0.121597	0.09228	0.00226134	0.144671	0.04792	0.0475669	0.199331	0.293698	8.48269e-05	0.0252452	0.0235239	0.000143441	0.00310218	0.000297895	9.46227e-06	0.000189457	2.97295e-06	0.00316491	0.0400527	1.42298e-08	3.47005e-06	0.000312206	0.000873473
Cluster_Venters25-37C_Ino4	0.00871882	0.00520741	0.0084712	0.000942501	0.277388	0.00241168	0.0473242	0.0478903	0.00597177	0.00327397	0.0565726	0.0144486	0.0172121	0.0890831	2.57539e-05	0.000474338	0.000443665	0.000189026	0.00678765	0.0120847	0.00340641	0.00303399	0.00545167	0.0115691	0.000109863	0.0358875	0.000572536	0.0282645	8.37282e-05	0.000864614	0.0011189	0.00140958	0.113245	0.0863751	0.0015923	0.00348791	0.0225559	1.83383e-06	6.35862e-07	3.69059e-05	1.92448e-07	6.79938e-07	0.000208743	0.000236125	0.00213611	4.77907e-10	5.66538e-07	5.31566e-05	0.00189539
Cluster_Venters25-37C_Ino80	0.018545	0.0308896	0.000641651	0.00787873	0.0137436	0.0337269	0.0992265	0.00903027	0.000704358	0.000933353	0.000613786	9.85134e-05	0.0221815	0.114061	0.00575219	4.84472e-05	0.000901713	0.000334842	0.0471232	0.00061525	0.00061241	0.000950513	6.03825e-05	0.00289771	5.23827e-06	0.025462	0.000311796	0.000187807	0.000800342	0.000894207	0.00296626	0.0242544	0.0408976	0.0106312	0.000841463	0.00011587	0.0855648	2.9076e-05	9.96102e-06	6.45479e-13	1.03172e-07	6.42304e-07	1.76347e-07	0.00034978	0.00240459	5.15259e-12	8.93643e-11	1.67113e-08	2.86907e-07
Cluster_Venters25-37C_Mot1	5.02832e-07	6.41106e-07	8.86972e-06	4.74872e-05	0.00265172	4.77605e-06	9.27176e-07	6.94463e-06	2.35081e-09	1.93415e-10	8.00516e-05	8.62232e-05	3.79284e-07	2.29401e-06	1.25416e-08	1.02811e-12	3.10396e-07	7.3703e-13	4.77242e-06	1.54691e-08	2.82858e-06	3.39096e-10	2.77257e-09	2.15569e-06	3.15178e-05	3.29695e-08	3.45277e-08	2.61809e-05	1.02813e-07	6.82508e-05	3.72182e-05	8.12498e-06	9.54093e-06	4.81724e-05	6.87173e-09	3.33769e-08	5.33388e-05	7.11612e-09	1.8158e-09	1.36251e-09	9.25071e-08	5.17386e-10	4.08386e-10	1.09802e-11	1.70021e-06	1.13697e-07	1.9019e-11	7.09852e-12	3.64088e-10
Cluster_Venters25-37C_Msn2	2.03064e-05	0.00095797	0.00595428	0.00659385	0.0370922	0.00182934	0.00800554	0.0557421	0.00063118	0.000484395	0.000664305	0.00781159	0.00281593	0.00606231	0.00394746	5.18291e-06	0.0203648	3.39298e-06	0.0030969	0.000129612	0.0444519	0.000170098	0.00216655	5.43619e-05	0.000116692	0.00148425	0.0069018	0.00131817	9.91677e-06	0.0013027	0.00249668	0.000876997	0.0269162	0.00101884	2.2501e-06	0.000468544	0.00117601	0.000602865	3.72571e-05	0.000124577	1.03773e-05	5.03815e-05	0.000146705	0.00215568	0.000215749	1.55943e-09	8.15188e-05	8.82158e-05	0.00289514
Cluster_Venters25-37C_Put3	0.562043	0.733036	0.111251	0.254396	0.322415	0.261453	0.723587	0.547124	0.333063	0.481335	0.739522	0.318752	0.0738912	0.417651	0.503021	0.780254	0.879671	0.704494	0.309232	0.450998	0.57859	0.943057	0.32789	0.87363	0.826832	0.389058	0.449827	0.651797	0.792765	0.154823	0.89938	0.0738095	0.611947	0.28803	0.969032	0.869417	0.653152	0.490521	0.901727	0.343603	0.660783	0.812669	0.808801	0.804882	0.119447	0.360359	0.648102	0.658113	0.7503
Cluster_Venters25-37C_Rtg2	0.607296	0.491352	0.981816	0.193988	0.391497	0.491527	0.324661	0.951297	0.171836	0.49539	0.753804	0.88788	0.19933	0.511166	0.0953472	0.0822121	0.883367	0.0827679	0.320016	0.792193	0.944857	0.739332	0.305855	0.168219	0.903183	0.653642	0.597649	0.8725	0.400489	0.0864143	0.609857	0.495105	0.0113054	0.922056	0.64376	0.575295	0.417697	0.0187783	0.0656192	0.559924	0.115854	0.121042	0.0189104	0.606368	0.762092	0.00430511	0.0287847	0.119993	0.760918
Cluster_Venters25-37C_Sfp1	3.52951e-07	4.64584e-08	5.04969e-07	1.3312e-06	8.02824e-07	2.6394e-10	0.000132887	3.20426e-08	6.11124e-07	1.08647e-08	6.46239e-08	1.3556e-06	1.99529e-07	0.000137347	9.83648e-08	8.68744e-14	1.45024e-05	1.07731e-10	3.51026e-07	5.47257e-07	1.08172e-06	3.93879e-09	1.3199e-06	1.59325e-07	2.3254e-08	7.89365e-07	4.42128e-05	2.8324e-05	6.36633e-11	3.66068e-06	2.37855e-06	2.94165e-07	1.90432e-05	2.14887e-06	4.39992e-09	2.4504e-05	7.25034e-09	2.3882e-08	1.00466e-08	4.35116e-09	4.19199e-12	2.22356e-12	1.01001e-10	8.87275e-05	1.34437e-07	1.37619e-13	2.31989e-14	1.94173e-09	9.28295e-08
Cluster_Venters25-37C_Skn7	0.211419	0.00484273	0.041091	0.299304	0.296418	0.0111803	0.00541715	0.081942	0.0297136	0.00296573	0.00290162	0.0282795	0.19416	0.756369	0.00609467	0.00920457	0.0108433	0.00199747	0.0519739	0.0325754	0.407445	0.0153568	0.20749	0.00067997	0.0356477	0.00737897	0.00110242	0.704133	0.000845214	0.316404	0.00720446	0.00163096	0.0822912	0.00548118	0.00160869	0.0167499	0.0107664	0.00114574	0.000126349	0.0122545	0.000990211	0.000255915	0.000804722	0.0276142	0.18403	0.00246157	5.31758e-05	7.48297e-05	0.0148879
Cluster_Venters25-37C_Snf1	8.57096e-05	0.000112494	0.0331157	0.0403336	0.0100252	0.00105721	7.09235e-06	0.00694011	0.00560174	0.002062	8.11272e-05	0.00186224	0.000129726	0.000325156	0.00529288	1.37375e-05	0.00936348	9.46518e-05	0.00428754	0.0129218	0.370092	0.00262725	0.01114	0.00283291	0.00443055	0.000916539	0.000117818	0.0781787	0.000969306	0.0881591	0.0987685	0.000152984	0.00107833	0.0053936	0.00137328	0.0207059	7.08047e-05	0.0116983	0.000519552	0.0501066	3.4003e-06	0.000340888	5.82592e-05	0.00332674	0.0240502	0.00735354	0.000110761	0.00323871	1.19493e-05
Cluster_Venters25-37C_Ste12	0.992421	0.943006	0.900105	0.976478	0.821911	0.616022	0.918099	0.919911	0.494624	0.787023	0.462093	0.485934	0.570878	0.984842	0.433069	0.333344	0.90587	0.576129	0.482159	0.225331	0.750122	0.605817	0.872096	0.780719	0.283795	0.872242	0.630417	0.880313	0.589674	0.996013	0.38255	0.811801	0.610175	0.614114	0.608577	0.955088	0.634631	0.296052	0.849898	0.84666	0.860886	0.186427	0.404364	0.627439	0.985334	0.767588	0.127621	0.215643	0.954794
Cluster_Venters25-37C_Stp1	0.00237548	2.72731e-05	0.00423018	0.00669845	0.000646916	0.000177901	7.65392e-06	0.00101938	0.00219418	2.35372e-05	0.000338991	4.37029e-05	7.42272e-05	9.02984e-05	1.2489e-05	1.25996e-07	7.85929e-06	1.70926e-07	0.00324332	0.000110021	0.00998886	0.000259859	2.01592e-05	1.35676e-05	0.000421387	5.2971e-05	0.00355667	0.0269907	0.000563086	0.0108944	0.00678966	0.00019342	0.000359605	0.000115499	0.000119675	0.00217833	0.0010028	0.000277262	2.53979e-06	7.40665e-05	1.89317e-06	1.2632e-05	3.00078e-05	6.22737e-06	0.000184388	1.72336e-05	8.77886e-08	5.11445e-06	4.14296e-07
Cluster_Venters25-37C_Swi4	0.259868	0.954319	0.105846	0.12636	0.75157	0.954757	0.906474	0.982456	0.00136231	0.0287524	0.373302	0.830988	0.887949	0.942256	0.044824	0.0575155	0.400762	0.125502	0.683017	0.489237	0.273799	0.243608	0.016713	0.0150013	0.00164458	0.796589	0.000179549	0.00172673	0.100713	0.00168175	0.244426	0.184151	0.111854	0.00277219	0.129814	0.000787649	0.418265	0.142563	3.50188e-05	0.145965	0.000163777	0.189787	0.0355336	0.585732	0.0277914	0.19301	0.408672	2.73309e-07	0.225525
Cluster_Venters25-37C_Swi5	0.987597	0.0392963	0.754966	0.245875	0.953897	0.157656	0.0821836	0.319212	0.540982	0.329633	0.000330933	0.805182	0.048293	0.0157809	0.503889	0.16157	0.435266	0.0504708	0.166159	0.49839	0.595551	0.227731	0.461787	0.18548	0.493394	0.258788	0.0606802	0.777006	0.0525339	0.671713	0.521136	0.0475867	0.260541	0.304135	0.303421	0.69406	0.52437	0.241454	0.00290423	0.756758	0.0539748	0.0730708	0.0150665	0.194641	0.90307	0.0197927	0.723759	0.0798315	0.236563
Cluster_Venters25-37C_Xbp1	0.135293	0.272225	0.0206738	0.476478	0.855457	0.335427	0.127356	0.505898	0.199521	0.673603	0.0490325	0.33181	0.274721	0.173898	0.0171345	0.587612	0.108624	0.10844	0.716842	0.224108	0.9125	0.384177	0.00794436	0.465404	0.0578007	0.879808	0.0478978	0.757726	0.359721	0.266492	0.393161	0.234947	0.671012	0.780963	0.740864	0.531803	0.555764	0.012167	0.57511	0.092286	0.243323	0.0151338	0.0849863	0.0831427	0.331613	0.0124585	0.0877718	0.0301591	0.036245
Cluster_Venters25-37C_Yaf9	0.477239	0.920184	0.616156	0.400922	0.0458188	0.449598	0.597406	0.407352	0.258628	0.0550847	0.72196	0.0496384	0.657882	0.742651	0.549702	0.822798	0.538224	0.948469	0.714347	0.710002	0.479876	0.958986	0.166273	0.724315	0.226022	0.248417	0.558983	0.130974	0.41015	0.348046	0.596919	0.640438	0.879993	0.333998	0.504415	0.079402	0.713247	0.476793	0.912397	0.32714	0.481034	0.414053	0.237053	0.230257	0.214168	0.492451	0.75264	0.489158	0.283902
Cluster_Venters25-37C_Yap1	0.000387567	0.00166257	0.000592553	0.000614396	0.000647255	0.00402093	0.0100176	0.00297908	0.00115375	0.00316005	0.0133302	0.00423064	0.00161435	0.00173457	0.000233044	2.37717e-06	0.000798487	5.72644e-06	0.0144552	6.85143e-05	0.0024563	0.000166412	7.20483e-05	0.00359724	0.000138616	0.000104745	0.00055462	0.0013619	0.00753619	0.00469174	3.71088e-05	0.000522963	0.000699288	0.00330008	0.000137553	0.00561288	0.0268229	3.61025e-07	7.65312e-05	3.38867e-07	0.000151485	1.45891e-07	0.002391	1.22006e-05	0.00360793	1.02094e-06	2.78202e-07	0.00269443	0.000312958
Cluster_Venters25-37C_Yap5	0.780017	0.176905	0.854917	0.629632	0.912151	0.61586	0.17282	0.78736	0.989923	0.625036	0.0791948	0.828547	0.0639463	0.177623	0.981718	0.567907	0.475978	0.222345	0.0527043	0.395544	0.908069	0.425788	0.914609	0.60247	0.724974	0.556978	0.429528	0.0671728	0.370435	0.763507	0.0599786	0.525764	0.474772	0.354373	0.485003	0.686553	0.770361	0.59271	0.454447	0.900949	0.191301	0.203291	0.113619	0.604614	0.896571	0.00985547	0.305714	0.156894	0.961695
Cluster_Venters25-37C_Yap6	0.00900244	0.0110059	0.0538007	0.054891	0.0436438	0.139997	0.047528	0.0180492	0.0648752	0.158978	0.0498449	0.00627256	0.18044	0.062731	0.0139919	0.00390518	0.102932	0.00278131	0.00519399	0.100871	0.101377	0.18657	0.144523	0.142348	0.225199	0.93385	0.014899	0.335532	0.0318635	0.27949	0.0429965	0.103695	0.289065	0.120488	0.0204835	0.116334	0.00684569	0.00130947	0.288314	0.132002	0.00207565	0.00592997	0.0025823	0.109574	0.0786705	0.00145168	0.00802408	0.0293286	0.059145
Cluster_Venters25-37C_Zap1	0.000130101	0.000938873	0.00363067	0.00495632	0.000881633	2.8452e-05	0.0164419	0.00407054	0.0126874	0.00105899	0.00322508	0.000373967	0.000323232	0.0502071	5.89203e-05	5.58352e-07	0.0551269	1.17678e-07	0.00166813	0.00126273	0.00170536	0.00983341	0.000312143	0.00177636	0.000348018	0.0201263	0.000723301	0.000341595	0.000619618	0.00140325	0.00168138	0.00111198	0.00579103	0.0445792	0.000248793	0.0018531	0.00155762	0.0013786	3.58665e-05	1.64583e-05	4.17126e-05	2.2136e-08	3.14888e-08	0.00222809	0.0297208	3.46954e-10	5.18239e-07	9.14509e-05	1.56031e-07
Cluster_Venters25-37C_Zms1	0.258343	0.00958737	0.213157	0.125095	0.0132993	0.0162635	0.0345929	0.0607373	0.381153	0.215238	0.0777783	0.191483	0.00485869	0.217554	0.0136362	0.00605435	0.907091	0.00252343	0.327977	0.414721	0.182576	0.297642	0.362108	0.0191302	0.124122	0.0311445	0.868148	0.4236	0.748363	0.0357551	0.341138	0.15133	0.0503596	0.642617	0.0264939	0.0899274	0.107475	0.0781232	0.457063	0.693712	0.116937	0.0385469	0.0401623	0.976155	0.433595	0.000547275	0.0017202	0.114862	0.028174
Cluster_YeasTractDirect_ABF1	1.96667e-05	1.6435e-06	3.82009e-08	4.91678e-10	5.2975e-08	7.39866e-05	1.60406e-10	1.43677e-06	7.088e-06	3.34895e-07	3.58914e-06	1.083e-08	4.01389e-08	2.15507e-06	1.11715e-06	2.15056e-12	3.93678e-07	3.18001e-06	1.96181e-09	0.000427025	1.03924e-05	7.01891e-08	0.000229209	0.00637529	0.00338141	0.0168513	1.77773e-06	9.90765e-06	2.0272e-05	2.99457e-07	0.000225933	0.00160254	6.944e-05	2.02367e-06	8.07158e-10	9.64329e-05	2.05903e-05	9.95604e-06	1.60302e-06	8.68015e-06	1.68213e-06	2.53467e-05	2.96749e-10	1.62825e-05	1.60677e-05	6.83972e-13	1.60881e-11	4.64187e-09	3.04976e-08
Cluster_YeasTractDirect_ACA1	0.583569	0.548972	0.112172	0.528939	0.255383	0.548972	0.542253	0.584362	0.536907	0.451131	0.356424	0.521031	0.101323	0.612443	0.531967	0.182469	0.128497	0.47311	0.55283	0.574874	0.589332	0.0989967	0.123142	0.573103	0.557283	0.68617	0.550514	0.228555	0.591126	0.653557	0.610417	0.579214	0.602547	0.566828	0.466897	0.560391	0.309048	0.596924	0.557283	0.416037	0.376811	0.146611	0.15373	0.282122	0.616299	0.224452	0.336456	0.429236	0.410267
Cluster_YeasTractDirect_ACE2	0.383216	0.479557	0.608947	0.430422	0.377605	0.272855	0.0810458	0.314823	0.301224	0.434593	0.276533	0.602049	0.410258	0.723303	0.405345	0.421262	0.491526	0.187152	0.794515	0.712629	0.495906	0.205277	0.779045	0.550707	0.912519	0.614537	0.467086	0.907376	0.928825	0.669962	0.886729	0.414328	0.983593	0.233076	0.349769	0.97068	0.909787	0.0106497	0.0112462	0.021567	0.12746	0.526584	0.839405	0.15429	0.902815	0.02836	0.94082	0.00435969	0.0552462
Cluster_YeasTractDirect_ADR1	0.0394714	0.00556271	0.0730254	0.00144091	0.00699402	0.132378	0.0878172	0.0338102	0.0159986	0.0445904	0.00511158	0.00593797	0.136917	0.104565	0.252608	0.0397344	0.00580624	0.0814607	0.0429468	0.017505	0.18663	0.00228707	0.0452879	0.0292588	0.233053	0.253879	0.225125	0.201912	0.2427	0.00154507	0.0127232	0.35846	0.000332491	0.0993169	0.0497507	0.350585	0.12927	0.387853	0.721472	0.601354	0.0707073	0.136567	0.00414485	0.441403	0.265898	0.278342	0.00923519	0.226076	0.0561786
Cluster_YeasTractDirect_AFT1	0.0864266	0.522683	0.00324933	0.0690499	0.0978445	0.413223	0.103932	0.151237	0.0800803	0.00484082	0.298699	0.231507	0.0794912	0.554575	0.71781	0.183228	0.0440023	0.124007	0.0632433	0.0192777	0.350527	0.0570346	0.393376	0.448746	0.0289858	0.376772	0.924662	0.225026	0.687471	0.00461512	0.536945	0.316907	0.0231439	0.388872	0.0353422	0.0345012	0.0564486	0.180756	0.0805143	0.0876651	0.0820159	0.000583631	0.0043789	0.00103833	0.00156093	0.0172553	0.000503599	0.00239174	0.00827277
Cluster_YeasTractDirect_AFT2	0.96771	0.804742	0.40097	0.666702	0.233226	0.556168	0.613875	0.898602	0.508573	0.170971	0.134069	0.136956	0.405126	0.559383	0.00758015	0.30075	0.830059	0.125501	0.548146	0.0765504	0.36216	0.463037	0.977957	0.409266	0.622754	0.731896	0.714159	0.27286	0.245498	0.728469	0.948271	0.31548	0.38504	0.10956	0.711301	0.376505	0.0850759	0.400029	0.252107	0.861692	0.395514	0.993245	0.260746	0.0720833	0.884899	0.375142	0.287903	0.862972	0.660465
Cluster_YeasTractDirect_ARG80	0.247395	0.217546	0.646573	0.205926	0.887304	0.168336	0.983664	0.119017	0.583042	0.511059	0.367036	0.186142	0.948056	0.528223	0.407067	0.601668	0.15192	0.111852	0.39558	0.877519	0.264921	0.148071	0.450652	0.0661519	0.225922	0.16855	0.381419	0.677133	0.446628	0.489321	0.317403	0.985829	0.731909	0.150491	0.0360992	0.810851	0.996325	0.927253	0.997735	0.359891	0.711193	0.513943	0.10958	0.39783	0.868001	0.372068	0.425095	0.316351	0.920237
Cluster_YeasTractDirect_ARG81	0.774742	0.647616	0.389624	0.963941	0.635082	0.440659	0.393093	0.416014	0.636072	0.726859	0.0467587	0.616443	0.305654	0.391975	0.907774	0.861674	0.753255	0.898329	0.437394	0.512419	0.813519	0.96218	0.967738	0.273825	0.423029	0.672753	0.433957	0.413757	0.773027	0.110591	0.611301	0.214152	0.572843	0.0467029	0.0751576	0.775032	0.958032	0.45308	0.359146	0.0893628	0.250972	0.720593	0.472923	0.20205	0.491882	0.206333	0.729205	0.991618	0.0503037
Cluster_YeasTractDirect_ARO80	0.892041	0.503363	0.591579	0.509557	0.74463	0.605892	0.690135	0.349049	0.42121	0.773941	0.203645	0.758076	0.236041	0.370113	0.464325	0.317148	0.892568	0.311109	0.414862	0.348987	0.247497	0.265175	0.0652829	0.288363	0.142374	0.39653	0.305747	0.522556	0.755422	0.987145	0.549197	0.771271	0.508759	0.181068	0.729732	0.193486	0.883986	0.150986	0.192915	0.0321366	0.154426	0.394051	0.515476	0.775963	0.0447158	0.0749088	0.221494	0.385072	0.802053
Cluster_YeasTractDirect_ARR1	0.343797	0.449779	0.230019	0.331497	0.236488	0.623346	0.352041	0.716551	0.849769	0.586922	0.175083	0.134468	0.324042	0.637139	0.572919	0.0275688	0.0976088	0.400029	0.255258	0.23901	0.43946	0.393664	0.248308	0.175463	0.0704604	0.289236	0.478342	0.265374	0.240652	0.695801	0.28166	0.494235	0.484432	0.649125	0.288896	0.347348	0.176083	0.267945	0.0674185	0.109358	0.132613	0.534241	0.0306695	0.578624	0.109706	0.509065	0.159171	0.623821	0.0268668
Cluster_YeasTractDirect_ASH1	0.348825	0.964932	0.862805	0.843513	0.757723	0.451048	0.0435665	0.839961	0.677556	0.144164	0.345805	0.382292	0.0645109	0.79864	0.399517	0.642182	0.362602	0.348134	0.782467	0.241479	0.984433	0.498374	0.883486	0.937132	0.784816	0.69046	0.906624	0.921444	0.710612	0.728327	0.526753	0.829144	0.686295	0.778849	0.120932	0.718884	0.231671	0.063388	0.422187	0.793613	0.978349	0.926004	0.412085	0.941268	0.971264	0.640586	0.0681121	0.25812	0.765298
Cluster_YeasTractDirect_AZF1	0.0954593	0.249609	0.483818	0.0853746	0.458311	0.0890802	0.749507	0.716565	0.208566	0.0275319	0.962784	0.226332	0.12025	0.0628048	0.369092	0.566276	0.324057	0.438723	0.473675	0.537987	0.300252	0.0759071	0.443258	0.403618	0.538494	0.728397	0.357957	0.457571	0.281527	0.103968	0.498806	0.846871	0.614431	0.206153	0.486195	0.791652	0.204114	0.0339997	0.716869	0.308584	0.28774	0.887495	0.815598	0.0760717	0.541847	0.058007	0.134589	0.130177	0.351884
Cluster_YeasTractDirect_BAS1	0.494197	0.983772	0.192821	0.75618	0.00779139	0.728112	0.262329	0.612625	0.0953214	0.670671	0.377595	0.712272	0.440448	0.840095	0.354972	0.885336	0.633999	0.900854	0.298831	0.676825	0.988604	0.447214	0.343137	0.732967	0.0691459	0.433757	0.16896	0.936291	0.225313	0.90685	0.961016	0.510541	0.218867	0.759637	0.276522	0.603113	0.6089	0.457128	0.52679	0.524684	0.487079	0.0145366	0.0880356	0.567259	0.915685	0.747443	0.228941	0.178851	0.531203
Cluster_YeasTractDirect_CAD1	0.78351	0.0313032	0.0497009	0.210828	0.664228	0.29469	0.507795	0.628377	0.336278	0.106856	0.082153	0.270321	0.602308	0.4905	0.99112	0.403484	0.331421	0.551773	0.0950036	0.175182	0.103491	0.575768	0.695277	0.643063	0.428993	0.880509	0.132188	0.20433	0.62377	0.339649	0.578255	0.154019	0.323172	0.291535	0.754036	0.628245	0.126816	0.854819	0.496642	0.232206	0.523139	0.951983	0.713407	0.968689	0.444079	0.22108	0.629136	0.701856	0.188993
Cluster_YeasTractDirect_CAT8	0.136084	0.954942	0.664137	0.744841	0.268937	0.535728	0.695335	0.952405	0.839774	0.65083	0.880451	0.946957	0.472237	0.490304	0.728121	0.664823	0.159632	0.428511	0.556593	0.169298	0.41232	0.597427	0.427754	0.735754	0.382397	0.322101	0.920602	0.487785	0.0603932	0.471583	0.461547	0.174181	0.45156	0.359382	0.669972	0.975251	0.15465	0.105678	0.983531	0.509265	0.969701	0.649386	0.446261	0.420982	0.344734	0.607041	0.182203	0.371441	0.801071
Cluster_YeasTractDirect_CBF1	0.0382145	0.0549952	0.136595	0.0427033	0.124662	0.322508	0.000412177	0.0254522	0.165356	0.000327472	0.165715	0.0512109	0.0305106	0.194168	0.000179663	0.558369	0.100774	0.00517681	0.513762	0.199718	0.0295343	0.00328924	4.97749e-05	0.170894	0.140429	0.0348569	0.328299	0.167282	0.0397017	0.0544841	0.00386561	0.0514722	0.509834	0.0226358	0.145583	0.0544271	0.076967	9.23945e-05	0.0506062	0.0019752	0.00068327	0.029635	2.28519e-09	0.00560178	0.0361114	0.000744139	0.0239982	0.0200737	0.00705529
Cluster_YeasTractDirect_CHA4	0.657981	0.603827	0.311834	0.985422	0.970465	0.0598474	0.955748	0.713897	0.356908	0.898759	0.193984	0.725934	0.694539	0.972206	0.831952	0.966829	0.511023	0.635606	0.889895	0.146556	0.858799	0.49256	0.877525	0.225075	0.43295	0.490679	0.674299	0.613784	0.704385	0.851592	0.563465	0.658748	0.750989	0.201212	0.487653	0.20162	0.560303	0.241156	0.169673	0.40064	0.255442	0.909111	0.179426	0.561926	0.225112	0.648947	0.962273	0.990187	0.422809
Cluster_YeasTractDirect_CIN5	0.0763389	0.209415	0.246393	0.411965	0.548647	0.612972	0.207674	0.748694	0.513237	0.711704	0.192952	0.0272638	0.311676	0.166936	0.341253	0.516796	0.525441	0.966367	0.308635	0.0910037	0.336394	0.24275	0.507506	0.534427	0.877121	0.808023	0.438002	0.228419	0.544637	0.0722499	0.427664	0.502188	0.597913	0.348333	0.791733	0.855561	0.74549	0.807206	0.393676	0.144093	0.0576293	0.190588	0.981617	0.57907	0.34211	0.102318	0.564632	0.452903	0.179353
Cluster_YeasTractDirect_CRZ1	0.0946578	0.874309	0.713636	0.168629	0.143308	0.794861	0.345857	0.722849	0.20065	0.762587	0.633947	0.666758	0.219363	0.20632	0.528525	0.631117	0.257028	0.518456	0.253942	0.963403	0.465911	0.749829	0.103725	0.335428	0.566369	0.385216	0.59786	0.678397	0.889413	0.648963	0.572627	0.600472	0.465805	0.934004	0.867737	0.895251	0.285449	0.933796	0.826468	0.656146	0.104544	0.655199	0.0455547	0.841305	0.438347	0.171855	0.683042	0.936367	0.468964
Cluster_YeasTractDirect_CST6	0.971608	0.55721	0.893029	0.6477	0.101491	0.866027	0.312454	0.311863	0.238087	0.315091	0.0414453	0.175213	0.302831	0.0873988	0.78541	0.170432	0.197754	0.103529	0.651606	0.0789135	0.60173	0.119753	0.234912	0.278536	0.631294	0.905772	0.932015	0.370302	0.127776	0.515352	0.637536	0.709878	0.404468	0.981644	0.618324	0.192776	0.0161878	0.663473	0.0320004	0.0941067	0.437061	0.387308	0.18618	0.340014	0.634851	0.300234	0.0696838	0.128146	0.566778
Cluster_YeasTractDirect_CUP2	0.431192	0.435869	0.429401	0.454497	0.11842	0.092461	0.510886	0.409986	0.434787	0.493453	0.120359	0.45499	0.213783	0.407438	0.616365	0.534934	0.099219	0.485112	0.429878	0.418863	0.413127	0.459564	0.864101	0.412428	0.0925402	0.408711	0.429878	0.418746	0.410683	0.475838	0.398707	0.0962818	0.416634	0.515228	0.14504	0.420511	0.113215	0.46242	0.432987	0.519192	0.553646	0.142188	0.252045	0.462918	0.162038	0.65865	0.221172	0.160998	0.185263
Cluster_YeasTractDirect_CUP9	0.7946	0.707112	0.943603	0.637671	0.137392	0.850966	0.959951	0.645909	0.840125	0.940598	0.542863	0.730041	0.913232	0.377694	0.727204	0.730672	0.655756	0.151804	0.828632	0.80882	0.817367	0.771767	0.67453	0.888925	0.632237	0.492748	0.818861	0.412666	0.921502	0.613449	0.319024	0.527669	0.151046	0.961456	0.830786	0.34402	0.845103	0.876891	0.824492	0.249778	0.979216	0.283736	0.68699	0.432796	0.51292	0.25725	0.17096	0.732593	0.255858
Cluster_YeasTractDirect_DAL80	0.377444	0.229616	0.533483	0.0404615	0.416642	0.0560654	0.181155	0.291623	0.0116373	0.197137	0.00592917	0.0536265	0.144747	0.28419	0.0625138	0.00128119	0.161447	0.0813738	0.287365	0.60901	0.212569	0.227707	0.115971	0.167577	0.045872	0.155197	0.239174	0.0735792	0.264157	0.103948	0.288694	0.0572676	0.857982	0.184558	0.0659226	0.0965096	0.0974684	0.492978	0.103827	0.0464692	0.0168171	0.289927	0.0202429	0.0914501	0.0361342	0.00937125	0.00054533	0.106103	0.098417
Cluster_YeasTractDirect_DAL81	0.0622575	0.236991	0.828151	0.214514	0.454757	0.596693	0.472208	0.874009	0.350197	0.00428092	0.895965	0.202426	0.63115	0.719458	0.142496	0.0615048	0.154175	0.315495	0.765415	0.755633	0.870175	0.408023	0.781632	0.190356	0.381038	0.675733	0.308277	0.995488	0.0819198	0.835619	0.204284	0.80172	0.105558	0.281623	0.129178	0.595965	0.231393	0.116322	0.0528743	0.0743087	0.434749	0.120184	0.265227	0.0788007	0.0461249	0.313639	0.0882736	0.304847	0.0408829
Cluster_YeasTractDirect_DAL82	0.746278	0.248753	0.944639	0.703344	0.94287	0.422693	0.692335	0.645502	0.592229	0.844278	0.799995	0.40153	0.209869	0.16632	0.435712	0.352189	0.83315	0.558632	0.168495	0.422036	0.491903	0.979621	0.320455	0.146474	0.614287	0.653433	0.909951	0.334296	0.605539	0.361783	0.159358	0.287209	0.733705	0.846	0.696511	0.801329	0.505003	0.405818	0.956863	0.356873	0.764398	0.58056	0.322764	0.106068	0.871986	0.457477	0.8585	0.688204	0.435002
Cluster_YeasTractDirect_DIG1	0.208202	0.160266	0.875837	0.535121	0.454371	0.412847	0.60719	0.0559847	0.582872	0.339862	0.32481	0.324546	0.258512	0.856139	0.15493	0.712479	0.843348	0.0787031	0.0960245	0.575957	0.887235	0.117607	0.538925	0.197747	0.738308	0.681064	0.320412	0.071842	0.741313	0.00399891	0.942711	0.563541	0.926353	0.805683	0.0768204	0.995183	0.668387	0.612201	0.43574	0.633	0.241846	0.391324	0.00398476	0.0414851	0.318152	0.327719	0.69436	0.287086	0.0140891
Cluster_YeasTractDirect_ECM22	0.931496	0.862652	0.0662988	0.253276	0.165765	0.561191	0.842589	0.842081	0.166078	0.529727	0.18236	0.818182	0.974891	0.740156	0.671603	0.391937	0.754944	0.185689	0.847923	0.890059	0.64264	0.640371	0.918786	0.670838	0.598915	0.374039	0.553779	0.591134	0.63864	0.399756	0.350775	0.989963	0.660752	0.806681	0.780413	0.989405	0.923305	0.524493	0.225525	0.82838	0.945256	0.450521	0.28073	0.967308	0.755873	0.72451	0.734621	0.762067	0.503299
Cluster_YeasTractDirect_FHL1	5.59837e-21	3.58293e-22	1.69002e-22	8.23424e-25	3.35487e-24	1.14938e-26	1.01466e-20	3.10511e-24	1.56997e-32	9.05881e-25	3.65747e-25	1.631e-22	1.58626e-21	1.99424e-20	8.1363e-25	1.09548e-24	1.39413e-24	1.29349e-27	6.67973e-23	9.07762e-29	1.52649e-29	1.55379e-21	3.99752e-26	1.2341e-26	5.00089e-26	2.29447e-19	2.43309e-26	8.98972e-23	1.82418e-21	6.58122e-19	8.18595e-22	4.29135e-23	3.91419e-19	1.44313e-24	2.56199e-29	2.65873e-25	1.06607e-15	5.64386e-28	1.07923e-31	3.86196e-29	5.82233e-30	3.2204e-26	1.10347e-33	3.97932e-25	2.24106e-20	6.71673e-25	4.7675e-28	6.52031e-32	1.84889e-28
Cluster_YeasTractDirect_FKH1	0.876579	0.911696	0.923214	0.518106	0.740112	0.959869	0.98658	0.486975	0.262316	0.557556	0.253225	0.655944	0.635718	0.852609	0.257913	0.136986	0.718195	0.407642	0.698124	0.0494103	0.0750406	0.36282	0.181691	0.734219	0.949292	0.735058	0.591067	0.176336	0.415632	0.492292	0.725865	0.571867	0.153827	0.675317	0.774148	0.854388	0.170897	0.355881	0.797197	0.72418	0.266501	0.370795	0.413282	0.184822	0.115646	0.96053	0.454767	0.437563	0.143855
Cluster_YeasTractDirect_FKH2	0.521247	0.533641	0.0271203	0.470875	0.0319488	0.357681	0.442894	0.649103	0.0520043	0.0585976	0.209572	0.80315	0.0634048	0.3494	0.452291	0.51814	0.023159	0.211285	0.575632	0.220391	0.106133	0.218672	0.165248	0.136443	0.73949	0.412856	0.555568	0.15024	0.856418	0.56855	0.757455	0.430326	0.367474	0.954399	0.0369343	0.754095	0.259842	0.600648	0.291135	0.745236	0.20406	0.037467	0.319682	0.495345	0.400511	0.103901	0.00586584	0.0744766	0.484389
Cluster_YeasTractDirect_FLO8	0.551331	0.0539491	0.0286912	0.302805	0.022884	0.179431	0.0359431	0.0882244	0.015863	0.0191123	0.531523	0.448332	0.179012	0.408686	0.307693	0.0931615	0.18505	0.00556069	0.716954	0.0482644	0.287202	0.338903	0.554066	0.0288599	0.0272637	0.153844	0.0544757	0.0217181	0.0744465	0.378022	0.825022	0.265101	0.767322	0.184534	0.0529311	0.0753823	0.163954	0.558032	0.0863304	0.320152	0.295102	0.0702565	0.457998	0.646045	0.679716	0.991279	0.22748	0.522309	0.199251
Cluster_YeasTractDirect_FZF1	0.725564	0.950843	0.461311	0.510015	0.743191	0.459551	0.27398	0.509719	0.411187	0.732836	0.148502	0.587251	0.180563	0.231397	0.250376	0.815301	0.191717	0.838119	0.486774	0.595299	0.859136	0.19724	0.4566	0.682979	0.321547	0.464561	0.896479	0.414078	0.398178	0.861722	0.807872	0.635641	0.813231	0.260235	0.710409	0.832902	0.983771	0.871898	0.94872	0.594501	0.301041	0.407469	0.619764	0.683655	0.651781	0.468529	0.680588	0.12397	0.772515
Cluster_YeasTractDirect_GAL4	0.426521	0.19133	0.515253	0.111941	0.550116	0.427476	0.0655862	0.125846	0.554677	0.826322	0.0119324	0.378196	0.0250132	0.0795928	0.237324	0.0603921	0.0355597	0.0203644	0.225659	0.191052	0.166653	0.117844	0.138745	0.049404	0.509786	0.146121	0.0626649	0.549681	0.190629	0.268337	0.467584	0.361015	0.058113	0.209057	0.0565958	0.10921	0.285246	0.146404	0.0162462	0.0726227	0.264852	0.00790571	0.0501953	0.119811	0.129419	0.0509568	0.00759228	0.0934691	0.431625
Cluster_YeasTractDirect_GAL80	0.747669	0.860726	0.813181	0.964482	0.870564	0.299181	0.291104	0.343317	0.990818	0.472976	0.253345	0.83929	0.793701	0.380169	0.82303	0.684176	0.320144	0.79666	0.986827	0.331226	0.822771	0.751969	0.358822	0.883318	0.309307	0.796918	0.921218	0.95797	0.35205	0.690434	0.820176	0.336733	0.825887	0.321119	0.834339	0.326024	0.990818	0.870827	0.956641	0.921351	0.370112	0.949999	0.719915	0.828485	0.244921	0.559968	0.524174	0.883713	0.606429
Cluster_YeasTractDirect_GAT1	0.0565357	0.172538	0.391416	0.338425	0.441446	0.74416	0.865262	0.443484	0.614842	0.109878	0.0359983	0.645499	0.2302	0.751455	0.595838	0.0801126	0.443697	0.14354	0.530733	0.241668	0.879199	0.345213	0.385219	0.418729	0.648811	0.841521	0.223945	0.297687	0.116759	0.213531	0.928786	0.972483	0.815715	0.199593	0.904605	0.609452	0.102975	0.647559	0.68458	0.0512241	0.133026	0.205581	0.287971	0.451507	0.418435	0.253478	0.2458	0.756474	0.136843
Cluster_YeasTractDirect_GAT3	0.00254679	0.0167322	0.0219543	0.102891	0.00378409	0.102404	0.0210896	0.0670333	0.0332749	0.00662209	0.263232	0.00189826	0.137115	0.00758519	0.066811	0.218762	0.280584	0.0990225	0.0208587	0.0130761	0.00232406	0.0214484	0.00274222	0.000368717	0.0138834	0.00199436	0.0159111	0.000909175	0.00489792	0.00165004	0.00452236	0.106161	0.00414731	0.00896864	0.0128523	0.0396481	0.0317665	0.000146265	0.000613246	0.002816	0.000853034	0.000826927	0.131154	0.0169402	0.00909695	0.217603	0.14374	0.00529907	0.0107092
Cluster_YeasTractDirect_GCN4	0.675538	0.643467	0.558036	0.0222562	0.00327152	0.072515	0.976225	0.558975	0.0251834	0.216614	0.471223	0.174961	0.498794	0.0768934	0.110409	0.0101183	0.834899	0.670699	0.682633	0.320491	0.0731075	0.405442	0.427521	0.162487	0.0651954	0.277923	0.371481	0.405004	0.978917	0.0466871	0.0358602	0.266889	0.0156671	0.328039	0.21133	0.327296	0.866252	0.012298	0.271832	0.0495413	0.246691	0.0918752	0.0246655	0.0124307	0.748435	0.0632212	0.270269	0.178757	0.0137992
Cluster_YeasTractDirect_GCR1	7.85771e-05	6.24602e-05	0.00238174	0.00211838	4.91669e-06	8.09395e-06	0.155787	0.0185021	0.000224688	9.95682e-06	0.000364343	4.15693e-05	6.90583e-06	0.000461059	4.767e-05	2.24101e-05	8.60873e-06	0.00262585	0.00079088	6.18962e-05	0.0746352	0.0163956	3.19308e-05	0.000198576	7.21999e-06	0.00366623	0.00101526	0.000120517	1.88501e-05	0.000604306	0.00228471	0.000372065	0.000552449	0.00975586	1.99598e-06	9.44415e-05	7.39592e-05	0.00395542	0.00305207	2.12751e-05	0.00347175	0.000161382	0.0003402	1.97869e-07	6.75873e-05	2.96352e-06	2.47451e-05	7.13237e-05	4.14219e-05
Cluster_YeasTractDirect_GCR2	0.0117437	0.00942218	0.00509692	0.107912	0.120077	0.0197179	0.000899745	0.000117092	0.00867937	0.000647433	0.154482	0.00467037	0.267145	0.00908754	0.0315066	0.000579914	0.00533344	0.0150464	0.106824	0.00845773	0.000184332	0.00383085	0.00495687	0.0175176	0.00323728	0.00431418	0.476972	0.0573899	0.019817	0.02362	0.097649	0.0672649	0.00129317	0.00237557	0.0034021	0.00664929	0.0345919	0.002068	0.104796	0.0203081	0.0547773	0.00393981	0.000113499	0.00112436	0.0625063	0.0188447	0.0102104	0.011473	0.0932554
Cluster_YeasTractDirect_GIS1	0.543019	0.548972	0.560975	0.528939	0.523096	0.548972	0.542253	0.584362	0.536907	0.453216	0.509655	0.521031	0.505031	0.612443	0.531967	0.419023	0.566046	0.47311	0.55283	0.574874	0.589332	0.502635	0.596323	0.573103	0.557283	0.68617	0.550514	0.612848	0.591126	0.488386	0.610417	0.579214	0.602547	0.566828	0.466897	0.560391	0.561364	0.509099	0.557283	0.416037	0.376811	0.414218	0.356424	0.495848	0.502083	0.276858	0.336456	0.158705	0.482424
Cluster_YeasTractDirect_GLN3	0.206853	0.106608	0.448516	0.906646	0.747838	0.504194	0.948598	0.493019	0.370609	0.293988	0.282372	0.867907	0.738471	0.189626	0.318736	0.93971	0.818448	0.060604	0.669616	0.821001	0.981526	0.413098	0.854013	0.929425	0.166865	0.358806	0.283387	0.84419	0.746726	0.963776	0.883708	0.330303	0.863975	0.924959	0.519863	0.434424	0.742905	0.588261	0.508905	0.640399	0.294595	0.937137	0.861453	0.0765662	0.688104	0.257859	0.544284	0.403259	0.863584
Cluster_YeasTractDirect_GSM1	0.921149	0.849152	0.873096	0.997987	0.779648	0.925643	0.735725	0.943912	0.727877	0.116081	0.811255	0.290881	0.460993	0.831563	0.701929	0.210031	0.0598878	0.745302	0.188703	0.595755	0.932958	0.661085	0.709171	0.90763	0.316116	0.709222	0.119086	0.631809	0.129568	0.621324	0.292191	0.919526	0.894406	0.859475	0.357261	0.115686	0.192188	0.597504	0.94554	0.792387	0.721334	0.762338	0.472764	0.0829134	0.0676158	0.96933	0.275141	0.395342	0.689935
Cluster_YeasTractDirect_GTS1	0.789062	0.0457925	0.0540865	0.43477	0.471029	0.973924	0.217033	0.903213	0.0366776	0.774764	0.311009	0.836271	0.243828	0.607239	0.0368922	0.45679	0.734073	0.125006	0.485149	0.214978	0.4408	0.252717	0.515363	0.97327	0.177718	0.488155	0.550351	0.410058	0.852578	0.852031	0.68457	0.254508	0.352194	0.832749	0.798264	0.915502	0.421834	0.923316	0.568927	0.499471	0.00930485	0.982036	0.157479	0.774638	0.925661	0.660717	0.543201	0.307205	0.779102
Cluster_YeasTractDirect_GZF3	0.990549	0.247736	0.0755897	0.217463	0.904096	0.53853	0.470104	0.943938	0.28108	0.457564	0.570599	0.597708	0.0381346	0.347901	0.519898	0.0309104	0.56422	0.50558	0.79805	0.642547	0.0678273	0.115417	0.203648	0.836641	0.789836	0.28039	0.676047	0.485757	0.458662	0.858556	0.123602	0.312365	0.573274	0.235008	0.0883922	0.10077	0.551095	0.397637	0.0957012	0.0189837	0.376175	0.129888	0.0478365	0.075728	0.196694	0.135722	0.505128	0.265295	0.758903
Cluster_YeasTractDirect_HAA1	0.875678	0.396655	0.834973	0.534666	0.572256	0.0630819	0.388739	0.451055	0.507217	0.288763	0.543573	0.738427	0.838004	0.858003	0.376715	0.671112	0.904893	0.583001	0.544386	0.520782	0.521843	0.969696	0.694195	0.435869	0.604343	0.567679	0.529571	0.493195	0.566158	0.504083	0.440454	0.458821	0.585527	0.481035	0.505126	0.872781	0.783227	0.784169	0.555014	0.548462	0.0698844	0.0688817	0.910073	0.846152	0.578385	0.7925	0.688322	0.743364	0.750945
Cluster_YeasTractDirect_HAC1	0.968732	0.479728	0.339187	0.625518	0.964493	0.431693	0.197873	0.0705864	0.491114	0.475206	0.120987	0.799278	0.042953	0.462735	0.589344	0.18999	0.675226	0.521154	0.792807	0.416402	0.615846	0.68552	0.632052	0.714913	0.330272	0.698595	0.211772	0.0399468	0.0850891	0.395418	0.285466	0.353075	0.0888732	0.370515	0.684518	0.656004	0.845735	0.706433	0.995485	0.361299	0.164499	0.851183	0.366305	0.907359	0.781322	0.148484	0.684668	0.019157	0.577783
Cluster_YeasTractDirect_HAL9	0.112201	0.186563	0.0248715	0.266393	0.0165173	0.0573572	0.056264	0.0615455	0.0353241	0.174001	0.182104	0.00447865	0.0529532	0.0416411	0.151477	0.317588	0.0588745	0.196578	0.233487	0.0249383	0.00109357	0.0261564	0.0727794	0.0277416	0.0355076	0.0451175	0.0191801	0.13301	0.00225727	0.0812041	0.0040992	0.126887	0.0047192	0.0509394	0.0478058	0.0148873	0.0934582	0.108148	0.0829149	0.0856556	0.0385588	0.192779	0.0241965	0.0938019	0.000540353	0.149891	0.0648786	0.00178487	0.319841
Cluster_YeasTractDirect_HAP1	0.0790059	0.0287728	0.020257	0.0229007	0.175653	0.025552	0.0154235	0.0224066	0.0852758	0.000507209	0.0359906	0.0198104	0.875019	0.0360172	0.108796	0.0106297	0.0398185	0.00231857	0.115732	0.00483935	0.193548	0.0187413	0.135448	0.0189939	0.000923854	0.0490274	0.069682	0.078244	0.00623758	0.340075	0.415996	0.113498	0.594601	0.119164	0.172929	0.0251338	0.00960567	0.0147224	0.0192855	0.00103529	0.115216	0.00255262	0.000574123	0.442488	0.106077	0.00203643	0.0026967	0.000261997	0.00192429
Cluster_YeasTractDirect_HAP2	0.918248	0.491069	0.0725374	0.443991	0.105844	0.220774	0.29541	0.124921	0.918588	0.0765886	0.742957	0.478201	0.865924	0.946785	0.0370357	0.112007	0.727246	0.0743741	0.933055	0.531842	0.443637	0.016859	0.537794	0.179561	0.0846973	0.588029	0.218378	0.728891	0.0573751	0.87614	0.152966	0.151643	0.529517	0.0334159	0.0201638	0.621513	0.0910014	0.241585	0.654408	0.562256	0.980573	0.288132	0.141193	0.203311	0.357037	0.381307	0.0346491	0.0652971	0.167791
Cluster_YeasTractDirect_HAP3	0.575731	0.869033	0.526768	0.491647	0.83737	0.662498	0.769839	0.796964	0.725844	0.246404	0.491738	0.563942	0.458597	0.326152	0.118305	0.710358	0.914899	0.419362	0.463848	0.500729	0.242864	0.162321	0.474092	0.687273	0.0422304	0.153574	0.909467	0.816816	0.288242	0.220279	0.709191	0.500944	0.515118	0.222026	0.147475	0.740132	0.377502	0.749804	0.864707	0.401374	0.356372	0.75189	0.176131	0.219517	0.0745144	0.978105	0.549887	0.335639	0.737328
Cluster_YeasTractDirect_HAP4	0.630297	0.679167	0.406295	0.774375	0.313987	0.911787	0.21958	0.211705	0.914386	0.121568	0.609885	0.980275	0.83817	0.790779	0.0621708	0.163808	0.702608	0.31006	0.528107	0.168251	0.573907	0.015109	0.78636	0.57838	0.275986	0.798064	0.902206	0.259404	0.246664	0.951434	0.180425	0.748838	0.182374	0.036032	0.00456679	0.876669	0.0817861	0.342763	0.498376	0.510512	0.776314	0.479389	0.257899	0.425815	0.908634	0.446924	0.080443	0.0939808	0.213804
Cluster_YeasTractDirect_HAP5	0.423039	0.858626	0.616975	0.846392	0.536034	0.200431	0.862413	0.457639	0.775664	0.0508167	0.937104	0.457823	0.768111	0.634441	0.056842	0.175263	0.719739	0.152305	0.584689	0.627588	0.528681	0.188904	0.928996	0.353728	0.165573	0.783453	0.24723	0.406955	0.192733	0.986996	0.289003	0.683097	0.994408	0.0804627	0.0131652	0.330023	0.472448	0.679955	0.470871	0.783972	0.774629	0.864664	0.278616	0.589065	0.123785	0.509874	0.279951	0.117045	0.271835
Cluster_YeasTractDirect_HCM1	0.454922	0.320335	0.442442	0.0559167	0.225135	0.429834	0.568759	0.431664	0.216955	0.437169	0.116641	0.802571	0.235281	0.317732	0.558826	0.0632333	0.0685426	0.0748385	0.438015	0.041247	0.415585	0.114653	0.523496	0.843812	0.813886	0.228158	0.126027	0.378257	0.340225	0.210047	0.256217	0.211078	0.0932419	0.0650181	0.348942	0.00545419	0.244315	0.400637	0.306638	0.00658923	0.523808	0.238519	0.0342165	0.034122	0.435091	0.739924	0.190546	0.025511	0.495705
Cluster_YeasTractDirect_HIR1	0.39145	0.813886	0.666239	0.511491	0.470375	0.998753	0.174754	0.882161	0.132831	0.00394123	0.993828	0.806325	0.770198	0.741722	0.283934	0.965989	0.0221396	0.705823	0.711068	0.31731	0.986866	0.469251	0.0169584	0.177114	0.0199844	0.276131	0.428615	0.785742	0.131159	0.0124053	0.702315	0.50261	0.556759	0.747027	0.950777	0.0301204	0.873688	0.922955	0.277308	0.617035	0.97167	0.174306	0.0657912	0.309101	0.0104363	0.364072	0.637816	0.445291	0.880297
Cluster_YeasTractDirect_HIR2	0.171683	0.925676	0.334008	0.186916	0.0920172	0.040706	0.181813	0.241391	0.2499	0.103123	0.637856	0.755343	0.0128536	0.995496	0.0793126	0.220022	0.0401429	0.203489	0.281125	0.0917964	0.610176	0.00811299	0.00545347	0.0061059	0.00214154	0.0145326	0.21689	0.0562507	0.00247225	0.212311	0.0358676	0.917901	0.0398295	0.0410878	0.588909	0.0187048	0.19207	0.382996	0.732886	0.0439534	0.00356462	0.65712	0.00267757	0.115233	0.00758442	0.124263	0.00247581	0.000785483	0.28199
Cluster_YeasTractDirect_HMS1	0.373104	0.219425	0.703405	0.373678	0.110078	0.290124	0.326533	0.55955	0.201994	0.14339	0.992804	0.13932	0.841645	0.0433621	0.187849	0.340765	0.34083	0.580563	0.788165	0.637484	0.312344	0.886237	0.831962	0.351222	0.0811089	0.503033	0.254106	0.934523	0.213876	0.451917	0.773237	0.840074	0.334434	0.679418	0.158243	0.168201	0.105208	0.293019	0.786718	0.133028	0.877737	0.460521	0.0582957	0.195749	0.0953095	0.257684	0.0288272	0.360778	0.747488
Cluster_YeasTractDirect_HMS2	0.44609	0.537625	0.528271	0.0834143	0.0279301	0.591848	0.775873	0.558532	0.229676	0.685686	0.0707726	0.264588	0.332273	0.298658	0.553388	0.119482	0.374739	0.776931	0.639506	0.236469	0.393127	0.937328	0.336901	0.730851	0.44609	0.577091	0.854818	0.130645	0.0723993	0.287162	0.0612411	0.950746	0.0977679	0.81112	0.775508	0.429639	0.540867	0.195217	0.248755	0.502078	0.52206	0.952984	0.759069	0.428693	0.319006	0.210966	0.0961673	0.999278	0.0234054
Cluster_YeasTractDirect_HOT1	0.24775	0.981577	0.312569	0.591684	0.336076	0.977899	0.798137	0.288804	0.85086	0.693274	0.237349	0.815437	0.244012	0.623704	0.0555343	0.623401	0.803994	0.621026	0.290253	0.552523	0.63037	0.881789	0.420641	0.665961	0.607538	0.827197	0.890173	0.654103	0.73913	0.866665	0.73789	0.344511	0.911114	0.370197	0.469621	0.80405	0.549038	0.06746	0.0600157	0.000183172	0.10599	0.0726201	0.766323	0.0125602	0.971229	0.00119137	0.765532	0.0239942	0.0268014
Cluster_YeasTractDirect_HSF1	0.232274	0.144834	0.311856	0.0148952	0.278779	0.0240949	0.149779	0.0365461	0.0844396	0.000841477	0.00901308	0.0465921	0.0066142	0.0545701	0.0002911	0.00797453	0.0114225	0.0230609	0.00962545	0.0257199	0.00793161	0.00148691	0.024164	6.34622e-05	0.00128721	0.00953687	0.088956	0.00313833	0.0136739	0.00547903	0.00135681	0.00864793	0.0545953	0.0378839	0.149446	0.000132895	0.122099	8.73368e-05	0.000956586	8.61326e-05	1.56145e-06	0.0104907	0.000421016	0.01986	0.00309244	2.64512e-07	0.001068	5.3086e-09	9.91028e-06
Cluster_YeasTractDirect_IFH1	1.21981e-42	2.77132e-42	8.20231e-38	2.01513e-39	2.0069e-45	2.84194e-47	1.36839e-43	4.7692e-47	9.22082e-41	6.66619e-38	7.17083e-42	5.19285e-48	5.75177e-46	3.10771e-44	1.58718e-46	3.3108e-38	5.71725e-39	1.8351e-41	5.32806e-48	1.65108e-39	2.04426e-49	2.09011e-40	5.05182e-42	4.55625e-38	7.22945e-39	5.57458e-36	4.88869e-45	5.74078e-46	7.05455e-38	4.74173e-38	1.68671e-37	5.46801e-41	1.43483e-40	2.6017e-43	1.22674e-47	4.56443e-39	6.11784e-38	4.42706e-43	1.13319e-39	7.70644e-40	1.44183e-40	2.04153e-40	2.76195e-47	1.64816e-39	2.98119e-42	3.64412e-41	1.25777e-33	5.20923e-43	6.12402e-39
Cluster_YeasTractDirect_IME1	0.570653	0.180075	0.19344	0.764458	0.153181	0.180075	0.17284	0.851183	0.740525	0.498787	0.14024	0.151147	0.135948	0.257153	0.954561	0.224095	0.561298	0.387441	0.680404	0.209624	0.227262	0.992371	0.560775	0.207519	0.579198	0.366099	0.18568	0.257696	0.758748	0.919621	0.661471	0.214832	0.572322	0.200163	0.373339	0.550377	0.872303	0.770182	0.680214	0.307257	0.489647	0.237313	0.18723	0.408572	0.286267	0.463957	0.663627	0.368571	0.311747
Cluster_YeasTractDirect_INO2	0.0264127	0.0561709	0.0400107	0.420893	0.0234812	0.0408203	0.533031	0.018908	0.160874	0.000956094	0.0632799	0.152645	0.0864988	0.0461235	0.0992088	0.00408368	0.0100925	0.0153229	0.00147642	0.315066	0.0693502	0.0327402	0.00175218	0.220014	0.0248657	0.415204	0.00434728	0.0133063	0.193268	0.0196664	0.00236469	0.00902308	0.0284724	0.0865888	0.0220157	0.000784083	0.0850133	0.137448	0.0946228	0.0730149	0.00433772	0.000444154	0.00397169	0.18322	0.0858842	0.00200744	0.129388	0.00788751	0.0385175
Cluster_YeasTractDirect_INO4	0.000340401	0.0862378	0.27206	0.435404	0.0293787	0.123097	0.571709	0.192089	0.882388	0.120192	0.168575	0.51149	0.0367173	0.437063	0.185204	0.215001	0.19269	0.0461185	0.0460409	0.521116	0.163571	0.148388	0.153585	0.550806	0.291787	0.472753	0.000421484	0.0929939	0.0895717	0.180317	0.0212165	0.299757	0.15416	0.089385	0.0370694	0.129103	0.265929	0.024959	0.359489	0.0478765	0.0561761	0.633461	0.00941252	0.775177	0.295754	0.0536521	0.403677	0.0758695	0.733106
Cluster_YeasTractDirect_IXR1	0.258192	0.849895	0.342315	0.169843	0.638433	0.0741732	0.973517	0.877284	0.565864	0.32189	0.250585	0.598467	0.94864	0.665087	0.351762	0.818725	0.748878	0.659237	0.319669	0.320854	0.52292	0.770491	0.739522	0.434714	0.594051	0.900226	0.708759	0.666033	0.665128	0.197922	0.518896	0.164211	0.887469	0.57095	0.61361	0.601044	0.493195	0.552574	0.262266	0.408334	0.823435	0.809916	0.472594	0.338188	0.212971	0.0840479	0.476792	0.588031	0.680329
Cluster_YeasTractDirect_LEU3	0.290028	0.947249	0.501641	0.551956	0.100422	0.81091	0.41304	0.792526	0.600576	0.40643	0.664655	0.542526	0.39947	0.414341	0.40293	0.668929	0.516448	0.12249	0.834059	0.330426	0.11329	0.679618	0.0368662	0.18148	0.0550956	0.0594769	0.527121	0.131984	0.103632	0.560548	0.592546	0.347617	0.223396	0.499599	0.450926	0.920915	0.208707	0.372959	0.824351	0.674393	0.745616	0.16696	0.291619	0.219813	0.773289	0.312982	0.299063	0.173759	0.475781
Cluster_YeasTractDirect_MAC1	0.730296	0.560773	0.379842	0.783963	0.286981	0.489857	0.572757	0.710958	0.972568	0.974933	0.830182	0.275655	0.90315	0.920512	0.623879	0.809139	0.0860766	0.797231	0.902001	0.690524	0.318841	0.412515	0.669325	0.380253	0.552725	0.271123	0.255849	0.719247	0.785831	0.349963	0.116037	0.423833	0.829764	0.834391	0.877594	0.353095	0.86892	0.721514	0.537278	0.9035	0.850532	0.64492	0.114878	0.432476	0.599232	0.612386	0.899253	0.45792	0.798863
Cluster_YeasTractDirect_MAL13	0.125868	0.898909	0.887604	0.163021	0.636922	0.396655	0.527433	0.532652	0.382475	0.189087	0.35104	0.364059	0.914608	0.473692	0.939111	0.925959	0.416985	0.768674	0.401222	0.909587	0.699936	0.0932551	0.537492	0.592286	0.0972256	0.428567	0.85672	0.637214	0.0773462	0.954883	0.471174	0.432867	0.461426	0.103088	0.18635	0.119677	0.683516	0.399963	0.464164	0.300811	0.0828049	0.877127	0.483454	0.335441	0.762283	0.0973904	0.470294	0.263555	0.733039
Cluster_YeasTractDirect_MAL33	0.235312	0.0194338	0.108784	0.144928	0.458488	0.607979	0.310557	0.0811728	0.958683	0.211055	0.224952	0.0245216	0.0127858	0.0752407	0.136836	0.131375	0.422972	0.212519	0.296256	0.287917	0.634736	0.30067	0.263575	0.44207	0.72183	0.867684	0.466855	0.598625	0.753824	0.670375	0.582947	0.561631	0.587904	0.0457359	0.157669	0.648866	0.0388339	0.901854	0.321863	0.81367	0.0703588	0.182292	0.381617	0.216082	0.517384	0.990322	0.125072	0.00305031	0.0903085
Cluster_YeasTractDirect_MBP1	0.00878227	0.0380347	0.0423042	0.230844	0.0876148	0.193139	0.29392	0.0592793	0.955421	0.283865	0.328581	0.151216	0.172372	0.298178	0.22695	0.918129	0.21143	0.138512	0.251747	0.380572	0.601777	0.173934	0.315295	0.546316	0.54506	0.566045	0.915356	0.621214	0.141037	0.000356763	0.394742	0.151932	0.461993	0.57643	0.159498	0.0134666	0.165028	0.740626	0.000616522	0.947433	2.909e-06	0.904304	0.523227	0.992718	0.521694	0.23433	0.00278881	1.91542e-07	0.1801
Cluster_YeasTractDirect_MCM1	0.172923	0.244475	0.01669	0.252018	0.242577	0.236852	0.864012	0.0452453	0.639934	0.666855	0.576317	0.567757	0.0487882	0.968769	0.0172357	0.998998	0.0929196	0.165473	0.458355	0.938413	0.711252	0.0962215	0.377492	0.793832	0.272915	0.928504	0.93294	0.811933	0.283849	0.686672	0.858677	0.664591	0.854285	0.649419	0.31362	0.641953	0.179889	0.250814	0.974788	0.826813	0.385087	0.690393	0.889034	0.0335544	0.64333	0.0377447	0.0693536	0.140076	0.506056
Cluster_YeasTractDirect_MET28	0.63102	0.992988	0.643899	0.700427	0.709659	0.297496	0.640213	0.916105	0.909732	0.109701	0.898494	0.210509	0.4233	0.0846845	0.999733	0.22759	0.269407	0.231762	0.785915	0.813463	0.580099	0.162132	0.0117193	0.938584	0.101309	0.45027	0.164496	0.421871	0.241475	0.204609	0.885788	0.559952	0.242249	0.453011	0.638597	0.752811	0.473448	0.0142438	0.294382	0.480605	0.100569	0.379189	0.134024	0.304518	0.548151	0.239212	0.90741	0.427382	0.059797
Cluster_YeasTractDirect_MET31	0.421733	0.250965	0.248017	0.364324	0.513947	0.424295	0.226426	0.150141	0.235609	0.277632	0.426471	0.38573	0.146829	0.0188206	0.167823	0.0149423	0.389617	0.43547	0.43266	0.0761924	0.141112	0.456326	0.000168565	0.369643	0.0613343	0.111281	0.101109	0.0110209	0.201142	0.103566	0.0600956	0.268527	0.451633	0.0538627	0.15555	0.250219	0.452915	0.00657135	0.0917543	0.17236	0.0559992	0.15524	0.00402878	0.00897982	0.170942	0.153604	0.557774	0.0415748	0.0391572
Cluster_YeasTractDirect_MET32	0.746788	0.875472	0.599424	0.393941	0.650039	0.3666	0.102271	0.975881	0.647935	0.111758	0.608247	0.942145	0.857975	0.181507	0.827062	0.36801	0.687472	0.159962	0.985402	0.572061	0.384036	0.296315	0.0168646	0.944283	0.467142	0.700078	0.759934	0.592493	0.662277	0.223528	0.480071	0.223981	0.258461	0.138705	0.351897	0.768703	0.964086	0.00359493	0.60958	0.687397	0.834966	0.0974851	0.127214	0.204977	0.31702	0.146815	0.314265	0.0968749	0.376411
Cluster_YeasTractDirect_MET4	0.724363	0.882228	0.103548	0.366642	0.262163	0.219866	0.280544	0.388129	0.544269	0.05195	0.983628	0.742935	0.949484	0.184965	0.415345	0.298576	0.102036	0.0340781	0.785296	0.599469	0.144986	0.216573	0.00013106	0.133866	0.123397	0.0135208	0.346076	0.0627628	0.107929	0.241238	0.447175	0.168025	0.0515617	0.141588	0.734245	0.30458	0.682003	0.0131489	0.237657	0.206308	0.0293439	0.0666995	0.00925432	0.0377988	0.0472613	0.0518635	0.0600221	0.122334	0.00292162
Cluster_YeasTractDirect_MGA1	0.687721	0.754049	0.949181	0.385818	0.757581	0.519153	0.637552	0.826655	0.366999	0.628628	0.380809	0.315471	0.397458	0.821591	0.998716	0.744358	0.00484743	0.555704	0.656162	0.877314	0.20674	0.367156	0.467993	0.515999	0.321408	0.617602	0.0130031	0.377444	0.986709	0.357376	0.400562	0.0798603	0.827255	0.980344	0.318046	0.371932	0.319939	0.847068	0.668145	0.471893	0.858605	0.431539	0.658834	0.485329	0.779731	0.734485	0.765249	0.399585	0.591337
Cluster_YeasTractDirect_MGA2	0.179783	0.189709	0.133596	0.188636	0.0199713	0.128007	0.278248	0.207403	0.539069	0.0127954	0.00956032	0.200032	0.269091	0.0819431	0.0276094	0.0867742	0.225688	0.00127506	0.0130222	0.299208	0.07339	0.0353036	0.0396035	0.388462	0.791788	0.232092	0.00181198	0.241775	0.0425136	0.747157	0.0420319	0.38773	0.322666	0.27615	0.149215	0.232748	0.220674	0.0746635	0.0156264	0.471474	0.0528719	0.144078	0.0294823	0.255203	0.571901	0.0407511	0.0814054	0.623225	0.641968
Cluster_YeasTractDirect_MIG1	0.0907441	0.559704	0.58621	0.39434	0.588782	0.948662	0.217847	0.451485	0.308724	0.821142	0.246299	0.15282	0.103311	0.42865	0.100624	0.0943072	0.0180741	0.00413319	0.89991	0.39019	0.743026	0.51642	0.716342	0.318741	0.240995	0.830993	0.0822282	0.744472	0.615123	0.299602	0.617918	0.295564	0.569565	0.357735	0.156855	0.257733	0.45175	0.186604	0.0590021	0.497309	0.12679	0.499979	0.340999	0.497458	0.447747	0.324601	0.591747	0.00170697	0.751984
Cluster_YeasTractDirect_MIG2	0.640853	0.976707	0.599835	0.203358	0.211246	0.607795	0.741296	0.88896	0.825162	0.18968	0.659916	0.207251	0.443526	0.771316	0.457385	0.059134	0.102196	0.472915	0.957874	0.960993	0.828264	0.588808	0.766954	0.20115	0.986764	0.880525	0.830799	0.797837	0.855147	0.725906	0.690124	0.331166	0.160368	0.855824	0.867453	0.933048	0.692913	0.572852	0.761134	0.51266	0.817214	0.543505	0.0797359	0.977924	0.474964	0.218236	0.484077	0.321615	0.914496
Cluster_YeasTractDirect_MIG3	0.338565	0.485568	0.910588	0.396959	0.566773	0.51283	0.135342	0.180086	0.329184	0.376958	0.285998	0.523677	0.813221	0.592117	0.300681	0.267865	0.159632	0.0787364	0.761142	0.169298	0.957761	0.244989	0.194279	0.374415	0.539854	0.761412	0.475295	0.487859	0.847251	0.218094	0.461547	0.810294	0.93166	0.419146	0.51116	0.153627	0.457681	0.599968	0.150389	0.520074	0.221552	0.353721	0.143648	0.444503	0.253371	0.408497	0.452341	0.4488	0.550828
Cluster_YeasTractDirect_MOT2	0.150426	0.16806	0.90296	0.180884	0.373052	0.593467	0.250856	0.438036	0.492709	0.675459	0.304246	0.769906	0.102772	0.528103	0.295053	0.807974	0.673299	0.412998	0.540158	0.412385	0.251189	0.407863	0.248666	0.928978	0.0544351	0.97354	0.055052	0.960255	0.952417	0.413397	0.198217	0.563005	0.67829	0.19479	0.557106	0.330623	0.285297	0.992966	0.917707	0.339191	0.315696	0.685586	0.808057	0.520852	0.561229	0.956571	0.888798	0.520189	0.896279
Cluster_YeasTractDirect_MOT3	0.497348	0.18468	0.610592	0.770721	0.740078	0.353582	0.331157	0.999345	0.582838	0.078064	0.790056	0.407124	0.270918	0.13037	0.795685	0.537518	0.444858	0.0291557	0.886602	0.700566	0.960882	0.14855	0.280569	0.910405	0.175031	0.551434	0.409819	0.695641	0.995759	0.729107	0.719905	0.507868	0.549876	0.677113	0.243375	0.997276	0.396594	0.964601	0.79822	0.0607761	0.608474	0.647342	0.993208	0.61572	0.402955	0.124215	0.126034	0.714867	0.526316
Cluster_YeasTractDirect_MSN1	0.0169569	0.000731225	0.521925	0.0201797	0.200743	0.00604102	0.0593573	0.073011	0.0016053	0.000199389	0.197401	0.0364382	0.144153	0.342997	0.0608496	0.00441767	0.269024	0.0187087	0.113624	0.0164308	0.0588636	0.076324	0.0131267	0.298743	0.030548	0.0296185	0.0316396	0.0591649	0.0289625	0.543139	0.211827	0.559727	0.182688	0.0189771	0.0129747	0.0108367	0.100999	0.0159161	0.00985303	0.00569942	0.00576751	0.24402	0.00134998	0.137728	0.211404	0.0779514	0.00133869	0.00261983	0.0604387
Cluster_YeasTractDirect_MSN2	0.0669441	0.0175719	0.0322294	0.188389	0.000195064	0.0379044	0.29046	0.0311309	0.000322271	0.000709408	0.247461	0.00152369	0.107322	0.383491	0.146489	0.00165416	0.0250251	0.00847595	0.11543	0.00814239	0.0152436	0.000424508	0.0059979	3.74477e-05	0.0192171	0.0521294	0.00268429	0.00339475	0.0120989	0.349312	0.0627202	0.0288645	0.0235039	0.114167	9.09088e-05	0.00549054	0.0451462	0.000104119	0.000206642	7.5642e-11	0.000885278	0.000360162	0.00101482	0.000138885	0.0013445	3.97333e-05	7.34446e-07	0.000597881	2.66274e-05
Cluster_YeasTractDirect_MSN4	0.692529	0.325858	0.727921	0.123539	0.868889	0.452214	0.950133	0.994291	0.931946	0.987287	0.902161	0.899282	0.4882	0.581435	0.709441	0.448188	0.962181	0.818131	0.604991	0.538025	0.723989	0.541208	0.345818	0.894952	0.678966	0.648604	0.506794	0.266929	0.945145	0.866576	0.882057	0.543964	0.489172	0.0732223	0.782791	0.783861	0.550374	0.556523	0.28005	0.00859742	0.48307	0.139529	0.690889	0.0217616	0.645117	0.278126	0.375621	0.142048	0.206224
Cluster_YeasTractDirect_MSS11	0.115457	0.491093	0.291355	0.0837959	0.183085	0.460494	0.272851	0.264339	0.430597	0.992227	0.202058	0.494519	0.635118	0.30385	0.0986119	0.167094	0.724778	0.0392036	0.0718655	0.781013	0.0683978	0.113556	0.600045	0.661114	0.670182	0.346947	0.420369	0.782336	0.70924	0.152197	0.130514	0.691389	0.308972	0.561827	0.151063	0.816405	0.176759	0.449413	0.953744	0.680342	0.637631	0.434046	0.686946	0.122044	0.853556	0.387911	0.970079	0.26317	0.708599
Cluster_YeasTractDirect_NDD1	0.543019	0.548972	0.236922	0.528939	0.284195	0.253577	0.235665	0.584362	0.536907	0.453216	0.444566	0.521031	0.505031	0.612443	0.443191	0.668419	0.566046	0.47311	0.161109	0.574874	0.589332	0.502635	0.596323	0.573103	0.557283	0.68617	0.550514	0.612848	0.591126	0.488386	0.610417	0.579214	0.602547	0.566828	0.412569	0.560391	0.513929	0.509099	0.557283	0.416037	0.376811	0.414218	0.356424	0.583965	0.616299	0.828959	0.336456	0.429236	0.410267
Cluster_YeasTractDirect_NDT80	0.589177	0.538038	0.705223	0.346113	0.153565	0.836072	0.859642	0.281619	0.740377	0.70262	0.297426	0.48308	0.942852	0.872829	0.938666	0.141947	0.344786	0.45066	0.362436	0.0475397	0.0258376	0.0484746	0.792794	0.339581	0.971799	0.0952754	0.458829	0.419106	0.577957	0.23238	0.205436	0.668643	0.420682	0.51768	0.0681748	0.445122	0.977505	0.146983	0.529691	0.104523	0.114195	0.909864	0.115212	0.0251224	0.241163	0.35356	0.155229	0.17171	0.129255
Cluster_YeasTractDirect_NRG1	0.0649351	0.285608	0.0138741	0.01943	0.00687212	0.1118	0.00292886	0.262747	0.0541407	0.105213	0.00369689	0.0428828	0.0179048	0.0172337	0.0113849	0.00329044	0.0623473	0.0877243	0.0852762	0.0121402	0.0969715	0.00277942	0.00103042	0.338675	0.131628	0.228104	0.413683	0.00961809	0.21498	0.00495771	0.456809	0.171781	0.00237361	0.0109267	0.268701	0.00657122	0.0243223	0.217419	0.122427	0.0269981	0.0274723	0.0986575	0.00770239	0.0237563	0.0696562	0.00478744	0.39732	0.28009	0.00733225
Cluster_YeasTractDirect_OAF1	0.783805	0.838501	0.198119	0.960262	0.0794968	0.112807	0.875239	0.352246	0.317144	0.152315	0.344837	0.566293	0.307385	0.943118	0.24959	0.639187	0.641298	0.55672	0.840889	0.899291	0.94077	0.83018	0.527099	0.736456	0.709221	0.394938	0.48949	0.332515	0.961729	0.945716	0.810337	0.525739	0.856558	0.656834	0.931464	0.972524	0.952517	0.362438	0.841948	0.805093	0.455597	0.510675	0.46405	0.118381	0.376793	0.467043	0.764901	0.0475678	0.642641
Cluster_YeasTractDirect_OPI1	0.0997224	0.0167431	0.0338304	0.582441	0.449462	0.0315175	0.743364	0.0376932	0.021093	0.0260521	0.069507	0.454497	0.0460376	0.0411289	0.545879	0.679621	0.0828049	0.481289	0.434187	0.0329151	0.0354041	0.0451977	0.0267868	0.0567034	0.0519462	0.0529401	0.0159137	0.0231234	0.47344	0.0242458	0.0572359	0.41558	0.611916	0.0566239	0.0547175	0.0440694	0.0265771	0.0297845	0.616796	0.872781	0.0295394	0.036196	0.0242072	0.581321	0.507871	0.10391	0.0544093	0.36959	0.0919478
Cluster_YeasTractDirect_OTU1	0.281281	0.968874	0.262131	0.210831	0.277937	0.62059	0.351596	0.0485972	0.267739	0.680263	0.396019	0.236017	0.545539	0.105497	0.232474	0.719517	0.778866	0.323944	0.221632	0.511845	0.879885	0.732816	0.426272	0.650492	0.53476	0.805054	0.184452	0.78655	0.900697	0.469022	0.270423	0.952217	0.566024	0.0845277	0.35211	0.251666	0.106657	0.523896	0.84246	0.837954	0.250791	0.668359	0.969692	0.173988	0.497544	0.689098	0.794663	0.468534	0.299643
Cluster_YeasTractDirect_PDC2	0.864372	0.608618	0.346962	0.701646	0.153181	0.640717	0.494614	0.556084	0.706922	0.483819	0.14024	0.991547	0.469495	0.596823	0.893719	0.183755	0.199256	0.380806	0.896274	0.209624	0.227262	0.330267	0.236085	0.493472	0.992062	0.366099	0.18176	0.257696	0.229508	0.458927	0.25445	0.722641	0.59226	0.621153	0.824935	0.747073	0.67558	0.949827	0.189269	0.830271	0.131527	0.291318	0.520686	0.345903	0.133256	0.974128	0.469415	0.0770275	0.166496
Cluster_YeasTractDirect_PDR1	0.00266817	0.000284904	0.0153252	0.00327447	0.0316303	0.000678922	0.0553471	0.000380826	0.0100668	3.47097e-05	0.0587466	0.0131638	0.0270392	0.12455	0.014167	0.00763198	0.0082315	0.00817031	0.00114087	0.255726	0.0016725	9.28554e-05	0.0117215	0.00162971	0.00146981	0.0372015	0.00251111	0.0254874	0.00655033	0.144498	0.0691965	0.000326236	0.0375738	0.0254012	4.78391e-05	0.0357979	0.0949087	0.0126402	0.00253896	2.55486e-06	0.00024023	0.000168297	0.00121529	1.70877e-05	0.000482456	0.00229222	0.000148679	3.42748e-05	0.000937913
Cluster_YeasTractDirect_PDR3	0.955819	0.762106	0.0337803	0.0995845	0.712543	0.333906	0.403124	0.33291	0.874848	0.207545	0.843911	0.330495	0.652295	0.170386	0.562331	0.475044	0.387722	0.761287	0.777994	0.847789	0.94092	0.596269	0.319189	0.291611	0.848097	0.963232	0.911689	0.438066	0.570509	0.683955	0.781231	0.670227	0.304891	0.915805	0.28189	0.612081	0.748541	0.211609	0.244208	0.399405	0.44355	0.966658	0.240892	0.772914	0.457168	0.121814	0.262331	0.531088	0.874104
Cluster_YeasTractDirect_PDR8	0.449507	0.406494	0.625384	0.382333	0.893681	0.355131	0.135342	0.606299	0.516331	0.266492	0.674188	0.984189	0.102364	0.214457	0.992659	0.776285	0.51078	0.31189	0.456895	0.378936	0.663367	0.100445	0.873755	0.91901	0.396696	0.72821	0.928004	0.588128	0.897227	0.710475	0.451348	0.558575	0.666108	0.587315	0.432581	0.153627	0.620963	0.420982	0.583665	0.0551237	0.926691	0.781442	0.922194	0.800798	0.932129	0.899374	0.436186	0.76681	0.00461604
Cluster_YeasTractDirect_PHD1	0.0756465	0.0785337	0.105894	0.242821	0.0389748	0.165722	0.51124	0.0997094	0.00507728	0.11568	0.447153	0.51298	0.558824	0.26946	0.0934664	0.184071	0.160073	0.0312625	0.658557	0.125345	0.152424	0.282703	0.00640068	0.0200914	0.00148317	0.0103367	0.000566585	0.0937254	0.0106156	0.0263352	0.0315989	0.12294	0.402364	0.00538204	0.00452847	0.0305522	0.347749	0.18699	0.000827841	0.0211081	0.0156189	0.0164495	0.0856798	0.583432	0.358416	0.236327	0.0948869	0.0112858	0.0692665
Cluster_YeasTractDirect_PHO2	0.442448	0.248649	0.743479	0.375089	0.0390364	0.133682	0.122914	0.125651	0.0266762	0.562744	0.59038	0.639069	0.884236	0.061115	0.0846044	0.299153	0.809546	0.254922	0.672368	0.157721	0.403899	0.32192	0.190236	0.289745	0.0729939	0.188379	0.308889	0.192124	0.903288	0.0547744	0.411639	0.374657	0.00201805	0.63426	0.0276787	0.00618221	0.402591	0.174858	0.0773833	0.179892	0.00179608	0.0772041	0.00173823	0.0770117	0.0327032	0.00748821	0.00181873	0.0350236	0.196008
Cluster_YeasTractDirect_PHO4	0.331215	0.449699	0.950465	0.238238	0.0263977	0.700889	0.145418	0.904104	0.460784	0.569069	0.612942	0.639818	0.91636	0.406242	0.0416601	0.84833	0.503034	0.33675	0.911929	0.742192	0.106843	0.472385	0.199505	0.572717	0.0652394	0.402091	0.994149	0.743622	0.405845	0.897343	0.0987101	0.680913	0.863814	0.09157	0.132341	0.149883	0.0112895	0.673281	0.024411	0.113245	0.333048	0.364165	0.0225713	0.0285329	0.308135	0.253836	0.00337867	0.194687	0.0418284
Cluster_YeasTractDirect_PIP2	0.506402	0.635124	0.530074	0.721199	0.371691	0.152822	0.722558	0.311716	0.384055	0.762341	0.52688	0.552503	0.361121	0.690059	0.651539	0.559345	0.96684	0.944395	0.943226	0.669133	0.846999	0.905712	0.852418	0.687959	0.728945	0.353111	0.681165	0.238986	0.543608	0.729724	0.811363	0.517189	0.572886	0.994104	0.514258	0.514342	0.84771	0.292725	0.605453	0.318712	0.874568	0.599763	0.654781	0.84832	0.261644	0.448317	0.417894	0.233176	0.837028
Cluster_YeasTractDirect_PPR1	0.00831943	0.890953	0.541705	0.934657	0.964005	0.716358	0.610964	0.79763	0.627794	0.635735	0.545428	0.651786	0.997549	0.817164	0.856703	0.732924	0.997408	0.595401	0.57986	0.172101	0.202249	0.119502	0.897821	0.248226	0.545978	0.615735	0.315157	0.198409	0.776953	0.570997	0.426028	0.223295	0.381424	0.534958	0.600404	0.606334	0.418616	0.468485	0.465157	0.308741	0.994344	0.0440967	0.637295	0.309106	0.68272	0.980255	0.628633	0.345939	0.933577
Cluster_YeasTractDirect_PUT3	0.378457	0.393604	0.882982	0.443049	0.82442	0.79318	0.353898	0.19181	0.952516	0.434562	0.675518	0.609801	0.584981	0.433498	0.628202	0.346127	0.502647	0.946155	0.254954	0.745902	0.0565414	0.732594	0.462831	0.748525	0.289619	0.873846	0.707211	0.434108	0.263203	0.955847	0.335571	0.428589	0.323211	0.264284	0.308577	0.0613866	0.98995	0.546628	0.638518	0.549075	0.858679	0.163437	0.872441	0.727009	0.400701	0.610248	0.0220889	0.989419	0.753657
Cluster_YeasTractDirect_RAP1	6.12059e-16	4.52726e-11	9.81639e-14	7.88389e-11	1.21513e-16	1.491e-12	5.03182e-16	2.48959e-09	2.47611e-15	1.25825e-13	2.9882e-08	2.74652e-10	8.43152e-17	4.49922e-11	3.23587e-13	5.80378e-09	1.60968e-10	4.8264e-14	1.28054e-08	6.96314e-10	1.0147e-15	1.56455e-13	2.53565e-14	1.97647e-11	4.39951e-12	5.32708e-11	6.084e-11	1.5435e-11	2.28289e-13	4.75606e-10	1.89068e-13	6.7035e-12	6.62761e-09	2.94002e-11	2.15168e-16	2.45709e-10	6.11005e-08	5.75466e-17	7.4997e-12	4.8756e-11	1.44933e-15	3.02378e-12	1.34463e-14	4.09491e-10	2.05537e-08	1.12977e-13	5.02308e-18	5.74918e-16	1.7706e-15
Cluster_YeasTractDirect_RDS1	0.289127	0.870379	0.523873	0.417719	0.634312	0.988526	0.743872	0.175239	0.896123	0.990401	0.524302	0.233866	0.402627	0.112028	0.636658	0.640924	0.986164	0.988938	0.907064	0.948063	0.413519	0.964126	0.470276	0.468544	0.717649	0.390584	0.171233	0.500432	0.799223	0.189744	0.174865	0.743552	0.577353	0.224531	0.0384588	0.591691	0.876303	0.547145	0.84606	0.93318	0.702044	0.983952	0.224405	0.871193	0.615976	0.165226	0.742948	0.960268	0.758886
Cluster_YeasTractDirect_RDS2	0.762989	0.956958	0.339495	0.954805	0.880656	0.554844	0.29036	0.723704	0.883114	0.470402	0.373557	0.537719	0.903946	0.908084	0.734928	0.589651	0.531239	0.811339	0.896039	0.622029	0.274182	0.533947	0.345646	0.262515	0.87549	0.855203	0.373975	0.983368	0.626536	0.801194	0.235502	0.486209	0.85452	0.774612	0.877259	0.93147	0.533164	0.284135	0.649212	0.622483	0.549086	0.488794	0.872385	0.311528	0.502094	0.161462	0.962362	0.679351	0.529797
Cluster_YeasTractDirect_REB1	0.000216966	2.62287e-07	5.72702e-09	8.1676e-07	4.49071e-06	2.07775e-05	0.000129712	0.000233377	4.47507e-06	8.49248e-09	2.77083e-05	2.34484e-05	1.65179e-06	0.00679457	0.000121457	1.68368e-07	0.000765125	2.62438e-09	0.000105388	1.57946e-05	0.000242821	1.12976e-05	0.00823234	1.75192e-05	3.39355e-05	0.000505121	0.0301291	0.000110943	0.00341589	0.000140244	8.22785e-05	0.00775003	1.77616e-06	1.52608e-05	1.33417e-05	0.00364049	0.000476486	6.28628e-06	0.000451536	1.13584e-05	3.19157e-09	5.01876e-08	2.85295e-10	9.4804e-09	1.32001e-05	8.81561e-09	1.33826e-09	1.6603e-07	1.98321e-07
Cluster_YeasTractDirect_RFX1	0.432357	0.375082	0.221683	0.262382	0.0957758	0.559195	0.758676	0.23209	0.827169	0.643537	0.926984	0.626424	0.978278	0.221795	0.399675	0.574673	0.999702	0.361189	0.710688	0.777097	0.542961	0.33409	0.356325	0.102015	0.760583	0.587208	0.595711	0.500125	0.0144434	0.726965	0.738312	0.387862	0.716095	0.881808	0.0953024	0.757137	0.726638	0.305642	0.919323	0.331504	0.224698	0.582322	0.35721	0.051727	0.787205	0.0404572	0.82069	0.806251	0.986494
Cluster_YeasTractDirect_RGM1	0.343034	0.87449	0.992522	0.223267	0.530367	0.762132	0.570748	0.824225	0.664747	0.79148	0.0620177	0.658332	0.979206	0.605526	0.732305	0.420174	0.822159	0.518443	0.631752	0.805116	0.487571	0.300711	0.759804	0.289378	0.638835	0.973207	0.691037	0.169856	0.655511	0.225107	0.0922678	0.880865	0.681601	0.678417	0.741466	0.545312	0.719599	0.420221	0.137839	0.225291	0.834824	0.273022	0.263407	0.954035	0.694718	0.889186	0.862461	0.627751	0.982671
Cluster_YeasTractDirect_RGT1	0.701502	0.792687	0.97238	0.622138	0.752006	0.90604	0.167324	0.883694	0.374121	0.272802	0.212148	0.377049	0.246157	0.598457	0.519296	0.090315	0.399758	0.67163	0.684329	0.523483	0.956699	0.719754	0.393122	0.111654	0.971274	0.604849	0.370807	0.417802	0.114112	0.75434	0.278728	0.369406	0.767785	0.55372	0.433429	0.870164	0.779805	0.151608	0.605058	0.191023	0.057421	0.118238	0.201966	0.0603525	0.173043	0.624444	0.696037	0.0325078	0.528716
Cluster_YeasTractDirect_RIM101	0.512548	0.0694826	0.0249648	0.0252457	0.674474	0.983011	0.0184176	0.350612	0.0276192	0.0684426	0.0334927	0.179896	0.0598339	0.0106259	0.135827	0.140491	0.868493	0.00356005	0.179505	0.0909135	0.0167932	0.0933415	0.153644	0.146937	0.355015	0.127912	0.740857	0.0798575	0.261861	0.0322571	0.372192	0.483942	0.117825	0.139041	0.839975	0.173876	0.0216085	0.0377271	0.167635	0.163046	0.12629	0.0503228	0.335047	0.123681	0.146259	0.0311628	0.729869	0.266875	0.0017749
Cluster_YeasTractDirect_RLM1	0.47881	0.529218	0.878288	0.251321	0.403267	0.296439	0.651368	0.654266	0.808973	0.893531	0.654205	0.160046	0.126731	0.22265	0.992751	0.302569	0.429192	0.76075	0.691545	0.348187	0.527109	0.76047	0.810025	0.711414	0.997742	0.707643	0.912964	0.707222	0.962258	0.628558	0.967289	0.273907	0.361894	0.720947	0.254009	0.647377	0.816745	0.625127	0.507137	0.941184	0.997877	0.920263	0.955786	0.756485	0.70514	0.298118	0.979047	0.387609	0.753775
Cluster_YeasTractDirect_RME1	0.384191	0.497257	0.620863	0.508997	0.789999	0.45159	0.311154	0.860772	0.544588	0.523077	0.578659	0.559061	0.251114	0.806694	0.20025	0.517752	0.991665	0.877326	0.986933	0.842552	0.43622	0.161329	0.818972	0.0642279	0.581445	0.978682	0.898134	0.862967	0.0522377	0.982313	0.965376	0.862994	0.317939	0.162632	0.830111	0.631834	0.733577	0.348695	0.590576	0.647712	0.235178	0.510902	0.857333	0.137813	0.614984	0.933531	0.287093	0.655688	0.607562
Cluster_YeasTractDirect_ROX1	0.313678	0.246579	0.379411	0.152736	0.274804	0.706039	0.720173	0.641853	0.668959	0.102984	0.854116	0.982691	0.73458	0.401989	0.282538	0.150602	0.412437	0.177974	0.239178	0.90864	0.60566	0.0647211	0.965577	0.990672	0.253885	0.533055	0.0937136	0.839419	0.27093	0.264698	0.102146	0.259258	0.825873	0.635023	0.388896	0.9218	0.666726	0.968341	0.495719	0.00967582	0.682438	0.797493	0.320694	0.944171	0.268318	0.87449	0.385411	0.38271	0.990616
Cluster_YeasTractDirect_RPH1	0.415101	0.470545	0.052969	0.319449	0.0504439	0.601537	0.520834	0.321558	0.411576	0.276725	0.959854	0.0614972	0.0321349	0.806115	0.761333	0.757347	0.561726	0.0920986	0.12852	0.39857	0.97339	0.570971	0.00421595	0.259968	0.0475973	0.225665	0.278061	0.708479	0.996171	0.0493824	0.257746	0.165204	0.0412894	0.882563	0.070629	0.0650272	0.667214	0.609222	0.0484047	0.232905	0.727291	0.0444731	0.195427	0.105196	0.222914	0.0403767	0.208024	0.0304821	0.0469685
Cluster_YeasTractDirect_RPN4	0.000777045	0.00188266	0.00934509	0.0162299	0.0937978	7.35318e-06	0.239527	0.025649	0.00969737	2.64336e-07	0.0461136	0.00414526	0.00226233	0.00125388	0.000690335	0.000588592	3.53496e-05	0.00540058	0.000289964	0.0251539	0.0368726	0.000603367	0.0083078	5.89113e-05	0.112568	0.0299448	0.000895722	0.000171225	0.00572019	0.00149909	0.0076802	0.0036834	0.00398157	0.0251581	0.000624086	0.000353733	8.2927e-05	1.35389e-07	0.00366355	1.09947e-05	0.000123573	0.00208573	4.28289e-06	8.89924e-07	0.000280128	6.09749e-07	1.50498e-07	3.9096e-06	1.28692e-07
Cluster_YeasTractDirect_RSF2	0.122136	0.208783	0.622305	0.300692	0.79219	0.714456	0.207075	0.222592	0.73538	0.88693	0.479383	0.997555	0.956614	0.084413	0.537956	0.836286	0.837924	0.451682	0.750786	0.492268	0.552638	0.563949	0.695532	0.399359	0.829658	0.80989	0.791237	0.924707	0.869168	0.434456	0.953531	0.696684	0.283338	0.151573	0.233354	0.521969	0.25402	0.429322	0.591312	0.89445	0.942958	0.346742	0.557033	0.842337	0.485315	0.579852	0.951561	0.464745	0.319732
Cluster_YeasTractDirect_RTG1	0.4414	0.864376	0.121945	0.0505522	0.733997	0.704671	0.946695	0.681256	0.596881	0.362195	0.216623	0.590769	0.393765	0.381522	0.758456	0.601321	0.416242	0.140337	0.366764	0.208286	0.438529	0.874159	0.451969	0.865058	0.76379	0.258515	0.11714	0.286916	0.324379	0.329084	0.878892	0.419287	0.898911	0.518713	0.516011	0.32419	0.659236	0.688689	0.829598	0.40237	0.182831	0.709828	0.480253	0.761856	0.485963	0.341795	0.879475	0.925344	0.251292
Cluster_YeasTractDirect_RTG3	0.831172	0.872129	0.927578	0.248274	0.754886	0.857709	0.803695	0.786345	0.0653227	0.918477	0.281388	0.968884	0.972951	0.768086	0.564186	0.559202	0.593367	0.678023	0.637961	0.152146	0.86714	0.616419	0.763764	0.914643	0.416836	0.965946	0.93953	0.747095	0.614949	0.334392	0.616008	0.494388	0.94688	0.517304	0.556242	0.838259	0.945342	0.652085	0.342499	0.439055	0.417972	0.629781	0.330268	0.35351	0.0902146	0.965767	0.963008	0.923811	0.63485
Cluster_YeasTractDirect_RTS2	0.815716	0.0981963	0.822856	0.724004	0.576468	0.475754	0.653309	0.541664	0.584353	0.767035	0.927586	0.847704	0.412803	0.740505	0.607309	0.72221	0.246686	0.813055	0.64368	0.314895	0.473077	0.82346	0.182865	0.672221	0.289769	0.325697	0.429192	0.724731	0.805385	0.606585	0.738795	0.851455	0.427194	0.856682	0.491462	0.798883	0.896605	0.480812	0.244267	0.798634	0.475915	0.253263	0.540979	0.0179767	0.412987	0.824064	0.886174	0.456719	0.60663
Cluster_YeasTractDirect_SFL1	0.227297	0.26068	0.182203	0.0773573	0.255805	0.0483376	0.273528	0.0738942	0.546288	0.144067	0.170852	0.355169	0.55497	0.921218	0.734064	0.0349748	0.172144	0.0351395	0.398493	0.546991	0.160685	0.453723	0.690571	0.920967	0.947067	0.960582	0.241074	0.519965	0.502293	0.167281	0.73769	0.822169	0.827231	0.0511233	0.0955222	0.965722	0.963531	0.378375	0.621329	0.366615	0.823608	0.137175	0.919036	0.835229	0.511939	0.440706	0.286397	0.745359	0.245816
Cluster_YeasTractDirect_SFP1	9.70898e-32	4.15194e-28	5.78462e-32	3.18542e-32	1.14464e-33	3.73115e-33	2.14796e-33	2.82321e-34	4.80467e-32	2.44393e-26	1.95623e-34	1.99322e-36	3.66379e-33	2.66804e-31	9.99976e-35	1.91426e-33	1.39994e-32	1.50749e-34	2.7932e-33	1.1827e-36	3.47679e-34	1.00977e-33	1.23581e-32	1.67711e-24	2.1469e-33	3.18349e-29	2.33108e-32	1.2071e-34	5.60309e-34	1.90199e-33	1.0436e-32	1.05213e-38	5.71454e-34	5.6896e-36	4.10648e-37	2.97672e-30	9.96835e-30	2.68383e-32	1.70556e-30	8.13281e-29	6.22212e-28	4.71412e-35	6.18313e-36	4.76117e-29	5.05886e-29	1.08947e-32	2.99138e-27	4.39416e-29	2.49417e-31
Cluster_YeasTractDirect_SIP4	0.518832	0.96368	0.885441	0.733116	0.581055	0.831969	0.924939	0.533649	0.277619	0.797592	0.623734	0.881201	0.646903	0.657129	0.205898	0.772327	0.5886	0.567703	0.599051	0.979087	0.347623	0.708589	0.965376	0.717532	0.478413	0.499241	0.424025	0.412546	0.958403	0.534493	0.924617	0.608805	0.353814	0.201799	0.974803	0.980596	0.232233	0.778304	0.69404	0.105277	0.902672	0.751449	0.513135	0.894892	0.315737	0.0283839	0.286139	0.173451	0.400022
Cluster_YeasTractDirect_SKN7	0.0371662	0.0414023	0.00539714	0.00327549	0.000489083	0.000662152	0.0372268	0.0178461	2.5179e-05	0.000336845	0.271621	0.0781622	0.270774	0.371347	0.00136608	0.000784021	0.0803127	0.000418475	0.00419563	0.000908214	0.0268887	0.000110433	0.00543359	0.00730826	0.00146292	0.00312763	2.46684e-05	0.00257791	0.0001215	0.0714885	0.00123782	0.0170163	0.0922467	0.000480338	0.00756907	0.00336216	0.00583491	0.000111596	1.95738e-06	2.1771e-05	4.5057e-05	0.000142696	0.000219501	0.000373532	0.0116544	3.07795e-06	6.49645e-07	7.94337e-09	8.7866e-05
Cluster_YeasTractDirect_SKO1	0.261165	0.033921	0.283605	0.177365	0.0899644	0.0966385	0.218654	0.0504214	0.0238857	0.0186637	0.0608065	0.0130719	0.314991	0.620355	0.0259483	0.0126486	0.0322227	0.00170689	0.0154153	0.00615395	0.0729087	0.0160001	0.0346271	0.142207	0.00325927	0.196663	0.138394	0.188606	0.168739	0.791756	0.0935461	0.146039	0.537515	0.209803	0.0122695	0.448798	0.0226218	0.000602569	0.00409627	5.57293e-05	0.0138756	0.0482307	0.0064697	0.0943944	0.00248318	9.72917e-08	0.000365436	0.0608427	0.0234663
Cluster_YeasTractDirect_SMP1	0.353867	0.421572	0.671008	0.865902	0.638639	0.889137	0.807713	0.978454	0.424424	0.834957	0.302634	0.676289	0.96121	0.409534	0.86416	0.481963	0.626447	0.529557	0.321838	0.294024	0.727846	0.972056	0.66627	0.859951	0.823928	0.709258	0.910389	0.937295	0.624959	0.280504	0.457021	0.736723	0.363989	0.964561	0.608034	0.586067	0.441917	0.344179	0.629895	0.689293	0.655999	0.69899	0.465972	0.655183	0.913167	0.301575	0.711665	0.664102	0.59797
Cluster_YeasTractDirect_SOK2	0.833754	0.741361	0.869022	0.971402	0.620882	0.748284	0.487325	0.714133	0.559756	0.882389	0.813371	0.719527	0.376934	0.654251	0.262708	0.264191	0.359975	0.544319	0.70666	0.304824	0.393804	0.0976014	0.563544	0.304632	0.14993	0.501561	0.962072	0.774569	0.446351	0.343445	0.190779	0.25544	0.79624	0.33574	0.551419	0.727712	0.812931	0.183064	0.00602887	0.0128697	0.197267	0.209132	0.890853	0.230943	0.314468	0.0102253	0.772536	0.0604906	0.418157
Cluster_YeasTractDirect_SPT23	0.376699	0.405755	0.156061	0.250124	0.148982	0.286722	0.837285	0.527931	0.463027	0.0402392	0.0793998	0.251973	0.685416	0.329694	0.145571	0.384703	0.654377	0.0159984	0.0121426	0.959779	0.878819	0.872156	0.0706129	0.382214	0.510757	0.552174	0.0417662	0.794521	0.46216	0.561587	0.0372504	0.270752	0.857937	0.899686	0.222155	0.537165	0.942147	0.178128	0.522446	0.974492	0.949344	0.263983	0.300163	0.798397	0.550329	0.317124	0.0242928	0.767951	0.770702
Cluster_YeasTractDirect_SRD1	0.517218	0.463691	0.999116	0.74637	0.165722	0.659796	0.0375308	0.14212	0.69906	0.283001	0.717427	0.985112	0.282542	0.676632	0.817708	0.999738	0.0912736	0.82971	0.520407	0.448349	0.763668	0.726149	0.365185	0.811754	0.950031	0.752869	0.894221	0.391121	0.696207	0.695358	0.61922	0.733147	0.513431	0.809401	0.490913	0.605176	0.322687	0.772723	0.0630556	0.806891	0.246694	0.543745	0.716599	0.480749	0.951239	0.677292	0.351557	0.756859	0.919571
Cluster_YeasTractDirect_STB1	0.466922	0.381477	0.949841	0.64438	0.586048	0.363977	0.981936	0.724373	0.277989	0.40089	0.857472	0.875131	0.979009	0.617883	0.181679	0.502982	0.948727	0.293034	0.53858	0.738136	0.85914	0.534221	0.987366	0.625864	0.658642	0.993644	0.535524	0.833925	0.458743	0.341299	0.219178	0.526912	0.365458	0.890182	0.870416	0.638988	0.70865	0.956686	0.073494	0.153012	0.176123	0.723107	0.812286	0.0460715	0.636953	0.934513	0.406108	0.0196978	0.26827
Cluster_YeasTractDirect_STB5	0.0842586	0.00214203	0.000282095	0.053307	0.00297759	0.00122348	0.31602	0.0117657	0.0140293	0.00548886	0.304918	0.00403591	0.069669	0.052111	0.00448236	0.0158685	0.0357339	0.0129411	0.0375195	0.0259101	0.00883102	0.200526	0.178229	0.00557484	0.00162152	0.114586	0.0062467	0.00322686	0.0904158	0.244438	0.110526	0.00225841	0.0393024	0.00859023	0.00481204	0.0114709	0.0350548	0.0182345	0.000620305	1.32836e-05	0.00520126	0.0100605	0.00013175	0.00254387	0.00469918	0.000405298	4.74773e-05	0.00535804	0.000160831
Cluster_YeasTractDirect_STE12	0.00150518	0.000519362	0.000498132	0.00429545	0.00304309	0.000232562	0.000902473	0.0148446	8.32006e-05	2.54364e-05	0.00114425	0.00178955	0.0331808	0.00925095	0.00219282	0.00130258	2.56366e-06	1.41812e-05	0.00160399	0.000156398	0.000138731	0.000228814	0.0034722	6.53018e-06	0.000193198	0.000220843	0.00354761	0.000732851	6.20388e-05	0.00057619	2.63541e-05	0.00820826	0.011654	0.000910407	0.00711075	0.00444242	0.00292546	2.07651e-05	5.12709e-07	1.22297e-05	2.09042e-10	4.10159e-06	1.00814e-05	2.41711e-06	0.00230778	7.50164e-08	4.99913e-05	6.8734e-08	0.000121186
Cluster_YeasTractDirect_STP1	0.20168	0.378833	0.407081	0.625778	0.801074	0.910793	0.378056	0.220678	0.815879	0.849443	0.202252	0.794524	0.12406	0.908102	0.486534	0.651575	0.0121567	0.632934	0.588844	0.883159	0.924777	0.563001	0.315572	0.147662	0.923367	0.445356	0.0603905	0.183749	0.617811	0.293964	0.554609	0.609524	0.179625	0.473437	0.12793	0.639004	0.187111	0.706778	0.484999	0.270899	0.755499	0.952561	0.90713	0.538856	0.938099	0.112885	0.877104	0.188476	0.704606
Cluster_YeasTractDirect_STP2	0.774074	0.424407	0.443038	0.0923968	0.541095	0.807017	0.416748	0.433153	0.216802	0.252061	0.0718553	0.40972	0.463034	0.460753	0.358799	0.031495	0.897585	0.187858	0.115814	0.134993	0.338107	0.0711744	0.351887	0.148256	0.449887	0.680044	0.0646429	0.768415	0.120923	0.03074	0.173735	0.4887	0.0218436	0.268611	0.0995061	0.0405797	0.023078	0.478615	0.587605	0.0601793	0.080825	0.0806959	0.062635	0.313259	0.0114235	0.935832	0.00588652	0.00462493	0.969976
Cluster_YeasTractDirect_SUM1	0.232661	0.187089	0.53775	0.689092	0.420939	0.186072	0.65999	0.863861	0.45795	0.118418	0.519663	0.621553	0.212337	0.0789395	0.0931512	0.283724	0.290998	0.133108	0.0548954	0.252359	0.571868	0.304254	0.370639	0.923442	0.860919	0.0874445	0.339452	0.476325	0.719158	0.461945	0.48706	0.535661	0.172331	0.269443	0.866116	0.713252	0.441554	0.285204	0.828533	0.192348	0.543242	0.287113	0.513789	0.893923	0.633799	0.0647347	0.0744227	0.399767	0.142579
Cluster_YeasTractDirect_SWI4	0.312228	0.608497	0.430037	0.708856	0.599997	0.664241	0.530413	0.651349	0.0175721	0.0484583	0.378052	0.16605	0.96147	0.549727	0.931494	0.59793	0.831576	0.401161	0.804076	0.199621	0.21885	0.252865	0.30466	0.0138189	0.103321	0.298983	0.00616025	0.220073	0.000862056	0.0129813	0.0613167	0.87348	0.455256	0.00497539	0.257913	0.0280234	0.648382	0.750912	0.0102164	0.80128	1.16402e-06	0.713057	0.0770889	0.943269	0.159486	0.956977	0.940523	5.05932e-08	0.664576
Cluster_YeasTractDirect_SWI5	0.861824	0.825428	0.506974	0.0961119	0.767454	0.144756	0.820456	0.561929	0.493444	0.757209	0.0748033	0.345252	0.606909	0.325512	0.460427	0.423343	0.211472	0.920856	0.35389	0.261726	0.63174	0.657121	0.460253	0.200304	0.499345	0.834809	0.671844	0.408693	0.444269	0.596751	0.716258	0.478152	0.362268	0.823747	0.0380646	0.479999	0.573442	0.000330707	0.00351733	0.0586207	0.0879095	0.432046	0.592098	0.88961	0.432227	0.838355	0.37313	0.0126639	0.00198819
Cluster_YeasTractDirect_SWI6	0.155236	0.648065	0.393567	0.943658	0.470711	0.107697	0.0967216	0.367568	0.365312	0.778791	0.0219048	0.0346298	0.600192	0.653926	0.613729	0.641948	0.76894	0.895054	0.37391	0.796035	0.586807	0.928906	0.541874	0.378582	0.1618	0.354234	0.0551761	0.325312	0.440753	0.000492479	0.533041	0.130072	0.380653	0.132471	0.726288	0.0642944	0.561716	0.861803	0.0026133	0.544014	8.14554e-06	0.485405	0.518595	0.576119	0.0610118	0.657901	0.0143688	0.000378128	0.250286
Cluster_YeasTractDirect_TEC1	0.0550368	0.0398206	0.267262	0.176395	0.0010279	0.0130221	0.0651051	0.0237159	0.00695046	0.0181443	0.0353502	0.041968	0.156078	0.706861	0.00839102	0.504688	0.00361624	0.00920023	0.0621847	0.00737426	0.035293	0.0227079	0.0107946	0.0576917	0.0303596	0.1601	0.0110604	0.0132916	0.0868013	0.11617	0.00206744	0.210728	0.354846	0.757962	0.130215	0.143395	0.314631	0.00515824	0.00628551	0.00861405	0.000407529	0.00120278	0.0832846	0.0145828	0.289921	0.00058319	0.0316539	0.000258437	0.0531463
Cluster_YeasTractDirect_THI2	0.0389546	0.151458	0.167924	0.0356365	0.971185	0.00496386	0.148026	0.119924	0.405931	0.000266286	0.00211507	0.112025	0.062854	0.528128	0.0290413	0.00499166	0.0287199	0.0179047	0.0244847	0.0557839	0.246966	0.158582	0.201344	0.0634658	0.354101	0.13194	0.0124007	0.0234721	0.0762242	0.257852	0.28835	0.0907862	0.489702	0.0356398	0.285281	0.129355	0.167555	0.00314094	0.00228434	0.0112686	0.00784781	0.0173485	0.0125603	0.0342015	0.0180868	0.0263461	0.025365	0.0167647	0.0293045
Cluster_YeasTractDirect_TOS8	0.864666	0.513699	0.758058	0.839761	0.306495	0.989605	0.258536	0.431527	0.739414	0.639397	0.400461	0.598372	0.404848	0.750881	0.462263	0.181837	0.422222	0.280604	0.997158	0.724311	0.80216	0.857354	0.8227	0.690059	0.176667	0.653642	0.459476	0.148949	0.529118	0.814658	0.227937	0.263153	0.38813	0.596789	0.331185	0.287305	0.385253	0.935907	0.720159	0.0173438	0.23272	0.549271	0.857322	0.520028	0.462117	0.795065	0.383001	0.98218	0.207155
Cluster_YeasTractDirect_TYE7	0.0824916	0.010718	0.0952858	0.421346	0.0292099	0.173462	0.0766402	0.314978	0.0339125	0.000403125	0.0698935	0.00432345	0.0328121	0.0486536	0.00402128	0.0138181	0.00816082	0.0678563	0.0243257	0.0355388	0.00155537	0.0035161	0.000334513	0.00276584	0.00485387	0.234298	0.0530143	0.0277125	0.0442957	0.050282	0.0489589	0.431162	0.0349073	0.0046576	0.0200874	0.0508361	0.0027117	0.00410248	0.0657144	0.0324196	0.00697932	0.0019914	0.00247541	0.000843792	0.0168592	0.00323221	0.000769264	0.0140944	0.0899497
Cluster_YeasTractDirect_UGA3	0.279315	0.194073	0.143154	0.278056	0.632136	0.610703	0.11982	0.272089	0.1858	0.358983	0.0847223	0.0596517	0.0349408	0.0450735	0.699037	0.29178	0.562234	0.193388	0.20084	0.155813	0.615697	0.0135977	0.217319	0.656382	0.236621	0.216414	0.279329	0.632691	0.791527	0.449335	0.310364	0.526581	0.593435	0.143419	0.832916	0.739011	0.133296	0.0692762	0.705467	0.0913773	0.303717	0.138718	0.161993	0.651116	0.171364	0.0489239	0.0722669	0.787037	0.140893
Cluster_YeasTractDirect_UME6	0.339932	0.842551	0.975593	0.670124	0.188501	0.00589664	0.927405	0.354939	0.890938	0.281759	0.942634	0.19286	0.243417	0.768039	0.412049	0.0361382	0.470231	0.826532	0.165885	0.424408	0.163312	0.596615	0.445655	0.856722	0.15542	0.856576	0.0304939	0.440659	0.203806	0.344272	0.109154	0.998722	0.836273	0.0227386	0.438433	0.523472	0.72686	0.581251	0.703589	0.466828	0.134746	0.268227	0.304452	0.0414005	0.102543	0.862848	0.363699	0.682976	0.997074
Cluster_YeasTractDirect_UPC2	0.463823	0.988033	0.803571	0.793688	0.599551	0.208236	0.87783	0.492594	0.214161	0.208513	0.853512	0.44713	0.776884	0.703697	0.740189	0.0993356	0.426455	0.632028	0.139495	0.505463	0.415963	0.274826	0.835124	0.200912	0.100677	0.488793	0.908184	0.285286	0.190047	0.220457	0.57841	0.586592	0.50543	0.540595	0.342962	0.139152	0.413473	0.0841003	0.326549	0.587473	0.836243	0.625524	0.562072	0.540493	0.959828	0.45822	0.430994	0.731816	0.894566
Cluster_YeasTractDirect_USV1	0.376812	0.713698	0.836215	0.972168	0.304657	0.914136	0.0181226	0.868922	0.547651	0.552171	0.808997	0.703686	0.44992	0.887434	0.715879	0.680686	0.861259	0.720318	0.715983	0.437032	0.416598	0.893814	0.976164	0.507783	0.554686	0.412353	0.974647	0.721465	0.638697	0.558423	0.606399	0.301108	0.307375	0.181898	0.891466	0.838534	0.817493	0.89286	0.73282	0.693828	0.440543	0.550961	0.659154	0.688833	0.573524	0.635451	0.331128	0.81317	0.686512
Cluster_YeasTractDirect_WAR1	0.818864	0.854939	0.73665	0.871391	0.622768	0.680819	0.907695	0.165996	0.209142	0.600331	0.723989	0.624526	0.889165	0.933731	0.755591	0.789273	0.368424	0.761327	0.58233	0.992643	0.799911	0.91418	0.742946	0.861991	0.656303	0.939216	0.499528	0.347505	0.365613	0.447502	0.364934	0.760716	0.92723	0.306235	0.851103	0.640447	0.510233	0.550151	0.874423	0.374432	0.742522	0.418065	0.881757	0.561878	0.571215	0.858527	0.862496	0.59421	0.193811
Cluster_YeasTractDirect_XBP1	0.378708	0.436366	0.694445	0.102166	0.936273	0.261093	0.694616	0.235535	0.227438	0.24432	0.359587	0.701352	0.102461	0.40217	0.908362	0.58615	0.526138	0.48253	0.199267	0.42676	0.550862	0.893059	0.397153	0.768847	0.789773	0.427603	0.896226	0.0183891	0.679319	0.921156	0.584297	0.952001	0.534931	0.0405296	0.949671	0.405805	0.599529	0.722081	0.0794022	0.315093	0.823655	0.941566	0.903481	0.807522	0.156713	0.801324	0.591577	0.946715	0.297294
Cluster_YeasTractDirect_YAP1	0.0844468	0.020109	0.116166	0.23518	0.0543958	0.0010695	0.440448	0.0737368	0.0748	0.020809	0.165822	0.0689184	0.0358099	0.569776	0.00386009	0.21	0.00392946	0.0149239	0.261904	0.296641	0.500671	0.000461504	0.0238906	0.0342062	0.0414894	0.0858679	0.00191344	0.0329305	0.0452882	0.396578	0.137642	0.313214	0.0057399	0.299399	0.227921	0.0814037	0.519439	5.03181e-06	0.0349718	2.0065e-05	0.00322921	0.004226	0.00024148	0.000117479	0.0169319	0.000856006	0.000577479	0.00367484	0.00828549
Cluster_YeasTractDirect_YAP3	0.720484	0.851465	0.965335	0.783798	0.242257	0.646593	0.93159	0.7446	0.519802	0.36202	0.000731601	0.92374	0.243641	0.493143	0.261291	0.0195734	0.978438	0.786474	0.837843	0.814679	0.27377	0.26518	0.250624	0.52386	0.76635	0.363342	0.278419	0.599444	0.853954	0.197953	0.782932	0.998366	0.773903	0.58839	0.90125	0.368553	0.911634	0.963173	0.171223	0.226787	0.277761	0.509496	0.903399	0.582828	0.189874	0.103348	0.707843	0.211848	0.184365
Cluster_YeasTractDirect_YAP5	0.970978	0.133789	0.14274	0.277303	0.0176226	0.129184	0.551764	0.741602	0.516508	0.253992	0.784165	0.804984	0.576441	0.85556	0.211252	0.329741	0.612186	0.323848	0.507129	0.769333	0.107648	0.840987	0.733124	0.889446	0.987596	0.719318	0.572906	0.377036	0.266963	0.898941	0.0818361	0.0840131	0.19364	0.963738	0.796024	0.386989	0.950135	0.597256	0.385265	0.541752	0.324432	0.000246339	0.522405	0.153143	0.0366607	0.114999	0.765036	0.519552	0.887624
Cluster_YeasTractDirect_YAP6	0.508673	0.700972	0.625887	0.396769	0.328562	0.285415	0.170854	0.134208	0.185108	0.424435	0.883554	0.53108	0.211927	0.543103	0.68108	0.552739	0.988909	0.0280098	0.613137	0.629405	0.482956	0.600663	0.602918	0.922491	0.338886	0.521469	0.893928	0.156843	0.161963	0.837542	0.400056	0.538682	0.519985	0.647063	0.190882	0.976959	0.874951	0.029117	0.277722	0.10929	0.00777587	0.0247867	0.340758	0.460425	0.96145	0.860413	0.870174	0.212087	0.444479
Cluster_YeasTractDirect_YAP7	0.646315	0.483728	0.466142	0.987663	0.0775843	0.054354	0.378745	0.609662	0.465542	0.0709589	0.845778	0.185602	0.987841	0.461818	0.20109	0.0709102	0.119317	0.200831	0.427671	0.730688	0.684436	0.863819	0.00330018	0.66466	0.359799	0.720008	0.0025492	0.274888	0.46527	0.681803	0.207966	0.972859	0.144967	0.666733	0.221071	0.246945	0.997902	0.000110852	0.305863	0.0642862	0.0548333	0.017767	0.0346534	0.0106826	0.163588	0.0157728	1.95004e-05	0.087844	0.110098
Cluster_YeasTractDirect_YHP1	0.219557	0.632378	0.787908	0.0732534	0.0453664	0.932783	0.949226	0.387755	0.209811	0.665852	0.905263	0.519504	0.122278	0.482553	0.224599	0.130614	0.223511	0.428476	0.203955	0.455124	0.409694	0.1309	0.667912	0.841108	0.94947	0.49684	0.336347	0.524063	0.249789	0.889034	0.0785903	0.355629	0.600972	0.279443	0.48071	0.230199	0.13427	0.949388	0.388372	0.208239	0.455509	0.390847	0.594773	0.705418	0.844242	0.408782	0.432893	0.574925	0.68624
Cluster_YeasTractDirect_YOX1	0.0493676	0.732697	0.306784	0.244931	0.767611	0.495296	0.0867468	0.558108	0.426897	0.106618	0.42232	0.248299	0.529097	0.143555	0.168329	0.908198	0.621592	0.256116	0.363727	0.961854	0.995945	0.988983	0.153549	0.89881	0.295137	0.644704	0.0856542	0.578726	0.809551	0.205504	0.599951	0.421035	0.140897	0.201446	0.160502	0.984315	0.583308	0.305464	0.953024	0.797886	0.985902	0.0383694	0.670113	0.189544	0.300606	0.0577818	0.859117	0.210698	0.895041
Cluster_YeasTractDirect_YRM1	0.766505	0.993454	0.561526	0.902694	0.301675	0.777595	0.843329	0.942515	0.796624	0.278208	0.499	0.496185	0.533356	0.682291	0.251549	0.319839	0.760672	0.30734	0.246761	0.958873	0.75354	0.215987	0.481428	0.323393	0.491084	0.919519	0.429855	0.811132	0.407186	0.757666	0.901375	0.847047	0.8845	0.423003	0.740272	0.199824	0.289824	0.359141	0.62342	0.278837	0.737944	0.207013	0.593083	0.336839	0.859481	0.258996	0.0790397	0.764575	0.134371
Cluster_YeasTractDirect_YRR1	0.574589	0.337288	0.238928	0.0451806	0.60795	0.611926	0.567876	0.918622	0.793972	0.228324	0.806737	0.503363	0.504341	0.440517	0.700905	0.0318454	0.449788	0.684277	0.537917	0.666274	0.565186	0.310271	0.939282	0.857028	0.386336	0.343786	0.232116	0.639223	0.207618	0.593889	0.102588	0.537692	0.938559	0.345757	0.561278	0.489456	0.859034	0.725157	0.568992	0.771303	0.727201	0.702546	0.684486	0.700779	0.767355	0.0771782	0.802608	0.30039	0.568569
Cluster_YeasTractDirect_ZAP1	0.110377	0.52105	0.424408	0.472538	0.478686	0.368873	0.97911	0.506097	0.665695	0.925734	0.027522	0.139871	0.216052	0.725265	0.272002	0.571208	0.966305	0.683	0.76446	0.999789	0.616809	0.779115	0.185303	0.601967	0.301788	0.863531	0.750089	0.0507755	0.492229	0.112082	0.133928	0.324421	0.392853	0.930057	0.403019	0.483178	0.378698	0.545655	0.879152	0.384805	0.411961	0.0450778	0.0858354	0.074592	0.510311	0.196149	0.528709	0.634258	0.819154
Cluster_UPR	0.127554	0.0804025	0.496993	0.226016	0.597973	0.219074	0.270612	0.420426	0.300869	0.330659	0.241606	0.560648	0.436229	0.280421	0.666041	0.524718	0.176323	0.385921	0.741186	0.781108	0.6536	0.0836165	0.730481	0.74651	0.933929	0.894624	0.45926	0.918485	0.925227	0.598715	0.875538	0.690433	0.272837	0.945871	0.27171	0.752937	0.135157	0.097592	0.904028	0.732331	0.0432046	0.328433	0.0489235	0.400278	0.770368	0.0379535	0.140759	0.946236	0.216918
[truncated: 76 more columns]

## Sheet: Sheet4
Correlation with Generation_16hr	TF Targets/Cluster	R	P Value < 0.05
	Cluster_YeasTractDirect_CUP2	-0.328549	0.031471
	Cluster_Harbison_TYE7_YPD	0.304421	0.0471683
	Cluster_Harbison_HAP2_YPD	0.307579	0.0448107
	Cluster_Harbison_RCO1_YPD	0.312784	0.0411336
	Cluster_MacIsaac_ARG80	0.315841	0.0390914
	Cluster_MacIsaac_NDD1	0.315986	0.0389966
	Cluster_MacIsaac_STB2	0.318254	0.0375389
	Cluster_YeasTractDirect_YAP3	0.318495	0.0373863
	Cluster_MacIsaac_MET4	0.319924	0.0364938
	Cluster_MacIsaac_FHL1	0.324068	0.0340039
	Cluster_Harbison_RTG3_SM	0.327464	0.0320695
	Cluster_YeasTractDirect_MET31	0.327939	0.0318062
	Cluster_Harbison_MET31_YPD	0.332118	0.0295668
	Cluster_Harbison_MET31_SM	0.33723	0.0270062
	Cluster_Harbison_CBF1_YPD	0.33954	0.0259109
	Cluster_Harbison_GAT1_YPD	0.345237	0.0233676
	Cluster_Harbison_ARO80_YPD	0.348351	0.0220677
	Cluster_MacIsaac_YAP5	0.367366	0.0153759
	Cluster_Harbison_PHO2_Pi-	0.374479	0.0133601
	Cluster_YeasTractDirect_SFP1	0.379562	0.0120615
	Cluster_MacIsaac_TYE7	0.393837	0.00897495
	Cluster_MacIsaac_PDR1	0.394674	0.00881731
	Cluster_MacIsaac_ZAP1	0.400546	0.0077767
	Cluster_MacIsaac_SPT2	0.404463	0.007143
	Cluster_Harbison_ARG80_SM	0.421458	0.00488256
	Cluster_Harbison_SFP1_H2O2Lo	0.441479	0.00304094
	Cluster_Harbison_YAP1_YPD/YAP1 Targets	0.456421	0.00209576
Correlation with Generation_36hr	TF Targets/Cluster	R	P Value < 0.05
	Cluster_MacIsaac_ACE2	0.29509	0.0490811
	Cluster_ScherrerRBP_POT1	0.295661	0.048624
	Cluster_Venters25-37C_Gcr1	0.295755	0.0485491
	Cluster_Venters25-37C_Dig1	0.297067	0.0475129
	Cluster_ScherrerRBP_PRE10	0.300161	0.0451413
	Cluster_MacIsaac_XBP1	0.300215	0.0451005
	Cluster_Harbison_SMK1_YPD	0.30035	0.0449996
	Cluster_Harbison_FKH2_YPD	0.301816	0.0439119
	Cluster_Venters25-37C_Yap1	0.302701	0.0432665
	Cluster_MacIsaac_RAP1	0.304433	0.0420251
	Cluster_Harbison_MSN2_H2O2Lo	0.304934	0.0416708
	Cluster_Harbison_SIG1_H2O2Hi	0.306222	0.0407733
	Cluster_ScherrerRBP_MDH3	0.306632	0.0404908
	Cluster_Venters25-37C_Mot1	0.308054	0.0395232
	Cluster_Harbison_SFP1_SM	0.308414	0.0392811
	Cluster_MacIsaac_REB1	0.30891	0.0389494
	Cluster_Harbison_IME4_YPD	0.310127	0.0381466
	Cluster_YeasTractDirect_MGA2	0.312155	0.0368381
	Cluster_YeasTractDirect_GCR1	0.313606	0.0359251
	Cluster_Harbison_PDR1_H2O2Lo	0.316058	0.0344237
	Cluster_Harbison_SMP1_YPD	0.317245	0.0337161
	Cluster_YeasTractDirect_GCR2	0.319167	0.0325953
	Cluster_YeasTractDirect_NDD1	0.323037	0.0304323
	Cluster_YeasTractDirect_PHO4	0.323815	0.0300121
	Cluster_YeasTractDirect_SKO1	0.325992	0.0288616
	Cluster_Harbison_RAP1_YPD	0.327301	0.0281879
	Cluster_MacIsaac_YAP5	0.328159	0.0277535
	Cluster_Harbison_YAP5_H2O2Hi	0.329229	0.0272194
	Cluster_YeasTractDirect_HMS1	0.331021	0.026344
	Cluster_Harbison_YDR026c_YPD	0.331502	0.026113
	Cluster_YeasTractDirect_HAL9	0.333283	0.0252727
	Cluster_Venters25-37C_Cin5	0.333632	0.0251106
	Cluster_MacIsaac_ASH1	0.333895	0.0249892
	Cluster_YeasTractDirect_OPI1	0.336079	0.0239993
	Cluster_YeasTractDirect_STP2	0.33642	0.0238477
	Cluster_MacIsaac_CAD1	0.336852	0.0236564
	Cluster_YeasTractDirect_MSN2	0.338142	0.023094
	Cluster_Harbison_PDR1_YPD	0.339543	0.0224961
	Cluster_Harbison_RPN4 _H2O2Hi	0.339734	0.0224155
	Cluster_YeasTractDirect_YAP3	0.340136	0.0222468
	Cluster_Harbison_HAP1_YPD	0.344933	0.0203146
	Cluster_MacIsaac_YRR1	0.346218	0.0198217
	Cluster_Harbison_MSN4_H2O2Lo	0.347803	0.0192275
	Cluster_Harbison_YAP1_H2O2Lo	0.351739	0.0178167
	Cluster_Harbison_SPT2_YPD	0.357644	0.0158646
	Cluster_Harbison_GCR2_YPD	0.359504	0.0152886
	Cluster_Harbison_RDR1_YPD	0.359702	0.0152284
	Cluster_YeasTractDirect_REB1	0.359955	0.0151519
	Cluster_Harbison_MSN1_YPD	0.361646	0.0146475
	Cluster_YeasTractDirect_FHL1	0.365746	0.0134838
	Cluster_Harbison_RTG3_H2O2Lo	0.368318	0.0127948
	Cluster_Harbison_RCS1_H2O2Lo	0.369056	0.0126027
	Cluster_YeasTractDirect_RPN4/RPN4 Targets_2	0.375111	0.0111178
	Cluster_Harbison_OPI1_YPD	0.378972	0.0102513
	Cluster_Harbison_RPN4_H2O2Lo	0.381468	0.00972261
	Cluster_Harbison_SFP1_YPD	0.383697	0.00927046
	Cluster_Harbison_CAD1_H2O2Hi	0.387477	0.00854499
	Cluster_MacIsaac_NDD1	0.390977	0.00791727
	Cluster_Harbison_REB1_YPD	0.397666	0.00682803
	Cluster_MacIsaac_PHO2	0.417972	0.00427658
	Cluster_MacIsaac_RPN4/RPN4 Targets_1	0.432672	0.00299317
	Cluster_MacIsaac_INO4	0.433418	0.00293821
	Cluster_Harbison_STB5_YPD	0.453481	0.00175708
	Cluster_MacIsaac_MIG1	0.457105	0.00159593
	Cluster_Harbison_INO4_YPD	0.497097	0.000513232
